# Supplementary material for: Profiles of miRNA Isoforms and tRNA Fragments in Prostate Cancer
Source: Sci Rep. 2018 Mar 28;8:5314. doi: 10.1038/s41598-018-22488-2 (PMC5871839; doi:10.1038/s41598-018-22488-2)
Supplement: Supplementary file 2 — Supplementary Table 1 [file 41598_2018_22488_MOESM2_ESM.xlsx]

## Sheet: IsomiR Information
Number of isomiRs	Mature miRNA
42	hsa-miR-143-3p
41	hsa-miR-182-5p
40	hsa-miR-21-5p
36	hsa-miR-10a-5p, hsa-miR-183-5p
33	hsa-let-7a-5p
32	hsa-miR-10b-5p
26	hsa-miR-375
25	hsa-miR-101-3p, hsa-miR-200c-3p, hsa-miR-30a-5p
24	hsa-miR-663a
23	hsa-miR-140-3p, hsa-miR-148a-3p, hsa-mir-612
21	hsa-let-7f-5p, hsa-miR-30e-3p
20	hsa-miR-199a-3p, hsa-mir-21, hsa-miR-23a-3p, hsa-miR-92a-3p
19	hsa-miR-145-5p, hsa-miR-21-3p, hsa-miR-24-3p, hsa-miR-30a-3p
18	hsa-let-7b-5p, hsa-let-7c-5p, hsa-miR-100-5p, hsa-miR-103a-3p, hsa-miR-30e-5p, hsa-miR-582-3p, hsa-miR-99b-5p
17	hsa-miR-22-3p, hsa-miR-320a
16	hsa-miR-133a-3p, hsa-miR-151a-3p, hsa-miR-17-5p, hsa-miR-26a-5p, hsa-miR-29a-3p, hsa-miR-451a, hsa-miR-99a-5p
15	hsa-miR-142-3p, hsa-miR-200b-3p, hsa-miR-23b-3p, hsa-miR-425-5p
14	hsa-mir-1248, hsa-miR-125b-2-3p, hsa-miR-141-3p, hsa-miR-145-3p, hsa-miR-191-5p, hsa-miR-203a, hsa-miR-29c-3p, hsa-miR-29c-5p, hsa-miR-30d-5p, hsa-miR-9-5p
13	hsa-miR-28-3p, hsa-miR-29b-3p, hsa-miR-505-3p
12	hsa-let-7g-5p, hsa-miR-181b-5p, hsa-miR-205-5p, hsa-miR-361-3p, hsa-miR-3653, hsa-mir-663a, hsa-miR-93-5p
11	hsa-miR-106b-3p, hsa-miR-200a-3p, hsa-miR-200a-5p, hsa-miR-338-3p, hsa-miR-363-3p, hsa-mir-3652, hsa-miR-664a-3p
10	hsa-miR-126-3p, hsa-miR-143-5p, hsa-miR-16-5p, hsa-miR-181a-2-3p, hsa-miR-181a-5p, hsa-miR-192-5p, hsa-miR-199a-5p, hsa-miR-223-3p, hsa-miR-374a-3p, hsa-miR-452-5p, hsa-miR-582-5p, hsa-miR-629-5p
9	hsa-let-7i-5p, hsa-miR-125b-5p, hsa-miR-127-3p, hsa-miR-127-5p, hsa-miR-1307-3p, hsa-miR-142-5p, hsa-miR-148a-5p, hsa-miR-186-5p, hsa-miR-221-3p, hsa-miR-24-1-5p, hsa-miR-25-3p, hsa-miR-27b-3p, hsa-miR-342-3p, hsa-miR-3607-3p, hsa-miR-508-3p, hsa-miR-532-5p, hsa-miR-542-3p
8	hsa-let-7d-3p, hsa-let-7e-5p, hsa-miR-10b-3p, hsa-miR-125a-5p, hsa-miR-146b-5p, hsa-miR-150-5p, hsa-miR-155-5p, hsa-miR-197-3p, hsa-miR-218-5p, hsa-miR-27b-5p, hsa-miR-30c-5p, hsa-miR-34a-5p, hsa-miR-361-5p, hsa-miR-3651, hsa-miR-409-3p, hsa-miR-423-3p, hsa-miR-500a-3p, hsa-miR-625-3p
7	hsa-let-7a-3p, hsa-let-7d-5p, hsa-miR-1269a, hsa-miR-130a-3p, hsa-miR-132-3p, hsa-miR-141-5p, hsa-miR-193b-3p, hsa-miR-196b-5p, hsa-miR-199b-5p, hsa-miR-20b-5p, hsa-miR-222-3p, hsa-miR-26b-5p, hsa-miR-27a-3p, hsa-miR-28-5p, hsa-miR-30c-2-3p, hsa-miR-339-3p, hsa-miR-378a-5p, hsa-miR-423-5p, hsa-miR-431-3p, hsa-miR-455-3p, hsa-miR-483-3p, hsa-miR-483-5p, hsa-miR-514a-3p
6	hsa-miR-1, hsa-miR-106b-5p, hsa-miR-107, hsa-mir-125a, hsa-miR-128-3p, hsa-miR-146a-5p, hsa-miR-146b-3p, hsa-miR-15b-5p, hsa-miR-17-3p, hsa-miR-19b-3p, hsa-miR-200b-5p, hsa-miR-210-3p, hsa-miR-217, hsa-miR-29b-2-5p, hsa-miR-3065-3p, hsa-miR-30b-5p, hsa-miR-379-5p, hsa-miR-429, hsa-miR-501-3p, hsa-miR-509-3p, hsa-miR-664a-5p, hsa-miR-708-3p, hsa-miR-7-1-3p, hsa-mir-769, hsa-miR-891a-5p, hsa-miR-98…
5	hsa-miR-101-5p, hsa-miR-106a-5p, hsa-miR-1224-5p, hsa-miR-1247-3p, hsa-miR-1248, hsa-miR-1251-5p, hsa-miR-126-5p, hsa-miR-1287-5p, hsa-miR-1301-3p, hsa-miR-1307-5p, hsa-miR-134-5p, hsa-miR-135a-5p, hsa-miR-136-5p, hsa-miR-144-5p, hsa-miR-148b-3p, hsa-miR-149-5p, hsa-miR-152-3p, hsa-miR-15a-5p, hsa-miR-181c-5p, hsa-miR-181d-5p, hsa-miR-187-3p, hsa-miR-193a-5p, hsa-miR-194-5p, hsa-miR-1976, hsa-miR…
4	hsa-let-7c-3p, hsa-let-7g-3p, hsa-let-7i-3p, hsa-miR-1266-5p, hsa-miR-1283, hsa-miR-1298-5p, hsa-miR-130b-5p, hsa-mir-135a-2, hsa-miR-137, hsa-miR-139-3p, hsa-miR-139-5p, hsa-mir-151a, hsa-miR-153-3p, hsa-miR-181a-3p, hsa-miR-181c-3p, hsa-miR-18a-5p, hsa-miR-193a-3p, hsa-miR-195-5p, hsa-miR-196a-5p, hsa-miR-19a-3p, hsa-miR-20a-3p, hsa-mir-20b, hsa-miR-20b-3p, hsa-miR-224-3p, hsa-mir-24-1, hsa-mir…
3	hsa-let-7b-3p, hsa-mir-103a-2, hsa-miR-105-5p, hsa-miR-1180-3p, hsa-miR-122-5p, hsa-miR-125a-3p, hsa-miR-1271-5p, hsa-miR-128-1-5p, hsa-miR-1287-3p, hsa-miR-1296-5p, hsa-miR-1306-5p, hsa-miR-135b-5p, hsa-miR-136-3p, hsa-miR-140-5p, hsa-miR-15b-3p, hsa-miR-181b-3p, hsa-miR-184, hsa-miR-185-5p, hsa-miR-190a-5p, hsa-miR-1911-5p, hsa-miR-191-3p, hsa-miR-195-3p, hsa-mir-204, hsa-miR-212-3p, hsa-miR-21…
2	hsa-let-7a-2, hsa-let-7a-2-3p, hsa-let-7b, hsa-let-7e-3p, hsa-let-7f-2, hsa-miR-1247-5p, hsa-miR-1249, hsa-miR-125b-1-3p, hsa-miR-1270, hsa-mir-128-1, hsa-miR-129-2-3p, hsa-miR-129-5p, hsa-miR-1298-3p, hsa-mir-1301, hsa-mir-130a, hsa-miR-130b-3p, hsa-miR-132-5p, hsa-mir-143, hsa-miR-144-3p, hsa-miR-1468-5p, hsa-miR-148b-5p, hsa-miR-151a-5p, hsa-miR-16-1-3p, hsa-miR-16-2-3p, hsa-mir-17, hsa-miR-18…
1	hsa-let-7a-1, hsa-let-7c, hsa-let-7e, hsa-let-7f-1-3p, hsa-let-7f-2-3p, hsa-miR-100-3p, hsa-mir-101-1, hsa-mir-101-2, hsa-mir-103a-1, hsa-miR-103a-2-5p, hsa-miR-106a-3p, hsa-mir-106b, hsa-mir-10a, hsa-miR-10a-3p, hsa-mir-1245a, hsa-mir-1255a, hsa-miR-1258, hsa-mir-125b-2, hsa-miR-1262, hsa-mir-1264, hsa-miR-1275, hsa-miR-1277-3p, hsa-miR-1288-3p, hsa-miR-1291, hsa-miR-1304-3p, hsa-miR-130a-5p, hs…
