# Supplementary material for: Profiles of miRNA Isoforms and tRNA Fragments in Prostate Cancer
Source: Sci Rep. 2018 Mar 28;8:5314. doi: 10.1038/s41598-018-22488-2 (PMC5871839; doi:10.1038/s41598-018-22488-2)
Supplement: Supplementary file 3 — Supplementary Table 2 [file 41598_2018_22488_MOESM3_ESM.xlsx]

## Sheet: SAM isomiRs FDR=0%
PRAD vs. Normal
isomiR Name	Fold Change	q-value(%)
MIMAT0000435&MI0000459&hsa-miR-143-3p&offsets|0|-4|TGAGATGAAGCACTGTA	4.84468	0
MIMAT0000278&MI0000298&hsa-miR-221-3p&offsets|0|-4|AGCTACATTGTCTGCTGGG	5.75582	0
MIMAT0000435&MI0000459&hsa-miR-143-3p&offsets|0|-2|TGAGATGAAGCACTGTAGC	2.81958	0
MIMAT0000435&MI0000459&hsa-miR-143-3p&offsets|-1|-5|CTGAGATGAAGCACTGT	5.6362	0
MIMAT0018000&MI0016010&hsa-miR-23c&offsets|0|-1|ATCACATTGCCAGTGATTACC	7.43982	0
MIMAT0000435&MI0000459&hsa-miR-143-3p&offsets|-1|-4|CTGAGATGAAGCACTGTA	5.08352	0
MIMAT0000278&MI0000298&hsa-miR-221-3p&offsets|0|-5|AGCTACATTGTCTGCTGG	6.86714	0
MIMAT0000689&MI0000746&hsa-miR-99b-5p&offsets|0|-5|CACCCGTAGAACCGACC	3.7301	0
MIMAT0000279&MI0000299&hsa-miR-222-3p&offsets|0|-1|AGCTACATCTGGCTACTGGG	3.69464	0
MIMAT0000692&MI0000749&hsa-miR-30e-5p&offsets|+1|-3|GTAAACATCCTTGACTGG	3.48636	0
MIMAT0000278&MI0000298&hsa-miR-221-3p&offsets|0|-3|AGCTACATTGTCTGCTGGGT	3.7802	0
MIMAT0000419&MI0000440&hsa-miR-27b-3p&offsets|0|-2|TTCACAGTGGCTAAGTTCT	2.34764	0
MIMAT0000435&MI0000459&hsa-miR-143-3p&offsets|0|-1|TGAGATGAAGCACTGTAGCT	2.12438	0
MIMAT0000689&MI0000746&hsa-miR-99b-5p&offsets|0|-7|CACCCGTAGAACCGA	4.22905	0
MIMAT0000279&MI0000299&hsa-miR-222-3p&offsets|0|-2|AGCTACATCTGGCTACTGG	4.89754	0
MIMAT0000435&MI0000459&hsa-miR-143-3p&offsets|-1|-2|CTGAGATGAAGCACTGTAGC	2.29899	0
MIMAT0000435&MI0000459&hsa-miR-143-3p&offsets|0|-3|TGAGATGAAGCACTGTAG	2.41892	0
MIMAT0018000&MI0016010&hsa-miR-23c&offsets|0|-2|ATCACATTGCCAGTGATTAC	7.93075	0
MIMAT0004601&MI0000461&hsa-miR-145-3p&offsets|+2|-1|ATTCCTGGAAATACTGTTC	3.00336	0
MIMAT0000080&MI0000081&hsa-miR-24-3p&offsets|0|-5,MIMAT0000080&MI0000080&hsa-miR-24-3p&offsets|0|-5|TGGCTCAGTTCAGCAGG	4.34695	0
MIMAT0004601&MI0000461&hsa-miR-145-3p&offsets|+2|0|ATTCCTGGAAATACTGTTCT	2.64303	0
MIMAT0000086&MI0000087&hsa-miR-29a-3p&offsets|0|-3|TAGCACCATCTGAAATCGG	2.49965	0
MIMAT0000080&MI0000081&hsa-miR-24-3p&offsets|0|-4,MIMAT0000080&MI0000080&hsa-miR-24-3p&offsets|0|-4|TGGCTCAGTTCAGCAGGA	3.06258	0
MIMAT0000416&MI0000437&hsa-miR-1&offsets|0|-3,MIMAT0000416&MI0000651&hsa-miR-1&offsets|0|-3|TGGAATGTAAAGAAGTATG	3.61749	0
MIMAT0000078&MI0000079&hsa-miR-23a-3p&offsets|0|-3,MIMAT0000418&MI0000439&hsa-miR-23b-3p&offsets|0|-3|ATCACATTGCCAGGGATT	3.73521	0
MIMAT0000419&MI0000440&hsa-miR-27b-3p&offsets|0|-1|TTCACAGTGGCTAAGTTCTG	2.4293	0
MIMAT0000693&MI0000749&hsa-miR-30e-3p&offsets|0|-4|CTTTCAGTCGGATGTTTA	2.85063	0
MIMAT0000082&MI0000750&hsa-miR-26a-5p&offsets|0|-4,MIMAT0000082&MI0000083&hsa-miR-26a-5p&offsets|0|-4|TTCAAGTAATCCAGGATA	2.61366	0
MIMAT0000086&MI0000087&hsa-miR-29a-3p&offsets|0|-4|TAGCACCATCTGAAATCG	3.28269	0
MIMAT0000084&MI0000085&hsa-miR-27a-3p&offsets|0|-3,MIMAT0000419&MI0000440&hsa-miR-27b-3p&offsets|0|-3|TTCACAGTGGCTAAGTTC	2.87188	0
MIMAT0000278&MI0000298&hsa-miR-221-3p&offsets|-1|-4|CAGCTACATTGTCTGCTGGG	4.30258	0
MIMAT0000689&MI0000746&hsa-miR-99b-5p&offsets|0|-4|CACCCGTAGAACCGACCT	3.59636	0
MIMAT0000418&MI0000439&hsa-miR-23b-3p&offsets|0|-2|ATCACATTGCCAGGGATTA	3.00194	0
MIMAT0000689&MI0000746&hsa-miR-99b-5p&offsets|0|-3|CACCCGTAGAACCGACCTT	2.73768	0
MIMAT0000067&MI0000067&hsa-let-7f-5p&offsets|0|-5,MIMAT0000067&MI0000068&hsa-let-7f-5p&offsets|0|-5|TGAGGTAGTAGATTGTA	2.54709	0
MIMAT0000435&MI0000459&hsa-miR-143-3p&offsets|+1|-3|GAGATGAAGCACTGTAG	3.00847	0
MIMAT0000098&MI0000102&hsa-miR-100-5p&offsets|0|-4|AACCCGTAGATCCGAACT	3.20988	0
MIMAT0000084&MI0000085&hsa-miR-27a-3p&offsets|0|-4,MIMAT0000419&MI0000440&hsa-miR-27b-3p&offsets|0|-4|TTCACAGTGGCTAAGTT	4.21493	0
MIMAT0000087&MI0000088&hsa-miR-30a-5p&offsets|+1|-3|GTAAACATCCTCGACTGG	4.32517	0
MIMAT0000266&MI0000285&hsa-miR-205-5p&offsets|0|-5|TCCTTCATTCCACCGGA	8.44758	0
MIMAT0000087&MI0000088&hsa-miR-30a-5p&offsets|0|-4|TGTAAACATCCTCGACTG	3.87384	0
MIMAT0000098&MI0000102&hsa-miR-100-5p&offsets|0|-5|AACCCGTAGATCCGAAC	3.63344	0
MIMAT0004678&MI0000746&hsa-miR-99b-3p&offsets|0|-3|CAAGCTCGTGTCTGTGGGT	3.39131	0
MIMAT0000693&MI0000749&hsa-miR-30e-3p&offsets|0|-7,MIMAT0000088&MI0000088&hsa-miR-30a-3p&offsets|0|-7|CTTTCAGTCGGATGT	5.01209	0
MIMAT0000078&MI0000079&hsa-miR-23a-3p&offsets|0|-4,MIMAT0000418&MI0000439&hsa-miR-23b-3p&offsets|0|-4|ATCACATTGCCAGGGAT	4.65436	0
MIMAT0000098&MI0000102&hsa-miR-100-5p&offsets|0|-3|AACCCGTAGATCCGAACTT	2.67707	0
MIMAT0000077&MI0000078&hsa-miR-22-3p&offsets|0|-6|AAGCTGCCAGTTGAAG	4.71299	0
MIMAT0000082&MI0000750&hsa-miR-26a-5p&offsets|0|-3,MIMAT0000082&MI0000083&hsa-miR-26a-5p&offsets|0|-3|TTCAAGTAATCCAGGATAG	2.35731	0
MIMAT0000080&MI0000081&hsa-miR-24-3p&offsets|0|-3,MIMAT0000080&MI0000080&hsa-miR-24-3p&offsets|0|-3|TGGCTCAGTTCAGCAGGAA	2.36807	0
MIMAT0000733&MI0000787&hsa-miR-379-5p&offsets|0|-3|TGGTAGACTATGGAACGT	4.19553	0
MIMAT0000275&MI0000294&hsa-miR-218-5p&offsets|0|-4,MIMAT0000275&MI0000295&hsa-miR-218-5p&offsets|0|-4|TTGTGCTTGATCTAACC	5.4373	0
MIMAT0000418&MI0000439&hsa-miR-23b-3p&offsets|+1|-1|TCACATTGCCAGGGATTAC	3.01455	0
MIMAT0000693&MI0000749&hsa-miR-30e-3p&offsets|0|-3|CTTTCAGTCGGATGTTTAC	2.23577	0
MIMAT0000418&MI0000439&hsa-miR-23b-3p&offsets|+1|0|TCACATTGCCAGGGATTACC	2.64366	0
MIMAT0000262&MI0000274&hsa-miR-187-3p&offsets|0|-1|TCGTGTCTTGTGTTGCAGCCG	8.05742	0
MIMAT0000097&MI0000101&hsa-miR-99a-5p&offsets|0|-4|AACCCGTAGATCCGATCT	3.69385	0
MIMAT0000689&MI0000746&hsa-miR-99b-5p&offsets|0|-6|CACCCGTAGAACCGAC	4.45741	0
MIMAT0000437&MI0000461&hsa-miR-145-5p&offsets|0|-5|GTCCAGTTTTCCCAGGAA	3.74089	0
MIMAT0000266&MI0000285&hsa-miR-205-5p&offsets|0|-6|TCCTTCATTCCACCGG	8.20212	0
MIMAT0000087&MI0000088&hsa-miR-30a-5p&offsets|0|-3|TGTAAACATCCTCGACTGG	2.79469	0
MIMAT0000689&MI0000746&hsa-miR-99b-5p&offsets|+1|-1|ACCCGTAGAACCGACCTTGC	2.12438	0
MIMAT0000693&MI0000749&hsa-miR-30e-3p&offsets|0|-5,MIMAT0000088&MI0000088&hsa-miR-30a-3p&offsets|0|-5|CTTTCAGTCGGATGTTT	3.48138	0
MIMAT0000278&MI0000298&hsa-miR-221-3p&offsets|0|-2|AGCTACATTGTCTGCTGGGTT	2.43205	0
MIMAT0000435&MI0000459&hsa-miR-143-3p&offsets|-1|-3|CTGAGATGAAGCACTGTAG	2.19848	0
MIMAT0000692&MI0000749&hsa-miR-30e-5p&offsets|0|-4|TGTAAACATCCTTGACTG	3.36133	0
MIMAT0000067&MI0000067&hsa-let-7f-5p&offsets|0|-6,MIMAT0000067&MI0000068&hsa-let-7f-5p&offsets|0|-6|TGAGGTAGTAGATTGT	3.63567	0
MIMAT0004558&MI0000269&hsa-miR-181a-2-3p&offsets|0|-3|ACCACTGACCGTTGACTGT	2.48075	0
MIMAT0000088&MI0000088&hsa-miR-30a-3p&offsets|+1|-3|TTTCAGTCGGATGTTTGC	3.01838	0
MIMAT0000256&MI0000289&hsa-miR-181a-5p&offsets|0|-5,MIMAT0000256&MI0000269&hsa-miR-181a-5p&offsets|0|-5|AACATTCAACGCTGTCGG	3.2758	0
MIMAT0000067&MI0000067&hsa-let-7f-5p&offsets|0|-4,MIMAT0000067&MI0000068&hsa-let-7f-5p&offsets|0|-4|TGAGGTAGTAGATTGTAT	2.39708	0
MIMAT0000078&MI0000079&hsa-miR-23a-3p&offsets|0|-5,MIMAT0000418&MI0000439&hsa-miR-23b-3p&offsets|0|-5|ATCACATTGCCAGGGA	4.36737	0
MIMAT0000693&MI0000749&hsa-miR-30e-3p&offsets|0|-6,MIMAT0000088&MI0000088&hsa-miR-30a-3p&offsets|0|-6|CTTTCAGTCGGATGTT	3.65621	0
MIMAT0000443&MI0000469&hsa-miR-125a-5p&offsets|0|-5|TCCCTGAGACCCTTTAACC	2.78378	0
MIMAT0000098&MI0000102&hsa-miR-100-5p&offsets|0|-2|AACCCGTAGATCCGAACTTG	2.14767	0
MIMAT0001635&MI0001733&hsa-miR-452-5p&offsets|+3|+1|TGTTTGCAGAGGAAACTGAG	2.44979	0
MIMAT0000100&MI0000107&hsa-miR-29b-3p&offsets|0|-4,MIMAT0000100&MI0000105&hsa-miR-29b-3p&offsets|0|-4|TAGCACCATTTGAAATCAG	2.80938	0
MIMAT0000256&MI0000289&hsa-miR-181a-5p&offsets|0|-4,MIMAT0000256&MI0000269&hsa-miR-181a-5p&offsets|0|-4|AACATTCAACGCTGTCGGT	2.75688	0
MIMAT0004606&MI0000475&hsa-miR-136-3p&offsets|+1|-2|ATCATCGTCTCAAATGAGT	5.66097	0
MIMAT0004688&MI0000782&hsa-miR-374a-3p&offsets|0|-4|CTTATCAGATTGTATTGT	3.17494	0
MIMAT0000435&MI0000459&hsa-miR-143-3p&offsets|+1|-2|GAGATGAAGCACTGTAGC	3.6105	0
MIMAT0000098&MI0000102&hsa-miR-100-5p&offsets|0|-7,MIMAT0000097&MI0000101&hsa-miR-99a-5p&offsets|0|-7|AACCCGTAGATCCGA	3.93988	0
MIMAT0000262&MI0000274&hsa-miR-187-3p&offsets|0|-2|TCGTGTCTTGTGTTGCAGCC	10.1122	0
MIMAT0000066&MI0000066&hsa-let-7e-5p&offsets|0|-4|TGAGGTAGGAGGTTGTAT	2.46408	0
MIMAT0000437&MI0000461&hsa-miR-145-5p&offsets|0|-4|GTCCAGTTTTCCCAGGAAT	2.54676	0
MIMAT0000427&MI0000450&hsa-miR-133a-3p&offsets|0|-3,MIMAT0000427&MI0000451&hsa-miR-133a-3p&offsets|0|-3,MIMAT0000770&MI0000822&hsa-miR-133b&offsets|0|-3|TTTGGTCCCCTTCAACCAG	4.11468	0
MIMAT0000080&MI0000081&hsa-miR-24-3p&offsets|0|-2,MIMAT0000080&MI0000080&hsa-miR-24-3p&offsets|0|-2|TGGCTCAGTTCAGCAGGAAC	1.94149	0
MIMAT0000435&MI0000459&hsa-miR-143-3p&offsets|+1|-1|GAGATGAAGCACTGTAGCT	2.60714	0
MIMAT0000446&MI0000472&hsa-miR-127-3p&offsets|0|-3|TCGGATCCGTCTGAGCTTG	3.39407	0
MIMAT0000086&MI0000087&hsa-miR-29a-3p&offsets|-1|-3|CTAGCACCATCTGAAATCGG	1.81378	0
MIMAT0000082&MI0000750&hsa-miR-26a-5p&offsets|0|-5,MIMAT0000082&MI0000083&hsa-miR-26a-5p&offsets|0|-5|TTCAAGTAATCCAGGAT	3.50806	0
MIMAT0000077&MI0000078&hsa-miR-22-3p&offsets|+1|-1|AGCTGCCAGTTGAAGAACTG	3.16825	0
MIMAT0000084&MI0000085&hsa-miR-27a-3p&offsets|0|-2|TTCACAGTGGCTAAGTTCC	2.09259	0
MIMAT0004601&MI0000461&hsa-miR-145-3p&offsets|+2|-2|ATTCCTGGAAATACTGTT	3.88288	0
MIMAT0000254&MI0000267&hsa-miR-10b-5p&offsets|0|-8|TACCCTGTAGAACCG	4.32962	0
MIMAT0000689&MI0000746&hsa-miR-99b-5p&offsets|+1|-2|ACCCGTAGAACCGACCTTG	3.87988	0
MIMAT0000258&MI0000271&hsa-miR-181c-5p&offsets|0|-2|AACATTCAACCTGTCGGTGA	2.74561	0
MIMAT0004678&MI0000746&hsa-miR-99b-3p&offsets|0|-2|CAAGCTCGTGTCTGTGGGTC	2.81654	0
MIMAT0000082&MI0000750&hsa-miR-26a-5p&offsets|0|-2,MIMAT0000082&MI0000083&hsa-miR-26a-5p&offsets|0|-2|TTCAAGTAATCCAGGATAGG	1.74774	0
MIMAT0000435&MI0000459&hsa-miR-143-3p&offsets|-1|-1|CTGAGATGAAGCACTGTAGCT	1.66895	0
MIMAT0000088&MI0000088&hsa-miR-30a-3p&offsets|0|-3|CTTTCAGTCGGATGTTTGC	2.2593	0
MIMAT0000446&MI0000472&hsa-miR-127-3p&offsets|0|-2|TCGGATCCGTCTGAGCTTGG	2.59909	0
MIMAT0000266&MI0000285&hsa-miR-205-5p&offsets|+4|0|TCATTCCACCGGAGTCTG	5.65404	0
MIMAT0000077&MI0000078&hsa-miR-22-3p&offsets|0|-5|AAGCTGCCAGTTGAAGA	3.10457	0
MIMAT0000254&MI0000267&hsa-miR-10b-5p&offsets|0|-7|TACCCTGTAGAACCGA	5.57404	0
MIMAT0000757&MI0000809&hsa-miR-151a-3p&offsets|0|-3|CTAGACTGAAGCTCCTTG	3.13282	0
MIMAT0000097&MI0000101&hsa-miR-99a-5p&offsets|0|-5|AACCCGTAGATCCGATC	3.33703	0
MIMAT0000262&MI0000274&hsa-miR-187-3p&offsets|+1|0|CGTGTCTTGTGTTGCAGCCGG	6.91422	0
MIMAT0000232&MI0000281&hsa-miR-199a-3p&offsets|0|-3,MIMAT0000232&MI0000242&hsa-miR-199a-3p&offsets|0|-3,MIMAT0004563&MI0000282&hsa-miR-199b-3p&offsets|0|-3|ACAGTAGTCTGCACATTGG	2.33563	0
MIMAT0000088&MI0000088&hsa-miR-30a-3p&offsets|0|-4|CTTTCAGTCGGATGTTTG	2.44719	0
MIMAT0000266&MI0000285&hsa-miR-205-5p&offsets|0|-3|TCCTTCATTCCACCGGAGT	4.52481	0
MIMAT0000088&MI0000088&hsa-miR-30a-3p&offsets|+1|-4|TTTCAGTCGGATGTTTG	3.56042	0
MIMAT0000681&MI0000735&hsa-miR-29c-3p&offsets|0|-3|TAGCACCATTTGAAATCGG	1.88403	0
MIMAT0000416&MI0000437&hsa-miR-1&offsets|0|-4,MIMAT0000416&MI0000651&hsa-miR-1&offsets|0|-4|TGGAATGTAAAGAAGTAT	4.51837	0
MIMAT0000435&MI0000459&hsa-miR-143-3p&offsets|-2|-2|TCTGAGATGAAGCACTGTAGC	1.71171	0
MIMAT0000418&MI0000439&hsa-miR-23b-3p&offsets|0|-1|ATCACATTGCCAGGGATTAC	2.00288	0
MIMAT0000731&MI0000786&hsa-miR-378a-5p&offsets|0|-2|CTCCTGACTCCAGGTCCTGT	3.6866	0
MIMAT0000447&MI0000474&hsa-miR-134-5p&offsets|0|-3|TGTGACTGGTTGACCAGAG	3.13752	0
MIMAT0000681&MI0000735&hsa-miR-29c-3p&offsets|0|-4|TAGCACCATTTGAAATCG	2.74685	0
MIMAT0000087&MI0000088&hsa-miR-30a-5p&offsets|+1|-2|GTAAACATCCTCGACTGGA	3.06239	0
MIMAT0000733&MI0000787&hsa-miR-379-5p&offsets|0|-2|TGGTAGACTATGGAACGTA	2.82687	0
MIMAT0000269&MI0000288&hsa-miR-212-3p&offsets|0|-2|TAACAGTCTCCAGTCACGG	2.5308	0
MIMAT0000275&MI0000294&hsa-miR-218-5p&offsets|0|-2,MIMAT0000275&MI0000295&hsa-miR-218-5p&offsets|0|-2|TTGTGCTTGATCTAACCAT	3.87906	0
MIMAT0003150&MI0003513&hsa-miR-455-5p&offsets|0|-2|TATGTGCCTTTGGACTACAT	3.46923	0
MIMAT0004614&MI0000487&hsa-miR-193a-5p&offsets|0|-3|TGGGTCTTTGCGGGCGAGA	2.53207	0
MIMAT0000692&MI0000749&hsa-miR-30e-5p&offsets|0|-3|TGTAAACATCCTTGACTGG	1.97713	0
MIMAT0000077&MI0000078&hsa-miR-22-3p&offsets|0|-4|AAGCTGCCAGTTGAAGAA	2.88802	0
MIMAT0000266&MI0000285&hsa-miR-205-5p&offsets|0|-2|TCCTTCATTCCACCGGAGTC	3.96163	0
MIMAT0000689&MI0000746&hsa-miR-99b-5p&offsets|0|-2|CACCCGTAGAACCGACCTTG	2.02429	0
MIMAT0000266&MI0000285&hsa-miR-205-5p&offsets|0|-4|TCCTTCATTCCACCGGAG	7.66855	0
MIMAT0000437&MI0000461&hsa-miR-145-5p&offsets|0|-3|GTCCAGTTTTCCCAGGAATC	2.03684	0
MIMAT0000083&MI0000084&hsa-miR-26b-5p&offsets|0|-2|TTCAAGTAATTCAGGATAG	2.17339	0
MIMAT0004614&MI0000487&hsa-miR-193a-5p&offsets|0|-4|TGGGTCTTTGCGGGCGAG	3.75428	0
MIMAT0000099&MI0000103&hsa-miR-101-3p&offsets|0|-3,MIMAT0000099&MI0000739&hsa-miR-101-3p&offsets|0|-3|TACAGTACTGTGATAACT	3.00608	0
MIMAT0003389&MI0003686&hsa-miR-542-3p&offsets|0|-3|TGTGACAGATTGATAACTG	3.94801	0
MIMAT0000435&MI0000459&hsa-miR-143-3p&offsets|+4|-1|ATGAAGCACTGTAGCT	3.63559	0
MIMAT0000763&MI0000814&hsa-miR-338-3p&offsets|0|-2|TCCAGCATCAGTGATTTTGT	2.31311	0
MIMAT0016847&MI0015825&hsa-miR-378c&offsets|+1|-4|CTGGACTTGGAGTCAGAAGA	3.3575	0
MIMAT0000414&MI0000433&hsa-let-7g-5p&offsets|0|-4|TGAGGTAGTAGTTTGTAC	2.88828	0
MIMAT0000254&MI0000267&hsa-miR-10b-5p&offsets|+1|-7|ACCCTGTAGAACCGA	6.15538	0
MIMAT0004601&MI0000461&hsa-miR-145-3p&offsets|+3|0|TTCCTGGAAATACTGTTCT	3.39047	0
MIMAT0000077&MI0000078&hsa-miR-22-3p&offsets|+1|-2|AGCTGCCAGTTGAAGAACT	3.0832	0
MIMAT0004688&MI0000782&hsa-miR-374a-3p&offsets|0|-3|CTTATCAGATTGTATTGTA	2.12782	0
MIMAT0000438&MI0000462&hsa-miR-152-3p&offsets|0|-1|TCAGTGCATGACAGAACTTG	2.68884	0
MIMAT0000232&MI0000281&hsa-miR-199a-3p&offsets|0|-4,MIMAT0000232&MI0000242&hsa-miR-199a-3p&offsets|0|-4,MIMAT0004563&MI0000282&hsa-miR-199b-3p&offsets|0|-4|ACAGTAGTCTGCACATTG	3.50441	0
MIMAT0001631&MI0001729&hsa-miR-451a&offsets|+1|-2|AACCGTTACCATTACTGAG	5.28479	0
MIMAT0000438&MI0000462&hsa-miR-152-3p&offsets|0|0|TCAGTGCATGACAGAACTTGG	1.56304	0
MIMAT0000076&MI0000077&hsa-miR-21-5p&offsets|0|-4|TAGCTTATCAGACTGATG	2.12355	0
MIMAT0000435&MI0000459&hsa-miR-143-3p&offsets|+3|-1|GATGAAGCACTGTAGCT	2.65436	0
MIMAT0000416&MI0000437&hsa-miR-1&offsets|0|-2,MIMAT0000416&MI0000651&hsa-miR-1&offsets|0|-2|TGGAATGTAAAGAAGTATGT	2.2323	0
MIMAT0002814&MI0003133&hsa-miR-432-5p&offsets|0|-4|TCTTGGAGTAGGTCATTGG	2.56887	0
MIMAT0000087&MI0000088&hsa-miR-30a-5p&offsets|0|-2|TGTAAACATCCTCGACTGGA	2.19122	0
MIMAT0000733&MI0000787&hsa-miR-379-5p&offsets|0|-1|TGGTAGACTATGGAACGTAG	1.81743	0
MIMAT0000279&MI0000299&hsa-miR-222-3p&offsets|0|0|AGCTACATCTGGCTACTGGGT	2.04884	0
MIMAT0000253&MI0000266&hsa-miR-10a-5p&offsets|0|-5|TACCCTGTAGATCCGAAT	8.75968	0
MIMAT0001631&MI0001729&hsa-miR-451a&offsets|0|-4|AAACCGTTACCATTACTG	7.74619	0
MIMAT0000245&MI0000255&hsa-miR-30d-5p&offsets|0|-4|TGTAAACATCCCCGACTG	3.02582	0
MIMAT0000253&MI0000266&hsa-miR-10a-5p&offsets|0|-7|TACCCTGTAGATCCGA	20.4364	0
MIMAT0000427&MI0000450&hsa-miR-133a-3p&offsets|+1|-3,MIMAT0000427&MI0000451&hsa-miR-133a-3p&offsets|+1|-3,MIMAT0000770&MI0000822&hsa-miR-133b&offsets|+1|-3|TTGGTCCCCTTCAACCAG	6.14947	0
MIMAT0000078&MI0000079&hsa-miR-23a-3p&offsets|-1|-3,MIMAT0000418&MI0000439&hsa-miR-23b-3p&offsets|-1|-3|AATCACATTGCCAGGGATT	2.91316	0
MIMAT0000231&MI0000281&hsa-miR-199a-5p&offsets|0|-4,MIMAT0000231&MI0000242&hsa-miR-199a-5p&offsets|0|-4|CCCAGTGTTCAGACTACCT	2.56196	0
MIMAT0000446&MI0000472&hsa-miR-127-3p&offsets|0|-4|TCGGATCCGTCTGAGCTT	4.55079	0
MIMAT0000096&MI0000100&hsa-miR-98-5p&offsets|0|-2|TGAGGTAGTAAGTTGTATTG	2.32503	0
MIMAT0000275&MI0000294&hsa-miR-218-5p&offsets|0|-1,MIMAT0000275&MI0000295&hsa-miR-218-5p&offsets|0|-1|TTGTGCTTGATCTAACCATG	2.55633	0
MIMAT0000069&MI0000070&hsa-miR-16-5p&offsets|0|-3,MIMAT0000069&MI0000115&hsa-miR-16-5p&offsets|0|-3|TAGCAGCACGTAAATATTG	2.65031	0
MIMAT0000253&MI0000266&hsa-miR-10a-5p&offsets|+1|-3|ACCCTGTAGATCCGAATTT	11.1491	0
MIMAT0000254&MI0000267&hsa-miR-10b-5p&offsets|0|-6|TACCCTGTAGAACCGAA	3.93419	0
MIMAT0000256&MI0000289&hsa-miR-181a-5p&offsets|0|-3,MIMAT0000256&MI0000269&hsa-miR-181a-5p&offsets|0|-3|AACATTCAACGCTGTCGGTG	2.23944	0
MIMAT0000424&MI0000447&hsa-miR-128-3p&offsets|0|-2,MIMAT0000424&MI0000727&hsa-miR-128-3p&offsets|0|-2|TCACAGTGAACCGGTCTCT	2.18144	0
MIMAT0000086&MI0000087&hsa-miR-29a-3p&offsets|0|-2|TAGCACCATCTGAAATCGGT	1.90374	0
MIMAT0000435&MI0000459&hsa-miR-143-3p&offsets|+4|0|ATGAAGCACTGTAGCTC	3.67438	0
MIMAT0000078&MI0000079&hsa-miR-23a-3p&offsets|+1|-1|TCACATTGCCAGGGATTTC	2.48296	0
MIMAT0000086&MI0000087&hsa-miR-29a-3p&offsets|-1|-4|CTAGCACCATCTGAAATCG	2.25614	0
MIMAT0000254&MI0000267&hsa-miR-10b-5p&offsets|0|-5|TACCCTGTAGAACCGAAT	2.7031	0
MIMAT0000435&MI0000459&hsa-miR-143-3p&offsets|+3|-2|GATGAAGCACTGTAGC	3.26316	0
MIMAT0000253&MI0000266&hsa-miR-10a-5p&offsets|+1|-4|ACCCTGTAGATCCGAATT	11.1935	0
MIMAT0000253&MI0000266&hsa-miR-10a-5p&offsets|0|-8|TACCCTGTAGATCCG	22.5221	0
MIMAT0000253&MI0000266&hsa-miR-10a-5p&offsets|+1|-7|ACCCTGTAGATCCGA	24.1457	0
MIMAT0000097&MI0000101&hsa-miR-99a-5p&offsets|0|-3|AACCCGTAGATCCGATCTT	2.43117	0
MIMAT0000419&MI0000440&hsa-miR-27b-3p&offsets|-1|-1|GTTCACAGTGGCTAAGTTCTG	1.90308	0
MIMAT0000087&MI0000088&hsa-miR-30a-5p&offsets|+1|-1|GTAAACATCCTCGACTGGAA	2.32664	0
MIMAT0000435&MI0000459&hsa-miR-143-3p&offsets|-2|-3|TCTGAGATGAAGCACTGTAG	1.74568	0
MIMAT0004559&MI0000271&hsa-miR-181c-3p&offsets|+1|-2|ACCATCGACCGTTGAGTGG	2.95044	0
MIMAT0000100&MI0000107&hsa-miR-29b-3p&offsets|0|-5,MIMAT0000100&MI0000105&hsa-miR-29b-3p&offsets|0|-5|TAGCACCATTTGAAATCA	2.57867	0
MIMAT0000253&MI0000266&hsa-miR-10a-5p&offsets|+1|-2|ACCCTGTAGATCCGAATTTG	12.1194	0
MIMAT0000253&MI0000266&hsa-miR-10a-5p&offsets|0|-3|TACCCTGTAGATCCGAATTT	8.92811	0
MIMAT0000253&MI0000266&hsa-miR-10a-5p&offsets|+1|-5|ACCCTGTAGATCCGAAT	12.0867	0
MIMAT0001639&MI0001735&hsa-miR-409-3p&offsets|0|-3|GAATGTTGCTCGGTGAACC	3.89445	0
MIMAT0000253&MI0000266&hsa-miR-10a-5p&offsets|0|-4|TACCCTGTAGATCCGAATT	9.80287	0
MIMAT0004599&MI0000459&hsa-miR-143-5p&offsets|0|-2|GGTGCAGTGCTGCATCTCTG	3.07851	0
MIMAT0004606&MI0000475&hsa-miR-136-3p&offsets|+1|0|ATCATCGTCTCAAATGAGTCT	2.29195	0
MIMAT0001639&MI0001735&hsa-miR-409-3p&offsets|-1|-3|CGAATGTTGCTCGGTGAACC	3.52262	0
MIMAT0000254&MI0000267&hsa-miR-10b-5p&offsets|+1|-6|ACCCTGTAGAACCGAA	4.49934	0
MIMAT0000254&MI0000267&hsa-miR-10b-5p&offsets|+1|-4|ACCCTGTAGAACCGAATT	2.85295	0
MIMAT0004588&MI0000440&hsa-miR-27b-5p&offsets|0|-3|AGAGCTTAGCTGATTGGTG	3.15676	0
MIMAT0000257&MI0000270&hsa-miR-181b-5p&offsets|0|-3,MIMAT0000257&MI0000683&hsa-miR-181b-5p&offsets|0|-3|AACATTCATTGCTGTCGGTG	2.03215	0
MIMAT0001631&MI0001729&hsa-miR-451a&offsets|+1|-1|AACCGTTACCATTACTGAGT	4.23316	0
MIMAT0004921&MI0005540&hsa-miR-889-3p&offsets|0|-1|TTAATATCGGACAACCATTG	4.14336	0
MIMAT0000425&MI0000448&hsa-miR-130a-3p&offsets|0|-2|CAGTGCAATGTTAAAAGGGC	2.18462	0
MIMAT0000266&MI0000285&hsa-miR-205-5p&offsets|+4|+1|TCATTCCACCGGAGTCTGT	4.41315	0
MIMAT0000414&MI0000433&hsa-let-7g-5p&offsets|0|-2|TGAGGTAGTAGTTTGTACAG	1.83496	0
MIMAT0001631&MI0001729&hsa-miR-451a&offsets|0|-3|AAACCGTTACCATTACTGA	4.27922	0
MIMAT0000078&MI0000079&hsa-miR-23a-3p&offsets|+1|0|TCACATTGCCAGGGATTTCC	2.2352	0
MIMAT0000064&MI0000064&hsa-let-7c-5p&offsets|0|-3|TGAGGTAGTAGGTTGTATG	1.78775	0
MIMAT0000253&MI0000266&hsa-miR-10a-5p&offsets|+1|-6|ACCCTGTAGATCCGAA	26.5308	0
MIMAT0000065&MI0000065&hsa-let-7d-5p&offsets|0|-2|AGAGGTAGTAGGTTGCATAG	1.52284	0
MIMAT0000098&MI0000102&hsa-miR-100-5p&offsets|+1|-2|ACCCGTAGATCCGAACTTG	2.93674	0
MIMAT0000423&MI0000446&hsa-miR-125b-5p&offsets|0|-3,MIMAT0000423&MI0000470&hsa-miR-125b-5p&offsets|0|-3|TCCCTGAGACCCTAACTTG	2.49022	0
MIMAT0000693&MI0000749&hsa-miR-30e-3p&offsets|+1|-3|TTTCAGTCGGATGTTTAC	2.56374	0
MIMAT0000231&MI0000281&hsa-miR-199a-5p&offsets|0|-5,MIMAT0000231&MI0000242&hsa-miR-199a-5p&offsets|0|-5|CCCAGTGTTCAGACTACC	2.99685	0
MIMAT0000253&MI0000266&hsa-miR-10a-5p&offsets|0|-2|TACCCTGTAGATCCGAATTTG	7.58584	0
MIMAT0000727&MI0000782&hsa-miR-374a-5p&offsets|0|-2|TTATAATACAACCTGATAAG	2.07899	0
MIMAT0000245&MI0000255&hsa-miR-30d-5p&offsets|0|-3|TGTAAACATCCCCGACTGG	2.2089	0
MIMAT0000253&MI0000266&hsa-miR-10a-5p&offsets|0|-6|TACCCTGTAGATCCGAA	16.0138	0
MIMAT0000066&MI0000066&hsa-let-7e-5p&offsets|0|-3|TGAGGTAGGAGGTTGTATA	1.86533	0
MIMAT0004552&MI0000261&hsa-miR-139-3p&offsets|0|-3|TGGAGACGCGGCCCTGTTGG	2.35739	0
MIMAT0000254&MI0000267&hsa-miR-10b-5p&offsets|+1|-3|ACCCTGTAGAACCGAATTT	3.01205	0
MIMAT0016847&MI0015825&hsa-miR-378c&offsets|0|-4|ACTGGACTTGGAGTCAGAAGA	1.7861	0
MIMAT0000692&MI0000749&hsa-miR-30e-5p&offsets|0|-2|TGTAAACATCCTTGACTGGA	2.14544	0
MIMAT0000418&MI0000439&hsa-miR-23b-3p&offsets|0|0|ATCACATTGCCAGGGATTACC	1.56075	0
MIMAT0000088&MI0000088&hsa-miR-30a-3p&offsets|+1|-2|TTTCAGTCGGATGTTTGCA	1.87248	0
MIMAT0000681&MI0000735&hsa-miR-29c-3p&offsets|0|-5,MIMAT0000100&MI0000107&hsa-miR-29b-3p&offsets|0|-6,MIMAT0000100&MI0000105&hsa-miR-29b-3p&offsets|0|-6|TAGCACCATTTGAAATC	2.80977	0
MIMAT0000253&MI0000266&hsa-miR-10a-5p&offsets|+2|-2|CCCTGTAGATCCGAATTTG	21.8935	0
MIMAT0000254&MI0000267&hsa-miR-10b-5p&offsets|0|-4|TACCCTGTAGAACCGAATT	2.66809	0
MIMAT0000231&MI0000281&hsa-miR-199a-5p&offsets|0|-3,MIMAT0000231&MI0000242&hsa-miR-199a-5p&offsets|0|-3|CCCAGTGTTCAGACTACCTG	2.2038	0
MIMAT0000435&MI0000459&hsa-miR-143-3p&offsets|+3|0|GATGAAGCACTGTAGCTC	3.03671	0
MIMAT0000099&MI0000103&hsa-miR-101-3p&offsets|0|-2,MIMAT0000099&MI0000739&hsa-miR-101-3p&offsets|0|-2|TACAGTACTGTGATAACTG	2.48435	0
MIMAT0000078&MI0000079&hsa-miR-23a-3p&offsets|+1|-2|TCACATTGCCAGGGATTT	3.80302	0
MIMAT0000681&MI0000735&hsa-miR-29c-3p&offsets|-1|-5,MIMAT0000100&MI0000107&hsa-miR-29b-3p&offsets|-1|-6,MIMAT0000100&MI0000105&hsa-miR-29b-3p&offsets|-1|-6|CTAGCACCATTTGAAATC	2.96172	0
MIMAT0000062&MI0000061&hsa-let-7a-5p&offsets|0|-3,MIMAT0000062&MI0000062&hsa-let-7a-5p&offsets|0|-3,MIMAT0000062&MI0000060&hsa-let-7a-5p&offsets|0|-3|TGAGGTAGTAGGTTGTATA	1.57677	0
MIMAT0002876&MI0003190&hsa-miR-505-3p&offsets|0|-2|CGTCAACACTTGCTGGTTTC	4.15548	0
MIMAT0000253&MI0000266&hsa-miR-10a-5p&offsets|+3|0|CCTGTAGATCCGAATTTGTG	23.3391	0
MIMAT0000078&MI0000079&hsa-miR-23a-3p&offsets|0|-2|ATCACATTGCCAGGGATTT	2.39075	0
MIMAT0003150&MI0003513&hsa-miR-455-5p&offsets|0|-1|TATGTGCCTTTGGACTACATC	2.25588	0
MIMAT0000418&MI0000439&hsa-miR-23b-3p&offsets|+1|+1|TCACATTGCCAGGGATTACCA	2.03382	0
MIMAT0000076&MI0000077&hsa-miR-21-5p&offsets|0|-7|TAGCTTATCAGACTG	3.24455	0
MIMAT0000262&MI0000274&hsa-miR-187-3p&offsets|0|0|TCGTGTCTTGTGTTGCAGCCGG	3.90086	0
MIMAT0000454&MI0000481&hsa-miR-184&offsets|0|-2|TGGACGGAGAACTGATAAGG	6.72557	0
MIMAT0000727&MI0000782&hsa-miR-374a-5p&offsets|0|-4|TTATAATACAACCTGATA	2.72228	0
MIMAT0004502&MI0000086&hsa-miR-28-3p&offsets|+1|-1|ACTAGATTGTGAGCTCCTGG	1.91398	0
MIMAT0000250&MI0000261&hsa-miR-139-5p&offsets|0|-3|TCTACAGTGCACGTGTCTCC	2.29696	0
MIMAT0000100&MI0000107&hsa-miR-29b-3p&offsets|-1|-4,MIMAT0000100&MI0000105&hsa-miR-29b-3p&offsets|-1|-4|CTAGCACCATTTGAAATCAG	1.89238	0
MIMAT0000443&MI0000469&hsa-miR-125a-5p&offsets|0|-4|TCCCTGAGACCCTTTAACCT	1.90481	0
MIMAT0000099&MI0000103&hsa-miR-101-3p&offsets|+3|-1,MIMAT0000099&MI0000739&hsa-miR-101-3p&offsets|+3|-1|AGTACTGTGATAACTGA	2.8079	0
MIMAT0000253&MI0000266&hsa-miR-10a-5p&offsets|+2|0|CCCTGTAGATCCGAATTTGTG	9.42899	0
MIMAT0002876&MI0003190&hsa-miR-505-3p&offsets|0|-3|CGTCAACACTTGCTGGTTT	12.5106	0
MIMAT0000254&MI0000267&hsa-miR-10b-5p&offsets|+1|-2|ACCCTGTAGAACCGAATTTG	2.78867	0
MIMAT0000447&MI0000474&hsa-miR-134-5p&offsets|0|-2|TGTGACTGGTTGACCAGAGG	1.74401	0
MIMAT0005458&MI0003764&hsa-miR-1224-5p&offsets|0|+1|GTGAGGACTCGGGAGGTGGA	14.9175	0
MIMAT0000253&MI0000266&hsa-miR-10a-5p&offsets|+2|-1|CCCTGTAGATCCGAATTTGT	5.92921	0
MIMAT0004597&MI0000456&hsa-miR-140-3p&offsets|+1|-4|ACCACAGGGTAGAACC	3.89329	0
MIMAT0000443&MI0000469&hsa-miR-125a-5p&offsets|0|-3|TCCCTGAGACCCTTTAACCTG	1.88669	0
MIMAT0000097&MI0000101&hsa-miR-99a-5p&offsets|0|-2|AACCCGTAGATCCGATCTTG	1.97719	0
MIMAT0004921&MI0005540&hsa-miR-889-3p&offsets|0|-2|TTAATATCGGACAACCATT	5.09493	0
MIMAT0000435&MI0000459&hsa-miR-143-3p&offsets|+5|+2|TGAAGCACTGTAGCTCAG	3.56632	0
MIMAT0000681&MI0000735&hsa-miR-29c-3p&offsets|-1|-3|CTAGCACCATTTGAAATCGG	1.55502	0
MIMAT0000253&MI0000266&hsa-miR-10a-5p&offsets|+1|0|ACCCTGTAGATCCGAATTTGTG	4.40919	0
MIMAT0001635&MI0001733&hsa-miR-452-5p&offsets|0|-1|AACTGTTTGCAGAGGAAACTG	2.43275	0
MIMAT0005458&MI0003764&hsa-miR-1224-5p&offsets|0|+2|GTGAGGACTCGGGAGGTGGAG	23.3106	0
MIMAT0000682&MI0000737&hsa-miR-200a-3p&offsets|0|-4|TAACACTGTCTGGTAACG	3.84873	0
MIMAT0004502&MI0000086&hsa-miR-28-3p&offsets|+2|-1|CTAGATTGTGAGCTCCTGG	2.60247	0
MIMAT0000100&MI0000107&hsa-miR-29b-3p&offsets|-1|-5,MIMAT0000100&MI0000105&hsa-miR-29b-3p&offsets|-1|-5|CTAGCACCATTTGAAATCA	2.50471	0
MIMAT0000414&MI0000433&hsa-let-7g-5p&offsets|0|-5|TGAGGTAGTAGTTTGTA	2.67198	0
MIMAT0000080&MI0000081&hsa-miR-24-3p&offsets|+2|0,MIMAT0000080&MI0000080&hsa-miR-24-3p&offsets|+2|0|GCTCAGTTCAGCAGGAACAG	2.11566	0
MIMAT0000423&MI0000446&hsa-miR-125b-5p&offsets|0|-4,MIMAT0000423&MI0000470&hsa-miR-125b-5p&offsets|0|-4|TCCCTGAGACCCTAACTT	2.58746	0
MIMAT0000099&MI0000103&hsa-miR-101-3p&offsets|-1|-3,MIMAT0000099&MI0000739&hsa-miR-101-3p&offsets|-1|-3|GTACAGTACTGTGATAACT	1.71833	0
MIMAT0000253&MI0000266&hsa-miR-10a-5p&offsets|-1|-4|ATACCCTGTAGATCCGAATT	14.1522	0
MIMAT0000083&MI0000084&hsa-miR-26b-5p&offsets|0|-3|TTCAAGTAATTCAGGATA	2.24695	0
MIMAT0004603&MI0000470&hsa-miR-125b-2-3p&offsets|+2|-2|ACAAGTCAGGCTCTTGGG	3.31747	0
MIMAT0000437&MI0000461&hsa-miR-145-5p&offsets|+5|0|GTTTTCCCAGGAATCCCT	4.22632	0
MIMAT0000244&MI0000736&hsa-miR-30c-5p&offsets|0|-3,MIMAT0000244&MI0000254&hsa-miR-30c-5p&offsets|0|-3|TGTAAACATCCTACACTCTC	1.9453	0
MIMAT0015050&MI0014206&hsa-miR-323b-3p&offsets|0|-2|CCCAATACACGGTCGACCTC	12.2946	0
MIMAT0005458&MI0003764&hsa-miR-1224-5p&offsets|0|0|GTGAGGACTCGGGAGGTGG	21.9813	0
MIMAT0000254&MI0000267&hsa-miR-10b-5p&offsets|0|-3|TACCCTGTAGAACCGAATTT	2.58652	0
MIMAT0000232&MI0000281&hsa-miR-199a-3p&offsets|+1|-3,MIMAT0000232&MI0000242&hsa-miR-199a-3p&offsets|+1|-3,MIMAT0004563&MI0000282&hsa-miR-199b-3p&offsets|+1|-3|CAGTAGTCTGCACATTGG	2.62789	0
MIMAT0000454&MI0000481&hsa-miR-184&offsets|0|-1|TGGACGGAGAACTGATAAGGG	5.69293	0
MIMAT0000254&MI0000267&hsa-miR-10b-5p&offsets|+2|-2|CCCTGTAGAACCGAATTTG	4.90018	0
MIMAT0000086&MI0000087&hsa-miR-29a-3p&offsets|0|-5|TAGCACCATCTGAAATC	2.39277	0
MIMAT0000456&MI0000483&hsa-miR-186-5p&offsets|0|-3|CAAAGAATTCTCCTTTTGG	2.64812	0
MIMAT0000253&MI0000266&hsa-miR-10a-5p&offsets|-1|-3|ATACCCTGTAGATCCGAATTT	6.19235	0
MIMAT0003322&MI0003667&hsa-miR-652-3p&offsets|0|-1|AATGGCGCCACTAGGGTTGT	4.12851	0
MIMAT0000265&MI0000284&hsa-miR-204-5p&offsets|0|-1|TTCCCTTTGTCATCCTATGCC	6.77422	0
MIMAT0005903&MI0006386&hsa-miR-1251-5p&offsets|0|-2|ACTCTAGCTGCCAAAGGCG	39.4672	0
MIMAT0000066&MI0000066&hsa-let-7e-5p&offsets|0|-5|TGAGGTAGGAGGTTGTA	2.92482	0
MIMAT0000425&MI0000448&hsa-miR-130a-3p&offsets|0|-3|CAGTGCAATGTTAAAAGGG	2.13306	0
MIMAT0000256&MI0000289&hsa-miR-181a-5p&offsets|0|-2,MIMAT0000256&MI0000269&hsa-miR-181a-5p&offsets|0|-2|AACATTCAACGCTGTCGGTGA	1.61417	0
MIMAT0000265&MI0000284&hsa-miR-204-5p&offsets|0|-2|TTCCCTTTGTCATCCTATGC	10.3574	0
MIMAT0004693&MI0000803&hsa-miR-330-5p&offsets|0|-2|TCTCTGGGCCTGTGTCTTAG	2.90065	0
MIMAT0000731&MI0000786&hsa-miR-378a-5p&offsets|0|-1|CTCCTGACTCCAGGTCCTGTG	1.9789	0
MIMAT0004555&MI0000266&hsa-miR-10a-3p&offsets|0|-1|CAAATTCGTATCTAGGGGAAT	6.05287	0
MIMAT0000076&MI0000077&hsa-miR-21-5p&offsets|0|-5|TAGCTTATCAGACTGAT	3.06571	0
MIMAT0000257&MI0000270&hsa-miR-181b-5p&offsets|0|-5,MIMAT0000257&MI0000683&hsa-miR-181b-5p&offsets|0|-5|AACATTCATTGCTGTCGG	2.38569	0
MIMAT0003247&MI0003589&hsa-miR-582-5p&offsets|0|-4|TTACAGTTGTTCAACCAGT	2.55608	0
MIMAT0000682&MI0000737&hsa-miR-200a-3p&offsets|0|-3|TAACACTGTCTGGTAACGA	2.70816	0
MIMAT0000265&MI0000284&hsa-miR-204-5p&offsets|0|-3|TTCCCTTTGTCATCCTATG	50.1177	0
MIMAT0000082&MI0000750&hsa-miR-26a-5p&offsets|+1|-2,MIMAT0000082&MI0000083&hsa-miR-26a-5p&offsets|+1|-2|TCAAGTAATCCAGGATAGG	2.37502	0
MIMAT0000414&MI0000433&hsa-let-7g-5p&offsets|0|-3|TGAGGTAGTAGTTTGTACA	1.68687	0
MIMAT0000437&MI0000461&hsa-miR-145-5p&offsets|+5|-1|GTTTTCCCAGGAATCCC	4.35602	0
MIMAT0000419&MI0000440&hsa-miR-27b-3p&offsets|0|0|TTCACAGTGGCTAAGTTCTGC	1.40917	0
MIMAT0000232&MI0000281&hsa-miR-199a-3p&offsets|-1|-4,MIMAT0000232&MI0000242&hsa-miR-199a-3p&offsets|-1|-4,MIMAT0004563&MI0000282&hsa-miR-199b-3p&offsets|-1|-4|TACAGTAGTCTGCACATTG	2.52082	0
MIMAT0000067&MI0000067&hsa-let-7f-5p&offsets|0|-3,MIMAT0000067&MI0000068&hsa-let-7f-5p&offsets|0|-3|TGAGGTAGTAGATTGTATA	1.59718	0
MIMAT0000428&MI0000453&hsa-miR-135a-5p&offsets|0|-3,MIMAT0000428&MI0000452&hsa-miR-135a-5p&offsets|0|-3|TATGGCTTTTTATTCCTATG	8.81689	0
MIMAT0000693&MI0000749&hsa-miR-30e-3p&offsets|-1|-3|GCTTTCAGTCGGATGTTTAC	2.18729	0
MIMAT0001631&MI0001729&hsa-miR-451a&offsets|+2|-1|ACCGTTACCATTACTGAGT	4.9979	0
MIMAT0000099&MI0000103&hsa-miR-101-3p&offsets|+4|0,MIMAT0000099&MI0000739&hsa-miR-101-3p&offsets|+4|0|GTACTGTGATAACTGAA	2.44532	0
MIMAT0000064&MI0000064&hsa-let-7c-5p&offsets|0|-2|TGAGGTAGTAGGTTGTATGG	1.60533	0
MIMAT0000099&MI0000103&hsa-miR-101-3p&offsets|+2|-1,MIMAT0000099&MI0000739&hsa-miR-101-3p&offsets|+2|-1|CAGTACTGTGATAACTGA	2.32656	0
MIMAT0000418&MI0000439&hsa-miR-23b-3p&offsets|+2|0|CACATTGCCAGGGATTACC	3.78552	0
MIMAT0000081&MI0000082&hsa-miR-25-3p&offsets|0|-5|CATTGCACTTGTCTCGG	2.35636	0
MIMAT0000266&MI0000285&hsa-miR-205-5p&offsets|+1|0|CCTTCATTCCACCGGAGTCTG	4.7367	0
MIMAT0000692&MI0000749&hsa-miR-30e-5p&offsets|+1|-2|GTAAACATCCTTGACTGGA	2.09108	0
MIMAT0000318&MI0000342&hsa-miR-200b-3p&offsets|0|-3|TAATACTGCCTGGTAATGA	2.38617	0
MIMAT0003322&MI0003667&hsa-miR-652-3p&offsets|0|0|AATGGCGCCACTAGGGTTGTG	2.70727	0
MIMAT0000104&MI0000114&hsa-miR-107&offsets|0|-3,MIMAT0000101&MI0000108&hsa-miR-103a-3p&offsets|0|-3,MIMAT0000101&MI0000109&hsa-miR-103a-3p&offsets|0|-3|AGCAGCATTGTACAGGGCTA	1.88099	0
MIMAT0000446&MI0000472&hsa-miR-127-3p&offsets|0|-1|TCGGATCCGTCTGAGCTTGGC	1.66398	0
MIMAT0000253&MI0000266&hsa-miR-10a-5p&offsets|-1|-2|ATACCCTGTAGATCCGAATTTG	3.90146	0
MIMAT0000721&MI0000777&hsa-miR-369-3p&offsets|0|-1|AATAATACATGGTTGATCTT	3.25772	0
MIMAT0000253&MI0000266&hsa-miR-10a-5p&offsets|+1|-1|ACCCTGTAGATCCGAATTTGT	3.04998	0
MIMAT0004814&MI0003676&hsa-miR-654-3p&offsets|0|-2|TATGTCTGCTGACCATCACC	1.73435	0
MIMAT0000099&MI0000103&hsa-miR-101-3p&offsets|-1|-4,MIMAT0000099&MI0000739&hsa-miR-101-3p&offsets|-1|-4|GTACAGTACTGTGATAAC	2.7437	0
MIMAT0000098&MI0000102&hsa-miR-100-5p&offsets|+1|-1|ACCCGTAGATCCGAACTTGT	1.73248	0
MIMAT0000419&MI0000440&hsa-miR-27b-3p&offsets|+1|0|TCACAGTGGCTAAGTTCTGC	2.49887	0
MIMAT0000436&MI0000460&hsa-miR-144-3p&offsets|0|-1|TACAGTATAGATGATGTAC	3.35095	0
MIMAT0003389&MI0003686&hsa-miR-542-3p&offsets|0|-2|TGTGACAGATTGATAACTGA	2.03856	0
MIMAT0001635&MI0001733&hsa-miR-452-5p&offsets|+3|+2|TGTTTGCAGAGGAAACTGAGA	1.56504	0
MIMAT0000080&MI0000081&hsa-miR-24-3p&offsets|+3|-2,MIMAT0000080&MI0000080&hsa-miR-24-3p&offsets|+3|-2|CTCAGTTCAGCAGGAAC	3.36596	0
MIMAT0000063&MI0000063&hsa-let-7b-5p&offsets|0|-4|TGAGGTAGTAGGTTGTGT	1.78856	0
MIMAT0000435&MI0000459&hsa-miR-143-3p&offsets|+2|-1|AGATGAAGCACTGTAGCT	2.44234	0
MIMAT0000253&MI0000266&hsa-miR-10a-5p&offsets|+3|-1|CCTGTAGATCCGAATTTGT	11.1969	0
MIMAT0000076&MI0000077&hsa-miR-21-5p&offsets|0|-6|TAGCTTATCAGACTGA	2.50014	0
MIMAT0000435&MI0000459&hsa-miR-143-3p&offsets|+4|+1|ATGAAGCACTGTAGCTCA	3.16697	0
MIMAT0004921&MI0005540&hsa-miR-889-3p&offsets|0|0|TTAATATCGGACAACCATTGT	1.64006	0
MIMAT0000253&MI0000266&hsa-miR-10a-5p&offsets|+3|-2|CCTGTAGATCCGAATTTG	62.3407	0
MIMAT0000419&MI0000440&hsa-miR-27b-3p&offsets|-1|-2|GTTCACAGTGGCTAAGTTCT	1.93988	0
MIMAT0000069&MI0000070&hsa-miR-16-5p&offsets|0|-2,MIMAT0000069&MI0000115&hsa-miR-16-5p&offsets|0|-2|TAGCAGCACGTAAATATTGG	1.54557	0
MIMAT0004599&MI0000459&hsa-miR-143-5p&offsets|0|-1|GGTGCAGTGCTGCATCTCTGG	2.02604	0
MIMAT0000245&MI0000255&hsa-miR-30d-5p&offsets|0|-2|TGTAAACATCCCCGACTGGA	1.7353	0
MIMAT0004502&MI0000086&hsa-miR-28-3p&offsets|0|-2|CACTAGATTGTGAGCTCCTG	1.47947	0
MIMAT0000253&MI0000266&hsa-miR-10a-5p&offsets|+4|-2|CTGTAGATCCGAATTTG	29.5701	0
MIMAT0005458&MI0003764&hsa-miR-1224-5p&offsets|0|+3|GTGAGGACTCGGGAGGTGGAGG	14.1749	0
MIMAT0000077&MI0000078&hsa-miR-22-3p&offsets|+2|0|GCTGCCAGTTGAAGAACTGT	2.05554	0
MIMAT0000454&MI0000481&hsa-miR-184&offsets|0|0|TGGACGGAGAACTGATAAGGGT	4.44004	0
MIMAT0000077&MI0000078&hsa-miR-22-3p&offsets|0|-1|AAGCTGCCAGTTGAAGAACTG	1.60769	0
MIMAT0005903&MI0006386&hsa-miR-1251-5p&offsets|0|-1|ACTCTAGCTGCCAAAGGCGC	9.0761	0
MIMAT0003322&MI0003667&hsa-miR-652-3p&offsets|0|-2|AATGGCGCCACTAGGGTTG	10.9861	0
MIMAT0000253&MI0000266&hsa-miR-10a-5p&offsets|-1|-5|ATACCCTGTAGATCCGAAT	9.08342	0
MIMAT0000100&MI0000107&hsa-miR-29b-3p&offsets|0|-3,MIMAT0000100&MI0000105&hsa-miR-29b-3p&offsets|0|-3|TAGCACCATTTGAAATCAGT	1.82779	0
MIMAT0000710&MI0000767&hsa-miR-365a-3p&offsets|0|-3,MIMAT0022834&MI0000769&hsa-miR-365b-3p&offsets|0|-3|TAATGCCCCTAAAAATCCT	2.05574	0
MIMAT0022727&MI0006444&hsa-miR-1307-5p&offsets|0|-2|TCGACCGGACCTCGACCGG	2.23698	0
MIMAT0000427&MI0000450&hsa-miR-133a-3p&offsets|0|-2,MIMAT0000427&MI0000451&hsa-miR-133a-3p&offsets|0|-2,MIMAT0000770&MI0000822&hsa-miR-133b&offsets|0|-2|TTTGGTCCCCTTCAACCAGC	2.63887	0
MIMAT0000689&MI0000746&hsa-miR-99b-5p&offsets|+4|0|CGTAGAACCGACCTTGCG	3.07868	0
MIMAT0000731&MI0000786&hsa-miR-378a-5p&offsets|+1|0|TCCTGACTCCAGGTCCTGTGT	1.89125	0
MIMAT0002876&MI0003190&hsa-miR-505-3p&offsets|0|-1|CGTCAACACTTGCTGGTTTCC	2.0877	0
MIMAT0004600&MI0000460&hsa-miR-144-5p&offsets|0|-1|GGATATCATCATATACTGTAA	3.42018	0
MIMAT0000087&MI0000088&hsa-miR-30a-5p&offsets|+5|+1|ACATCCTCGACTGGAAGC	2.56482	0
MIMAT0000098&MI0000102&hsa-miR-100-5p&offsets|+4|-1|CGTAGATCCGAACTTGT	2.60943	0
MIMAT0001635&MI0001733&hsa-miR-452-5p&offsets|0|0|AACTGTTTGCAGAGGAAACTGA	1.67335	0
MIMAT0000086&MI0000087&hsa-miR-29a-3p&offsets|-1|-5|CTAGCACCATCTGAAATC	2.12635	0
MIMAT0003389&MI0003686&hsa-miR-542-3p&offsets|-1|-3|TTGTGACAGATTGATAACTG	2.39052	0
MIMAT0002806&MI0003125&hsa-miR-490-3p&offsets|0|0|CAACCTGGAGGACTCCATGCTG	5.61758	0
MIMAT0015050&MI0014206&hsa-miR-323b-3p&offsets|0|-1|CCCAATACACGGTCGACCTCT	3.85547	0
MIMAT0000077&MI0000078&hsa-miR-22-3p&offsets|0|-3|AAGCTGCCAGTTGAAGAAC	1.58515	0
MIMAT0000099&MI0000103&hsa-miR-101-3p&offsets|+1|-1,MIMAT0000099&MI0000739&hsa-miR-101-3p&offsets|+1|-1|ACAGTACTGTGATAACTGA	1.86522	0
MIMAT0000763&MI0000814&hsa-miR-338-3p&offsets|0|-3|TCCAGCATCAGTGATTTTG	2.53399	0
MIMAT0000454&MI0000481&hsa-miR-184&offsets|0|-3|TGGACGGAGAACTGATAAG	6.25612	0
MIMAT0005903&MI0006386&hsa-miR-1251-5p&offsets|0|0|ACTCTAGCTGCCAAAGGCGCT	7.48609	0
MIMAT0001341&MI0001446&hsa-miR-424-5p&offsets|0|-3|CAGCAGCAATTCATGTTTT	2.8939	0
MIMAT0000066&MI0000066&hsa-let-7e-5p&offsets|0|-2|TGAGGTAGGAGGTTGTATAG	1.39387	0
MIMAT0000266&MI0000285&hsa-miR-205-5p&offsets|0|-1|TCCTTCATTCCACCGGAGTCT	2.22731	0
MIMAT0000077&MI0000078&hsa-miR-22-3p&offsets|+1|0|AGCTGCCAGTTGAAGAACTGT	1.38861	0
MIMAT0000689&MI0000746&hsa-miR-99b-5p&offsets|+1|0|ACCCGTAGAACCGACCTTGCG	1.42005	0
MIMAT0000720&MI0000776&hsa-miR-376c-3p&offsets|0|-1|AACATAGAGGAAATTCCACG	2.54239	0
MIMAT0000427&MI0000450&hsa-miR-133a-3p&offsets|+1|-2,MIMAT0000427&MI0000451&hsa-miR-133a-3p&offsets|+1|-2,MIMAT0000770&MI0000822&hsa-miR-133b&offsets|+1|-2|TTGGTCCCCTTCAACCAGC	3.50207	0
MIMAT0000257&MI0000270&hsa-miR-181b-5p&offsets|0|-2,MIMAT0000257&MI0000683&hsa-miR-181b-5p&offsets|0|-2|AACATTCATTGCTGTCGGTGG	1.54379	0
MIMAT0000086&MI0000087&hsa-miR-29a-3p&offsets|+2|-1|GCACCATCTGAAATCGGTT	3.18028	0
MIMAT0004784&MI0003513&hsa-miR-455-3p&offsets|0|-2|GCAGTCCATGGGCATATAC	2.3008	0
MIMAT0000253&MI0000266&hsa-miR-10a-5p&offsets|+4|-1|CTGTAGATCCGAATTTGT	7.56567	0
MIMAT0000253&MI0000266&hsa-miR-10a-5p&offsets|0|0|TACCCTGTAGATCCGAATTTGTG	2.8083	0
MIMAT0000757&MI0000809&hsa-miR-151a-3p&offsets|0|-2|CTAGACTGAAGCTCCTTGA	1.49917	0
MIMAT0004599&MI0000459&hsa-miR-143-5p&offsets|-1|-2|AGGTGCAGTGCTGCATCTCTG	2.41516	0
MIMAT0000097&MI0000101&hsa-miR-99a-5p&offsets|+2|-2|CCCGTAGATCCGATCTTG	3.62886	0
MIMAT0003180&MI0003530&hsa-miR-487b-3p&offsets|0|-1|AATCGTACAGGGTCATCCACT	2.07505	0
MIMAT0000682&MI0000737&hsa-miR-200a-3p&offsets|0|-2|TAACACTGTCTGGTAACGAT	2.48466	0
MIMAT0004614&MI0000487&hsa-miR-193a-5p&offsets|0|-2|TGGGTCTTTGCGGGCGAGAT	1.8532	0
MIMAT0004601&MI0000461&hsa-miR-145-3p&offsets|+1|-1|GATTCCTGGAAATACTGTTC	1.85643	0
MIMAT0004809&MI0003642&hsa-miR-628-5p&offsets|0|-3|ATGCTGACATATTTACTAG	2.56505	0
MIMAT0000461&MI0000489&hsa-miR-195-5p&offsets|0|-2|TAGCAGCACAGAAATATTG	2.01801	0
MIMAT0000098&MI0000102&hsa-miR-100-5p&offsets|+1|0|ACCCGTAGATCCGAACTTGTG	1.54086	0
MIMAT0000076&MI0000077&hsa-miR-21-5p&offsets|0|-3|TAGCTTATCAGACTGATGT	1.71845	0
MIMAT0000693&MI0000749&hsa-miR-30e-3p&offsets|0|-2|CTTTCAGTCGGATGTTTACA	1.34646	0
MIMAT0000099&MI0000103&hsa-miR-101-3p&offsets|-1|-2,MIMAT0000099&MI0000739&hsa-miR-101-3p&offsets|-1|-2|GTACAGTACTGTGATAACTG	1.95359	0
MIMAT0000254&MI0000267&hsa-miR-10b-5p&offsets|+4|-2|CTGTAGAACCGAATTTG	6.5989	0
MIMAT0000760&MI0000812&hsa-miR-331-3p&offsets|0|-2|GCCCCTGGGCCTATCCTAG	2.73748	0
MIMAT0000426&MI0000449&hsa-miR-132-3p&offsets|0|-4|TAACAGTCTACAGCCATG	2.66883	0
MIMAT0000079&MI0000080&hsa-miR-24-1-5p&offsets|-1|-3|GTGCCTACTGAGCTGATATC	1.73877	0
MIMAT0000736&MI0000789&hsa-miR-381-3p&offsets|0|-1|TATACAAGGGCAAGCTCTCTG	1.64566	0
MIMAT0000078&MI0000079&hsa-miR-23a-3p&offsets|0|-1|ATCACATTGCCAGGGATTTC	1.55729	0
MIMAT0000232&MI0000281&hsa-miR-199a-3p&offsets|0|-2,MIMAT0000232&MI0000242&hsa-miR-199a-3p&offsets|0|-2,MIMAT0004563&MI0000282&hsa-miR-199b-3p&offsets|0|-2|ACAGTAGTCTGCACATTGGT	1.67811	0
MIMAT0000257&MI0000270&hsa-miR-181b-5p&offsets|+1|-2,MIMAT0000257&MI0000683&hsa-miR-181b-5p&offsets|+1|-2|ACATTCATTGCTGTCGGTGG	1.98216	0
MIMAT0004601&MI0000461&hsa-miR-145-3p&offsets|+1|0|GATTCCTGGAAATACTGTTCT	1.41361	0
MIMAT0004586&MI0000438&hsa-miR-15b-3p&offsets|0|-3|CGAATCATTATTTGCTGCT	3.12674	0
MIMAT0000104&MI0000114&hsa-miR-107&offsets|0|-4,MIMAT0000101&MI0000108&hsa-miR-103a-3p&offsets|0|-4,MIMAT0000101&MI0000109&hsa-miR-103a-3p&offsets|0|-4|AGCAGCATTGTACAGGGCT	2.163	0
MIMAT0004597&MI0000456&hsa-miR-140-3p&offsets|+1|-1|ACCACAGGGTAGAACCACG	1.89442	0
MIMAT0000104&MI0000114&hsa-miR-107&offsets|0|-6,MIMAT0000101&MI0000108&hsa-miR-103a-3p&offsets|0|-6,MIMAT0000101&MI0000109&hsa-miR-103a-3p&offsets|0|-6|AGCAGCATTGTACAGGG	3.39632	0
MIMAT0004682&MI0000760&hsa-miR-361-3p&offsets|0|-4|TCCCCCAGGTGTGATTCTG	2.395	0
MIMAT0003322&MI0003667&hsa-miR-652-3p&offsets|+1|0|ATGGCGCCACTAGGGTTGTG	4.66179	0
MIMAT0000459&MI0000487&hsa-miR-193a-3p&offsets|0|-3|AACTGGCCTACAAAGTCCC	2.35664	0
MIMAT0004757&MI0001721&hsa-miR-431-3p&offsets|-3|-5|TTGCAGGTCGTCTTGCAGGG	3.96212	0
MIMAT0001631&MI0001729&hsa-miR-451a&offsets|0|-2|AAACCGTTACCATTACTGAG	2.62622	0
MIMAT0004500&MI0000084&hsa-miR-26b-3p&offsets|0|-3|CCTGTTCTCCATTACTTGG	2.56685	0
MIMAT0003218&MI0003560&hsa-miR-92b-3p&offsets|0|-3|TATTGCACTCGTCCCGGCC	2.80393	0
MIMAT0000080&MI0000081&hsa-miR-24-3p&offsets|+3|0,MIMAT0000080&MI0000080&hsa-miR-24-3p&offsets|+3|0|CTCAGTTCAGCAGGAACAG	2.29963	0
MIMAT0000254&MI0000267&hsa-miR-10b-5p&offsets|+1|-5|ACCCTGTAGAACCGAAT	3.31226	0
MIMAT0004601&MI0000461&hsa-miR-145-3p&offsets|+2|+1|ATTCCTGGAAATACTGTTCTT	1.4181	0
MIMAT0004603&MI0000470&hsa-miR-125b-2-3p&offsets|-1|-2|ATCACAAGTCAGGCTCTTGGG	2.14525	0
MIMAT0000446&MI0000472&hsa-miR-127-3p&offsets|+1|-1|CGGATCCGTCTGAGCTTGGC	2.3776	0
MIMAT0001343&MI0001448&hsa-miR-425-3p&offsets|0|-2|ATCGGGAATGTCGTGTCCGC	2.23398	0
MIMAT0000084&MI0000085&hsa-miR-27a-3p&offsets|0|-1|TTCACAGTGGCTAAGTTCCG	1.42883	0
MIMAT0000703&MI0000760&hsa-miR-361-5p&offsets|0|-5|TTATCAGAATCTCCAGG	1.87617	0
MIMAT0016895&MI0015873&hsa-miR-2355-5p&offsets|0|-2|ATCCCCAGATACAATGGAC	1.77123	0
MIMAT0000064&MI0000064&hsa-let-7c-5p&offsets|+1|-2|GAGGTAGTAGGTTGTATGG	2.22839	0
MIMAT0000077&MI0000078&hsa-miR-22-3p&offsets|0|-2|AAGCTGCCAGTTGAAGAACT	1.48017	0
MIMAT0004558&MI0000269&hsa-miR-181a-2-3p&offsets|0|-2|ACCACTGACCGTTGACTGTA	1.50967	0
MIMAT0000232&MI0000281&hsa-miR-199a-3p&offsets|+1|-2,MIMAT0000232&MI0000242&hsa-miR-199a-3p&offsets|+1|-2,MIMAT0004563&MI0000282&hsa-miR-199b-3p&offsets|+1|-2|CAGTAGTCTGCACATTGGT	1.91778	0
MIMAT0004604&MI0000472&hsa-miR-127-5p&offsets|0|-2|CTGAAGCTCAGAGGGCTCTG	2.80507	0
MIMAT0000693&MI0000749&hsa-miR-30e-3p&offsets|+1|-2|TTTCAGTCGGATGTTTACA	1.48231	0
MIMAT0004597&MI0000456&hsa-miR-140-3p&offsets|0|-2|TACCACAGGGTAGAACCAC	2.48128	0
MIMAT0000435&MI0000459&hsa-miR-143-3p&offsets|+3|+1|GATGAAGCACTGTAGCTCA	2.44706	0
MIMAT0002814&MI0003133&hsa-miR-432-5p&offsets|0|-3|TCTTGGAGTAGGTCATTGGG	2.25275	0
MIMAT0003161&MI0003132&hsa-miR-493-3p&offsets|0|-1|TGAAGGTCTACTGTGTGCCAG	1.76674	0
MIMAT0004558&MI0000269&hsa-miR-181a-2-3p&offsets|-1|-3|AACCACTGACCGTTGACTGT	1.70465	0
MIMAT0001635&MI0001733&hsa-miR-452-5p&offsets|+2|0|CTGTTTGCAGAGGAAACTGA	2.32177	0
MIMAT0000063&MI0000063&hsa-let-7b-5p&offsets|0|-3|TGAGGTAGTAGGTTGTGTG	1.57386	0
MIMAT0000423&MI0000446&hsa-miR-125b-5p&offsets|+1|-1,MIMAT0000423&MI0000470&hsa-miR-125b-5p&offsets|+1|-1|CCCTGAGACCCTAACTTGTG	2.38889	0
MIMAT0000093&MI0000095&hsa-miR-93-5p&offsets|0|-4|CAAAGTGCTGTTCGTGCAG	2.12782	0
MIMAT0022727&MI0006444&hsa-miR-1307-5p&offsets|0|-1|TCGACCGGACCTCGACCGGC	1.90379	0
MIMAT0000078&MI0000079&hsa-miR-23a-3p&offsets|+1|+1|TCACATTGCCAGGGATTTCCA	1.7877	0
MIMAT0004504&MI0000089&hsa-miR-31-3p&offsets|0|-1|TGCTATGCCAACATATTGCCA	3.10302	0
MIMAT0004907&MI0005528&hsa-miR-892a&offsets|0|+1|CACTGTGTCCTTTCTGCGTAGA	37.7526	0
MIMAT0003163&MI0003514&hsa-miR-539-5p&offsets|0|-1|GGAGAAATTATCCTTGGTGTG	3.57753	0
MIMAT0000757&MI0000809&hsa-miR-151a-3p&offsets|-2|-3|TACTAGACTGAAGCTCCTTG	1.79922	0
MIMAT0022929&MI0003757&hsa-miR-758-5p&offsets|+1|-2|ATGGTTGACCAGAGAGCAC	2.49724	0
MIMAT0000080&MI0000081&hsa-miR-24-3p&offsets|0|-1,MIMAT0000080&MI0000080&hsa-miR-24-3p&offsets|0|-1|TGGCTCAGTTCAGCAGGAACA	1.38262	0
MIMAT0000423&MI0000446&hsa-miR-125b-5p&offsets|0|-1,MIMAT0000423&MI0000470&hsa-miR-125b-5p&offsets|0|-1|TCCCTGAGACCCTAACTTGTG	1.66118	0
MIMAT0000438&MI0000462&hsa-miR-152-3p&offsets|+1|0|CAGTGCATGACAGAACTTGG	2.62548	0
MIMAT0000063&MI0000063&hsa-let-7b-5p&offsets|+1|-2|GAGGTAGTAGGTTGTGTGG	1.9855	0
MIMAT0000459&MI0000487&hsa-miR-193a-3p&offsets|0|-1|AACTGGCCTACAAAGTCCCAG	1.69542	0
MIMAT0000253&MI0000266&hsa-miR-10a-5p&offsets|+4|0|CTGTAGATCCGAATTTGTG	16.145	0
MIMAT0002821&MI0003139&hsa-miR-181d-5p&offsets|0|-2|AACATTCATTGTTGTCGGTGG	1.44938	0
MIMAT0000077&MI0000078&hsa-miR-22-3p&offsets|+3|0|CTGCCAGTTGAAGAACTGT	1.91079	0
MIMAT0004902&MI0005524&hsa-miR-891a-5p&offsets|0|-2|TGCAACGAACCTGAGCCACT	76.5753	0
MIMAT0000757&MI0000809&hsa-miR-151a-3p&offsets|0|-1|CTAGACTGAAGCTCCTTGAG	1.44655	0
MIMAT0000456&MI0000483&hsa-miR-186-5p&offsets|0|-2|CAAAGAATTCTCCTTTTGGG	1.75481	0
MIMAT0000085&MI0000086&hsa-miR-28-5p&offsets|0|-3|AAGGAGCTCACAGTCTATT	1.7252	0
MIMAT0000264&MI0000283&hsa-miR-203a&offsets|+1|-2|TGAAATGTTTAGGACCACT	2.36506	0
MIMAT0004809&MI0003642&hsa-miR-628-5p&offsets|0|-1|ATGCTGACATATTTACTAGAG	1.62825	0
MIMAT0000264&MI0000283&hsa-miR-203a&offsets|0|-2|GTGAAATGTTTAGGACCACT	2.11958	0
MIMAT0005903&MI0006386&hsa-miR-1251-5p&offsets|+1|0|CTCTAGCTGCCAAAGGCGCT	15.7909	0
MIMAT0004902&MI0005524&hsa-miR-891a-5p&offsets|0|-1|TGCAACGAACCTGAGCCACTG	50.5393	0
MIMAT0005951&MI0006444&hsa-miR-1307-3p&offsets|0|-2|ACTCGGCGTGGCGTCGGTCG	2.52059	0
MIMAT0000435&MI0000459&hsa-miR-143-3p&offsets|0|+1|TGAGATGAAGCACTGTAGCTCA	1.34221	0
MIMAT0000762&MI0000813&hsa-miR-324-3p&offsets|0|0|ACTGCCCCAGGTGCTGCTGG	1.82331	0
MIMAT0004907&MI0005528&hsa-miR-892a&offsets|0|0|CACTGTGTCCTTTCTGCGTAG	100.427	0
MIMAT0003301&MI0003646&hsa-miR-33b-5p&offsets|0|-1|GTGCATTGCTGTTGCATTG	3.05891	0
MIMAT0000689&MI0000746&hsa-miR-99b-5p&offsets|+3|-1|CCGTAGAACCGACCTTGC	2.8725	0
MIMAT0000424&MI0000447&hsa-miR-128-3p&offsets|0|-1,MIMAT0000424&MI0000727&hsa-miR-128-3p&offsets|0|-1|TCACAGTGAACCGGTCTCTT	1.50648	0
MIMAT0001341&MI0001446&hsa-miR-424-5p&offsets|0|-2|CAGCAGCAATTCATGTTTTG	1.81338	0
MIMAT0004902&MI0005524&hsa-miR-891a-5p&offsets|0|0|TGCAACGAACCTGAGCCACTGA	20.0247	0
MIMAT0000416&MI0000437&hsa-miR-1&offsets|0|-1,MIMAT0000416&MI0000651&hsa-miR-1&offsets|0|-1|TGGAATGTAAAGAAGTATGTA	1.60426	0
MIMAT0000062&MI0000061&hsa-let-7a-5p&offsets|-1|-4,MIMAT0000064&MI0000064&hsa-let-7c-5p&offsets|-1|-4|TTGAGGTAGTAGGTTGTAT	2.07722	0
MIMAT0004556&MI0000267&hsa-miR-10b-3p&offsets|+1|-1|CAGATTCGATTCTAGGGGAA	2.42644	0
MIMAT0000278&MI0000298&hsa-miR-221-3p&offsets|+1|-1|GCTACATTGTCTGCTGGGTTT	2.20926	0
MIMAT0004588&MI0000440&hsa-miR-27b-5p&offsets|0|-2|AGAGCTTAGCTGATTGGTGA	1.72587	0
MIMAT0005878&MI0006349&hsa-miR-1287-5p&offsets|0|-3|TGCTGGATCAGTGGTTCGA	1.92058	0
MIMAT0004913&MI0005534&hsa-miR-891b&offsets|0|-1|TGCAACTTACCTGAGTCATTG	135.09	0
MIMAT0000099&MI0000103&hsa-miR-101-3p&offsets|+2|0,MIMAT0000099&MI0000739&hsa-miR-101-3p&offsets|+2|0|CAGTACTGTGATAACTGAA	2.21715	0
MIMAT0000079&MI0000080&hsa-miR-24-1-5p&offsets|-1|-2|GTGCCTACTGAGCTGATATCA	1.52174	0
MIMAT0004494&MI0000077&hsa-miR-21-3p&offsets|0|-5|CAACACCAGTCGATGG	2.81678	0
MIMAT0001639&MI0001735&hsa-miR-409-3p&offsets|-1|-4|CGAATGTTGCTCGGTGAAC	5.72888	0
MIMAT0004916&MI0005537&hsa-miR-888-5p&offsets|0|-2|TACTCAAAAAGCTGTCAGT	203.69	0
MIMAT0000417&MI0000438&hsa-miR-15b-5p&offsets|0|-4|TAGCAGCACATCATGGTT	2.22764	0
MIMAT0004902&MI0005524&hsa-miR-891a-5p&offsets|0|-4|TGCAACGAACCTGAGCCA	267.896	0
MIMAT0000449&MI0000477&hsa-miR-146a-5p&offsets|0|-3|TGAGAACTGAATTCCATGG	2.6844	0
MIMAT0000692&MI0000749&hsa-miR-30e-5p&offsets|+1|-1|GTAAACATCCTTGACTGGAA	1.7962	0
MIMAT0005825&MI0006273&hsa-miR-1180-3p&offsets|0|-2|TTTCCGGCTCGCGTGGGTGT	1.88088	0
MIMAT0001631&MI0001729&hsa-miR-451a&offsets|+2|0|ACCGTTACCATTACTGAGTT	4.56646	0
MIMAT0004603&MI0000470&hsa-miR-125b-2-3p&offsets|0|-2|TCACAAGTCAGGCTCTTGGG	2.23926	0
MIMAT0000082&MI0000750&hsa-miR-26a-5p&offsets|+5|0,MIMAT0000082&MI0000083&hsa-miR-26a-5p&offsets|+5|0|GTAATCCAGGATAGGCT	2.39347	0
MIMAT0000097&MI0000101&hsa-miR-99a-5p&offsets|+1|-2|ACCCGTAGATCCGATCTTG	2.41038	0
MIMAT0000415&MI0000434&hsa-let-7i-5p&offsets|0|-3|TGAGGTAGTAGTTTGTGCT	2.10677	0
MIMAT0000318&MI0000342&hsa-miR-200b-3p&offsets|0|-4|TAATACTGCCTGGTAATG	2.40518	0
MIMAT0000097&MI0000101&hsa-miR-99a-5p&offsets|+2|-1|CCCGTAGATCCGATCTTGT	2.66888	0
MIMAT0000280&MI0000300&hsa-miR-223-3p&offsets|0|-3|TGTCAGTTTGTCAAATACC	2.06583	0
MIMAT0000418&MI0000439&hsa-miR-23b-3p&offsets|+2|+1|CACATTGCCAGGGATTACCA	3.39489	0
MIMAT0000445&MI0000471&hsa-miR-126-3p&offsets|0|-5|TCGTACCGTGAGTAATA	2.39674	0
MIMAT0004597&MI0000456&hsa-miR-140-3p&offsets|+1|0|ACCACAGGGTAGAACCACGG	1.57013	0
MIMAT0000255&MI0000268&hsa-miR-34a-5p&offsets|0|-2|TGGCAGTGTCTTAGCTGGTT	1.74167	0
MIMAT0000078&MI0000079&hsa-miR-23a-3p&offsets|+2|0|CACATTGCCAGGGATTTCC	3.08029	0
MIMAT0003218&MI0003560&hsa-miR-92b-3p&offsets|0|-4|TATTGCACTCGTCCCGGC	2.64192	0
MIMAT0000751&MI0000803&hsa-miR-330-3p&offsets|+1|-2|CAAAGCACACGGCCTGCAGA	1.93253	0
MIMAT0004757&MI0001721&hsa-miR-431-3p&offsets|0|-2|CAGGTCGTCTTGCAGGGCTT	4.40806	0
MIMAT0000258&MI0000271&hsa-miR-181c-5p&offsets|0|-1|AACATTCAACCTGTCGGTGAG	1.43813	0
MIMAT0004556&MI0000267&hsa-miR-10b-3p&offsets|0|-2|ACAGATTCGATTCTAGGGGA	2.83537	0
MIMAT0004809&MI0003642&hsa-miR-628-5p&offsets|0|-2|ATGCTGACATATTTACTAGA	1.88284	0
MIMAT0000244&MI0000736&hsa-miR-30c-5p&offsets|0|-5,MIMAT0000244&MI0000254&hsa-miR-30c-5p&offsets|0|-5,MIMAT0000420&MI0000441&hsa-miR-30b-5p&offsets|0|-4|TGTAAACATCCTACACTC	2.34204	0
MIMAT0000435&MI0000459&hsa-miR-143-3p&offsets|+2|0|AGATGAAGCACTGTAGCTC	2.16357	0
MIMAT0004909&MI0005531&hsa-miR-450b-5p&offsets|0|-1|TTTTGCAATATGTTCCTGAAT	1.76353	0
MIMAT0000681&MI0000735&hsa-miR-29c-3p&offsets|0|-2|TAGCACCATTTGAAATCGGT	1.47772	0
MIMAT0004603&MI0000470&hsa-miR-125b-2-3p&offsets|+2|-1|ACAAGTCAGGCTCTTGGGA	1.83757	0
MIMAT0002888&MI0003205&hsa-miR-532-5p&offsets|0|-3|CATGCCTTGAGTGTAGGAC	1.90073	0
MIMAT0000423&MI0000446&hsa-miR-125b-5p&offsets|0|-2,MIMAT0000423&MI0000470&hsa-miR-125b-5p&offsets|0|-2|TCCCTGAGACCCTAACTTGT	1.49348	0
MIMAT0000098&MI0000102&hsa-miR-100-5p&offsets|+2|-1|CCCGTAGATCCGAACTTGT	2.26391	0
MIMAT0000265&MI0000284&hsa-miR-204-5p&offsets|0|+1|TTCCCTTTGTCATCCTATGCCTG	2.40554	0
MIMAT0004902&MI0005524&hsa-miR-891a-5p&offsets|0|-3|TGCAACGAACCTGAGCCAC	57.5004	0
MIMAT0004913&MI0005534&hsa-miR-891b&offsets|0|0|TGCAACTTACCTGAGTCATTGA	40.4752	0
MIMAT0004916&MI0005537&hsa-miR-888-5p&offsets|0|-1|TACTCAAAAAGCTGTCAGTC	140.992	0
MIMAT0004515&MI0000107&hsa-miR-29b-2-5p&offsets|0|-2|CTGGTTTCACATGGTGGCTT	2.35225	0
MIMAT0000222&MI0000234&hsa-miR-192-5p&offsets|0|-1|CTGACCTATGAATTGACAGC	1.60267	0
MIMAT0002876&MI0003190&hsa-miR-505-3p&offsets|+1|-1|GTCAACACTTGCTGGTTTCC	2.11247	0
MIMAT0026483&MI0000778&hsa-miR-370-5p&offsets|0|-1|CAGGTCACGTCTCTGCAGTTA	1.73369	0
MIMAT0000417&MI0000438&hsa-miR-15b-5p&offsets|0|-3|TAGCAGCACATCATGGTTT	1.6633	0
MIMAT0000426&MI0000449&hsa-miR-132-3p&offsets|0|-2|TAACAGTCTACAGCCATGGT	1.69016	0
MIMAT0000689&MI0000746&hsa-miR-99b-5p&offsets|+2|-1|CCCGTAGAACCGACCTTGC	2.46479	0
MIMAT0001631&MI0001729&hsa-miR-451a&offsets|+1|0|AACCGTTACCATTACTGAGTT	2.95899	0
MIMAT0003247&MI0003589&hsa-miR-582-5p&offsets|0|-5|TTACAGTTGTTCAACCAG	2.26412	0
MIMAT0000281&MI0000301&hsa-miR-224-5p&offsets|0|+1|CAAGTCACTAGTGGTTCCGTTT	1.48553	0
MIMAT0000063&MI0000063&hsa-let-7b-5p&offsets|0|-5|TGAGGTAGTAGGTTGTG	1.72049	0
MIMAT0004569&MI0000299&hsa-miR-222-5p&offsets|0|-1|CTCAGTAGCCAGTGTAGATCC	2.07381	0
MIMAT0004672&MI0000734&hsa-miR-106b-3p&offsets|0|-3|CCGCACTGTGGGTACTTGC	1.75183	0
MIMAT0004601&MI0000461&hsa-miR-145-3p&offsets|+3|+2|TTCCTGGAAATACTGTTCTTG	1.97595	0
MIMAT0004603&MI0000470&hsa-miR-125b-2-3p&offsets|-1|-3|ATCACAAGTCAGGCTCTTGG	2.05979	0
MIMAT0000437&MI0000461&hsa-miR-145-5p&offsets|+1|-2|TCCAGTTTTCCCAGGAATCC	1.78242	0
MIMAT0000232&MI0000281&hsa-miR-199a-3p&offsets|-1|-3,MIMAT0000232&MI0000242&hsa-miR-199a-3p&offsets|-1|-3,MIMAT0004563&MI0000282&hsa-miR-199b-3p&offsets|-1|-3|TACAGTAGTCTGCACATTGG	1.3996	0
MIMAT0000722&MI0000778&hsa-miR-370-3p&offsets|0|-1|GCCTGCTGGGGTGGAACCTGG	1.76021	0
MIMAT0000721&MI0000777&hsa-miR-369-3p&offsets|0|0|AATAATACATGGTTGATCTTT	1.57372	0
MIMAT0004702&MI0000815&hsa-miR-339-3p&offsets|0|-4|TGAGCGCCTCGACGACAGA	2.25274	0
MIMAT0000755&MI0000807&hsa-miR-323a-3p&offsets|0|0|CACATTACACGGTCGACCTCT	2.38299	0
MIMAT0004701&MI0000814&hsa-miR-338-5p&offsets|0|-2|AACAATATCCTGGTGCTGAG	1.93805	0
MIMAT0000244&MI0000736&hsa-miR-30c-5p&offsets|0|-4,MIMAT0000244&MI0000254&hsa-miR-30c-5p&offsets|0|-4|TGTAAACATCCTACACTCT	1.59274	0
MIMAT0000441&MI0000466&hsa-miR-9-5p&offsets|0|-4,MIMAT0000441&MI0000468&hsa-miR-9-5p&offsets|0|-4,MIMAT0000441&MI0000467&hsa-miR-9-5p&offsets|0|-4|TCTTTGGTTATCTAGCTGT	3.43705	0
MIMAT0004902&MI0005524&hsa-miR-891a-5p&offsets|0|+1|TGCAACGAACCTGAGCCACTGAT	8.26884	0
MIMAT0000087&MI0000088&hsa-miR-30a-5p&offsets|+1|+1|GTAAACATCCTCGACTGGAAGC	1.3582	0
MIMAT0004916&MI0005537&hsa-miR-888-5p&offsets|0|0|TACTCAAAAAGCTGTCAGTCA	65.5488	0
MIMAT0004606&MI0000475&hsa-miR-136-3p&offsets|0|0|CATCATCGTCTCAAATGAGTCT	1.57821	0
MIMAT0000432&MI0000457&hsa-miR-141-3p&offsets|0|-4|TAACACTGTCTGGTAAAG	2.12189	0
MIMAT0001343&MI0001448&hsa-miR-425-3p&offsets|-1|-2|CATCGGGAATGTCGTGTCCGC	1.53756	0
MIMAT0000255&MI0000268&hsa-miR-34a-5p&offsets|0|-3|TGGCAGTGTCTTAGCTGGT	2.16512	0
MIMAT0004603&MI0000470&hsa-miR-125b-2-3p&offsets|+2|0|ACAAGTCAGGCTCTTGGGAC	1.48835	0
MIMAT0004601&MI0000461&hsa-miR-145-3p&offsets|0|-2|GGATTCCTGGAAATACTGTT	1.61151	0
MIMAT0000617&MI0000650&hsa-miR-200c-3p&offsets|0|-8|TAATACTGCCGGGTA	2.5984	0
MIMAT0000222&MI0000234&hsa-miR-192-5p&offsets|+1|0|TGACCTATGAATTGACAGCC	1.72946	0
MIMAT0000436&MI0000460&hsa-miR-144-3p&offsets|0|0|TACAGTATAGATGATGTACT	2.52334	0
MIMAT0000435&MI0000459&hsa-miR-143-3p&offsets|-2|-1|TCTGAGATGAAGCACTGTAGCT	1.43599	0
MIMAT0003340&MI0003686&hsa-miR-542-5p&offsets|0|-2|TCGGGGATCATCATGTCACGA	2.02342	0
MIMAT0004808&MI0003639&hsa-miR-625-3p&offsets|0|-4|GACTATAGAACTTTCCCC	2.44135	0
MIMAT0000435&MI0000459&hsa-miR-143-3p&offsets|+2|+1|AGATGAAGCACTGTAGCTCA	1.96169	0
MIMAT0000226&MI0000279&hsa-miR-196a-5p&offsets|0|-2,MIMAT0000226&MI0000238&hsa-miR-196a-5p&offsets|0|-2|TAGGTAGTTTCATGTTGTTG	2.85977	0
MIMAT0000254&MI0000267&hsa-miR-10b-5p&offsets|0|-2|TACCCTGTAGAACCGAATTTG	1.67589	0
TJU_CMC_MD2.ID00737.3p-miR&MI0000453&hsa-mir-135a-2&offsets|0|-1|TGTAGGGATGGAAGCCATGA	2.18095	0
MIMAT0004556&MI0000267&hsa-miR-10b-3p&offsets|+1|-2|CAGATTCGATTCTAGGGGA	3.08786	0
MIMAT0000265&MI0000284&hsa-miR-204-5p&offsets|0|0|TTCCCTTTGTCATCCTATGCCT	1.83814	0
MIMAT0000081&MI0000082&hsa-miR-25-3p&offsets|0|-6|CATTGCACTTGTCTCG	2.21895	0
MIMAT0004902&MI0005524&hsa-miR-891a-5p&offsets|0|-5|TGCAACGAACCTGAGCC	184.586	0
MIMAT0004602&MI0000469&hsa-miR-125a-3p&offsets|0|-2|ACAGGTGAGGTTCTTGGGAG	1.96626	0
MIMAT0000427&MI0000450&hsa-miR-133a-3p&offsets|+1|-1,MIMAT0000427&MI0000451&hsa-miR-133a-3p&offsets|+1|-1,MIMAT0000770&MI0000822&hsa-miR-133b&offsets|+1|-1|TTGGTCCCCTTCAACCAGCT	2.91296	0
MIMAT0000456&MI0000483&hsa-miR-186-5p&offsets|0|-1|CAAAGAATTCTCCTTTTGGGC	1.30179	0
MIMAT0004484&MI0000065&hsa-let-7d-3p&offsets|+1|-2|TATACGACCTGCTGCCTTT	2.5009	0
MIMAT0000085&MI0000086&hsa-miR-28-5p&offsets|+2|0|GGAGCTCACAGTCTATTGAG	2.40829	0
MIMAT0000085&MI0000086&hsa-miR-28-5p&offsets|0|-2|AAGGAGCTCACAGTCTATTG	1.35757	0
MIMAT0005949&MI0006442&hsa-miR-664a-3p&offsets|0|-3|TATTCATTTATCCCCAGCCT	1.80498	0
MIMAT0004585&MI0000434&hsa-let-7i-3p&offsets|0|-3|CTGCGCAAGCTACTGCCTT	2.24651	0
MIMAT0000689&MI0000746&hsa-miR-99b-5p&offsets|+3|0|CCGTAGAACCGACCTTGCG	2.38739	0
MIMAT0004588&MI0000440&hsa-miR-27b-5p&offsets|-1|-2,TJU_CMC_MD2.ID03299.5p-miR&MI0000440&hsa-mir-27b&offsets|+22|+20|CAGAGCTTAGCTGATTGGTGA	1.71098	0
MIMAT0000435&MI0000459&hsa-miR-143-3p&offsets|-3|-3|GTCTGAGATGAAGCACTGTAG	1.51654	0
MIMAT0000088&MI0000088&hsa-miR-30a-3p&offsets|0|-2|CTTTCAGTCGGATGTTTGCA	1.41625	0
MIMAT0004559&MI0000271&hsa-miR-181c-3p&offsets|+1|-1|ACCATCGACCGTTGAGTGGA	1.49712	0
MIMAT0001621&MI0000777&hsa-miR-369-5p&offsets|0|-1|AGATCGACCGTGTTATATTCG	1.92748	0
MIMAT0000682&MI0000737&hsa-miR-200a-3p&offsets|0|-1|TAACACTGTCTGGTAACGATG	1.74469	0
MIMAT0000426&MI0000449&hsa-miR-132-3p&offsets|0|-1|TAACAGTCTACAGCCATGGTC	1.42716	0
MIMAT0000617&MI0000650&hsa-miR-200c-3p&offsets|0|-4|TAATACTGCCGGGTAATGA	1.81317	0
MIMAT0000437&MI0000461&hsa-miR-145-5p&offsets|0|-2|GTCCAGTTTTCCCAGGAATCC	1.36803	0
MIMAT0000435&MI0000459&hsa-miR-143-3p&offsets|0|0|TGAGATGAAGCACTGTAGCTC	1.30494	0
MIMAT0000098&MI0000102&hsa-miR-100-5p&offsets|+2|0|CCCGTAGATCCGAACTTGTG	2.12507	0
MIMAT0004809&MI0003642&hsa-miR-628-5p&offsets|+1|0|TGCTGACATATTTACTAGAGG	2.06726	0
MIMAT0000751&MI0000803&hsa-miR-330-3p&offsets|0|-2|GCAAAGCACACGGCCTGCAGA	1.56544	0
MIMAT0000254&MI0000267&hsa-miR-10b-5p&offsets|+4|-1|CTGTAGAACCGAATTTGT	2.23791	0
MIMAT0004585&MI0000434&hsa-let-7i-3p&offsets|0|-2|CTGCGCAAGCTACTGCCTTG	2.00274	0
MIMAT0004784&MI0003513&hsa-miR-455-3p&offsets|0|-3|GCAGTCCATGGGCATATA	2.23567	0
MIMAT0000099&MI0000103&hsa-miR-101-3p&offsets|+3|0,MIMAT0000099&MI0000739&hsa-miR-101-3p&offsets|+3|0|AGTACTGTGATAACTGAA	2.66907	0
MIMAT0002819&MI0003137&hsa-miR-193b-3p&offsets|0|-2|AACTGGCCCTCAAAGTCCCG	1.8934	0
MIMAT0004484&MI0000065&hsa-let-7d-3p&offsets|0|-3|CTATACGACCTGCTGCCTT	2.59018	0
MIMAT0004601&MI0000461&hsa-miR-145-3p&offsets|+2|+2|ATTCCTGGAAATACTGTTCTTG	1.44579	0
MIMAT0000231&MI0000281&hsa-miR-199a-5p&offsets|0|-2,MIMAT0000231&MI0000242&hsa-miR-199a-5p&offsets|0|-2|CCCAGTGTTCAGACTACCTGT	1.36766	0
MIMAT0016895&MI0015873&hsa-miR-2355-5p&offsets|0|-1|ATCCCCAGATACAATGGACA	1.39352	0
MIMAT0004584&MI0000433&hsa-let-7g-3p&offsets|0|-1|CTGTACAGGCCACTGCCTTG	2.41235	0
MIMAT0000266&MI0000285&hsa-miR-205-5p&offsets|0|0|TCCTTCATTCCACCGGAGTCTG	1.68465	0
MIMAT0000448&MI0000475&hsa-miR-136-5p&offsets|0|-2|ACTCCATTTGTTTTGATGATG	1.55098	0
MIMAT0000080&MI0000081&hsa-miR-24-3p&offsets|+2|+1,MIMAT0000080&MI0000080&hsa-miR-24-3p&offsets|+2|+1|GCTCAGTTCAGCAGGAACAGG	1.51342	0
MIMAT0000760&MI0000812&hsa-miR-331-3p&offsets|0|-1|GCCCCTGGGCCTATCCTAGA	1.75067	0
MIMAT0003239&MI0003581&hsa-miR-574-3p&offsets|0|-3|CACGCTCATGCACACACCC	1.80675	0
MIMAT0004484&MI0000065&hsa-let-7d-3p&offsets|0|-2|CTATACGACCTGCTGCCTTT	1.73804	0
MIMAT0026557&MI0002464&hsa-miR-412-5p&offsets|0|-3|TGGTCGACCAGTTGGAAAGT	1.85583	0
MIMAT0000756&MI0000808&hsa-miR-326&offsets|0|0|CCTCTGGGCCCTTCCTCCAG	1.65384	0
MIMAT0000062&MI0000061&hsa-let-7a-5p&offsets|+1|-2,MIMAT0000062&MI0000062&hsa-let-7a-5p&offsets|+1|-2,MIMAT0000062&MI0000060&hsa-let-7a-5p&offsets|+1|-2|GAGGTAGTAGGTTGTATAG	1.7896	0
MIMAT0000086&MI0000087&hsa-miR-29a-3p&offsets|-1|-2|CTAGCACCATCTGAAATCGGT	1.25039	0
MIMAT0004693&MI0000803&hsa-miR-330-5p&offsets|0|-1|TCTCTGGGCCTGTGTCTTAGG	1.39488	0
MIMAT0004678&MI0000746&hsa-miR-99b-3p&offsets|0|-1|CAAGCTCGTGTCTGTGGGTCC	1.39038	0
MIMAT0000086&MI0000087&hsa-miR-29a-3p&offsets|+1|-1|AGCACCATCTGAAATCGGTT	2.76833	0
MIMAT0002876&MI0003190&hsa-miR-505-3p&offsets|+2|0|TCAACACTTGCTGGTTTCCT	2.01485	0
MIMAT0004597&MI0000456&hsa-miR-140-3p&offsets|0|-1|TACCACAGGGTAGAACCACG	1.4368	0
MIMAT0000083&MI0000084&hsa-miR-26b-5p&offsets|0|-1|TTCAAGTAATTCAGGATAGG	1.29521	0
MIMAT0000098&MI0000102&hsa-miR-100-5p&offsets|+3|-1|CCGTAGATCCGAACTTGT	2.01953	0
MIMAT0004494&MI0000077&hsa-miR-21-3p&offsets|0|-4|CAACACCAGTCGATGGG	2.5171	0
MIMAT0004797&MI0003589&hsa-miR-582-3p&offsets|+1|-3|AACTGGTTGAACAACTGA	2.15369	0
MIMAT0000097&MI0000101&hsa-miR-99a-5p&offsets|+1|-1|ACCCGTAGATCCGATCTTGT	1.75262	0
MIMAT0000692&MI0000749&hsa-miR-30e-5p&offsets|0|-1|TGTAAACATCCTTGACTGGAA	1.54038	0
MIMAT0000443&MI0000469&hsa-miR-125a-5p&offsets|+1|-2|CCCTGAGACCCTTTAACCTGT	2.43961	0
MIMAT0000253&MI0000266&hsa-miR-10a-5p&offsets|0|-1|TACCCTGTAGATCCGAATTTGT	1.81028	0
MIMAT0000426&MI0000449&hsa-miR-132-3p&offsets|0|-3|TAACAGTCTACAGCCATGG	1.86678	0
MIMAT0004955&MI0005566&hsa-miR-374b-5p&offsets|0|-2|ATATAATACAACCTGCTAAG	1.36054	0
MIMAT0000078&MI0000079&hsa-miR-23a-3p&offsets|0|0|ATCACATTGCCAGGGATTTCC	1.2899	0
MIMAT0000440&MI0000465&hsa-miR-191-5p&offsets|0|-5|CAACGGAATCCCAAAAGC	1.81544	0
MIMAT0004701&MI0000814&hsa-miR-338-5p&offsets|0|-1|AACAATATCCTGGTGCTGAGT	1.60501	0
MIMAT0026483&MI0000778&hsa-miR-370-5p&offsets|0|-2|CAGGTCACGTCTCTGCAGTT	1.79295	0
MIMAT0004552&MI0000261&hsa-miR-139-3p&offsets|0|-2|TGGAGACGCGGCCCTGTTGGA	1.38706	0
MIMAT0000266&MI0000285&hsa-miR-205-5p&offsets|+1|-1|CCTTCATTCCACCGGAGTCT	5.62115	0
MIMAT0000254&MI0000267&hsa-miR-10b-5p&offsets|+3|-1|CCTGTAGAACCGAATTTGT	2.91816	0
MIMAT0000759&MI0000811&hsa-miR-148b-3p&offsets|0|-2|TCAGTGCATCACAGAACTTT	1.78549	0
MIMAT0000101&MI0000108&hsa-miR-103a-3p&offsets|+4|-1,MIMAT0000101&MI0000109&hsa-miR-103a-3p&offsets|+4|-1|GCATTGTACAGGGCTATG	1.79076	0
MIMAT0000254&MI0000267&hsa-miR-10b-5p&offsets|+4|0|CTGTAGAACCGAATTTGTG	2.2729	0
MIMAT0001536&MI0001641&hsa-miR-429&offsets|0|-2|TAATACTGTCTGGTAAAACC	1.75954	0
MIMAT0002806&MI0003125&hsa-miR-490-3p&offsets|0|+1|CAACCTGGAGGACTCCATGCTGT	4.0603	0
MIMAT0000254&MI0000267&hsa-miR-10b-5p&offsets|+2|-1|CCCTGTAGAACCGAATTTGT	1.77932	0
MIMAT0000087&MI0000088&hsa-miR-30a-5p&offsets|+5|0|ACATCCTCGACTGGAAG	3.29855	0
MIMAT0019221&MI0016078&hsa-miR-3677-5p&offsets|0|-2|CAGTGGCCAGAGCCCTGCAG	1.68734	0
MIMAT0004776&MI0003190&hsa-miR-505-5p&offsets|0|-1|GGGAGCCAGGAAGTATTGATG	2.05841	0
MIMAT0000067&MI0000067&hsa-let-7f-5p&offsets|0|-2,MIMAT0000067&MI0000068&hsa-let-7f-5p&offsets|0|-2|TGAGGTAGTAGATTGTATAG	1.24157	0
MIMAT0000099&MI0000103&hsa-miR-101-3p&offsets|+4|+1,MIMAT0000099&MI0000739&hsa-miR-101-3p&offsets|+4|+1|GTACTGTGATAACTGAAG	2.11355	0
MIMAT0000733&MI0000787&hsa-miR-379-5p&offsets|0|0|TGGTAGACTATGGAACGTAGG	1.2855	0
MIMAT0000080&MI0000081&hsa-miR-24-3p&offsets|+1|-2,MIMAT0000080&MI0000080&hsa-miR-24-3p&offsets|+1|-2|GGCTCAGTTCAGCAGGAAC	1.95564	0
MIMAT0004597&MI0000456&hsa-miR-140-3p&offsets|+3|+2|CACAGGGTAGAACCACGGAC	1.91315	0
MIMAT0000099&MI0000103&hsa-miR-101-3p&offsets|+2|+1,MIMAT0000099&MI0000739&hsa-miR-101-3p&offsets|+2|+1|CAGTACTGTGATAACTGAAG	1.72529	0
MIMAT0000432&MI0000457&hsa-miR-141-3p&offsets|0|-3|TAACACTGTCTGGTAAAGA	1.46816	0
MIMAT0001340&MI0001445&hsa-miR-423-3p&offsets|0|-3|AGCTCGGTCTGAGGCCCCTC	1.89037	0
MIMAT0000444&MI0000471&hsa-miR-126-5p&offsets|0|-2|CATTATTACTTTTGGTACG	1.59521	0
MIMAT0004604&MI0000472&hsa-miR-127-5p&offsets|+1|-1|TGAAGCTCAGAGGGCTCTGA	1.565	0
MIMAT0001620&MI0000737&hsa-miR-200a-5p&offsets|+1|-1|ATCTTACCGGACAGTGCTGG	1.6929	0
MIMAT0000703&MI0000760&hsa-miR-361-5p&offsets|0|-3|TTATCAGAATCTCCAGGGG	1.51513	0
TJU_CMC_MD2.ID03300.5p-miR&MI0000080&hsa-mir-24-1&offsets|+1|0|TCGATTGGACCCGCCCTCCG	1.72156	0
MIMAT0000418&MI0000439&hsa-miR-23b-3p&offsets|0|+1|ATCACATTGCCAGGGATTACCA	1.29453	0
MIMAT0000682&MI0000737&hsa-miR-200a-3p&offsets|+5|+1|CTGTCTGGTAACGATGTT	3.25983	0
MIMAT0000062&MI0000061&hsa-let-7a-5p&offsets|0|-2,MIMAT0000062&MI0000062&hsa-let-7a-5p&offsets|0|-2,MIMAT0000062&MI0000060&hsa-let-7a-5p&offsets|0|-2|TGAGGTAGTAGGTTGTATAG	1.20219	0
MIMAT0000437&MI0000461&hsa-miR-145-5p&offsets|-1|-4|GGTCCAGTTTTCCCAGGAAT	1.54762	0
MIMAT0022727&MI0006444&hsa-miR-1307-5p&offsets|0|0|TCGACCGGACCTCGACCGGCT	1.5538	0
MIMAT0000458&MI0000486&hsa-miR-190a-5p&offsets|0|-1|TGATATGTTTGATATATTAGG	1.53635	0
MIMAT0004568&MI0000298&hsa-miR-221-5p&offsets|+8|+4|TACAATGTAGATTTCTGT	2.44631	0
MIMAT0000262&MI0000274&hsa-miR-187-3p&offsets|0|+1|TCGTGTCTTGTGTTGCAGCCGGA	2.54849	0
MIMAT0000093&MI0000095&hsa-miR-93-5p&offsets|0|-6|CAAAGTGCTGTTCGTGC	2.16269	0
MIMAT0002171&MI0002465&hsa-miR-410-3p&offsets|0|0|AATATAACACAGATGGCCTGT	1.32006	0
MIMAT0004568&MI0000298&hsa-miR-221-5p&offsets|+9|+4|ACAATGTAGATTTCTGT	2.69655	0
MIMAT0000318&MI0000342&hsa-miR-200b-3p&offsets|0|-2|TAATACTGCCTGGTAATGAT	1.45516	0
MIMAT0002814&MI0003133&hsa-miR-432-5p&offsets|0|-2|TCTTGGAGTAGGTCATTGGGT	1.69009	0
MIMAT0004909&MI0005531&hsa-miR-450b-5p&offsets|0|0|TTTTGCAATATGTTCCTGAATA	1.69454	0
MIMAT0000447&MI0000474&hsa-miR-134-5p&offsets|0|-1|TGTGACTGGTTGACCAGAGGG	1.30012	0
MIMAT0004987&MI0005769&hsa-miR-944&offsets|+1|0|AATTATTGTACATCGGATGAG	1.97527	0
MIMAT0005899&MI0006382&hsa-miR-1247-5p&offsets|0|-1|ACCCGTCCCGTTCGTCCCCGG	1.67933	0
MIMAT0000080&MI0000081&hsa-miR-24-3p&offsets|+1|0,MIMAT0000080&MI0000080&hsa-miR-24-3p&offsets|+1|0|GGCTCAGTTCAGCAGGAACAG	1.36812	0
MIMAT0000100&MI0000107&hsa-miR-29b-3p&offsets|+2|0,MIMAT0000100&MI0000105&hsa-miR-29b-3p&offsets|+2|0|GCACCATTTGAAATCAGTGTT	2.22452	0
MIMAT0003247&MI0003589&hsa-miR-582-5p&offsets|0|-3|TTACAGTTGTTCAACCAGTT	1.72111	0
MIMAT0000086&MI0000087&hsa-miR-29a-3p&offsets|0|-1|TAGCACCATCTGAAATCGGTT	1.19913	0
MIMAT0000101&MI0000108&hsa-miR-103a-3p&offsets|0|0,MIMAT0000101&MI0000109&hsa-miR-103a-3p&offsets|0|0|AGCAGCATTGTACAGGGCTATGA	0.395336	0
MIMAT0000081&MI0000082&hsa-miR-25-3p&offsets|0|0|CATTGCACTTGTCTCGGTCTGA	0.341121	0
MIMAT0000617&MI0000650&hsa-miR-200c-3p&offsets|0|-1|TAATACTGCCGGGTAATGATGG	0.346854	0
MIMAT0000728&MI0000783&hsa-miR-375&offsets|0|0|TTTGTTCGTTCGGCTCGCGTGA	0.181053	0
MIMAT0000617&MI0000650&hsa-miR-200c-3p&offsets|0|0|TAATACTGCCGGGTAATGATGGA	0.196517	0
MIMAT0000243&MI0000253&hsa-miR-148a-3p&offsets|0|0|TCAGTGCACTACAGAACTTTGT	0.258826	0
MIMAT0000703&MI0000760&hsa-miR-361-5p&offsets|0|0|TTATCAGAATCTCCAGGGGTAC	0.560954	0
MIMAT0004549&MI0000253&hsa-miR-148a-5p&offsets|0|0|AAAGTTCTGAGACACTCCGACT	0.32351	0
MIMAT0000062&MI0000061&hsa-let-7a-5p&offsets|0|0,MIMAT0000062&MI0000062&hsa-let-7a-5p&offsets|0|0,MIMAT0000062&MI0000060&hsa-let-7a-5p&offsets|0|0|TGAGGTAGTAGGTTGTATAGTT	0.405026	0
MIMAT0004598&MI0000457&hsa-miR-141-5p&offsets|0|0|CATCTTCCAGTACAGTGTTGGA	0.366049	0
MIMAT0000243&MI0000253&hsa-miR-148a-3p&offsets|0|+1|TCAGTGCACTACAGAACTTTGTC	0.163855	0
MIMAT0000728&MI0000783&hsa-miR-375&offsets|-1|-1|TTTTGTTCGTTCGGCTCGCGTG	0.213096	0
MIMAT0000076&MI0000077&hsa-miR-21-5p&offsets|0|0|TAGCTTATCAGACTGATGTTGA	0.443558	0
MIMAT0000728&MI0000783&hsa-miR-375&offsets|+1|0|TTGTTCGTTCGGCTCGCGTGA	0.275597	0
MIMAT0000414&MI0000433&hsa-let-7g-5p&offsets|0|0|TGAGGTAGTAGTTTGTACAGTT	0.513015	0
MIMAT0000243&MI0000253&hsa-miR-148a-3p&offsets|-1|0|GTCAGTGCACTACAGAACTTTGT	0.160811	0
MIMAT0000259&MI0000272&hsa-miR-182-5p&offsets|0|-2|TTTGGCAATGGTAGAACTCACA	0.219886	0
MIMAT0000703&MI0000760&hsa-miR-361-5p&offsets|0|+1|TTATCAGAATCTCCAGGGGTACT	0.271638	0
MIMAT0000093&MI0000095&hsa-miR-93-5p&offsets|0|0|CAAAGTGCTGTTCGTGCAGGTAG	0.213529	0
MIMAT0004597&MI0000456&hsa-miR-140-3p&offsets|0|+2|TACCACAGGGTAGAACCACGGAC	0.509389	0
MIMAT0004748&MI0001445&hsa-miR-423-5p&offsets|0|0|TGAGGGGCAGAGAGCGAGACTTT	0.282726	0
MIMAT0000095&MI0000098&hsa-miR-96-5p&offsets|0|0|TTTGGCACTAGCACATTTTTGCT	0.155559	0
MIMAT0001340&MI0001445&hsa-miR-423-3p&offsets|0|0|AGCTCGGTCTGAGGCCCCTCAGT	0.363354	0
MIMAT0004682&MI0000760&hsa-miR-361-3p&offsets|+1|+1|CCCCCAGGTGTGATTCTGATTTG	0.439198	0
MIMAT0000759&MI0000811&hsa-miR-148b-3p&offsets|0|0|TCAGTGCATCACAGAACTTTGT	0.524221	0
MIMAT0000092&MI0000093&hsa-miR-92a-3p&offsets|0|0,MIMAT0000092&MI0000094&hsa-miR-92a-3p&offsets|0|0|TATTGCACTTGTCCCGGCCTGT	0.354092	0
MIMAT0000456&MI0000483&hsa-miR-186-5p&offsets|0|+1|CAAAGAATTCTCCTTTTGGGCTT	0.396634	0
MIMAT0000261&MI0000273&hsa-miR-183-5p&offsets|0|0|TATGGCACTGGTAGAATTCACT	0.261655	0
MIMAT0000728&MI0000783&hsa-miR-375&offsets|-1|0|TTTTGTTCGTTCGGCTCGCGTGA	0.122522	0
MIMAT0004598&MI0000457&hsa-miR-141-5p&offsets|0|-1|CATCTTCCAGTACAGTGTTGG	0.491499	0
MIMAT0000065&MI0000065&hsa-let-7d-5p&offsets|0|0|AGAGGTAGTAGGTTGCATAGTT	0.394348	0
MIMAT0000680&MI0000734&hsa-miR-106b-5p&offsets|0|+1|TAAAGTGCTGACAGTGCAGATA	0.360826	0
MIMAT0000431&MI0000456&hsa-miR-140-5p&offsets|0|0|CAGTGGTTTTACCCTATGGTAG	0.563647	0
MIMAT0000076&MI0000077&hsa-miR-21-5p&offsets|0|+2|TAGCTTATCAGACTGATGTTGACT	0.161941	0
MIMAT0004672&MI0000734&hsa-miR-106b-3p&offsets|-1|-1|ACCGCACTGTGGGTACTTGCTG	0.410567	0
MIMAT0004927&MI0005543&hsa-miR-708-3p&offsets|+1|+1|AACTAGACTGTGAGCTTCTAGA	0.283653	0
MIMAT0004682&MI0000760&hsa-miR-361-3p&offsets|0|0|TCCCCCAGGTGTGATTCTGATTT	0.425108	0
MIMAT0000099&MI0000103&hsa-miR-101-3p&offsets|0|+1,MIMAT0000099&MI0000739&hsa-miR-101-3p&offsets|0|+1|TACAGTACTGTGATAACTGAAG	0.621893	0
MIMAT0000259&MI0000272&hsa-miR-182-5p&offsets|+1|0|TTGGCAATGGTAGAACTCACACT	0.180174	0
MIMAT0000424&MI0000447&hsa-miR-128-3p&offsets|0|+1|TCACAGTGAACCGGTCTCTTTT	0.415599	0
MIMAT0000086&MI0000087&hsa-miR-29a-3p&offsets|-1|0|CTAGCACCATCTGAAATCGGTTA	0.37441	0
MIMAT0000092&MI0000093&hsa-miR-92a-3p&offsets|0|+1|TATTGCACTTGTCCCGGCCTGTT	0.170636	0
MIMAT0000259&MI0000272&hsa-miR-182-5p&offsets|0|0|TTTGGCAATGGTAGAACTCACACT	0.0995945	0
MIMAT0000728&MI0000783&hsa-miR-375&offsets|0|+1|TTTGTTCGTTCGGCTCGCGTGAG	0.183128	0
MIMAT0000101&MI0000108&hsa-miR-103a-3p&offsets|0|+1,MIMAT0000101&MI0000109&hsa-miR-103a-3p&offsets|0|+1|AGCAGCATTGTACAGGGCTATGAA	0.304376	0
MIMAT0000067&MI0000067&hsa-let-7f-5p&offsets|0|+1|TGAGGTAGTAGATTGTATAGTTG	0.417381	0
MIMAT0000261&MI0000273&hsa-miR-183-5p&offsets|-2|-2|TGTATGGCACTGGTAGAATTCA	0.255599	0
MIMAT0000099&MI0000739&hsa-miR-101-3p&offsets|0|+2|TACAGTACTGTGATAACTGAAGA	0.497557	0
MIMAT0000070&MI0000071&hsa-miR-17-5p&offsets|0|0|CAAAGTGCTTACAGTGCAGGTAG	0.239524	0
MIMAT0000757&MI0000809&hsa-miR-151a-3p&offsets|0|+1|CTAGACTGAAGCTCCTTGAGGA	0.604875	0
MIMAT0000617&MI0000650&hsa-miR-200c-3p&offsets|+1|0|AATACTGCCGGGTAATGATGGA	0.203594	0
MIMAT0000063&MI0000063&hsa-let-7b-5p&offsets|0|+1|TGAGGTAGTAGGTTGTGTGGTTT	0.281244	0
MIMAT0000757&MI0000809&hsa-miR-151a-3p&offsets|-2|0|TACTAGACTGAAGCTCCTTGAGG	0.407409	0
MIMAT0000440&MI0000465&hsa-miR-191-5p&offsets|0|0|CAACGGAATCCCAAAAGCAGCTG	0.237533	0
MIMAT0002871&MI0003184&hsa-miR-500a-3p&offsets|0|0|ATGCACCTGGGCAAGGATTCTG	0.532828	0
MIMAT0000071&MI0000071&hsa-miR-17-3p&offsets|0|0|ACTGCAGTGAAGGCACTTGTAG	0.460004	0
MIMAT0000075&MI0000076&hsa-miR-20a-5p&offsets|0|0|TAAAGTGCTTATAGTGCAGGTAG	0.233783	0
MIMAT0000753&MI0000805&hsa-miR-342-3p&offsets|0|0|TCTCACACAGAAATCGCACCCGT	0.360091	0
MIMAT0000440&MI0000465&hsa-miR-191-5p&offsets|0|-1|CAACGGAATCCCAAAAGCAGCT	0.415587	0
MIMAT0000261&MI0000273&hsa-miR-183-5p&offsets|0|+1|TATGGCACTGGTAGAATTCACTG	0.12268	0
MIMAT0000081&MI0000082&hsa-miR-25-3p&offsets|0|+1|CATTGCACTTGTCTCGGTCTGAC	0.180228	0
MIMAT0002871&MI0003184&hsa-miR-500a-3p&offsets|-1|0|AATGCACCTGGGCAAGGATTCTG	0.273167	0
MIMAT0001080&MI0001150&hsa-miR-196b-5p&offsets|0|+1|TAGGTAGTTTCCTGTTGTTGGGA	0.306878	0
MIMAT0000083&MI0000084&hsa-miR-26b-5p&offsets|0|+1|TTCAAGTAATTCAGGATAGGTT	0.46782	0
MIMAT0000076&MI0000077&hsa-miR-21-5p&offsets|0|+1|TAGCTTATCAGACTGATGTTGAC	0.391509	0
MIMAT0003393&MI0001448&hsa-miR-425-5p&offsets|0|+1|AATGACACGATCACTCCCGTTGAG	0.196483	0
MIMAT0000681&MI0000735&hsa-miR-29c-3p&offsets|0|0|TAGCACCATTTGAAATCGGTTA	0.507684	0
MIMAT0000263&MI0000282&hsa-miR-199b-5p&offsets|0|0|CCCAGTGTTTAGACTATCTGTTC	0.285737	0
MIMAT0000617&MI0000650&hsa-miR-200c-3p&offsets|-1|-1|CTAATACTGCCGGGTAATGATGG	0.2654	0
MIMAT0000067&MI0000068&hsa-let-7f-5p&offsets|0|+1|TGAGGTAGTAGATTGTATAGTTT	0.191477	0
MIMAT0000432&MI0000457&hsa-miR-141-3p&offsets|0|+1|TAACACTGTCTGGTAAAGATGGC	0.175822	0
MIMAT0000259&MI0000272&hsa-miR-182-5p&offsets|0|-1|TTTGGCAATGGTAGAACTCACAC	0.121165	0
MIMAT0000617&MI0000650&hsa-miR-200c-3p&offsets|-1|-2|CTAATACTGCCGGGTAATGATG	0.341313	0
MIMAT0002871&MI0003184&hsa-miR-500a-3p&offsets|0|+1|ATGCACCTGGGCAAGGATTCTGA	0.248697	0
MIMAT0004810&MI0003643&hsa-miR-629-5p&offsets|0|+1|TGGGTTTACGTTGGGAGAACTT	0.390036	0
MIMAT0000445&MI0000471&hsa-miR-126-3p&offsets|0|0|TCGTACCGTGAGTAATAATGCG	0.309536	0
MIMAT0004502&MI0000086&hsa-miR-28-3p&offsets|0|+1|CACTAGATTGTGAGCTCCTGGAG	0.464056	0
MIMAT0000067&MI0000067&hsa-let-7f-5p&offsets|0|0,MIMAT0000067&MI0000068&hsa-let-7f-5p&offsets|0|0|TGAGGTAGTAGATTGTATAGTT	0.437916	0
MIMAT0004549&MI0000253&hsa-miR-148a-5p&offsets|-1|0|CAAAGTTCTGAGACACTCCGACT	0.217973	0
MIMAT0000062&MI0000060&hsa-let-7a-5p&offsets|-1|0|ATGAGGTAGTAGGTTGTATAGTT	0.315757	0
MIMAT0000753&MI0000805&hsa-miR-342-3p&offsets|+2|+2|TCACACAGAAATCGCACCCGTCA	0.300333	0
MIMAT0000062&MI0000061&hsa-let-7a-5p&offsets|0|+1,MIMAT0000062&MI0000062&hsa-let-7a-5p&offsets|0|+1,MIMAT0000062&MI0000060&hsa-let-7a-5p&offsets|0|+1|TGAGGTAGTAGGTTGTATAGTTT	0.157851	0
MIMAT0000432&MI0000457&hsa-miR-141-3p&offsets|0|0|TAACACTGTCTGGTAAAGATGG	0.310815	0
MIMAT0004494&MI0000077&hsa-miR-21-3p&offsets|0|+2|CAACACCAGTCGATGGGCTGTCT	0.30827	0
MIMAT0000082&MI0000750&hsa-miR-26a-5p&offsets|0|+2,MIMAT0000082&MI0000083&hsa-miR-26a-5p&offsets|0|+2|TTCAAGTAATCCAGGATAGGCTGT	0.327804	0
MIMAT0004774&MI0003185&hsa-miR-501-3p&offsets|0|+1|AATGCACCCGGGCAAGGATTCTG	0.251539	0
MIMAT0003338&MI0003684&hsa-miR-660-5p&offsets|0|+1|TACCCATTGCATATCGGAGTTGT	0.392364	0
MIMAT0004697&MI0000809&hsa-miR-151a-5p&offsets|0|+1|TCGAGGAGCTCACAGTCTAGTA	0.562432	0
MIMAT0004515&MI0000107&hsa-miR-29b-2-5p&offsets|0|+1|CTGGTTTCACATGGTGGCTTAGA	0.492821	0
MIMAT0000414&MI0000433&hsa-let-7g-5p&offsets|0|+1|TGAGGTAGTAGTTTGTACAGTTT	0.221062	0
MIMAT0004682&MI0000760&hsa-miR-361-3p&offsets|+1|+2|CCCCCAGGTGTGATTCTGATTTGC	0.337613	0
MIMAT0005949&MI0006442&hsa-miR-664a-3p&offsets|0|0|TATTCATTTATCCCCAGCCTACA	0.444954	0
MIMAT0000068&MI0000069&hsa-miR-15a-5p&offsets|0|+1|TAGCAGCACATAATGGTTTGTGG	0.49455	0
MIMAT0004799&MI0003599&hsa-miR-589-5p&offsets|0|+1|TGAGAACCACGTCTGCTCTGAGC	0.339267	0
MIMAT0000074&MI0000074&hsa-miR-19b-3p&offsets|0|0,MIMAT0000074&MI0000075&hsa-miR-19b-3p&offsets|0|0|TGTGCAAATCCATGCAAAACTGA	0.200195	0
MIMAT0000259&MI0000272&hsa-miR-182-5p&offsets|0|-3|TTTGGCAATGGTAGAACTCAC	0.323805	0
MIMAT0000753&MI0000805&hsa-miR-342-3p&offsets|0|+1|TCTCACACAGAAATCGCACCCGTC	0.257197	0
MIMAT0004673&MI0000735&hsa-miR-29c-5p&offsets|+2|+3|ACCGATTTCTCCTGGTGTTCAGA	0.278063	0
MIMAT0000068&MI0000069&hsa-miR-15a-5p&offsets|0|+2|TAGCAGCACATAATGGTTTGTGGA	0.290199	0
MIMAT0000076&MI0000077&hsa-miR-21-5p&offsets|-1|0|GTAGCTTATCAGACTGATGTTGA	0.266464	0
MIMAT0004682&MI0000760&hsa-miR-361-3p&offsets|0|+1|TCCCCCAGGTGTGATTCTGATTTG	0.268649	0
MIMAT0000270&MI0000289&hsa-miR-181a-3p&offsets|0|0|ACCATCGACCGTTGATTGTACC	0.48126	0
MIMAT0003393&MI0001448&hsa-miR-425-5p&offsets|0|0|AATGACACGATCACTCCCGTTGA	0.216059	0
MIMAT0000095&MI0000098&hsa-miR-96-5p&offsets|0|-1|TTTGGCACTAGCACATTTTTGC	0.17885	0
MIMAT0004597&MI0000456&hsa-miR-140-3p&offsets|0|+3|TACCACAGGGTAGAACCACGGACA	0.321453	0
MIMAT0004598&MI0000457&hsa-miR-141-5p&offsets|0|+1|CATCTTCCAGTACAGTGTTGGAT	0.191488	0
MIMAT0000066&MI0000066&hsa-let-7e-5p&offsets|0|0|TGAGGTAGGAGGTTGTATAGTT	0.554134	0
MIMAT0004502&MI0000086&hsa-miR-28-3p&offsets|0|0|CACTAGATTGTGAGCTCCTGGA	0.65454	0
MIMAT0004810&MI0003643&hsa-miR-629-5p&offsets|0|+2|TGGGTTTACGTTGGGAGAACTTT	0.150816	0
MIMAT0004491&MI0000074&hsa-miR-19b-1-5p&offsets|0|-1|AGTTTTGCAGGTTTGCATCCAG	0.410716	0
MIMAT0004748&MI0001445&hsa-miR-423-5p&offsets|0|+1|TGAGGGGCAGAGAGCGAGACTTTT	0.143706	0
MIMAT0003885&MI0003820&hsa-miR-454-3p&offsets|0|0|TAGTGCAATATTGCTTATAGGGT	0.295481	0
MIMAT0000680&MI0000734&hsa-miR-106b-5p&offsets|0|0|TAAAGTGCTGACAGTGCAGAT	0.47982	0
MIMAT0005951&MI0006444&hsa-miR-1307-3p&offsets|0|+1|ACTCGGCGTGGCGTCGGTCGTGG	0.347744	0
MIMAT0004799&MI0003599&hsa-miR-589-5p&offsets|0|0|TGAGAACCACGTCTGCTCTGAG	0.398438	0
MIMAT0000728&MI0000783&hsa-miR-375&offsets|-1|-2|TTTTGTTCGTTCGGCTCGCGT	0.241455	0
MIMAT0000261&MI0000273&hsa-miR-183-5p&offsets|+1|+2|ATGGCACTGGTAGAATTCACTGT	0.10703	0
MIMAT0000424&MI0000447&hsa-miR-128-3p&offsets|0|+2|TCACAGTGAACCGGTCTCTTTTT	0.152073	0
MIMAT0004509&MI0000095&hsa-miR-93-3p&offsets|0|+1|ACTGCTGAGCTAGCACTTCCCGA	0.212382	0
MIMAT0000092&MI0000094&hsa-miR-92a-3p&offsets|0|+1|TATTGCACTTGTCCCGGCCTGTG	0.387515	0
MIMAT0000093&MI0000095&hsa-miR-93-5p&offsets|0|-1|CAAAGTGCTGTTCGTGCAGGTA	0.457868	0
MIMAT0000757&MI0000809&hsa-miR-151a-3p&offsets|-2|-1|TACTAGACTGAAGCTCCTTGAG	0.617155	0
MIMAT0000510&MI0000542&hsa-miR-320a&offsets|+1|+1|AAAGCTGGGTTGAGAGGGCGAA	0.481867	0
MIMAT0000617&MI0000650&hsa-miR-200c-3p&offsets|0|+1|TAATACTGCCGGGTAATGATGGAG	0.140659	0
MIMAT0002809&MI0003129&hsa-miR-146b-5p&offsets|0|+2|TGAGAACTGAATTCCATAGGCTGT	0.217042	0
MIMAT0004927&MI0005543&hsa-miR-708-3p&offsets|0|+1|CAACTAGACTGTGAGCTTCTAGA	0.165672	0
MIMAT0004502&MI0000086&hsa-miR-28-3p&offsets|+1|+1|ACTAGATTGTGAGCTCCTGGAG	0.665139	0
MIMAT0000680&MI0000734&hsa-miR-106b-5p&offsets|0|+2|TAAAGTGCTGACAGTGCAGATAG	0.255522	0
MIMAT0000062&MI0000062&hsa-let-7a-5p&offsets|-1|-1|GTGAGGTAGTAGGTTGTATAGT	0.513511	0
MIMAT0003393&MI0001448&hsa-miR-425-5p&offsets|+1|+1|ATGACACGATCACTCCCGTTGAG	0.376054	0
MIMAT0002809&MI0003129&hsa-miR-146b-5p&offsets|0|+1|TGAGAACTGAATTCCATAGGCTG	0.306018	0
MIMAT0000445&MI0000471&hsa-miR-126-3p&offsets|-1|0|CTCGTACCGTGAGTAATAATGCG	0.330521	0
MIMAT0004810&MI0003643&hsa-miR-629-5p&offsets|+4|+6|TTTACGTTGGGAGAACTTTTACG	0.287502	0
MIMAT0000510&MI0000542&hsa-miR-320a&offsets|0|0|AAAAGCTGGGTTGAGAGGGCGA	0.522815	0
MIMAT0004672&MI0000734&hsa-miR-106b-3p&offsets|-2|-1|TACCGCACTGTGGGTACTTGCTG	0.288015	0
MIMAT0000243&MI0000253&hsa-miR-148a-3p&offsets|0|+2|TCAGTGCACTACAGAACTTTGTCT	0.0722616	0
MIMAT0000455&MI0000482&hsa-miR-185-5p&offsets|0|+1|TGGAGAGAAAGGCAGTTCCTGAT	0.275387	0
MIMAT0000417&MI0000438&hsa-miR-15b-5p&offsets|0|0|TAGCAGCACATCATGGTTTACA	0.419104	0
MIMAT0000076&MI0000077&hsa-miR-21-5p&offsets|+1|+2|AGCTTATCAGACTGATGTTGACT	0.234826	0
MIMAT0002820&MI0003138&hsa-miR-497-5p&offsets|0|+1|CAGCAGCACACTGTGGTTTGTA	0.516551	0
MIMAT0001340&MI0001445&hsa-miR-423-3p&offsets|-1|0|AAGCTCGGTCTGAGGCCCCTCAGT	0.327141	0
MIMAT0000728&MI0000783&hsa-miR-375&offsets|+1|+1|TTGTTCGTTCGGCTCGCGTGAG	0.256346	0
MIMAT0000099&MI0000739&hsa-miR-101-3p&offsets|0|+3|TACAGTACTGTGATAACTGAAGAA	0.353692	0
MIMAT0000078&MI0000079&hsa-miR-23a-3p&offsets|0|+2|ATCACATTGCCAGGGATTTCCAA	0.589643	0
MIMAT0003241&MI0003583&hsa-miR-576-5p&offsets|0|+1|ATTCTAATTTCTCCACGTCTTTG	0.314554	0
MIMAT0000440&MI0000465&hsa-miR-191-5p&offsets|+1|0|AACGGAATCCCAAAAGCAGCTG	0.468887	0
MIMAT0004481&MI0000062&hsa-let-7a-3p&offsets|0|+1,MIMAT0004481&MI0000060&hsa-let-7a-3p&offsets|0|+1|CTATACAATCTACTGTCTTTCC	0.364144	0
MIMAT0001080&MI0001150&hsa-miR-196b-5p&offsets|0|0|TAGGTAGTTTCCTGTTGTTGGG	0.424018	0
MIMAT0000077&MI0000078&hsa-miR-22-3p&offsets|0|+1|AAGCTGCCAGTTGAAGAACTGTT	0.500306	0
MIMAT0000082&MI0000750&hsa-miR-26a-5p&offsets|+1|+2,MIMAT0000082&MI0000083&hsa-miR-26a-5p&offsets|+1|+2|TCAAGTAATCCAGGATAGGCTGT	0.528574	0
MIMAT0000232&MI0000281&hsa-miR-199a-3p&offsets|-1|0,MIMAT0000232&MI0000242&hsa-miR-199a-3p&offsets|-1|0,MIMAT0004563&MI0000282&hsa-miR-199b-3p&offsets|-1|0|TACAGTAGTCTGCACATTGGTTA	0.39859	0
MIMAT0000071&MI0000071&hsa-miR-17-3p&offsets|0|+1|ACTGCAGTGAAGGCACTTGTAGC	0.275963	0
MIMAT0000456&MI0000483&hsa-miR-186-5p&offsets|0|+2|CAAAGAATTCTCCTTTTGGGCTTT	0.128557	0
MIMAT0004597&MI0000456&hsa-miR-140-3p&offsets|+4|+6|ACAGGGTAGAACCACGGACAGGA	0.466095	0
MIMAT0000067&MI0000068&hsa-let-7f-5p&offsets|-1|0|ATGAGGTAGTAGATTGTATAGTT	0.316794	0
MIMAT0004955&MI0005566&hsa-miR-374b-5p&offsets|0|+1|ATATAATACAACCTGCTAAGTGT	0.265753	0
MIMAT0000074&MI0000074&hsa-miR-19b-3p&offsets|0|-1,MIMAT0000074&MI0000075&hsa-miR-19b-3p&offsets|0|-1|TGTGCAAATCCATGCAAAACTG	0.412474	0
MIMAT0004688&MI0000782&hsa-miR-374a-3p&offsets|0|0|CTTATCAGATTGTATTGTAATT	0.569182	0
MIMAT0004927&MI0005543&hsa-miR-708-3p&offsets|0|-1|CAACTAGACTGTGAGCTTCTA	0.353205	0
MIMAT0000099&MI0000103&hsa-miR-101-3p&offsets|-1|0,MIMAT0000099&MI0000739&hsa-miR-101-3p&offsets|-1|0|GTACAGTACTGTGATAACTGAA	0.605512	0
MIMAT0000681&MI0000735&hsa-miR-29c-3p&offsets|-1|-1|CTAGCACCATTTGAAATCGGTT	0.634948	0
MIMAT0002888&MI0003205&hsa-miR-532-5p&offsets|0|+1|CATGCCTTGAGTGTAGGACCGTT	0.25155	0
MIMAT0000510&MI0000542&hsa-miR-320a&offsets|0|+1|AAAAGCTGGGTTGAGAGGGCGAA	0.300743	0
MIMAT0000414&MI0000433&hsa-let-7g-5p&offsets|-1|0|CTGAGGTAGTAGTTTGTACAGTT	0.388757	0
MIMAT0002888&MI0003205&hsa-miR-532-5p&offsets|0|0|CATGCCTTGAGTGTAGGACCGT	0.565089	0
MIMAT0000439&MI0000463&hsa-miR-153-3p&offsets|0|0,MIMAT0000439&MI0000464&hsa-miR-153-3p&offsets|0|0|TTGCATAGTCACAAAAGTGATC	0.15651	0
MIMAT0000065&MI0000065&hsa-let-7d-5p&offsets|0|+1|AGAGGTAGTAGGTTGCATAGTTT	0.14239	0
MIMAT0000244&MI0000736&hsa-miR-30c-5p&offsets|0|+1,MIMAT0000244&MI0000254&hsa-miR-30c-5p&offsets|0|+1|TGTAAACATCCTACACTCTCAGCT	0.277807	0
MIMAT0000432&MI0000457&hsa-miR-141-3p&offsets|0|+2|TAACACTGTCTGGTAAAGATGGCT	0.0946304	0
MIMAT0000261&MI0000273&hsa-miR-183-5p&offsets|+1|+1|ATGGCACTGGTAGAATTCACTG	0.200321	0
MIMAT0000244&MI0000736&hsa-miR-30c-5p&offsets|0|0,MIMAT0000244&MI0000254&hsa-miR-30c-5p&offsets|0|0|TGTAAACATCCTACACTCTCAGC	0.539065	0
MIMAT0004673&MI0000735&hsa-miR-29c-5p&offsets|+2|+2|ACCGATTTCTCCTGGTGTTCAG	0.432708	0
MIMAT0000245&MI0000255&hsa-miR-30d-5p&offsets|0|+2|TGTAAACATCCCCGACTGGAAGCT	0.199388	0
MIMAT0000222&MI0000234&hsa-miR-192-5p&offsets|+1|+2|TGACCTATGAATTGACAGCCAG	0.375411	0
MIMAT0000081&MI0000082&hsa-miR-25-3p&offsets|0|-1|CATTGCACTTGTCTCGGTCTG	0.583524	0
MIMAT0000617&MI0000650&hsa-miR-200c-3p&offsets|-1|0|CTAATACTGCCGGGTAATGATGGA	0.137358	0
MIMAT0000078&MI0000079&hsa-miR-23a-3p&offsets|+1|+3|TCACATTGCCAGGGATTTCCAAC	0.499466	0
MIMAT0000318&MI0000342&hsa-miR-200b-3p&offsets|0|+1|TAATACTGCCTGGTAATGATGAC	0.300054	0
MIMAT0000243&MI0000253&hsa-miR-148a-3p&offsets|+1|+2|CAGTGCACTACAGAACTTTGTCT	0.189753	0
MIMAT0000231&MI0000281&hsa-miR-199a-5p&offsets|0|0,MIMAT0000231&MI0000242&hsa-miR-199a-5p&offsets|0|0|CCCAGTGTTCAGACTACCTGTTC	0.491642	0
MIMAT0000255&MI0000268&hsa-miR-34a-5p&offsets|0|+1|TGGCAGTGTCTTAGCTGGTTGTT	0.494501	0
MIMAT0000063&MI0000063&hsa-let-7b-5p&offsets|0|+2|TGAGGTAGTAGGTTGTGTGGTTTC	0.103233	0
MIMAT0000101&MI0000108&hsa-miR-103a-3p&offsets|+2|0,MIMAT0000101&MI0000109&hsa-miR-103a-3p&offsets|+2|0|CAGCATTGTACAGGGCTATGA	0.586334	0
MIMAT0000100&MI0000107&hsa-miR-29b-3p&offsets|-1|-1,MIMAT0000100&MI0000105&hsa-miR-29b-3p&offsets|-1|-1|CTAGCACCATTTGAAATCAGTGT	0.393832	0
MIMAT0004766&MI0003129&hsa-miR-146b-3p&offsets|0|+1|TGCCCTGTGGACTCAGTTCTGGT	0.273031	0
MIMAT0005951&MI0006444&hsa-miR-1307-3p&offsets|+1|+2|CTCGGCGTGGCGTCGGTCGTGGT	0.314028	0
MIMAT0000066&MI0000066&hsa-let-7e-5p&offsets|0|+1|TGAGGTAGGAGGTTGTATAGTTG	0.393036	0
MIMAT0000069&MI0000070&hsa-miR-16-5p&offsets|0|+1,MIMAT0000069&MI0000115&hsa-miR-16-5p&offsets|0|+1|TAGCAGCACGTAAATATTGGCGT	0.367713	0
MIMAT0004597&MI0000456&hsa-miR-140-3p&offsets|+1|+3|ACCACAGGGTAGAACCACGGACA	0.509266	0
MIMAT0004926&MI0005543&hsa-miR-708-5p&offsets|0|0|AAGGAGCTTACAATCTAGCTGGG	0.211591	0
MIMAT0004493&MI0000076&hsa-miR-20a-3p&offsets|0|+1|ACTGCATTATGAGCACTTAAAGT	0.122228	0
MIMAT0000264&MI0000283&hsa-miR-203a&offsets|0|0|GTGAAATGTTTAGGACCACTAG	0.476859	0
MIMAT0000261&MI0000273&hsa-miR-183-5p&offsets|0|+2|TATGGCACTGGTAGAATTCACTGT	0.0680843	0
MIMAT0000461&MI0000489&hsa-miR-195-5p&offsets|0|+1|TAGCAGCACAGAAATATTGGCA	0.53691	0
MIMAT0004748&MI0001445&hsa-miR-423-5p&offsets|0|-1|TGAGGGGCAGAGAGCGAGACTT	0.553019	0
MIMAT0000510&MI0000542&hsa-miR-320a&offsets|+1|+2|AAAGCTGGGTTGAGAGGGCGAAA	0.29825	0
MIMAT0000264&MI0000283&hsa-miR-203a&offsets|-1|0|TGTGAAATGTTTAGGACCACTAG	0.286554	0
MIMAT0002174&MI0002468&hsa-miR-484&offsets|0|+1|TCAGGCTCAGTCCCCTCCCGATA	0.416081	0
MIMAT0000691&MI0000748&hsa-miR-130b-3p&offsets|0|0|CAGTGCAATGATGAAAGGGCAT	0.402495	0
MIMAT0000093&MI0000095&hsa-miR-93-5p&offsets|0|+1|CAAAGTGCTGTTCGTGCAGGTAGT	0.0759195	0
MIMAT0004774&MI0003185&hsa-miR-501-3p&offsets|0|0|AATGCACCCGGGCAAGGATTCT	0.510283	0
MIMAT0004766&MI0003129&hsa-miR-146b-3p&offsets|+1|+1|GCCCTGTGGACTCAGTTCTGGT	0.394876	0
MIMAT0000692&MI0000749&hsa-miR-30e-5p&offsets|0|+2|TGTAAACATCCTTGACTGGAAGCT	0.368923	0
MIMAT0000728&MI0000783&hsa-miR-375&offsets|0|-1|TTTGTTCGTTCGGCTCGCGTG	0.375181	0
MIMAT0004503&MI0000087&hsa-miR-29a-5p&offsets|0|+1|ACTGATTTCTTTTGGTGTTCAGA	0.38891	0
MIMAT0000077&MI0000078&hsa-miR-22-3p&offsets|-1|0|AAAGCTGCCAGTTGAAGAACTGT	0.623388	0
MIMAT0000086&MI0000087&hsa-miR-29a-3p&offsets|-1|-1|CTAGCACCATCTGAAATCGGTT	0.727088	0
MIMAT0000681&MI0000735&hsa-miR-29c-3p&offsets|0|+1|TAGCACCATTTGAAATCGGTTAT	0.212274	0
MIMAT0000085&MI0000086&hsa-miR-28-5p&offsets|0|0|AAGGAGCTCACAGTCTATTGAG	0.681266	0
MIMAT0000082&MI0000750&hsa-miR-26a-5p&offsets|0|+1,MIMAT0000082&MI0000083&hsa-miR-26a-5p&offsets|0|+1|TTCAAGTAATCCAGGATAGGCTG	0.586169	0
MIMAT0001620&MI0000737&hsa-miR-200a-5p&offsets|0|+1|CATCTTACCGGACAGTGCTGGAT	0.221501	0
MIMAT0000085&MI0000086&hsa-miR-28-5p&offsets|0|+1|AAGGAGCTCACAGTCTATTGAGT	0.322424	0
MIMAT0000460&MI0000488&hsa-miR-194-5p&offsets|0|0,MIMAT0000460&MI0000732&hsa-miR-194-5p&offsets|0|0|TGTAACAGCAACTCCATGTGGA	0.522357	0
MIMAT0000227&MI0000239&hsa-miR-197-3p&offsets|0|0|TTCACCACCTTCTCCACCCAGC	0.452201	0
MIMAT0005948&MI0006442&hsa-miR-664a-5p&offsets|0|-2|ACTGGCTAGGGAAAATGATTGG	0.45134	0
MIMAT0017990&MI0016003&hsa-miR-3613-5p&offsets|0|0|TGTTGTACTTTTTTTTTTGTTC	0.416804	0
MIMAT0000261&MI0000273&hsa-miR-183-5p&offsets|-1|0|GTATGGCACTGGTAGAATTCACT	0.160335	0
MIMAT0000092&MI0000093&hsa-miR-92a-3p&offsets|0|+2|TATTGCACTTGTCCCGGCCTGTTG	0.153784	0
MIMAT0000261&MI0000273&hsa-miR-183-5p&offsets|0|-1|TATGGCACTGGTAGAATTCAC	0.345843	0
MIMAT0000093&MI0000095&hsa-miR-93-5p&offsets|+1|0|AAAGTGCTGTTCGTGCAGGTAG	0.578531	0
MIMAT0000073&MI0000073&hsa-miR-19a-3p&offsets|0|0|TGTGCAAATCTATGCAAAACTGA	0.257936	0
MIMAT0000256&MI0000289&hsa-miR-181a-5p&offsets|0|0,MIMAT0000256&MI0000269&hsa-miR-181a-5p&offsets|0|0|AACATTCAACGCTGTCGGTGAGT	0.534716	0
MIMAT0004808&MI0003639&hsa-miR-625-3p&offsets|0|0|GACTATAGAACTTTCCCCCTCA	0.532798	0
MIMAT0000062&MI0000061&hsa-let-7a-5p&offsets|0|+2|TGAGGTAGTAGGTTGTATAGTTTA	0.183349	0
MIMAT0000245&MI0000255&hsa-miR-30d-5p&offsets|0|0|TGTAAACATCCCCGACTGGAAG	0.502972	0
MIMAT0000092&MI0000093&hsa-miR-92a-3p&offsets|+1|0,MIMAT0000092&MI0000094&hsa-miR-92a-3p&offsets|+1|0|ATTGCACTTGTCCCGGCCTGT	0.548945	0
MIMAT0004551&MI0000255&hsa-miR-30d-3p&offsets|0|+1|CTTTCAGTCAGATGTTTGCTGCT	0.237932	0
MIMAT0000100&MI0000107&hsa-miR-29b-3p&offsets|0|0,MIMAT0000100&MI0000105&hsa-miR-29b-3p&offsets|0|0|TAGCACCATTTGAAATCAGTGTT	0.491574	0
MIMAT0000232&MI0000281&hsa-miR-199a-3p&offsets|0|+2|ACAGTAGTCTGCACATTGGTTAGA	0.282052	0
MIMAT0000440&MI0000465&hsa-miR-191-5p&offsets|+1|+1|AACGGAATCCCAAAAGCAGCTGT	0.19615	0
MIMAT0000261&MI0000273&hsa-miR-183-5p&offsets|-2|0|TGTATGGCACTGGTAGAATTCACT	0.103767	0
MIMAT0000727&MI0000782&hsa-miR-374a-5p&offsets|0|+1|TTATAATACAACCTGATAAGTGT	0.373562	0
MIMAT0004799&MI0003599&hsa-miR-589-5p&offsets|0|-1|TGAGAACCACGTCTGCTCTGA	0.58826	0
MIMAT0000415&MI0000434&hsa-let-7i-5p&offsets|0|+1|TGAGGTAGTAGTTTGTGCTGTTG	0.50147	0
MIMAT0000753&MI0000805&hsa-miR-342-3p&offsets|0|-1|TCTCACACAGAAATCGCACCCG	0.51486	0
MIMAT0004673&MI0000735&hsa-miR-29c-5p&offsets|+1|+1|GACCGATTTCTCCTGGTGTTCA	0.394322	0
MIMAT0005951&MI0006444&hsa-miR-1307-3p&offsets|0|+2|ACTCGGCGTGGCGTCGGTCGTGGT	0.227941	0
MIMAT0003338&MI0003684&hsa-miR-660-5p&offsets|0|0|TACCCATTGCATATCGGAGTTG	0.53955	0
MIMAT0000069&MI0000070&hsa-miR-16-5p&offsets|0|0,MIMAT0000069&MI0000115&hsa-miR-16-5p&offsets|0|0|TAGCAGCACGTAAATATTGGCG	0.601616	0
MIMAT0000728&MI0000783&hsa-miR-375&offsets|0|+2|TTTGTTCGTTCGGCTCGCGTGAGG	0.0985713	0
MIMAT0000232&MI0000281&hsa-miR-199a-3p&offsets|0|0,MIMAT0000232&MI0000242&hsa-miR-199a-3p&offsets|0|0,MIMAT0004563&MI0000282&hsa-miR-199b-3p&offsets|0|0|ACAGTAGTCTGCACATTGGTTA	0.601277	0
MIMAT0004657&MI0000650&hsa-miR-200c-5p&offsets|0|0|CGTCTTACCCAGCAGTGTTTGG	0.429354	0
MIMAT0004926&MI0005543&hsa-miR-708-5p&offsets|0|-1|AAGGAGCTTACAATCTAGCTGG	0.284487	0
MIMAT0000432&MI0000457&hsa-miR-141-3p&offsets|-1|-1|CTAACACTGTCTGGTAAAGATG	0.422317	0
MIMAT0002809&MI0003129&hsa-miR-146b-5p&offsets|0|0|TGAGAACTGAATTCCATAGGCT	0.438245	0
MIMAT0000710&MI0000767&hsa-miR-365a-3p&offsets|0|0,MIMAT0022834&MI0000769&hsa-miR-365b-3p&offsets|0|0|TAATGCCCCTAAAAATCCTTAT	0.45364	0
MIMAT0004494&MI0000077&hsa-miR-21-3p&offsets|+1|+2|AACACCAGTCGATGGGCTGTCT	0.399201	0
MIMAT0000092&MI0000093&hsa-miR-92a-3p&offsets|+1|+1|ATTGCACTTGTCCCGGCCTGTT	0.339581	0
MIMAT0001638&MI0001735&hsa-miR-409-5p&offsets|0|0|AGGTTACCCGAGCAACTTTGCAT	0.226932	0
MIMAT0003393&MI0001448&hsa-miR-425-5p&offsets|0|+2|AATGACACGATCACTCCCGTTGAGT	0.129564	0
MIMAT0000259&MI0000272&hsa-miR-182-5p&offsets|+1|-1|TTGGCAATGGTAGAACTCACAC	0.211673	0
MIMAT0000261&MI0000273&hsa-miR-183-5p&offsets|-2|-1|TGTATGGCACTGGTAGAATTCAC	0.126688	0
MIMAT0000444&MI0000471&hsa-miR-126-5p&offsets|0|+1|CATTATTACTTTTGGTACGCGC	0.426517	0
MIMAT0000232&MI0000281&hsa-miR-199a-3p&offsets|-1|-1,MIMAT0000232&MI0000242&hsa-miR-199a-3p&offsets|-1|-1,MIMAT0004563&MI0000282&hsa-miR-199b-3p&offsets|-1|-1|TACAGTAGTCTGCACATTGGTT	0.633797	0
MIMAT0000103&MI0000113&hsa-miR-106a-5p&offsets|0|0|AAAAGTGCTTACAGTGCAGGTAG	0.238506	0
MIMAT0000096&MI0000100&hsa-miR-98-5p&offsets|0|0|TGAGGTAGTAAGTTGTATTGTT	0.624444	0
MIMAT0000227&MI0000239&hsa-miR-197-3p&offsets|0|+1|TTCACCACCTTCTCCACCCAGCA	0.342461	0
MIMAT0000063&MI0000063&hsa-let-7b-5p&offsets|0|0|TGAGGTAGTAGGTTGTGTGGTT	0.569647	0
MIMAT0000243&MI0000253&hsa-miR-148a-3p&offsets|+1|+1|CAGTGCACTACAGAACTTTGTC	0.381715	0
MIMAT0004673&MI0000735&hsa-miR-29c-5p&offsets|0|+1|TGACCGATTTCTCCTGGTGTTCA	0.291554	0
MIMAT0000693&MI0000749&hsa-miR-30e-3p&offsets|-1|0|GCTTTCAGTCGGATGTTTACAGC	0.293793	0
MIMAT0000083&MI0000084&hsa-miR-26b-5p&offsets|0|+2|TTCAAGTAATTCAGGATAGGTTG	0.514096	0
MIMAT0016895&MI0015873&hsa-miR-2355-5p&offsets|0|+1|ATCCCCAGATACAATGGACAAT	0.547937	0
MIMAT0000101&MI0000108&hsa-miR-103a-3p&offsets|0|-1,MIMAT0000101&MI0000109&hsa-miR-103a-3p&offsets|0|-1|AGCAGCATTGTACAGGGCTATG	0.759834	0
MIMAT0000232&MI0000281&hsa-miR-199a-3p&offsets|0|+1,MIMAT0000232&MI0000242&hsa-miR-199a-3p&offsets|0|+1,MIMAT0004563&MI0000282&hsa-miR-199b-3p&offsets|0|+1|ACAGTAGTCTGCACATTGGTTAG	0.518262	0
MIMAT0000259&MI0000272&hsa-miR-182-5p&offsets|+1|+1|TTGGCAATGGTAGAACTCACACTG	0.078773	0
MIMAT0000090&MI0000090&hsa-miR-32-5p&offsets|0|0|TATTGCACATTACTAAGTTGCA	0.381169	0
MIMAT0000692&MI0000749&hsa-miR-30e-5p&offsets|+1|+3|GTAAACATCCTTGACTGGAAGCTG	0.293806	0
MIMAT0000256&MI0000289&hsa-miR-181a-5p&offsets|0|+1,MIMAT0000256&MI0000269&hsa-miR-181a-5p&offsets|0|+1|AACATTCAACGCTGTCGGTGAGTT	0.35307	0
MIMAT0002174&MI0002468&hsa-miR-484&offsets|0|0|TCAGGCTCAGTCCCCTCCCGAT	0.48857	0
MIMAT0000257&MI0000270&hsa-miR-181b-5p&offsets|0|+1,MIMAT0000257&MI0000683&hsa-miR-181b-5p&offsets|0|+1|AACATTCATTGCTGTCGGTGGGTT	0.301073	0
MIMAT0004484&MI0000065&hsa-let-7d-3p&offsets|0|0|CTATACGACCTGCTGCCTTTCT	0.543207	0
MIMAT0000064&MI0000064&hsa-let-7c-5p&offsets|-1|0|TTGAGGTAGTAGGTTGTATGGTT	0.440844	0
MIMAT0000440&MI0000465&hsa-miR-191-5p&offsets|0|+1|CAACGGAATCCCAAAAGCAGCTGT	0.0774419	0
MIMAT0000062&MI0000061&hsa-let-7a-5p&offsets|0|-1,MIMAT0000062&MI0000062&hsa-let-7a-5p&offsets|0|-1,MIMAT0000062&MI0000060&hsa-let-7a-5p&offsets|0|-1|TGAGGTAGTAGGTTGTATAGT	0.724573	0
MIMAT0004927&MI0005543&hsa-miR-708-3p&offsets|0|0|CAACTAGACTGTGAGCTTCTAG	0.368743	0
MIMAT0000259&MI0000272&hsa-miR-182-5p&offsets|+1|-2|TTGGCAATGGTAGAACTCACA	0.378387	0
MIMAT0000261&MI0000273&hsa-miR-183-5p&offsets|-2|-3|TGTATGGCACTGGTAGAATTC	0.412459	0
MIMAT0000101&MI0000108&hsa-miR-103a-3p&offsets|-1|0,MIMAT0000101&MI0000109&hsa-miR-103a-3p&offsets|-1|0|AAGCAGCATTGTACAGGGCTATGA	0.368344	0
MIMAT0004697&MI0000809&hsa-miR-151a-5p&offsets|0|+2|TCGAGGAGCTCACAGTCTAGTAT	0.204601	0
MIMAT0004692&MI0000802&hsa-miR-340-5p&offsets|0|0|TTATAAAGCAATGAGACTGATT	0.591693	0
MIMAT0004598&MI0000457&hsa-miR-141-5p&offsets|-2|-1|TCCATCTTCCAGTACAGTGTTGG	0.241656	0
MIMAT0005951&MI0006444&hsa-miR-1307-3p&offsets|+1|+1|CTCGGCGTGGCGTCGGTCGTGG	0.456411	0
MIMAT0005948&MI0006442&hsa-miR-664a-5p&offsets|+1|-1|CTGGCTAGGGAAAATGATTGGA	0.439597	0
MIMAT0000062&MI0000062&hsa-let-7a-5p&offsets|-1|0|GTGAGGTAGTAGGTTGTATAGTT	0.314868	0
MIMAT0000705&MI0000762&hsa-miR-362-5p&offsets|0|-1|AATCCTTGGAACCTAGGTGTGAG	0.418411	0
MIMAT0000433&MI0000458&hsa-miR-142-5p&offsets|-2|-1|CCCATAAAGTAGAAAGCACTAC	0.41557	0
MIMAT0000443&MI0000469&hsa-miR-125a-5p&offsets|0|0|TCCCTGAGACCCTTTAACCTGTGA	0.402141	0
MIMAT0002876&MI0003190&hsa-miR-505-3p&offsets|+1|+2|GTCAACACTTGCTGGTTTCCTCT	0.424184	0
MIMAT0000096&MI0000100&hsa-miR-98-5p&offsets|0|+1|TGAGGTAGTAAGTTGTATTGTTG	0.506018	0
MIMAT0026480&MI0000464&hsa-miR-153-5p&offsets|-1|-2|GTCATTTTTGTGATGTTGCAG	0.136611	0
MIMAT0000070&MI0000071&hsa-miR-17-5p&offsets|0|-1|CAAAGTGCTTACAGTGCAGGTA	0.438842	0
MIMAT0000263&MI0000282&hsa-miR-199b-5p&offsets|0|+1|CCCAGTGTTTAGACTATCTGTTCA	0.236359	0
MIMAT0004500&MI0000084&hsa-miR-26b-3p&offsets|0|0|CCTGTTCTCCATTACTTGGCTC	0.48661	0
MIMAT0005878&MI0006349&hsa-miR-1287-5p&offsets|0|+1|TGCTGGATCAGTGGTTCGAGTCT	0.265897	0
MIMAT0000692&MI0000749&hsa-miR-30e-5p&offsets|+1|+2|GTAAACATCCTTGACTGGAAGCT	0.477706	0
MIMAT0004780&MI0003205&hsa-miR-532-3p&offsets|0|0|CCTCCCACACCCAAGGCTTGCA	0.396449	0
MIMAT0004680&MI0000748&hsa-miR-130b-5p&offsets|0|+1|ACTCTTTCCCTGTTGCACTACT	0.305269	0
MIMAT0000101&MI0000108&hsa-miR-103a-3p&offsets|+1|0,MIMAT0000101&MI0000109&hsa-miR-103a-3p&offsets|+1|0|GCAGCATTGTACAGGGCTATGA	0.648712	0
MIMAT0000728&MI0000783&hsa-miR-375&offsets|0|-2|TTTGTTCGTTCGGCTCGCGT	0.396805	0
MIMAT0000728&MI0000783&hsa-miR-375&offsets|+2|0|TGTTCGTTCGGCTCGCGTGA	0.411833	0
MIMAT0000070&MI0000071&hsa-miR-17-5p&offsets|-1|0|TCAAAGTGCTTACAGTGCAGGTAG	0.178352	0
MIMAT0004775&MI0003186&hsa-miR-502-3p&offsets|0|+1|AATGCACCTGGGCAAGGATTCAG	0.442674	0
MIMAT0000510&MI0000542&hsa-miR-320a&offsets|-1|0|GAAAAGCTGGGTTGAGAGGGCGA	0.423327	0
MIMAT0004597&MI0000456&hsa-miR-140-3p&offsets|0|+1|TACCACAGGGTAGAACCACGGA	0.737321	0
MIMAT0000087&MI0000088&hsa-miR-30a-5p&offsets|0|+2|TGTAAACATCCTCGACTGGAAGCT	0.347479	0
MIMAT0000072&MI0000072&hsa-miR-18a-5p&offsets|0|0|TAAGGTGCATCTAGTGCAGATAG	0.22357	0
MIMAT0000066&MI0000066&hsa-let-7e-5p&offsets|0|+2|TGAGGTAGGAGGTTGTATAGTTGA	0.306812	0
MIMAT0004551&MI0000255&hsa-miR-30d-3p&offsets|+1|+1|TTTCAGTCAGATGTTTGCTGCT	0.346982	0
MIMAT0000259&MI0000272&hsa-miR-182-5p&offsets|0|+1|TTTGGCAATGGTAGAACTCACACTG	0.0612513	0
MIMAT0004493&MI0000076&hsa-miR-20a-3p&offsets|+1|+1|CTGCATTATGAGCACTTAAAGT	0.318912	0
MIMAT0003321&MI0003666&hsa-miR-651-5p&offsets|0|0|TTTAGGATAAGCTTGACTTTTG	0.403718	0
MIMAT0000062&MI0000060&hsa-let-7a-5p&offsets|-1|-1|ATGAGGTAGTAGGTTGTATAGT	0.52333	0
MIMAT0004955&MI0005566&hsa-miR-374b-5p&offsets|0|0|ATATAATACAACCTGCTAAGTG	0.643397	0
MIMAT0004597&MI0000456&hsa-miR-140-3p&offsets|+1|+2|ACCACAGGGTAGAACCACGGAC	0.725616	0
MIMAT0001620&MI0000737&hsa-miR-200a-5p&offsets|0|0|CATCTTACCGGACAGTGCTGGA	0.47778	0
MIMAT0000086&MI0000087&hsa-miR-29a-3p&offsets|0|+1|TAGCACCATCTGAAATCGGTTAT	0.292658	0
MIMAT0003239&MI0003581&hsa-miR-574-3p&offsets|0|0|CACGCTCATGCACACACCCACA	0.537526	0
MIMAT0004672&MI0000734&hsa-miR-106b-3p&offsets|0|+1|CCGCACTGTGGGTACTTGCTGCT	0.182213	0
MIMAT0004945&MI0005559&hsa-miR-744-5p&offsets|0|0|TGCGGGGCTAGGGCTAACAGCA	0.330095	0
MIMAT0004927&MI0005543&hsa-miR-708-3p&offsets|+2|+1|ACTAGACTGTGAGCTTCTAGA	0.455038	0
MIMAT0000750&MI0000802&hsa-miR-340-3p&offsets|0|+1|TCCGTCTCAGTTACTTTATAGCC	0.437833	0
MIMAT0002817&MI0003135&hsa-miR-495-3p&offsets|0|+1|AAACAAACATGGTGCACTTCTTT	0.449737	0
MIMAT0000764&MI0000815&hsa-miR-339-5p&offsets|0|0|TCCCTGTCCTCCAGGAGCTCACG	0.370062	0
MIMAT0003393&MI0001448&hsa-miR-425-5p&offsets|+1|+2|ATGACACGATCACTCCCGTTGAGT	0.230507	0
MIMAT0005794&MI0003780&hsa-miR-1296-5p&offsets|0|0|TTAGGGCCCTGGCTCCATCTCC	0.459174	0
MIMAT0000245&MI0000255&hsa-miR-30d-5p&offsets|0|+1|TGTAAACATCCCCGACTGGAAGC	0.404127	0
MIMAT0000081&MI0000082&hsa-miR-25-3p&offsets|+1|0|ATTGCACTTGTCTCGGTCTGA	0.549612	0
MIMAT0000068&MI0000069&hsa-miR-15a-5p&offsets|0|0|TAGCAGCACATAATGGTTTGTG	0.611319	0
MIMAT0017985&MI0015997&hsa-miR-3607-3p&offsets|-4|0|TGATACTGTAAACGCTTTCTGATG	0.159998	0
MIMAT0004615&MI0000489&hsa-miR-195-3p&offsets|0|+1|CCAATATTGGCTGTGCTGCTCCA	0.442627	0
MIMAT0000098&MI0000102&hsa-miR-100-5p&offsets|0|+2|AACCCGTAGATCCGAACTTGTGGT	0.307832	0
MIMAT0000460&MI0000732&hsa-miR-194-5p&offsets|0|+1|TGTAACAGCAACTCCATGTGGAA	0.4152	0
MIMAT0000075&MI0000076&hsa-miR-20a-5p&offsets|0|-1|TAAAGTGCTTATAGTGCAGGTA	0.392821	0
MIMAT0000710&MI0000767&hsa-miR-365a-3p&offsets|0|+1,MIMAT0022834&MI0000769&hsa-miR-365b-3p&offsets|0|+1|TAATGCCCCTAAAAATCCTTATT	0.276887	0
MIMAT0000076&MI0000077&hsa-miR-21-5p&offsets|+5|+5|TATCAGACTGATGTTGACTGTT	0.307385	0
MIMAT0004597&MI0000456&hsa-miR-140-3p&offsets|+2|+3|CCACAGGGTAGAACCACGGACA	0.668091	0
MIMAT0009451&MI0009986&hsa-miR-1976&offsets|0|+2|CCTCCTGCCCTCCTTGCTGTAG	0.539729	0
MIMAT0000263&MI0000282&hsa-miR-199b-5p&offsets|0|-1|CCCAGTGTTTAGACTATCTGTT	0.555807	0
MIMAT0000070&MI0000071&hsa-miR-17-5p&offsets|+1|0,MIMAT0000103&MI0000113&hsa-miR-106a-5p&offsets|+1|0|AAAGTGCTTACAGTGCAGGTAG	0.313044	0
MIMAT0003885&MI0003820&hsa-miR-454-3p&offsets|0|+1|TAGTGCAATATTGCTTATAGGGTT	0.193621	0
MIMAT0000231&MI0000281&hsa-miR-199a-5p&offsets|0|+1,MIMAT0000231&MI0000242&hsa-miR-199a-5p&offsets|0|+1|CCCAGTGTTCAGACTACCTGTTCA	0.40137	0
MIMAT0003880&MI0003760&hsa-miR-671-5p&offsets|0|+1|AGGAAGCCCTGGAGGGGCTGGAGG	0.29016	0
MIMAT0000104&MI0000114&hsa-miR-107&offsets|0|0|AGCAGCATTGTACAGGGCTATCA	0.309419	0
MIMAT0004780&MI0003205&hsa-miR-532-3p&offsets|0|+1|CCTCCCACACCCAAGGCTTGCAA	0.258882	0
MIMAT0004956&MI0005566&hsa-miR-374b-3p&offsets|0|0|CTTAGCAGGTTGTATTATCATT	0.577662	0
MIMAT0003258&MI0003602&hsa-miR-590-5p&offsets|0|0|GAGCTTATTCATAAAAGTGCAG	0.558649	0
MIMAT0000689&MI0000746&hsa-miR-99b-5p&offsets|0|+1|CACCCGTAGAACCGACCTTGCGG	0.567353	0
TJU_CMC_MD2.ID02736.5p-miR&MI0000109&hsa-mir-103a-1&offsets|0|0|GGCTTCTTTACAGTGCTGCCTTG	0.466811	0
MIMAT0000510&MI0000542&hsa-miR-320a&offsets|0|+2|AAAAGCTGGGTTGAGAGGGCGAAA	0.236499	0
MIMAT0000418&MI0000439&hsa-miR-23b-3p&offsets|0|+2|ATCACATTGCCAGGGATTACCAC	0.650658	0
MIMAT0000420&MI0000441&hsa-miR-30b-5p&offsets|0|0|TGTAAACATCCTACACTCAGCT	0.359223	0
MIMAT0000418&MI0000439&hsa-miR-23b-3p&offsets|0|+3|ATCACATTGCCAGGGATTACCACG	0.413497	0
MIMAT0000086&MI0000087&hsa-miR-29a-3p&offsets|0|0|TAGCACCATCTGAAATCGGTTA	0.68493	0
MIMAT0003886&MI0003834&hsa-miR-769-5p&offsets|0|0|TGAGACCTCTGGGTTCTGAGCT	0.476938	0
MIMAT0000101&MI0000108&hsa-miR-103a-3p&offsets|0|+2|AGCAGCATTGTACAGGGCTATGAAA	0.29739	0
MIMAT0000070&MI0000071&hsa-miR-17-5p&offsets|0|+1|CAAAGTGCTTACAGTGCAGGTAGT	0.0775717	0
MIMAT0000082&MI0000750&hsa-miR-26a-5p&offsets|0|0,MIMAT0000082&MI0000083&hsa-miR-26a-5p&offsets|0|0|TTCAAGTAATCCAGGATAGGCT	0.725528	0
MIMAT0000761&MI0000813&hsa-miR-324-5p&offsets|0|0|CGCATCCCCTAGGGCATTGGTGT	0.468294	0
MIMAT0000257&MI0000270&hsa-miR-181b-5p&offsets|0|0,MIMAT0000257&MI0000683&hsa-miR-181b-5p&offsets|0|0|AACATTCATTGCTGTCGGTGGGT	0.572351	0
MIMAT0000261&MI0000273&hsa-miR-183-5p&offsets|+1|0|ATGGCACTGGTAGAATTCACT	0.459652	0
MIMAT0000445&MI0000471&hsa-miR-126-3p&offsets|-1|-1|CTCGTACCGTGAGTAATAATGC	0.535066	0
MIMAT0005797&MI0003815&hsa-miR-1301-3p&offsets|0|0|TTGCAGCTGCCTGGGAGTGACTTC	0.201379	0
MIMAT0005794&MI0003780&hsa-miR-1296-5p&offsets|0|+1|TTAGGGCCCTGGCTCCATCTCCT	0.25534	0
MIMAT0000417&MI0000438&hsa-miR-15b-5p&offsets|0|-1|TAGCAGCACATCATGGTTTAC	0.607822	0
MIMAT0004682&MI0000760&hsa-miR-361-3p&offsets|0|+2|TCCCCCAGGTGTGATTCTGATTTGC	0.245186	0
MIMAT0003266&MI0003610&hsa-miR-598-3p&offsets|0|+1|TACGTCATCGTTGTCATCGTCAT	0.319016	0
MIMAT0004515&MI0000107&hsa-miR-29b-2-5p&offsets|0|+2|CTGGTTTCACATGGTGGCTTAGAT	0.276553	0
MIMAT0000259&MI0000272&hsa-miR-182-5p&offsets|0|-4|TTTGGCAATGGTAGAACTCA	0.505999	0
MIMAT0000757&MI0000809&hsa-miR-151a-3p&offsets|-1|0|ACTAGACTGAAGCTCCTTGAGG	0.696813	0
MIMAT0004688&MI0000782&hsa-miR-374a-3p&offsets|0|+1|CTTATCAGATTGTATTGTAATTG	0.470658	0
MIMAT0004597&MI0000456&hsa-miR-140-3p&offsets|+1|+4|ACCACAGGGTAGAACCACGGACAG	0.421566	0
MIMAT0001620&MI0000737&hsa-miR-200a-5p&offsets|+1|+2|ATCTTACCGGACAGTGCTGGATT	0.271247	0
MIMAT0001080&MI0001150&hsa-miR-196b-5p&offsets|0|+2|TAGGTAGTTTCCTGTTGTTGGGAT	0.155154	0
MIMAT0004703&MI0000816&hsa-miR-335-3p&offsets|-1|0|GTTTTTCATTATTGCTCCTGACC	0.333041	0
MIMAT0004505&MI0000090&hsa-miR-32-3p&offsets|0|-1|CAATTTAGTGTGTGTGATATT	0.336093	0
MIMAT0004673&MI0000735&hsa-miR-29c-5p&offsets|+1|+2|GACCGATTTCTCCTGGTGTTCAG	0.293823	0
MIMAT0000222&MI0000234&hsa-miR-192-5p&offsets|0|+2|CTGACCTATGAATTGACAGCCAG	0.419604	0
MIMAT0000754&MI0000806&hsa-miR-337-3p&offsets|0|0|CTCCTATATGATGCCTTTCTTC	0.483523	0
MIMAT0000076&MI0000077&hsa-miR-21-5p&offsets|+1|+1|AGCTTATCAGACTGATGTTGAC	0.513967	0
MIMAT0003241&MI0003583&hsa-miR-576-5p&offsets|0|0|ATTCTAATTTCTCCACGTCTTT	0.524741	0
MIMAT0000097&MI0000101&hsa-miR-99a-5p&offsets|-1|-1|AAACCCGTAGATCCGATCTTGT	0.393829	0
MIMAT0000067&MI0000068&hsa-let-7f-5p&offsets|-1|-1|ATGAGGTAGTAGATTGTATAGT	0.542503	0
MIMAT0005949&MI0006442&hsa-miR-664a-3p&offsets|0|+1|TATTCATTTATCCCCAGCCTACAA	0.248493	0
MIMAT0000070&MI0000071&hsa-miR-17-5p&offsets|-1|-1|TCAAAGTGCTTACAGTGCAGGTA	0.264949	0
MIMAT0003328&MI0003674&hsa-miR-653-5p&offsets|+3|+4|TTGAAACAATCTCTACTGAACC	0.409978	0
MIMAT0004672&MI0000734&hsa-miR-106b-3p&offsets|0|-1|CCGCACTGTGGGTACTTGCTG	0.653476	0
MIMAT0000261&MI0000273&hsa-miR-183-5p&offsets|-1|-1|GTATGGCACTGGTAGAATTCAC	0.18726	0
MIMAT0000092&MI0000094&hsa-miR-92a-3p&offsets|0|+2|TATTGCACTTGTCCCGGCCTGTGG	0.190692	0
MIMAT0001080&MI0001150&hsa-miR-196b-5p&offsets|0|-1|TAGGTAGTTTCCTGTTGTTGG	0.535564	0
MIMAT0000090&MI0000090&hsa-miR-32-5p&offsets|0|-1|TATTGCACATTACTAAGTTGC	0.433781	0
MIMAT0000765&MI0000816&hsa-miR-335-5p&offsets|0|0|TCAAGAGCAATAACGAAAAATGT	0.309249	0
MIMAT0003393&MI0001448&hsa-miR-425-5p&offsets|+2|+2|TGACACGATCACTCCCGTTGAGT	0.328851	0
MIMAT0004926&MI0005543&hsa-miR-708-5p&offsets|0|-2|AAGGAGCTTACAATCTAGCTG	0.223108	0
MIMAT0004673&MI0000735&hsa-miR-29c-5p&offsets|0|0|TGACCGATTTCTCCTGGTGTTC	0.520685	0
MIMAT0000264&MI0000283&hsa-miR-203a&offsets|0|+1|GTGAAATGTTTAGGACCACTAGA	0.414596	0
MIMAT0000083&MI0000084&hsa-miR-26b-5p&offsets|0|+3|TTCAAGTAATTCAGGATAGGTTGT	0.165915	0
MIMAT0014990&MI0014144&hsa-miR-3127-5p&offsets|0|0|ATCAGGGCTTGTGGAATGGGAAG	0.356394	0
MIMAT0002807&MI0003126&hsa-miR-491-5p&offsets|0|0|AGTGGGGAACCCTTCCATGAGG	0.479806	0
MIMAT0000693&MI0000749&hsa-miR-30e-3p&offsets|-1|-1|GCTTTCAGTCGGATGTTTACAG	0.640597	0
MIMAT0000705&MI0000762&hsa-miR-362-5p&offsets|0|0|AATCCTTGGAACCTAGGTGTGAGT	0.161506	0
MIMAT0000707&MI0000764&hsa-miR-363-3p&offsets|0|0|AATTGCACGGTATCCATCTGTA	0.418836	0
MIMAT0000071&MI0000071&hsa-miR-17-3p&offsets|-1|0|TACTGCAGTGAAGGCACTTGTAG	0.39244	0
MIMAT0000318&MI0000342&hsa-miR-200b-3p&offsets|0|+2|TAATACTGCCTGGTAATGATGACG	0.194413	0
MIMAT0000062&MI0000062&hsa-let-7a-5p&offsets|0|+2|TGAGGTAGTAGGTTGTATAGTTTG	0.18163	0
MIMAT0019208&MI0014181&hsa-miR-3074-5p&offsets|0|+1|GTTCCTGCTGAACTGAGCCAGT	0.160441	0
MIMAT0004481&MI0000062&hsa-let-7a-3p&offsets|+1|+2,MIMAT0004481&MI0000060&hsa-let-7a-3p&offsets|+1|+2|TATACAATCTACTGTCTTTCCT	0.323663	0
MIMAT0000728&MI0000783&hsa-miR-375&offsets|-1|-3|TTTTGTTCGTTCGGCTCGCG	0.401874	0
MIMAT0000693&MI0000749&hsa-miR-30e-3p&offsets|0|+1|CTTTCAGTCGGATGTTTACAGCG	0.573934	0
MIMAT0004550&MI0000254&hsa-miR-30c-2-3p&offsets|0|+1|CTGGGAGAAGGCTGTTTACTCTT	0.349675	0
MIMAT0000087&MI0000088&hsa-miR-30a-5p&offsets|0|0|TGTAAACATCCTCGACTGGAAG	0.591101	0
MIMAT0004808&MI0003639&hsa-miR-625-3p&offsets|0|+1|GACTATAGAACTTTCCCCCTCAT	0.241611	0
MIMAT0000070&MI0000071&hsa-miR-17-5p&offsets|-1|-2|TCAAAGTGCTTACAGTGCAGGT	0.448588	0
MIMAT0000692&MI0000749&hsa-miR-30e-5p&offsets|+1|+4|GTAAACATCCTTGACTGGAAGCTGT	0.165294	0
MIMAT0000759&MI0000811&hsa-miR-148b-3p&offsets|0|+1|TCAGTGCATCACAGAACTTTGTC	0.292553	0
MIMAT0000076&MI0000077&hsa-miR-21-5p&offsets|-1|-1|GTAGCTTATCAGACTGATGTTG	0.601341	0
MIMAT0000688&MI0000745&hsa-miR-301a-3p&offsets|0|0|CAGTGCAATAGTATTGTCAAAGC	0.476254	0
MIMAT0001413&MI0001519&hsa-miR-20b-5p&offsets|0|+1|CAAAGTGCTCATAGTGCAGGTAGT	0.139955	0
MIMAT0004507&MI0000093&hsa-miR-92a-1-5p&offsets|0|0|AGGTTGGGATCGGTTGCAATGCT	0.143982	0
MIMAT0004509&MI0000095&hsa-miR-93-3p&offsets|0|0|ACTGCTGAGCTAGCACTTCCCG	0.487211	0
MIMAT0000071&MI0000071&hsa-miR-17-3p&offsets|+1|0|CTGCAGTGAAGGCACTTGTAG	0.620379	0
MIMAT0000078&MI0000079&hsa-miR-23a-3p&offsets|0|+3|ATCACATTGCCAGGGATTTCCAAC	0.347591	0
MIMAT0004702&MI0000815&hsa-miR-339-3p&offsets|0|0|TGAGCGCCTCGACGACAGAGCCG	0.498986	0
MIMAT0004927&MI0005543&hsa-miR-708-3p&offsets|+1|0|AACTAGACTGTGAGCTTCTAG	0.473945	0
MIMAT0000318&MI0000342&hsa-miR-200b-3p&offsets|+1|+1|AATACTGCCTGGTAATGATGAC	0.426553	0
MIMAT0004497&MI0000081&hsa-miR-24-2-5p&offsets|-1|0|GTGCCTACTGAGCTGAAACACAG	0.55944	0
MIMAT0004810&MI0003643&hsa-miR-629-5p&offsets|+4|+5|TTTACGTTGGGAGAACTTTTAC	0.304865	0
MIMAT0003247&MI0003589&hsa-miR-582-5p&offsets|0|0|TTACAGTTGTTCAACCAGTTACT	0.334451	0
MIMAT0004774&MI0003185&hsa-miR-501-3p&offsets|0|+2|AATGCACCCGGGCAAGGATTCTGA	0.158121	0
MIMAT0000069&MI0000070&hsa-miR-16-5p&offsets|0|+2|TAGCAGCACGTAAATATTGGCGTT	0.14685	0
MIMAT0002821&MI0003139&hsa-miR-181d-5p&offsets|0|0|AACATTCATTGTTGTCGGTGGGT	0.543064	0
MIMAT0004586&MI0000438&hsa-miR-15b-3p&offsets|0|0|CGAATCATTATTTGCTGCTCTA	0.422924	0
MIMAT0000070&MI0000071&hsa-miR-17-5p&offsets|+1|+1|AAAGTGCTTACAGTGCAGGTAGT	0.119591	0
MIMAT0000259&MI0000272&hsa-miR-182-5p&offsets|0|+2|TTTGGCAATGGTAGAACTCACACTGG	0.057824	0
MIMAT0000434&MI0000458&hsa-miR-142-3p&offsets|0|0|TGTAGTGTTTCCTACTTTATGGA	0.281492	0
MIMAT0000076&MI0000077&hsa-miR-21-5p&offsets|+1|0|AGCTTATCAGACTGATGTTGA	0.633526	0
MIMAT0019208&MI0014181&hsa-miR-3074-5p&offsets|-1|0|TGTTCCTGCTGAACTGAGCCAG	0.187175	0
MIMAT0000261&MI0000273&hsa-miR-183-5p&offsets|+2|+2|TGGCACTGGTAGAATTCACTGT	0.2665	0
MIMAT0000256&MI0000289&hsa-miR-181a-5p&offsets|0|+2,MIMAT0000256&MI0000269&hsa-miR-181a-5p&offsets|0|+2|AACATTCAACGCTGTCGGTGAGTTT	0.211763	0
MIMAT0000075&MI0000076&hsa-miR-20a-5p&offsets|0|+1|TAAAGTGCTTATAGTGCAGGTAGT	0.0707414	0
MIMAT0026477&MI0000447&hsa-miR-128-1-5p&offsets|0|0|CGGGGCCGTAGCACTGTCTGAGA	0.330039	0
MIMAT0000682&MI0000737&hsa-miR-200a-3p&offsets|0|+1|TAACACTGTCTGGTAACGATGTT	0.427566	0
MIMAT0000101&MI0000108&hsa-miR-103a-3p&offsets|+2|+1,MIMAT0000101&MI0000109&hsa-miR-103a-3p&offsets|+2|+1|CAGCATTGTACAGGGCTATGAA	0.598465	0
MIMAT0000692&MI0000749&hsa-miR-30e-5p&offsets|0|+1|TGTAAACATCCTTGACTGGAAGC	0.580945	0
MIMAT0001413&MI0001519&hsa-miR-20b-5p&offsets|0|0|CAAAGTGCTCATAGTGCAGGTAG	0.29248	0
MIMAT0000617&MI0000650&hsa-miR-200c-3p&offsets|0|-2|TAATACTGCCGGGTAATGATG	0.598136	0
MIMAT0000445&MI0000471&hsa-miR-126-3p&offsets|+1|0|CGTACCGTGAGTAATAATGCG	0.707119	0
MIMAT0002888&MI0003205&hsa-miR-532-5p&offsets|-1|0|CCATGCCTTGAGTGTAGGACCGT	0.305345	0
MIMAT0000707&MI0000764&hsa-miR-363-3p&offsets|0|+1|AATTGCACGGTATCCATCTGTAA	0.364601	0
MIMAT0004604&MI0000472&hsa-miR-127-5p&offsets|-2|-1|TGCTGAAGCTCAGAGGGCTCTGA	0.53345	0
MIMAT0016895&MI0015873&hsa-miR-2355-5p&offsets|0|+2|ATCCCCAGATACAATGGACAATA	0.313605	0
MIMAT0000231&MI0000242&hsa-miR-199a-5p&offsets|-1|0|ACCCAGTGTTCAGACTACCTGTTC	0.282054	0
MIMAT0004589&MI0000441&hsa-miR-30b-3p&offsets|0|-1|CTGGGAGGTGGATGTTTACTT	0.430988	0
MIMAT0000067&MI0000067&hsa-let-7f-5p&offsets|0|+2|TGAGGTAGTAGATTGTATAGTTGT	0.230406	0
MIMAT0000079&MI0000080&hsa-miR-24-1-5p&offsets|-2|-1,TJU_CMC_MD2.ID03300.5p-miR&MI0000080&hsa-mir-24-1&offsets|+20|+22|GGTGCCTACTGAGCTGATATCAG	0.420131	0
MIMAT0001638&MI0001735&hsa-miR-409-5p&offsets|0|+1|AGGTTACCCGAGCAACTTTGCATC	0.195785	0
MIMAT0015045&MI0014201&hsa-miR-3170&offsets|0|0|CTGGGGTTCTGAGACAGACAGT	0.198727	0
MIMAT0000258&MI0000271&hsa-miR-181c-5p&offsets|0|+2|AACATTCAACCTGTCGGTGAGTTT	0.380564	0
MIMAT0000258&MI0000271&hsa-miR-181c-5p&offsets|0|+1|AACATTCAACCTGTCGGTGAGTT	0.625052	0
MIMAT0004671&MI0000732&hsa-miR-194-3p&offsets|0|0|CCAGTGGGGCTGCTGTTATCTG	0.28455	0
MIMAT0004946&MI0005559&hsa-miR-744-3p&offsets|0|0|CTGTTGCCACTAACCTCAACCT	0.418091	0
MIMAT0004694&MI0000805&hsa-miR-342-5p&offsets|0|+2|AGGGGTGCTATCTGTGATTGAGG	0.403525	0
MIMAT0004694&MI0000805&hsa-miR-342-5p&offsets|0|+1|AGGGGTGCTATCTGTGATTGAG	0.485729	0
MIMAT0006789&MI0003782&hsa-miR-1468-5p&offsets|0|+1|CTCCGTTTGCCTGTTTCGCTGA	0.570505	0
MIMAT0000088&MI0000088&hsa-miR-30a-3p&offsets|+1|+1|TTTCAGTCGGATGTTTGCAGCT	0.446044	0
MIMAT0000443&MI0000469&hsa-miR-125a-5p&offsets|0|-1|TCCCTGAGACCCTTTAACCTGTG	0.652035	0
MIMAT0004615&MI0000489&hsa-miR-195-3p&offsets|0|0|CCAATATTGGCTGTGCTGCTCC	0.640559	0
MIMAT0000753&MI0000805&hsa-miR-342-3p&offsets|+2|+1|TCACACAGAAATCGCACCCGTC	0.471774	0
MIMAT0000318&MI0000342&hsa-miR-200b-3p&offsets|0|0|TAATACTGCCTGGTAATGATGA	0.534712	0
MIMAT0000099&MI0000103&hsa-miR-101-3p&offsets|0|+2|TACAGTACTGTGATAACTGAAGG	0.398639	0
MIMAT0000222&MI0000234&hsa-miR-192-5p&offsets|+1|+3|TGACCTATGAATTGACAGCCAGT	0.30345	0
MIMAT0000280&MI0000300&hsa-miR-223-3p&offsets|0|+1|TGTCAGTTTGTCAAATACCCCAA	0.404331	0
MIMAT0004502&MI0000086&hsa-miR-28-3p&offsets|-1|0|CCACTAGATTGTGAGCTCCTGGA	0.539884	0
MIMAT0000270&MI0000289&hsa-miR-181a-3p&offsets|0|-1|ACCATCGACCGTTGATTGTAC	0.668584	0
MIMAT0000510&MI0000542&hsa-miR-320a&offsets|+2|+2|AAGCTGGGTTGAGAGGGCGAAA	0.374749	0
MIMAT0004553&MI0000263&hsa-miR-7-1-3p&offsets|0|+1|CAACAAATCACAGTCTGCCATAT	0.0903653	0
MIMAT0002819&MI0003137&hsa-miR-193b-3p&offsets|0|+1|AACTGGCCCTCAAAGTCCCGCTT	0.356853	0
MIMAT0002819&MI0003137&hsa-miR-193b-3p&offsets|0|+2|AACTGGCCCTCAAAGTCCCGCTTT	0.14315	0
MIMAT0000264&MI0000283&hsa-miR-203a&offsets|-2|0|TTGTGAAATGTTTAGGACCACTAG	0.13507	0
MIMAT0004797&MI0003589&hsa-miR-582-3p&offsets|0|+1|TAACTGGTTGAACAACTGAACCC	0.406514	0
MIMAT0000254&MI0000267&hsa-miR-10b-5p&offsets|0|0|TACCCTGTAGAACCGAATTTGTG	0.409275	0
MIMAT0000259&MI0000272&hsa-miR-182-5p&offsets|0|+3|TTTGGCAATGGTAGAACTCACACTGGT	0.060715	0
MIMAT0000077&MI0000078&hsa-miR-22-3p&offsets|0|+2|AAGCTGCCAGTTGAAGAACTGTTG	0.383569	0
MIMAT0000259&MI0000272&hsa-miR-182-5p&offsets|+1|+2|TTGGCAATGGTAGAACTCACACTGG	0.0753251	0
MIMAT0004598&MI0000457&hsa-miR-141-5p&offsets|-1|-1|CCATCTTCCAGTACAGTGTTGG	0.236308	0
MIMAT0016888&MI0015866&hsa-miR-4326&offsets|0|+4|TGTTCCTCTGTCTCCCAGACTCTG	0.268554	0
MIMAT0004673&MI0000735&hsa-miR-29c-5p&offsets|0|-1|TGACCGATTTCTCCTGGTGTT	0.590478	0
MIMAT0000693&MI0000749&hsa-miR-30e-3p&offsets|0|0|CTTTCAGTCGGATGTTTACAGC	0.757468	0
MIMAT0004484&MI0000065&hsa-let-7d-3p&offsets|0|+1|CTATACGACCTGCTGCCTTTCTT	0.185008	0
MIMAT0000753&MI0000805&hsa-miR-342-3p&offsets|0|+2|TCTCACACAGAAATCGCACCCGTCA	0.198389	0
MIMAT0022706&MI0003567&hsa-miR-561-5p&offsets|0|0|ATCAAGGATCTTAAACTTTGCC	0.281659	0
MIMAT0000092&MI0000093&hsa-miR-92a-3p&offsets|0|+3|TATTGCACTTGTCCCGGCCTGTTGA	0.109474	0
MIMAT0004801&MI0003602&hsa-miR-590-3p&offsets|-1|0|GTAATTTTATGTATAAGCTAGT	0.367679	0
MIMAT0005920&MI0006403&hsa-miR-1266-5p&offsets|0|0|CCTCAGGGCTGTAGAACAGGGCT	0.443284	0
MIMAT0003283&MI0003628&hsa-miR-615-3p&offsets|0|0|TCCGAGCCTGGGTCTCCCTCTT	0.0731695	0
MIMAT0000264&MI0000283&hsa-miR-203a&offsets|+1|0|TGAAATGTTTAGGACCACTAG	0.634635	0
MIMAT0000082&MI0000750&hsa-miR-26a-5p&offsets|0|+3|TTCAAGTAATCCAGGATAGGCTGTT	0.215336	0
MIMAT0009196&MI0000108&hsa-miR-103a-2-5p&offsets|0|0|AGCTTCTTTACAGTGCTGCCTTG	0.424652	0
MIMAT0004513&MI0000103&hsa-miR-101-5p&offsets|-1|-1|TCAGTTATCACAGTGCTGATGC	0.606661	0
MIMAT0005797&MI0003815&hsa-miR-1301-3p&offsets|0|-1|TTGCAGCTGCCTGGGAGTGACTT	0.286741	0
MIMAT0000062&MI0000060&hsa-let-7a-5p&offsets|0|+2|TGAGGTAGTAGGTTGTATAGTTTT	0.0631078	0
MIMAT0000067&MI0000068&hsa-let-7f-5p&offsets|0|+2|TGAGGTAGTAGATTGTATAGTTTT	0.0802074	0
MIMAT0000458&MI0000486&hsa-miR-190a-5p&offsets|0|+1|TGATATGTTTGATATATTAGGTT	0.241306	0
MIMAT0000451&MI0000479&hsa-miR-150-5p&offsets|-2|-1|TGTCTCCCAACCCTTGTACCAGT	0.281957	0
MIMAT0001620&MI0000737&hsa-miR-200a-5p&offsets|0|+2|CATCTTACCGGACAGTGCTGGATT	0.101071	0
MIMAT0002876&MI0003190&hsa-miR-505-3p&offsets|0|+2|CGTCAACACTTGCTGGTTTCCTCT	0.395594	0
MIMAT0000456&MI0000483&hsa-miR-186-5p&offsets|0|0|CAAAGAATTCTCCTTTTGGGCT	0.786205	0
MIMAT0000757&MI0000809&hsa-miR-151a-3p&offsets|0|+2|CTAGACTGAAGCTCCTTGAGGAC	0.435375	0
MIMAT0017985&MI0015997&hsa-miR-3607-3p&offsets|-5|0|ATGATACTGTAAACGCTTTCTGATG	0.119849	0
MIMAT0000088&MI0000088&hsa-miR-30a-3p&offsets|0|+1|CTTTCAGTCGGATGTTTGCAGCT	0.257418	0
MIMAT0004491&MI0000074&hsa-miR-19b-1-5p&offsets|0|0|AGTTTTGCAGGTTTGCATCCAGC	0.356167	0
MIMAT0001536&MI0001641&hsa-miR-429&offsets|0|0|TAATACTGTCTGGTAAAACCGT	0.48643	0
MIMAT0015378&MI0014228&hsa-miR-3065-3p&offsets|0|0|TCAGCACCAGGATATTGTTGGAG	0.240145	0
MIMAT0004518&MI0000115&hsa-miR-16-2-3p&offsets|-1|-1|ACCAATATTACTGTGCTGCTTT	0.463712	0
MIMAT0000261&MI0000273&hsa-miR-183-5p&offsets|+2|+1|TGGCACTGGTAGAATTCACTG	0.39558	0
MIMAT0004748&MI0001445&hsa-miR-423-5p&offsets|0|-2|TGAGGGGCAGAGAGCGAGACT	0.673873	0
MIMAT0004517&MI0000113&hsa-miR-106a-3p&offsets|-2|-2|TACTGCAATGTAAGCACTTCTT	0.343171	0
MIMAT0000101&MI0000109&hsa-miR-103a-3p&offsets|0|+2|AGCAGCATTGTACAGGGCTATGAAG	0.201314	0
MIMAT0000428&MI0000453&hsa-miR-135a-5p&offsets|0|0,MIMAT0000428&MI0000452&hsa-miR-135a-5p&offsets|0|0|TATGGCTTTTTATTCCTATGTGA	0.446485	0
MIMAT0004549&MI0000253&hsa-miR-148a-5p&offsets|-1|-2|CAAAGTTCTGAGACACTCCGA	0.574643	0
MIMAT0000280&MI0000300&hsa-miR-223-3p&offsets|0|+2|TGTCAGTTTGTCAAATACCCCAAG	0.304467	0
MIMAT0000254&MI0000267&hsa-miR-10b-5p&offsets|-1|-1|ATACCCTGTAGAACCGAATTTGT	0.398512	0
MIMAT0000750&MI0000802&hsa-miR-340-3p&offsets|0|0|TCCGTCTCAGTTACTTTATAGC	0.63962	0
MIMAT0004688&MI0000782&hsa-miR-374a-3p&offsets|+1|0|TTATCAGATTGTATTGTAATT	0.571256	0
MIMAT0000259&MI0000272&hsa-miR-182-5p&offsets|+4|0|GCAATGGTAGAACTCACACT	0.314578	0
MIMAT0000510&MI0000542&hsa-miR-320a&offsets|+1|+3|AAAGCTGGGTTGAGAGGGCGAAAA	0.168688	0
MIMAT0000087&MI0000088&hsa-miR-30a-5p&offsets|0|+3|TGTAAACATCCTCGACTGGAAGCTG	0.274791	0
MIMAT0005948&MI0006442&hsa-miR-664a-5p&offsets|0|-1|ACTGGCTAGGGAAAATGATTGGA	0.318599	0
MIMAT0004748&MI0001445&hsa-miR-423-5p&offsets|+2|+1|AGGGGCAGAGAGCGAGACTTTT	0.277353	0
MIMAT0004699&MI0000811&hsa-miR-148b-5p&offsets|-1|0|GAAGTTCTGTTATACACTCAGGC	0.353904	0
MIMAT0000707&MI0000764&hsa-miR-363-3p&offsets|+1|+1|ATTGCACGGTATCCATCTGTAA	0.377154	0
MIMAT0003283&MI0003628&hsa-miR-615-3p&offsets|0|-1|TCCGAGCCTGGGTCTCCCTCT	0.10577	0
MIMAT0015378&MI0014228&hsa-miR-3065-3p&offsets|0|-1|TCAGCACCAGGATATTGTTGGA	0.395956	0
MIMAT0004765&MI0003126&hsa-miR-491-3p&offsets|0|0|CTTATGCAAGATTCCCTTCTAC	0.387795	0
MIMAT0004482&MI0000063&hsa-let-7b-3p&offsets|0|-1|CTATACAACCTACTGCCTTCC	0.687028	0
MIMAT0026477&MI0000447&hsa-miR-128-1-5p&offsets|0|-1|CGGGGCCGTAGCACTGTCTGAG	0.382392	0
TJU_CMC_MD2.ID01943.5p-miR&MI0006380&hsa-mir-1245a&offsets|0|0|GTATAGGCCTTTAGATCATCTGA	0.336938	0
MIMAT0004511&MI0000101&hsa-miR-99a-3p&offsets|0|+1|CAAGCTCGCTTCTATGGGTCTGT	0.506632	0
TJU_CMC_MD2.ID02736.5p-miR&MI0000109&hsa-mir-103a-1&offsets|0|+1|GGCTTCTTTACAGTGCTGCCTTGT	0.167568	0
MIMAT0001536&MI0001641&hsa-miR-429&offsets|-1|0|CTAATACTGTCTGGTAAAACCGT	0.272379	0
MIMAT0004694&MI0000805&hsa-miR-342-5p&offsets|+1|+2|GGGGTGCTATCTGTGATTGAGG	0.340749	0
MIMAT0002174&MI0002468&hsa-miR-484&offsets|0|+2|TCAGGCTCAGTCCCCTCCCGATAA	0.264903	0
MIMAT0004489&MI0000070&hsa-miR-16-1-3p&offsets|0|0|CCAGTATTAACTGTGCTGCTGA	0.59263	0
MIMAT0004513&MI0000103&hsa-miR-101-5p&offsets|-1|0|TCAGTTATCACAGTGCTGATGCT	0.388924	0
MIMAT0000086&MI0000087&hsa-miR-29a-3p&offsets|0|+2|TAGCACCATCTGAAATCGGTTATA	0.182424	0
MIMAT0000261&MI0000273&hsa-miR-183-5p&offsets|0|+3|TATGGCACTGGTAGAATTCACTGTG	0.0489834	0
MIMAT0004553&MI0000263&hsa-miR-7-1-3p&offsets|0|0|CAACAAATCACAGTCTGCCATA	0.275897	0
MIMAT0004549&MI0000253&hsa-miR-148a-5p&offsets|-1|-1|CAAAGTTCTGAGACACTCCGAC	0.427791	0
MIMAT0004571&MI0000342&hsa-miR-200b-5p&offsets|0|0|CATCTTACTGGGCAGCATTGGA	0.577929	0
MIMAT0004614&MI0000487&hsa-miR-193a-5p&offsets|0|0|TGGGTCTTTGCGGGCGAGATGA	0.658985	0
MIMAT0000417&MI0000438&hsa-miR-15b-5p&offsets|0|+1|TAGCAGCACATCATGGTTTACAT	0.163829	0
MIMAT0000681&MI0000735&hsa-miR-29c-3p&offsets|-1|0|CTAGCACCATTTGAAATCGGTTA	0.256146	0
MIMAT0004558&MI0000269&hsa-miR-181a-2-3p&offsets|-1|0|AACCACTGACCGTTGACTGTACC	0.374243	0
MIMAT0004481&MI0000062&hsa-let-7a-3p&offsets|0|+2,MIMAT0004481&MI0000060&hsa-let-7a-3p&offsets|0|+2|CTATACAATCTACTGTCTTTCCT	0.223826	0
MIMAT0000423&MI0000446&hsa-miR-125b-5p&offsets|0|0,MIMAT0000423&MI0000470&hsa-miR-125b-5p&offsets|0|0|TCCCTGAGACCCTAACTTGTGA	0.691357	0
MIMAT0000689&MI0000746&hsa-miR-99b-5p&offsets|0|0|CACCCGTAGAACCGACCTTGCG	0.745939	0
MIMAT0004797&MI0003589&hsa-miR-582-3p&offsets|0|+2|TAACTGGTTGAACAACTGAACCCA	0.276343	0
MIMAT0000757&MI0000809&hsa-miR-151a-3p&offsets|-2|-2|TACTAGACTGAAGCTCCTTGA	0.797337	0
MIMAT0004558&MI0000269&hsa-miR-181a-2-3p&offsets|0|+1|ACCACTGACCGTTGACTGTACCT	0.336727	0
MIMAT0004810&MI0003643&hsa-miR-629-5p&offsets|-1|0|CTGGGTTTACGTTGGGAGAACT	0.343966	0
MIMAT0000439&MI0000463&hsa-miR-153-3p&offsets|0|+1,MIMAT0000439&MI0000464&hsa-miR-153-3p&offsets|0|+1|TTGCATAGTCACAAAAGTGATCA	0.109893	0
MIMAT0000510&MI0000542&hsa-miR-320a&offsets|0|+3|AAAAGCTGGGTTGAGAGGGCGAAAA	0.243466	0
MIMAT0003393&MI0001448&hsa-miR-425-5p&offsets|+1|0|ATGACACGATCACTCCCGTTGA	0.450695	0
MIMAT0004688&MI0000782&hsa-miR-374a-3p&offsets|-1|-1|ACTTATCAGATTGTATTGTAAT	0.579136	0
MIMAT0000682&MI0000737&hsa-miR-200a-3p&offsets|0|+2|TAACACTGTCTGGTAACGATGTTC	0.109972	0
MIMAT0000064&MI0000064&hsa-let-7c-5p&offsets|0|+1|TGAGGTAGTAGGTTGTATGGTTT	0.276159	0
MIMAT0000451&MI0000479&hsa-miR-150-5p&offsets|-2|-2|TGTCTCCCAACCCTTGTACCAG	0.369371	0
MIMAT0000439&MI0000463&hsa-miR-153-3p&offsets|0|-1,MIMAT0000439&MI0000464&hsa-miR-153-3p&offsets|0|-1|TTGCATAGTCACAAAAGTGAT	0.148631	0
MIMAT0000450&MI0000478&hsa-miR-149-5p&offsets|0|0|TCTGGCTCCGTGTCTTCACTCCC	0.372666	0
MIMAT0010133&MI0010629&hsa-miR-2110&offsets|0|+1|TTGGGGAAACGGCCGCTGAGTGA	0.282083	0
MIMAT0004673&MI0000735&hsa-miR-29c-5p&offsets|+1|+3|GACCGATTTCTCCTGGTGTTCAGA	0.0303901	0
MIMAT0000100&MI0000107&hsa-miR-29b-3p&offsets|0|+1|TAGCACCATTTGAAATCAGTGTTT	0.190321	0
MIMAT0000432&MI0000457&hsa-miR-141-3p&offsets|-1|0|CTAACACTGTCTGGTAAAGATGG	0.271038	0
MIMAT0004550&MI0000254&hsa-miR-30c-2-3p&offsets|0|+2|CTGGGAGAAGGCTGTTTACTCTTT	0.109378	0
MIMAT0003338&MI0003684&hsa-miR-660-5p&offsets|0|+2|TACCCATTGCATATCGGAGTTGTG	0.333745	0
MIMAT0004774&MI0003185&hsa-miR-501-3p&offsets|+1|+1|ATGCACCCGGGCAAGGATTCTG	0.356628	0
MIMAT0004514&MI0000105&hsa-miR-29b-1-5p&offsets|0|0|GCTGGTTTCATATGGTGGTTTAGA	0.241272	0
MIMAT0002817&MI0003135&hsa-miR-495-3p&offsets|0|0|AAACAAACATGGTGCACTTCTT	0.631838	0
MIMAT0026738&MI0006349&hsa-miR-1287-3p&offsets|0|+1|CTCTAGCCACAGATGCAGTGATT	0.102147	0
MIMAT0005901&MI0006384&hsa-miR-1249&offsets|0|0|ACGCCCTTCCCCCCCTTCTTCA	0.483455	0
MIMAT0000261&MI0000273&hsa-miR-183-5p&offsets|-1|-2|GTATGGCACTGGTAGAATTCA	0.436965	0
MIMAT0000077&MI0000078&hsa-miR-22-3p&offsets|+1|+1|AGCTGCCAGTTGAAGAACTGTT	0.760501	0
MIMAT0000455&MI0000482&hsa-miR-185-5p&offsets|0|0|TGGAGAGAAAGGCAGTTCCTGA	0.748793	0
MIMAT0004672&MI0000734&hsa-miR-106b-3p&offsets|-2|-2|TACCGCACTGTGGGTACTTGCT	0.56712	0
MIMAT0004766&MI0003129&hsa-miR-146b-3p&offsets|0|0|TGCCCTGTGGACTCAGTTCTGG	0.49752	0
MIMAT0002821&MI0003139&hsa-miR-181d-5p&offsets|0|+1|AACATTCATTGTTGTCGGTGGGTT	0.367582	0
MIMAT0004797&MI0003589&hsa-miR-582-3p&offsets|0|0|TAACTGGTTGAACAACTGAACC	0.474688	0
MIMAT0000254&MI0000267&hsa-miR-10b-5p&offsets|+1|+1|ACCCTGTAGAACCGAATTTGTGT	0.287481	0
MIMAT0002871&MI0003184&hsa-miR-500a-3p&offsets|+1|+1|TGCACCTGGGCAAGGATTCTGA	0.471855	0
MIMAT0004495&MI0000078&hsa-miR-22-5p&offsets|0|+1|AGTTCTTCAGTGGCAAGCTTTAT	0.247067	0
MIMAT0000254&MI0000267&hsa-miR-10b-5p&offsets|0|-1|TACCCTGTAGAACCGAATTTGT	0.548145	0
MIMAT0003331&MI0003677&hsa-miR-655-3p&offsets|0|0|ATAATACATGGTTAACCTCTTT	0.557567	0
MIMAT0004494&MI0000077&hsa-miR-21-3p&offsets|0|+1|CAACACCAGTCGATGGGCTGTC	0.434091	0
MIMAT0000692&MI0000749&hsa-miR-30e-5p&offsets|0|0|TGTAAACATCCTTGACTGGAAG	0.753286	0
MIMAT0000065&MI0000065&hsa-let-7d-5p&offsets|0|-1|AGAGGTAGTAGGTTGCATAGT	0.796131	0
MIMAT0000418&MI0000439&hsa-miR-23b-3p&offsets|+1|+3|TCACATTGCCAGGGATTACCACG	0.583641	0
MIMAT0000062&MI0000061&hsa-let-7a-5p&offsets|-1|0|TTGAGGTAGTAGGTTGTATAGTT	0.543383	0
MIMAT0000222&MI0000234&hsa-miR-192-5p&offsets|0|+3|CTGACCTATGAATTGACAGCCAGT	0.326776	0
MIMAT0000255&MI0000268&hsa-miR-34a-5p&offsets|+1|+1|GGCAGTGTCTTAGCTGGTTGTT	0.463849	0
MIMAT0004810&MI0003643&hsa-miR-629-5p&offsets|0|+3|TGGGTTTACGTTGGGAGAACTTTT	0.0847325	0
TJU_CMC_MD2.ID00439.3p-miR&MI0010629&hsa-mir-2110&offsets|+1|+1|CACCGCGGTCTTTTCCTCCCACT	0.109686	0
MIMAT0000103&MI0000113&hsa-miR-106a-5p&offsets|+1|+1|AAAGTGCTTACAGTGCAGGTAGC	0.22724	0
MIMAT0003322&MI0003667&hsa-miR-652-3p&offsets|0|+1|AATGGCGCCACTAGGGTTGTGC	0.649626	0
MIMAT0000243&MI0000253&hsa-miR-148a-3p&offsets|-1|-1|GTCAGTGCACTACAGAACTTTG	0.481665	0
MIMAT0000259&MI0000272&hsa-miR-182-5p&offsets|+1|-3|TTGGCAATGGTAGAACTCAC	0.423828	0
MIMAT0002888&MI0003205&hsa-miR-532-5p&offsets|+1|+1|ATGCCTTGAGTGTAGGACCGTT	0.404178	0
MIMAT0004589&MI0000441&hsa-miR-30b-3p&offsets|0|0|CTGGGAGGTGGATGTTTACTTC	0.352952	0
MIMAT0022727&MI0006444&hsa-miR-1307-5p&offsets|0|+3|TCGACCGGACCTCGACCGGCTCGT	0.270844	0
MIMAT0001340&MI0001445&hsa-miR-423-3p&offsets|-1|-2|AAGCTCGGTCTGAGGCCCCTCA	0.643382	0
MIMAT0000073&MI0000073&hsa-miR-19a-3p&offsets|-1|0|TTGTGCAAATCTATGCAAAACTGA	0.124684	0
MIMAT0003298&MI0003643&hsa-miR-629-3p&offsets|0|0|GTTCTCCCAACGTAAGCCCAGC	0.38864	0
MIMAT0004549&MI0000253&hsa-miR-148a-5p&offsets|0|-1|AAAGTTCTGAGACACTCCGAC	0.589111	0
MIMAT0000064&MI0000064&hsa-let-7c-5p&offsets|0|+2|TGAGGTAGTAGGTTGTATGGTTTA	0.233392	0
MIMAT0000073&MI0000073&hsa-miR-19a-3p&offsets|0|-1|TGTGCAAATCTATGCAAAACTG	0.576625	0
MIMAT0000457&MI0000484&hsa-miR-188-5p&offsets|0|+1|CATCCCTTGCATGGTGGAGGGT	0.550286	0
MIMAT0004603&MI0000470&hsa-miR-125b-2-3p&offsets|-1|0|ATCACAAGTCAGGCTCTTGGGAC	0.634182	0
MIMAT0000255&MI0000268&hsa-miR-34a-5p&offsets|0|0|TGGCAGTGTCTTAGCTGGTTGT	0.757685	0
MIMAT0000759&MI0000811&hsa-miR-148b-3p&offsets|0|+2|TCAGTGCATCACAGAACTTTGTCT	0.0995819	0
MIMAT0000765&MI0000816&hsa-miR-335-5p&offsets|0|-1|TCAAGAGCAATAACGAAAAATG	0.585937	0
MIMAT0000426&MI0000449&hsa-miR-132-3p&offsets|0|0|TAACAGTCTACAGCCATGGTCG	0.79425	0
MIMAT0004797&MI0003589&hsa-miR-582-3p&offsets|-1|-1|GTAACTGGTTGAACAACTGAAC	0.484367	0
MIMAT0000692&MI0000749&hsa-miR-30e-5p&offsets|+1|+1|GTAAACATCCTTGACTGGAAGC	0.748376	0
MIMAT0000280&MI0000300&hsa-miR-223-3p&offsets|+1|+1|GTCAGTTTGTCAAATACCCCAA	0.419988	0
MIMAT0000435&MI0000459&hsa-miR-143-3p&offsets|0|+3|TGAGATGAAGCACTGTAGCTCAGG	0.491086	0
MIMAT0000076&MI0000077&hsa-miR-21-5p&offsets|0|+4|TAGCTTATCAGACTGATGTTGACTGT	0.12956	0
MIMAT0000076&MI0000077&hsa-miR-21-5p&offsets|+3|+2|CTTATCAGACTGATGTTGACT	0.385118	0
MIMAT0004673&MI0000735&hsa-miR-29c-5p&offsets|0|+2|TGACCGATTTCTCCTGGTGTTCAG	0.161408	0
MIMAT0000252&MI0000264&hsa-miR-7-5p&offsets|0|+1,MIMAT0000252&MI0000265&hsa-miR-7-5p&offsets|0|+1,MIMAT0000252&MI0000263&hsa-miR-7-5p&offsets|0|+1|TGGAAGACTAGTGATTTTGTTGTT	0.078266	0
MIMAT0000092&MI0000094&hsa-miR-92a-3p&offsets|+1|+1|ATTGCACTTGTCCCGGCCTGTG	0.515282	0
MIMAT0000227&MI0000239&hsa-miR-197-3p&offsets|0|+2|TTCACCACCTTCTCCACCCAGCAT	0.198163	0
MIMAT0000064&MI0000064&hsa-let-7c-5p&offsets|0|0|TGAGGTAGTAGGTTGTATGGTT	0.695254	0
MIMAT0027032&MI0015903&hsa-miR-500b-3p&offsets|-3|0|AGTGCACCCAGGCAAGGATTCTG	0.26066	0
MIMAT0003389&MI0003686&hsa-miR-542-3p&offsets|0|+1|TGTGACAGATTGATAACTGAAAG	0.388879	0
MIMAT0000074&MI0000074&hsa-miR-19b-3p&offsets|-1|-1,MIMAT0000074&MI0000075&hsa-miR-19b-3p&offsets|-1|-1|CTGTGCAAATCCATGCAAAACTG	0.177211	0
MIMAT0022696&MI0000745&hsa-miR-301a-5p&offsets|0|0|GCTCTGACTTTATTGCACTACT	0.422781	0
MIMAT0000074&MI0000074&hsa-miR-19b-3p&offsets|0|-2,MIMAT0000074&MI0000075&hsa-miR-19b-3p&offsets|0|-2|TGTGCAAATCCATGCAAAACT	0.58377	0
MIMAT0004757&MI0001721&hsa-miR-431-3p&offsets|-3|-1|TTGCAGGTCGTCTTGCAGGGCTTC	0.402503	0
MIMAT0003256&MI0003599&hsa-miR-589-3p&offsets|0|-1|TCAGAACAAATGCCGGTTCCCAG	0.384383	0
MIMAT0000261&MI0000273&hsa-miR-183-5p&offsets|0|-2|TATGGCACTGGTAGAATTCA	0.594586	0
MIMAT0000074&MI0000074&hsa-miR-19b-3p&offsets|-1|0,MIMAT0000074&MI0000075&hsa-miR-19b-3p&offsets|-1|0|CTGTGCAAATCCATGCAAAACTGA	0.129023	0
MIMAT0005881&MI0006353&hsa-miR-1291&offsets|-1|-2|GTGGCCCTGACTGAAGACCAGCA	0.14661	0
MIMAT0003339&MI0003685&hsa-miR-421&offsets|0|0|ATCAACAGACATTAATTGGGCGC	0.521896	0
MIMAT0000425&MI0000448&hsa-miR-130a-3p&offsets|0|+1|CAGTGCAATGTTAAAAGGGCATT	0.675657	0
MIMAT0000103&MI0000113&hsa-miR-106a-5p&offsets|0|-1|AAAAGTGCTTACAGTGCAGGTA	0.357247	0
MIMAT0004481&MI0000062&hsa-let-7a-3p&offsets|0|0,MIMAT0004481&MI0000060&hsa-let-7a-3p&offsets|0|0|CTATACAATCTACTGTCTTTC	0.656494	0
MIMAT0004752&MI0001519&hsa-miR-20b-3p&offsets|0|0|ACTGTAGTATGGGCACTTCCAG	0.369805	0
MIMAT0004495&MI0000078&hsa-miR-22-5p&offsets|0|0|AGTTCTTCAGTGGCAAGCTTTA	0.687014	0
MIMAT0004752&MI0001519&hsa-miR-20b-3p&offsets|0|+1|ACTGTAGTATGGGCACTTCCAGT	0.24799	0
MIMAT0000274&MI0000293&hsa-miR-217&offsets|0|0|TACTGCATCAGGAACTGATTGGA	0.464706	0
MIMAT0004553&MI0000263&hsa-miR-7-1-3p&offsets|+1|0|AACAAATCACAGTCTGCCATA	0.446451	0
MIMAT0004911&MI0005532&hsa-miR-874-3p&offsets|0|+2|CTGCCCTGGCCCGAGGGACCGACT	0.39084	0
MIMAT0017985&MI0015997&hsa-miR-3607-3p&offsets|-6|0|CATGATACTGTAAACGCTTTCTGATG	0.0714515	0
MIMAT0000764&MI0000815&hsa-miR-339-5p&offsets|0|+1|TCCCTGTCCTCCAGGAGCTCACGT	0.22213	0
MIMAT0004775&MI0003186&hsa-miR-502-3p&offsets|0|0|AATGCACCTGGGCAAGGATTCA	0.6912	0
MIMAT0000073&MI0000073&hsa-miR-19a-3p&offsets|-1|-1|TTGTGCAAATCTATGCAAAACTG	0.395839	0
MIMAT0000728&MI0000783&hsa-miR-375&offsets|+3|0|GTTCGTTCGGCTCGCGTGA	0.392715	0
MIMAT0004551&MI0000255&hsa-miR-30d-3p&offsets|0|0|CTTTCAGTCAGATGTTTGCTGC	0.481504	0
MIMAT0000646&MI0000681&hsa-miR-155-5p&offsets|0|0|TTAATGCTAATCGTGATAGGGGT	0.379952	0
MIMAT0000072&MI0000072&hsa-miR-18a-5p&offsets|0|-1|TAAGGTGCATCTAGTGCAGATA	0.415854	0
MIMAT0000772&MI0000825&hsa-miR-345-5p&offsets|0|0|GCTGACTCCTAGTCCAGGGCTC	0.531147	0
MIMAT0000428&MI0000453&hsa-miR-135a-5p&offsets|0|+1,MIMAT0000428&MI0000452&hsa-miR-135a-5p&offsets|0|+1|TATGGCTTTTTATTCCTATGTGAT	0.142838	0
MIMAT0000243&MI0000253&hsa-miR-148a-3p&offsets|-2|-1|AGTCAGTGCACTACAGAACTTTG	0.303952	0
MIMAT0004682&MI0000760&hsa-miR-361-3p&offsets|0|-1|TCCCCCAGGTGTGATTCTGATT	0.736002	0
MIMAT0004819&MI0003760&hsa-miR-671-3p&offsets|0|+1|TCCGGTTCTCAGGGCTCCACCT	0.317934	0
MIMAT0000423&MI0000470&hsa-miR-125b-5p&offsets|0|+1|TCCCTGAGACCCTAACTTGTGAG	0.629213	0
MIMAT0004494&MI0000077&hsa-miR-21-3p&offsets|0|0|CAACACCAGTCGATGGGCTGT	0.698799	0
MIMAT0004584&MI0000433&hsa-let-7g-3p&offsets|0|+2|CTGTACAGGCCACTGCCTTGCCA	0.290304	0
MIMAT0000090&MI0000090&hsa-miR-32-5p&offsets|-1|-1|ATATTGCACATTACTAAGTTGC	0.355855	0
MIMAT0000093&MI0000095&hsa-miR-93-5p&offsets|+1|+1|AAAGTGCTGTTCGTGCAGGTAGT	0.371999	0
MIMAT0001621&MI0000777&hsa-miR-369-5p&offsets|0|+1|AGATCGACCGTGTTATATTCGCT	0.461115	0
MIMAT0015378&MI0014228&hsa-miR-3065-3p&offsets|0|+1|TCAGCACCAGGATATTGTTGGAGA	0.149131	0

## Sheet: SAM tRFs FDR=0%
PRAD vs. Normal
tRF Sequence	tRF License Plate	Fold Change	q-value(%)
AATCCCACCAGAGTCG	tRF-16-DR265M0	4.98249	0
GGTAGTGTGGCCGAGC	tRF-16-RP9830D	4.78123	0
TCTGGACTCTGAATCCA	tRF-17-W8E7OM2	4.11545	0
AATCCGGCTCGAAGGAC	tRF-17-DR69OK1	3.91599	0
ATCCCACCCTCGTCGCCA	tRF-18-HR07MSD2	3.65193	0
GAATCCGGCTCGAAGGAC	tRF-18-OMMIL0DR	3.58012	0
TTCAGGTCGCAGTCTCC	tRF-17-YPSV17J	3.53276	0
TGGTTAGCACTCTGGA	tRF-16-9NF5W8B	3.52304	0
TTCAGGTCGCAGTCTCCC	tRF-18-YPSV17DJ	3.39184	0
AATCCGGCTCGAAGGACC	tRF-18-DR69OKV	3.16525	0
GTCACGGTGGCCGAGTGG	tRF-18-S5R83004	3.14023	0
CGTAGTCGTGGCCGAGTGG	tRF-19-MPW4PU24	3.13168	0
GCTTCTGTAGTGTAGTGG	tRF-18-Q99P9P04	3.12055	0
CGGTCTAAGGCGCTGCG	tRF-17-MMUKLYK	3.06537	0
TGCCGTGATCGTATAGT	tRF-17-XSXMSLN	3.01388	0
GTTTAGACGGGCTCAC	tRF-16-7XO8Q6D	2.90145	0
TCTGGACTCTGAATCC	tRF-16-W8E7OMD	2.89527	0
TGCCGTGATCGTATAGTG	tRF-18-XSXMSL00	2.88616	0
CACCCCATAAACACCA	tRF-16-2RJO01B	2.72214	0
TCCCACATGGTCTAGC	tRF-16-86J8WPD	2.68204	0
ACTCTGGACTCTGAATCCAGCG	tRF-22-E76INB8PK	2.68165	0
AATCCCACTCCTGACACC	tRF-18-DR29NDV	2.65202	0
CACCTCTTTACAGTGACCA	tRF-19-27NXJ4E2	2.61996	0
AGCACTCTGGACTCTGAATCCAG	tRF-23-F5W8E7OMDH	2.5641	0
TCCGGCTCGAAGGACC	tRF-16-884U1DD	2.56165	0
TTAGCACTCTGGACTTTGA	tRF-19-YJE76IKL	2.54723	0
TGGTTAGGATTCGGCGC	tRF-17-9N1EWJM	2.504	0
GCTGTGATGGCCGAGTGG	tRF-18-QW583004	2.45214	0
TCCCACTTCTGACACCA	tRF-17-86N7O52	2.43667	0
GTTTAGACGGGCTCACAT	tRF-18-7XO8Q6DI	2.40091	0
GACGAGGTGGCCGAGT	tRF-16-OUR830E	2.39196	0
TGTTTAGACGGGCTCAC	tRF-17-9ZFH691	2.32003	0
TAGAATTCTCGCCTGCCAC	tRF-19-VBY9PY11	2.31491	0
AGCCGTGATCGTATAGTGG	tRF-19-FSXMSL24	2.29127	0
CGGTCTAAGGCGCTGGA	tRF-17-MMUKLYL	2.27917	0
TCCCTGGTGGTCTAGT	tRF-16-87R8WPE	2.2329	0
TCTGGACTCTGAATCCAGCGA	tRF-21-W8E7OMJHB	2.20949	0
TGCCGTGATCGTATAGTGG	tRF-19-XSXMSL24	2.20035	0
TAGCGCGTTCGGCTGTTAAC	tRF-20-VHM96YYD	2.13255	0
TGGCCGCAGCAACCTCGGTTC	tRF-21-91PJB7MND	2.12308	0
TGGTCTAAGGCGCTGGA	tRF-17-9MUKLYL	2.12159	0
ATGTTTAGACGGGCTCAC	tRF-18-INVDRID1	2.09724	0
TTAGCACTCTGGACTTTGAA	tRF-20-YJE76IZB	2.00998	0
ACTCTGGACTCTGAATCCAGC	tRF-21-E76INB8PD	1.91688	0
TAGCGCGTTCGGCTGTTAACC	tRF-21-VHM96YYDD	1.85394	0
TGTTTAGACGGGCTCACAT	tRF-19-9ZFH69EI	1.81826	0
TGCCGTGATCGTATAGTGGT	tRF-20-XSXMSL73	1.72995	0
AGCCGTGATCGTATAGTGGT	tRF-20-FSXMSL73	1.7209	0
TCGAATCCGAGTCACGGCACC	tRF-21-WB8US565D	1.57865	0
TAGCACTCTGGACTTTGAATC	tRF-21-VF4YOZXED	1.57288	0
TCCCACATGGTCTAGCGGTTAG	tRF-22-86J8WPMNH	0.81469	0
TGCCGTGATCGTATAGTGGTTA	tRF-22-XSXMSL73O	0.776009	0
AGCCGTGATCGTATAGTGGTTA	tRF-22-FSXMSL73O	0.747454	0
TCCCTGTGGTCTAGTGGTTAGG	tRF-22-877343RX4	0.681398	0
CATAACCCAGAGGTCGATGGATC	tRF-23-JOKP1M58DD	0.624165	0
TCCCACATGGTCTAGCGGTTAGG	tRF-23-86J8WPMNY	0.606466	0
TCCCTGGTGGTCTAGTGGTTAG	tRF-22-87R8WP9NH	0.574003	0
AATCCAGCGATCCGAGTTCAAAT	tRF-23-DRFU8U767	0.567524	0
TAACCCAGAGGTCGATGGATCG	tRF-22-U1J0SU9EK	0.566746	0
TGGTTAGGATTCGGCGCTCTCAC	tRF-23-9N1EWJQ7D1	0.535516	0
ATAACCCAGAGGTCGATGGA	tRF-20-HDK2RSI2	0.528014	0
CATAACCCAGAGGTCGATGGAT	tRF-22-JOKP1M58I	0.523162	0
TTCCCATATGGTCTAGCGGTTAG	tRF-23-YRH4SXQ30H	0.521264	0
TAACGCCAAGGTCGCGGGTTCGA	tRF-23-UHK0SVRNDL	0.52096	0
GGCCGTGATCGTATAGTGGTTA	tRF-22-6SXMSL73O	0.509766	0
TGGTTAGGATTCGGCGCTCTCA	tRF-22-9N1EWJQ72	0.502729	0
TGCCGTGATCGTATAGTGGTTAG	tRF-23-XSXMSL730H	0.493632	0
TCCCATATGGTCTAGCGGTTAGG	tRF-23-86V8WPMNY	0.490855	0
GGCCGGTTAGCTCAGTTGGT	tRF-20-6S7P4PZ3	0.488924	0
AAGGTCCTGGGTTCGAGCCCC	tRF-21-D3387SFRD	0.488802	0
TTAGCACTCTGGACTCTGAATCCA	tRF-24-YJE76INBJ2	0.487348	0
TAACCCAGAGGTCGATGGATCGA	tRF-23-U1J0SU9EDL	0.487033	0
AGCCGTGATCGTATAGTGGTTAG	tRF-23-FSXMSL730H	0.480737	0
GCCCGGATAGCTCAGTCGGTAG	tRF-22-PS5P4PW3H	0.472221	0
AGGATGGCCGAGCGGTCTAAGGC	tRF-23-1E6SF8WOD9	0.468176	0
GACCCAGTGGCCTAATGGATAAG	tRF-23-OR183O9ES	0.451775	0
TAGGATGGGGTGTGATAGGTG	tRF-21-V29K9UV30	0.449271	0
CATAACCCAGAGGTCGATGGATCG	tRF-24-JOKP1M58FK	0.443775	0
GGGGTTAGGCCTCTTTTTACC	tRF-21-R3VJ4ZZ5D	0.438435	0
TCCCTGGTCTAGTGGTTAGGATT	tRF-23-87R718YKDE	0.437067	0
CTCTGAATCCAGCGATCCGAGTT	tRF-23-4YDRFU8U0E	0.427589	0
GGTGTAATGGTTAGCACTCTGGA	tRF-23-RWD8YJE7DX	0.427367	0
TATGATAATCATATTTACCAACCA	tRF-24-VUUMHNU6E2	0.427016	0
TGGTGTAATGGTTAGCACTCTGGA	tRF-24-94U47P29JX	0.425145	0
CGTATAGTGGTTAGTACTCTGCG	tRF-23-MQ18Y3E7D8	0.421264	0
GGCTCCAGTCTCTTCGGAGGCGTG	tRF-24-69JMW96KH0	0.420485	0
GGTAGCGTGGCCGAGTGGTCT	tRF-21-RPM8309ME	0.415781	0
GTGATCGTATAGTGGTTAGTAC	tRF-22-7EMQ18Y31	0.415408	0
AGCTCCGAGGTGATTTTCATA	tRF-21-F9LKXNYQB	0.41439	0
TCGATTCCTTCCTTTTTTGCCA	tRF-22-WE8Z3ZZV2	0.412816	0
ATTTCAACTTAACTTGACCG	tRF-20-I9BZBZOS	0.412111	0
GCTCCAGTGGCGCAATCGGTTAG	tRF-23-QR18LOW30H	0.407022	0
ATGGTCTAGCGGTTAGGATTCCTG	tRF-24-I34JRX6N1P	0.406275	0
AATGGTTAGCACTCTGGACT	tRF-20-D8YJE76I	0.405574	0
TGGTCTAGGGGTATGATTCTCGG	tRF-23-9MVKS4I7D4	0.404874	0
ATAACCCAGAGGTCGATGGATC	tRF-22-HDK2RSI25	0.403203	0
CCTTCGATAGCTCAGTTGGTAGA	tRF-23-395P4PZ3X	0.403156	0
GTCAGGATGGCCGAGCGGTCTA	tRF-22-SP5830MMO	0.3966	0
GGTTCGATTCCCCGACGGGGAG	tRF-22-R959KUMKH	0.395814	0
CTTATAATGCCGAGGTTGTGAGT	tRF-23-NQDVLKZ4Z	0.393834	0
TCCCTGTGGTCTAGTGGTTAGGA	tRF-23-877343RXDX	0.393134	0
AGTCCGTGCGAGAATACCA	tRF-19-1R7HFEE2	0.389035	0
TCCCTGGTGGTCTAGTGGTTAGG	tRF-23-87R8WP9NY	0.388049	0
CACTGTAAAGCTAACTTAGCATTA	tRF-24-2YU04DYJFO	0.382727	0
GCCTCCTAAGCCAGGGATTGTGG	tRF-23-P940KK5Y04	0.380634	0
GACCTCGTGGCGCAACGGTAGCG	tRF-23-O7M8LOMLD8	0.377412	0
GTTTATGTAGCTTACCTCCTC	tRF-21-7X9PN547D	0.375212	0
TCCCACATGGTCTAGCGGTTAGGA	tRF-24-86J8WPMNEX	0.371294	0
CCGTGATCGTATAGTGGTTAGT	tRF-22-34HWH3RXN	0.370207	0
GCGTTGGTGGTATAGTGGTGAG	tRF-22-QNR8VP94H	0.368659	0
GAGAAAGCTCACAAGAACTGCT	tRF-22-5BF900BY3	0.366875	0
ACATCAGATTGTGAATCTGACA	tRF-22-0MFN7BWU2	0.366741	0
CTGAGTGAAGCATTGGACTGTA	tRF-22-N0X0JYOYO	0.365327	0
TTGGTCTAGGGGTATGATTCTCGC	tRF-24-Z34KRQ59JM	0.364762	0
CATTGGTCGTGGTTGTAGTCC	tRF-21-JYSWRYVMD	0.363427	0
CGTGATCGTATAGTGGTTAGT	tRF-21-MUWLV47PE	0.361055	0
GTTAAAGACTTTTTCTCTGACCA	tRF-23-7OFIZ9WUD2	0.358938	0
GGTTCCATAGTGTAGTGGT	tRF-19-R9JP9PJZ	0.358542	0
AGTAAGGTCAGCTAAATAAGCTATCGGGCC	tRF-30-1OR6QOH04MR1	0.352941	0
GGCCGTGATCGTATAGTGGTTAG	tRF-23-6SXMSL730H	0.352143	0
CAAAACATCAGATTGTGAATCTGACAACAG	tRF-30-2BJ65YXENDBP	0.350193	0
GCCCCCATGTCTAACAACATGGCTTTCTC	tRF-29-PRJW4DBQ6ZJ5	0.348828	0
TCATTGGTCGTGGTTGTAG	tRF-19-8NRS9N2H	0.348196	0
GACCTCGTGGCGCAATGGTAGC	tRF-22-O7M8LO9LM	0.348128	0
GGTAGTGTGGCCGAGCGGTCTAAGG	tRF-25-RP9830MMUK	0.347467	0
ATAACCCAGAGGTCGATGGAT	tRF-21-HDK2RSI2E	0.346368	0
CTGGACTCTGAATCCAGCGATCCGAGT	tRF-27-N24YDRFU8UN	0.345505	0
TCCCACATGGTCTAGCGGTTAGGAT	tRF-25-86J8WPMN1E	0.345332	0
AAACATCAGATTGTGAATCTGACA	tRF-24-BF82Z4D7HU	0.343589	0
GACCTCGTGGCGCAATGGTAGCG	tRF-23-O7M8LO9LD8	0.343372	0
ATAACCCAGAGGTCGATGGATCG	tRF-23-HDK2RSI20K	0.341791	0
CTCACAAGAACTGCTAACTCA	tRF-21-45DBNIB9B	0.336923	0
GGCTCCAGTCTCTTCGGGGGCGTGG	tRF-25-69JMW9RKM8	0.332876	0
AATGGTGGAGTTAAAGACT	tRF-19-D890YBHW	0.332384	0
AATGGTTAGCACTCTGGACTC	tRF-21-D8YJE76ID	0.331379	0
TAATGGTGGAGTTAAAGACTTTTTCTCTG	tRF-29-U4727OFIZ9JP	0.331223	0
AGAAATATGTCTGATAAAAGAGTTACTTTG	tRF-30-FBVWNEB01XNY	0.331124	0
AGTAAGGTCAGCTAAATAAGCT	tRF-22-1OR6QOH03	0.33058	0
GTTTCCGTAGTGTAGCGGTTATC	tRF-23-79MP9PMNDD	0.329417	0
TAGTGGTTAGGATTCGGCGCTCT	tRF-23-V47P596V03	0.329327	0
TTCAGTGGTAGAATTCTCGCC	tRF-21-YP9LON4VD	0.329112	0
GATTAAGAGAACCAACACCTCTTTACAGTG	tRF-30-5XF20O27NXJ4	0.32794	0
TGGTTAGGATTCGGCGCTCTCACC	tRF-24-9N1EWJQ7FV	0.325166	0
GAGGCCCCGGGTTCGATCCCCGGC	tRF-24-5JK87SHR19	0.324294	0
CCAGGCGGCCCGGGTTCGACTCCCGGTGTG	tRF-30-KKM1M3WD8S74	0.323562	0
GGCTCCAGTCTCTTCGGGGGCGTG	tRF-24-69JMW9RKH0	0.32321	0
TGGTTCAGTGGTAGAATTCTC	tRF-21-9NJ4S2I7D	0.323095	0
TAAAATGGCTGAGTGAAGCATTGGACTGT	tRF-29-UB9I54DFZ2HN	0.32237	0
ATCATTGGTCGTGGTTGTAG	tRF-20-HQ9M739P	0.319754	0
TATGATAATCATATTTACCAAC	tRF-22-VUUMHNU61	0.319508	0
GAAAAAGTCATGGAGGCCATG	tRF-21-OB1690PQ0	0.319413	0
GCCCCCATGTCTAACAACATGGC	tRF-23-PRJW4DBQD9	0.315659	0
CCTTCGATAGCTCAGCTGGTAGA	tRF-23-395P4PN3X	0.315242	0
TTCAGTGGTAGAATTCTCGC	tRF-20-YP9LON4V	0.315077	0
AAACATCAGATTGTGAATCTGAC	tRF-23-BF82Z4D7DR	0.313936	0
TAACCAAAACATCAGATTGTGAATCTGAC	tRF-29-U1BDHPIWOMJR	0.313702	0
AAGATTAAGAGAACCAACACC	tRF-21-DEU2O1B5D	0.312954	0
GCTGAGTGAAGCATTGGACTG	tRF-21-QU7BPN6I0	0.312218	0
GATTTCAACTTAACTTGACCG	tRF-21-5Z2IUIX10	0.311756	0
TGGTGTAATGGTTAGCACTCTGGACTC	tRF-27-94U47P299D5	0.310834	0
TTATAATGCCGAGGTTGTGAGT	tRF-22-YLI1539UN	0.309593	0
GTATAGTGGTTAGTACTCTGCG	tRF-22-SL73VL4YK	0.307518	0
CAGAGAATAGTTTAAATTAGAATC	tRF-24-J0DPZOIPED	0.303793	0
GCGAGAGGTCCCGGGTTCAAATCCCGGACG	tRF-30-Q01M3KYOHR6H	0.303243	0
CTCTGAATCCAGCGATCCGAG	tRF-21-4YDRFU8U0	0.302814	0
TGGATAACGCGTCTGACTACGG	tRF-22-9EBVSYE54	0.30259	0
GCCCGGCTAGCTCAGTCGGTAGA	tRF-23-PSQP4PW3X	0.30252	0
CACTGTAAAGCTAACTTAGCATTAACCTT	tRF-29-2YU04DYJIO1Q	0.302003	0
CAGAGGTCGATGGATCGAAA	tRF-20-J0SU9ELB	0.301734	0
TCAGTGGTAGAATTCTCGCCTGCC	tRF-24-83RPD9W1JV	0.299972	0
TGGTCGTGGTTGTAGTCCGTG	tRF-21-9M739P8W0	0.299067	0
AACCAAAACATCAGATTGTG	tRF-20-B6BF82Z4	0.298982	0
TGGTTGTAGTCCGTGCGAGAATAC	tRF-24-9NS334L2F1	0.298697	0
TAACAACATGGCTTTCTCACCA	tRF-22-UF04QZ452	0.296172	0
CCCTGGTGGTCTAGTGGTTAGGATTCGGCG	tRF-30-KY7343RX6NMH	0.292907	0
TTGTGAATCTGACAACAGAGGC	tRF-22-Z4D7OOJ0M	0.291759	0
AGATTAAGAGAACCAACACCTCTTTACAGT	tRF-30-FND0B601WZ03	0.291398	0
CGTGGTTGTAGTCCGTGCGAGA	tRF-22-M8ZLSSXUL	0.290279	0
AGTGGTTAGTACTCTGCGTTGT	tRF-22-18Y3E7QNN	0.288825	0
AAAATGTTTAGACGGGCTCACA	tRF-22-BE7XO8Q62	0.287384	0
CACTGTAAAGCTAACTTAGCATTAA	tRF-25-2YU04DYJIO	0.287035	0
GCCCGGATAGCTCAGTCGGTAGA	tRF-23-PS5P4PW3X	0.286287	0
TGCCGTGATCGTATAGTGGTTAGT	tRF-24-XSXMSL732Z	0.286266	0
CAAAACATCAGATTGTGAATCTGACA	tRF-26-2BJ65YXENDB	0.285861	0
CACTGTAAAGCTAACTTAGCATT	tRF-23-2YU04DYJDE	0.283915	0
TTAAGAGAACCAACACCTCTTTACAGTGAC	tRF-30-Y0FD2F37YF7D	0.283898	0
TAGATTGAAGCCAGTTGATTAGGGTGCTT	tRF-29-VEX0K3XN13IQ	0.283333	0
ATTGGTCGTGGTTGTAGTCCG	tRF-21-I8W47W1R0	0.283068	0
TGCCCCCATGTCTAACAACATGGC	tRF-24-XRK4WO2FJ9	0.282473	0
AGTGGCGCAGCGGAAGCGTGCTGGGC	tRF-26-18LPMBQ4NKD	0.282021	0
GAGAAAGCTCACAAGAACTGCTA	tRF-23-5BF900BYDO	0.281709	0
GACCCAGTGGCCTAATGGATAAGG	tRF-24-OR183O9E0Y	0.279082	0
GAGCCCGGTAATCGCATA	tRF-18-51MLHVDB	0.278915	0
ACTTAACTTGACCGCTCTGACC	tRF-22-EXEY0VWUJ	0.278128	0
CCGAGAGGTCCCGGGTTCAAATCCCGGACG	tRF-30-301M3KYOHR6H	0.277282	0
GGGCCAGTGGCGCAATGGATAAC	tRF-23-R118LO9ER	0.277143	0
CGTATAGTGGTTAGTACTCTGC	tRF-22-MQ18Y3E7M	0.277017	0
GGGGGTGTAGCTCAGTGGTAGA	tRF-22-RK9P4P9LL	0.276389	0
GACCCAGTGGCCTAATGGATAAGGCATC	tRF-28-OR183O9EDJDD	0.276339	0
GGCGCGGTGGCCAAGTGGTAAG	tRF-22-6VR8K09LH	0.275751	0
AGGCCCCGGGTTCGATCCCCGGC	tRF-23-113KYU8RD9	0.275566	0
AGTAAGGTCAGCTAAATAAGC	tRF-21-1OR6QOH0D	0.275475	0
CAGGATGGCCGAGCGGTCTAAGGC	tRF-24-J2915HSXE9	0.274222	0
TTTTCATATCATTGGTCGTGGTTGTAGTCC	tRF-30-Z9HMI8W47W1R	0.273659	0
AGCCGTGATCGTATAGTGGTTAGT	tRF-24-FSXMSL732Z	0.273391	0
TAAATACAGACCAAGAGCCTTC	tRF-22-UE02K0F75	0.27167	0
GGGGGATTAGCTCAAATGGT	tRF-20-RKIP4OI3	0.271491	0
AGTGGTAGAGCATTTGACTGC	tRF-21-18V0JZOYD	0.271436	0
TGATCGTATAGTGGTTAGTACTCTGCG	tRF-27-XMSL73VL4YK	0.271328	0
GACCCAGTGGCCTAATGGATAAGGC	tRF-25-OR183O9EDJ	0.27124	0
GTGGTTGTAGTCCGTGCGAGA	tRF-21-739P8WQ0B	0.270829	0
CATTGGTCGTGGTTGTAGTCCGTGCGAGA	tRF-29-JYSWRYVMMVHX	0.270371	0
TGGTCGTGGTTGTAGTCCGTGC	tRF-22-9M739P8WM	0.268388	0
ATTGTGAATCTGACAACAGAGG	tRF-22-IWOMXF024	0.267634	0
GGTTCCATAGTGTAGTGGTTATCAC	tRF-25-R9JP9P9NH5	0.266486	0
GAGTGAAGCATTGGACTGTAAA	tRF-22-54DFZ2NLF	0.264729	0
ATTGTGAATCTGACAACAGAG	tRF-21-IWOMXF020	0.264406	0
TAGATTGAAGCCAGTTGATTAGGGT	tRF-25-VEX0K3XN13	0.26302	0
GGTAGCGTGGCCGAGTGGTCTA	tRF-22-RPM8309MO	0.262561	0
GTCGTGGTTGTAGTCCGTGC	tRF-20-SWRYVMMV	0.261253	0
GCGGTTAGGATTCCTGGTTTTC	tRF-22-Q3V2Y7RZ5	0.261136	0
TCCCATATGGTCTAGCGGTTAGGA	tRF-24-86V8WPMNEX	0.261082	0
TTCAACTTAACTTGACCGCTCTG	tRF-23-YONONU3IDP	0.258728	0
GTCGTGGTTGTAGTCCGTG	tRF-19-SWRYVMH0	0.257567	0
GATTTCAACTTAACTTGACC	tRF-20-5Z2IUIX1	0.257462	0
CAGTGGTAGAATTCTCGCCTGCC	tRF-23-J4S2I7L7DV	0.257455	0
AAAGATTAAGAGAACCAACACC	tRF-22-B2Y0FD2FJ	0.257189	0
AAAACATCAGATTGTGAATCT	tRF-21-BDHPIWOME	0.257016	0
GGTTCGATTCCCCGACGGGGAGC	tRF-23-R959KUMK9	0.256719	0
CGTATAGTGGTTAGTACTCTGCGTT	tRF-25-MQ18Y3E7QN	0.256602	0
TGCCCCCATGTCTAACAACATGGCTTTCTC	tRF-30-XRK4WO2F9IY9	0.254744	0
TTGGTCGTGGTTGTAGTCCGT	tRF-21-Z3M8ZLSSE	0.254644	0
TCATTGGTCGTGGTTGTAGTC	tRF-21-8NRS9NS3D	0.254292	0
CACTGTAAAGCTAACTTAGCATTAACC	tRF-27-2YU04DYJIOJ	0.253063	0
GACCTCGTGGCGCAACGGTAGCGC	tRF-24-O7M8LOMLIM	0.25204	0
AATGGCTGAGTGAAGCATTGGACTG	tRF-25-D8N0X0JYOY	0.250248	0
GGTTCCATAGTGTAGCGGTTATC	tRF-23-R9JP9PMNDD	0.249719	0
TAGATTGAAGCCAGTTGATTAGG	tRF-23-VEX0K3XNY	0.248556	0
AGATTTCAACTTAACTTGACCGCTCTGAC	tRF-29-FN8DYDZDL9JR	0.24771	0
CAGTCGGTAGAGCATGGGACTCT	tRF-23-JMRPFQRD03	0.247372	0
GACGAGGTGGCCGAGTGGTTAA	tRF-22-OUR8309NF	0.245508	0
GCGAAAGGTCCCCGGTTCGAAACCGGGCGG	tRF-30-QB1MK8YUBS68	0.245122	0
GTTTCCGTAGTGTAGTGGTCATC	tRF-23-79MP9P9MDD	0.244717	0
TCATTGGTCGTGGTTGTAGTCC	tRF-22-8NRS9NS3J	0.243775	0
AACTTAACTTGACCGCTCTGAC	tRF-22-BZBZOS4Y1	0.243529	0
GAGAACCAACACCTCTTTACAG	tRF-22-5BKD09Z5H	0.242431	0
GGGGTTAGGCCTCTTTTTACCA	tRF-22-R3VJ4ZZ52	0.242138	0
TCCCACATGGTCTAGCGGTTAGGATT	tRF-26-86J8WPMN1EE	0.241728	0
CGGAGATGAAAACCTTTTTCCAAGGACACC	tRF-30-M0IBB7Z92K01	0.241132	0
AGTGGTTAGTACTCTGCGTTG	tRF-21-18Y3E7QN0	0.240957	0
CGCCGTGATCGTATAGTGGTTAG	tRF-23-LSXMSL730H	0.240861	0
ACAGCTATCCATTGGTCTTAG	tRF-21-0JVRI8WX0	0.240586	0
ATAACAGCTATCCATTGGTCT	tRF-21-HDFX8Q9ME	0.240139	0
TCATTGGTCGTGGTTGTAGT	tRF-20-8NRS9NS3	0.240092	0
GGTCGTGGTTGTAGTCCGTG	tRF-20-RS9NS334	0.240006	0
TCGATTCCTTCCTTTTTTGCC	tRF-21-WE8Z3ZZVD	0.239838	0
GGACTGTAAATCTAAAGACAGGGGTTAGGC	tRF-30-6ISBWOFFR3VJ	0.239179	0
GGTAGCGTGGCCGAGCGGTCTA	tRF-22-RPM830MMO	0.238828	0
AATGGTGGAGTTAAAGACTTTTTCTCTGAC	tRF-30-D890YBOZZ7ND	0.238264	0
TAGTGGTTAGGATTCGGCGCTCTC	tRF-24-V47P596VJ5	0.237488	0
TCGTGGTTGTAGTCCGTGCGAGAATACCA	tRF-29-W47W1R7HFEE2	0.237424	0
ATAATGCCGAGGTTGTGAGTTCG	tRF-23-HEPURYX30K	0.237259	0
TGATCGTATAGTGGTTAGTACTC	tRF-23-XMSL73VLD5	0.236478	0
TGTGAATCTGACAACAGAGGC	tRF-21-9UHY0DFKD	0.236033	0
AGATTTCAACTTAACTTGACCGCTCTG	tRF-27-FN8DYDZDL9P	0.235662	0
GGGGAATTAGCTCAAATGGT	tRF-20-R2IP4OI3	0.23525	0
GGTAAAATGGCTGAGTGAAGCA	tRF-22-ROD8N0X02	0.234174	0
TGCCCCCATGTCTAACAACATGGCT	tRF-25-XRK4WO2F9I	0.233555	0
CTGGTGGTCTAGTGGTTAGGATTCGGCGCT	tRF-30-N3R718YKISQI	0.232506	0
TGGGTTTAAGTCCCATTGGTC	tRF-21-93Y086Z3D	0.23214	0
TTGGTGGTTCAGTGGTAGAATTCTCGCCT	tRF-29-Z3R918VBY9I3	0.230607	0
GGCTCGTTGGTCTAGGGGTATGA	tRF-23-6978WPRL0L	0.229765	0
TGGTGGAGTTAAAGACTTTTTCTCTGAC	tRF-28-945NB2NZW7DR	0.229398	0
GTCAGGATGGCCGAGCGGTCTAA	tRF-23-SP5830MM0F	0.229348	0
GTTAAGATGGCAGAGCCCGGTA	tRF-22-7O58J0K8O	0.229023	0
GCTTAAACCCCCTTATTTCTACC	tRF-23-QXBR3XZ7V	0.228956	0
GCGTTGGTGGTATAGTGGTAAGC	tRF-23-QNR8VP9L9	0.228835	0
TTGGGTGCTAATGGTGGAGT	tRF-20-ZKXXI363	0.228449	0
AGTCGGTAGAGCATGGGACTCT	tRF-22-1SS2P46I3	0.227365	0
GGGGTTAGGCCTCTTTTTACCAC	tRF-23-R3VJ4ZZ5D1	0.226604	0
AGATTTCAACTTAACTTGACCGCTCTGACC	tRF-30-FN8DYDZDL9X1	0.226229	0
ATGGATAACGCGTCTGACTACGG	tRF-23-I2UHM7OXD4	0.225974	0
GTTTCCGTAGTGTAGTGGTTATC	tRF-23-79MP9P9NDD	0.225677	0
TCCCATATGGTCTAGCGGTTAGGATT	tRF-26-86V8WPMN1EE	0.225379	0
ATAATGCCGAGGTTGTGAGTTC	tRF-22-HEPURYX35	0.224724	0
AGATTTCAACTTAACTTGACCGCTCTGA	tRF-28-FN8DYDZDL90L	0.224686	0
ATAACCCAGAGGTCGATGGATCGA	tRF-24-HDK2RSI2JL	0.223307	0
CATTGGTCGTGGTTGTAGTCCG	tRF-22-JYSWRYVMK	0.223217	0
TTGGTGGTTCAGTGGTAGAATTCTCGCC	tRF-28-Z3R918VBY9DV	0.222699	0
GTTATACCCTTCCCGTACTACC	tRF-22-7Q078SUXJ	0.222394	0
TGCCGTGATCGTATAGTGGTTAGTA	tRF-25-XSXMSL73VL	0.221595	0
GTAAAATGGCTGAGTGAAGCATTGGACTGT	tRF-30-SBIJX3OJI8EW	0.220998	0
TGGTCGTGGTTGTAGTCCGTGCGAGAATAC	tRF-30-9M739P8WQ0D5	0.219898	0
GGTTAGCACTCTGGACTCTGAAT	tRF-23-RXPIN24Y7	0.219602	0
TAAGCCAGGGATTGTGGGTTCG	tRF-22-UJJKIWRNK	0.219355	0
TGGTTGTAGTCCGTGCGAGAAT	tRF-22-9NS334L2I	0.219202	0
TCGTGGTTGTAGTCCGTGCGA	tRF-21-W47W1R7HB	0.219094	0
CACTGTAAAGCTAACTTAGCATTAACCT	tRF-28-2YU04DYJIOD3	0.21781	0
CAACTTAACTTGACCGCTCTGAC	tRF-23-2IUIX1Q7DR	0.217536	0
ACTTAACTTGACCGCTCTGACCA	tRF-23-EXEY0VWUD2	0.217036	0
CCGTGATCGTATAGTGGTTAGTACTCTGCG	tRF-30-34HWH3RXSINH	0.216572	0
GCTCAGTCGGTAGAGCATCAG	tRF-21-Q6S8V0J60	0.216392	0
TAACCCAGAGGTCGATGGATCGAA	tRF-24-U1J0SU9E16	0.216378	0
TTTCATATCATTGGTCGTGGTTGTAGTCCG	tRF-30-Z6V6Z3M8ZLSS	0.216245	0
GTTCTTGTAGTTGAAATACAAC	tRF-22-779PZBHF1	0.216051	0
GGTAAAATGGCTGAGTGAAGCATTGGACTG	tRF-30-ROD8N0X0JYOY	0.215384	0
GGCCGTGATCGTATAGTGGTTAGT	tRF-24-6SXMSL732Z	0.214117	0
TTGGTCTAGGGGTATGATTCTCG	tRF-23-Z34KRQ590K	0.213933	0
AAAATGGCTGAGTGAAGCATTGGACTGTA	tRF-29-BE6Y1UFQ9DKB	0.213707	0
TTCATATCATTGGTCGTGGTTGTAGTCCGT	tRF-30-YQHQ9M739P8W	0.21308	0
TAGGTCGCTGGTTCGATTCCGGC	tRF-23-V3LY7SIRD9	0.21292	0
GGGGATGTAGCTCAGTGGTAGAGCGCATGC	tRF-30-R29P4P9L5HJV	0.212882	0
ATCATTGGTCGTGGTTGTAGT	tRF-21-HQ9M739PE	0.212673	0
TTGGTCGTGGTTGTAGTCCGTGCGAGAAT	tRF-29-Z3M8ZLSSXUH7	0.212312	0
CGTGGTTGTAGTCCGTGCGAGAATAC	tRF-26-M8ZLSSXUOLD	0.212152	0
AAATGGCTGAGTGAAGCATTGGACTGTAA	tRF-29-B4QU7BPN6I2F	0.211825	0
ATGGTTAGCACTCTGGACTTTGAATC	tRF-26-I3VF4YOZXED	0.211502	0
GGTTCGATTCCCGGTCAGGGAACC	tRF-24-R95933JK0V	0.211442	0
GGTTAGCACTCTGGACTCTGAA	tRF-22-RXPIN24YF	0.211285	0
TCCCTGGTGGTCTAGTGGTTAGGATT	tRF-26-87R8WP9N1EE	0.210904	0
GAGAAAGCTCACAAGAACTGCTAA	tRF-24-5BF900BYHF	0.210608	0
TGTAATGGTTAGCACTCTGGACT	tRF-23-9O9NF5W8W	0.210597	0
GAAGCATTGGACTGTAAATCTA	tRF-22-OJI8EWBMO	0.21033	0
GGTCGTGGTTGTAGTCCGTGC	tRF-21-RS9NS334D	0.208993	0
TCAGATTGTGAATCTGACAACA	tRF-22-82Z4D7OO2	0.208805	0
CATATCATTGGTCGTGGTTGTAGTCCGTG	tRF-29-JQJYSWRYVMH0	0.208767	0
TGATCGTATAGTGGTTAGTACTCTGCGT	tRF-28-XMSL73VL4YDN	0.20799	0
GTTGATGCAGAGTGGGGTTTTGC	tRF-23-7UXP18RZ0M	0.207824	0
CATATCATTGGTCGTGGTTGTA	tRF-22-JQJYSWRYO	0.20769	0
GCGTTGGTGGTATAGTGGTGAGC	tRF-23-QNR8VP949	0.207678	0
GGTTATACCCTTCCCGTACTACC	tRF-23-RXURYRSIV	0.207673	0
ATTGTGAATCTGACAACAGAGGC	tRF-23-IWOMXF02D9	0.207509	0
GCTGAGTGAAGCATTGGACTGT	tRF-22-QU7BPN6IN	0.207165	0
GTTCAGTGGTAGAATTCTCGC	tRF-21-7673FEWSD	0.206965	0
TTGGACTGTAAATCTAAAGACA	tRF-22-Z2NLD7B22	0.206085	0
GTTCGATTCCCGGTCAGGGAACCA	tRF-24-7SIRMM12E2	0.205968	0
GTTTGTGGGTTTAAGTCCCATT	tRF-22-7Y93Y086Q	0.205939	0
ATATCATTGGTCGTGGTTGTAGTCCGTGCG	tRF-30-HMI8W47W1R7H	0.205929	0
ATCATTGGTCGTGGTTGTAGTC	tRF-22-HQ9M739P5	0.205603	0
TGGCTGAGTGAAGCATTGGACTGTA	tRF-25-9I54DFZ2NL	0.205509	0
CAGGGTTCAAGTCCCTGTTCGG	tRF-22-JKYOSR994	0.204685	0
AGATTTCAACTTAACTTGACCG	tRF-22-FN8DYDZDK	0.20462	0
TATCATTGGTCGTGGTTGTAG	tRF-21-V6Z3M8ZL0	0.204235	0
CTCACAAGAACTGCTAACTCATG	tRF-23-45DBNIB9D0	0.203782	0
GTGTAATGGTTAGCACTCTGGACTCTGA	tRF-28-7LI3VF4YO90L	0.203496	0
TGGAGTTAAAGACTTTTTCTCTGACC	tRF-26-90YBOZZ7NDD	0.203386	0
AGCAGAGTGGCGCAGCGGAAGCG	tRF-23-FP18LPMBD8	0.203249	0
ATTTCAACTTAACTTGACCGCTC	tRF-23-I9BZBZOSD5	0.203194	0
TATCATTGGTCGTGGTTGTAGTCCGTGCG	tRF-29-V6Z3M8ZLSSJ8	0.20279	0
TGGTTAGTACTCTGCGTTGTGGC	tRF-23-9N15WV7WD9	0.202092	0
AATTAACTAGTTTTGACAACA	tRF-21-DXEPZY0DB	0.201949	0
TTGTGAATCTGACAACAGAGGCTTAC	tRF-26-Z4D7OOJ0QXD	0.201886	0
TGTAGTCCGTGCGAGAATACCA	tRF-22-9P8WQ0D52	0.201705	0
GCTCACATCACCCCATAAACACC	tRF-23-Q6J6K6UDV	0.201427	0
GTGGTTGTAGTCCGTGCGAGAA	tRF-22-739P8WQ0F	0.201128	0
GAGATTTCAACTTAACTTGACCGCTCTGA	tRF-29-5EYONONU3IHL	0.20021	0
CTCACAAGAACTGCTAACTCAT	tRF-22-45DBNIB9I	0.19967	0
GGGGTTAGGCCTCTTTTTACCACCA	tRF-25-R3VJ4ZZ526	0.199546	0
AGTTAAAGACTTTTTCTCTGACCA	tRF-24-1XDDZZ4YE2	0.199443	0
GTTTATGTAGCTTACCTCCTCA	tRF-22-7X9PN5472	0.199273	0
GTTTCCGTAGTGTAGTGGTCATCA	tRF-24-79MP9P9MF2	0.199024	0
GGACTGTAAATCTAAAGACA	tRF-20-6ISBWOFF	0.19887	0
TGGCTGAGTGAAGCATTGGACTGT	tRF-24-9I54DFZ2HN	0.198843	0
TGGTTTTTCATATCATTGGTCG	tRF-22-9NZ6V6Z3K	0.19861	0
ATTGGTCGTGGTTGTAGTCCGTGCGAGA	tRF-28-I8W47W1R7HX	0.198359	0
GCGGGAGACCGGGGTTCGATTCCCCGACGG	tRF-30-QKF1R3WE8RO8	0.19817	0
CAAAACATCAGATTGTGAATCT	tRF-22-2BJ65YXE3	0.19754	0
GCATTGGTGGTTCAATGGTAGAATTCTCGC	tRF-30-PNR8YO9LON4V	0.197508	0
GTAGTCGTGGCCGAGTGGTTAAGG	tRF-24-S3M8309N0Y	0.197325	0
GTCACGGTGGCCGAGTGGTTAAGG	tRF-24-S5R8309N0Y	0.197179	0
ATGGATAACGCGTCTGACTACG	tRF-22-I2UHM7OXK	0.195259	0
AAAACATCAGATTGTGAATCTGACA	tRF-25-BDHPIWOMXF	0.195102	0
AAGAGAACCAACACCTCTTTACAGTGACC	tRF-29-D0B601WZ03HV	0.194805	0
GGTTCGATTCCCCGACGGGGAGCCA	tRF-25-R959KUMKF6	0.194646	0
GCGTTGGTGGTATAGTGGTGAGCAT	tRF-25-QNR8VP94FQ	0.194595	0
GGTAAAATGGCTGAGTGAAGCATT	tRF-24-ROD8N0X01E	0.194508	0
CCTTCGATAGCTCAGCTGGTAGAGC	tRF-25-395P4PN3FJ	0.194039	0
CGTATAGTGGTTAGTACTCTGCGT	tRF-24-MQ18Y3E7IN	0.193897	0
GTTTCCGTAGTGTAGTGGTCATCACG	tRF-26-79MP9P9MH50	0.193417	0
GGGTTCGATTCCCCGACGGGGAGCCA	tRF-26-RNLNKSEK51B	0.193301	0
TGGTTTTTCATATCATTGGTC	tRF-21-9NZ6V6Z3D	0.193016	0
TGGTCTAGCGGTTAGGATTCCTGG	tRF-24-9MVH7P59H4	0.192322	0
GAAAAAGTCATGGAGGCCATGG	tRF-22-OB1690PQ4	0.191707	0
GGTTCGATTCCCCGACGGGGAGCC	tRF-24-R959KUMKEV	0.191229	0
TATGATAATCATATTTACCAACC	tRF-23-VUUMHNU6V	0.191208	0
TTTCAACTTAACTTGACCGCTCTG	tRF-24-Z6EXEY0VJP	0.191012	0
ATGGTGGAGTTAAAGACTTTTTCTCTGAC	tRF-29-I363U0EZY9JR	0.19099	0
TACACTTAGGAGATTTCAACTTAACTTGAC	tRF-30-U5YKFN8DYDZD	0.190316	0
GGGGGTATAGCTCAGTGGTAGA	tRF-22-RKVP4P9LL	0.190285	0
CCAAAACATCAGATTGTGAATCTGACAAC	tRF-29-KB0MFN7BWUFR	0.189978	0
CGTGGTTGTAGTCCGTGCGAGAATACCA	tRF-28-M8ZLSSXUOLD2	0.189958	0
GAGAAAGCTCACAAGAACTGCTAACT	tRF-26-5BF900BY4DE	0.189579	0
CATGCCCCCATGTCTAACAACATGGCTTTC	tRF-30-JVK697BOJ8N9	0.18939	0
GCATTGGTGGTTCAGTGGTAGAATT	tRF-25-PNR8YP9LON	0.189362	0
CCTGGTGGTCTAGTGGTTAGGATTCGGCGC	tRF-30-389MV47P596V	0.189107	0
GGTTTTTCATATCATTGGTCG	tRF-21-RZYQHQ9M0	0.188192	0
TAACCAAAACATCAGATTGTGA	tRF-22-U1BDHPIWL	0.188171	0
TAGGATGGGGTGTGATAGGTGGCACGGAG	tRF-29-V29K9UV365IS	0.187808	0
GTGGTTGTAGTCCGTGCGAGAATAC	tRF-25-739P8WQ0D5	0.187629	0
TCCCTGGTGGTCTAGTGGCTAGGATTCGGC	tRF-30-87R8WP9I1EWJ	0.187556	0
CTTTGGGTGCTAATGGTGGAGT	tRF-22-NYRVU472N	0.187342	0
GGTTCCATAGTGTAGTGGTTATC	tRF-23-R9JP9P9NDD	0.186967	0
TCCCTGGTGGTCTAGTGGTTAGGA	tRF-24-87R8WP9NEX	0.186871	0
TGGTAGAGCATTTGACTGCAGATC	tRF-24-9L5FZUNFID	0.186667	0
GATTGTGAATCTGACAACAGAGGCTTAC	tRF-28-5YXENDBP1I01	0.185498	0
ATCATTGGTCGTGGTTGTAGTCC	tRF-23-HQ9M739P0J	0.185351	0
TCCCATATGGTCTAGCGGTTAGGAT	tRF-25-86V8WPMN1E	0.185001	0
TCGTGGTTGTAGTCCGTGCGAGAATACC	tRF-28-W47W1R7HFEV	0.184995	0
TTTGGGTCCGAGAGGTCCCGGG	tRF-22-Z8SSFK8S4	0.184535	0
TTGTGAATCTGACAACAGAGGCTTACGACC	tRF-30-Z4D7OOJ0QXL1	0.184524	0
TCATTGGTCGTGGTTGTAGTCCGTGCGAG	tRF-29-8NRS9NS3341S	0.184289	0
AATGGTGGAGTTAAAGACTT	tRF-20-D890YBOZ	0.184113	0
GTGCAACTCCAAATAAAAGTACC	tRF-23-7FERBLB3V	0.18302	0
CGATTCCTTCCTTTTTTGCC	tRF-20-LN39NZZ1	0.182832	0
CACTTAGGAGATTTCAACTTAACTTGACCG	tRF-30-2Z10I9BZBZOS	0.182805	0
GCGTTGGTGGTATAGTGGTAAGCATA	tRF-26-QNR8VP9LFQB	0.182751	0
GGTTAGCACTCTGGACTTTGAAT	tRF-23-RXPIN2NY7	0.182644	0
GTCAGGATGGCCGAGCGGTCTAAG	tRF-24-SP5830MM2S	0.182344	0
TAGATTGAAGCCAGTTGATTAGGG	tRF-24-VEX0K3XNEY	0.182255	0
TTGGTCGTGGTTGTAGTCCGTG	tRF-22-Z3M8ZLSSP	0.181965	0
TTGTGAATCTGACAACAGAGGCT	tRF-23-Z4D7OOJ0DW	0.1816	0
GCGTTGGTGGTATAGTGGTTAGCAT	tRF-25-QNR8VP9NFQ	0.181567	0
CTCTTAATCCCAGGGTCGTGG	tRF-21-4ZDRJKW40	0.181435	0
TATAGTGGTTAGTACTCTGCGTTGT	tRF-25-VP9N15WV7W	0.181263	0
AGATTTCAACTTAACTTGACCGCT	tRF-24-FN8DYDZD1W	0.181094	0
ATTGGTCGTGGTTGTAGTCCGTGCGAGAA	tRF-29-I8W47W1R7HE6	0.180516	0
GGTTAGTACTCTGCGTTGTGGCC	tRF-23-RXSINHZ4DV	0.180474	0
AAATGGCTGAGTGAAGCATTGG	tRF-22-B4QU7BPN4	0.180293	0
GCGCCGCTGGTGTAGTGGTATCATGCAAG	tRF-29-Q1Q89P9L84FS	0.180244	0
TGGTTCAGTGGTAGAATTCTCGCC	tRF-24-9NJ4S2I71V	0.179969	0
TTTGGGTGCGAGAGGTCCCGG	tRF-21-Z87HFK8S0	0.179598	0
TCATATCATTGGTCGTGGTTGTAGTCCGTG	tRF-30-8L8NRS9NS334	0.179512	0
ATGGCTGAGTGAAGCATTGGACTGTA	tRF-26-IJX3OJI8EWB	0.179469	0
GTTAAGATGGCAGAGCCCGGTAATCGCAT	tRF-29-7O58J0K8UMII	0.179195	0
AGCTCCGAGGTGATTTTCATATTG	tRF-24-F9LKXNYQFP	0.179099	0
TGGTTCAGTGGTAGAATTCTCGC	tRF-23-9NJ4S2I7DM	0.17881	0
GATTGTGAATCTGACAACAGAG	tRF-22-5YXENDBPH	0.178619	0
GAGTTAAAGACTTTTTCTCTGAC	tRF-23-5NB2NZW7DR	0.178414	0
GATTGTGAATCTGACAACAGA	tRF-21-5YXENDBPB	0.178346	0
GGCTGAGTGAAGCATTGGACTGTA	tRF-24-6Y1UFQ9DKB	0.178271	0
GGAGACCGGGGTTCGATTCCCCGACGGGG	tRF-29-623K7SIR3DIY	0.177944	0
GCGTTGGTGGTATAGTGGTAAGCA	tRF-24-QNR8VP9LEU	0.177807	0
GGTCGTGGTTGTAGTCCGTGCGAGAATAC	tRF-29-RS9NS334L2F1	0.177316	0
GGTGTAATGGTTAGCACTCTGGACTC	tRF-26-RWD8YJE76ID	0.177266	0
GGATAACAGCTATCCATTGGTC	tRF-22-6L0JVRI85	0.17683	0
GTTCAAGTCCCTGTTCGGGCGCCA	tRF-24-761RNNMJI2	0.176803	0
GGAGTTAAAGACTTTTTCTCTGACCA	tRF-26-63U0EZY9X1B	0.176586	0
CAAAACATCAGATTGTGAATCTGACAACA	tRF-29-2BJ65YXEND0U	0.176036	0
TGTAATGGTTAGCACTCTGGAC	tRF-22-9O9NF5W81	0.175998	0
AGTAAGGTCAGCTAAATAAGCTATCGG	tRF-27-1OR6QOH04M4	0.175711	0
AACTTCCAATTAACTAGTTTTG	tRF-22-BZKEUI1ZP	0.175199	0
GTGGTTGTAGTCCGTGCGAGAATACCA	tRF-27-739P8WQ0D52	0.175106	0
ATTGGTCGTGGTTGTAGTCCGT	tRF-22-I8W47W1RN	0.174971	0
TCCCTGGTGGTCTAGTGGTTAGGATTC	tRF-27-87R8WP9N1E5	0.174823	0
CTGGTGGTCTAGTGGTTAGGATTCGGCGC	tRF-29-N3R718YKISIM	0.174698	0
GCAGAGTGGGGTTTTGCAGTCC	tRF-22-P27K7ZP3J	0.174608	0
GGCCGCGTGGCCTAATGGATAAG	tRF-23-6SM83O9ES	0.17459	0
AGTTAAAGACTTTTTCTCTGACC	tRF-23-1XDDZZ4YV	0.174535	0
GCATGGGTGGTTCAGTGGTAGAAT	tRF-24-P4R8YP9LH7	0.174425	0
AACTTAACTTGACCGCTCTGACCA	tRF-24-BZBZOS4YE2	0.174285	0
GCTGAGTGAAGCATTGGACTGTA	tRF-23-QU7BPN6I0B	0.174267	0
AACTTAACTTGACCGCTCTGACC	tRF-23-BZBZOS4YV	0.173755	0
GGCCCCATGGTGTAATGGTTAGC	tRF-23-6RJ89O9N9	0.173561	0
AAACATCAGATTGTGAATCTGACAACAGAG	tRF-30-BF82Z4D7OOJ0	0.173432	0
GTTAAGATGGCAGAGCCCGGTAATCGC	tRF-27-7O58J0K8UMM	0.173048	0
GAGAAAGCTCACAAGAACTGCTAAC	tRF-25-5BF900BY4D	0.172863	0
ACTTAGGAGATTTCAACTTAACTTGACCGC	tRF-30-EX62Z6EXEY0V	0.172595	0
GAGACCGGGGTTCGATTCCCCGACGGGGAG	tRF-30-5DMKYUYRLHR0	0.17223	0
GCTGAGTGAAGCATTGGACTGTAA	tRF-24-QU7BPN6I2F	0.171747	0
GACCTCGTGGCGCAATGGTAGCGC	tRF-24-O7M8LO9LIM	0.171403	0
GTTTCCGTAGTGTAGTGGTTATCA	tRF-24-79MP9P9NF2	0.171374	0
GAGTTAAAGACTTTTTCTCTGACCA	tRF-25-5NB2NZW7O6	0.171061	0
GTTCAGTGGTAGAATTCTCGCC	tRF-22-7673FEWSJ	0.170811	0
CTAAGCCAGGGATTGTGGGTTCG	tRF-23-40KK5Y930K	0.170717	0
GAAAAAGTCATGGAGGCCATGGG	tRF-23-OB1690PQDY	0.170669	0
TTGTAGTCCGTGCGAGAATACCA	tRF-23-ZLSSXUOLD2	0.170493	0
TGGTTGTAGTCCGTGCGAGAATACCA	tRF-26-9NS334L2H1B	0.170492	0
TGGTGTAATGGTTAGCACTCTGGACT	tRF-26-94U47P299DE	0.169936	0
TGGGTTTAAGTCCCATTGGTCT	tRF-22-93Y086Z33	0.169848	0
GGTAGCGTGGCCGAGTGGTCTAAGGCGCTG	tRF-30-RPM8309MUKLY	0.169705	0
GAGATTTCAACTTAACTTGACCGCTCTGAC	tRF-30-5EYONONU3IND	0.169575	0
CGCCGTGATCGTATAGTGGTTAGT	tRF-24-LSXMSL732Z	0.169561	0
TTGGGTGCTAATGGTGGAGTT	tRF-21-ZKXXI363E	0.168936	0
GGTTCGATTCCCGGTCAGGGAACCA	tRF-25-R95933JKB6	0.168515	0
GTTTTTCATATCATTGGTCGTGGTTGT	tRF-27-7Z8L8NRS9NN	0.167726	0
TGAGTGAAGCATTGGACTGTAAA	tRF-23-X3OJI8EW6	0.167606	0
TCGTGGTTGTAGTCCGTGCGAG	tRF-22-W47W1R7HH	0.167509	0
TGCCGTGATCGTATAGTGGTTAGTACTC	tRF-28-XSXMSL73VLD5	0.167491	0
CATATCATTGGTCGTGGTTGTAGTCCGTGC	tRF-30-JQJYSWRYVMMV	0.167454	0
GCTGTGATGGCCGAGTGGTTAAGG	tRF-24-QW58309N0Y	0.167018	0
CTAGCGGTTAGGATTCCTGGTT	tRF-22-4JRX6N38Q	0.166608	0
AAAACCTTTTTCCAAGGACACCA	tRF-23-BDNZ8O6FD2	0.166178	0
GGGGGTGTAGCTCAGTGGTAGAGC	tRF-24-RK9P4P9LH9	0.165737	0
AGGCCCCGGGTTCAATCCCCGGC	tRF-23-113KYO8RD9	0.16559	0
AGTTGATTAGGGTGCTTAGCT	tRF-21-1YIPRVYJE	0.165545	0
GCGTTGGTGGTATAGTGGTGAGCATA	tRF-26-QNR8VP94FQB	0.164922	0
GCGTTGGTGGTATAGTGGTGAGCA	tRF-24-QNR8VP94EU	0.164909	0
GTCGTGGTTGTAGTCCGTGCG	tRF-21-SWRYVMMV0	0.164292	0
GGTCGTGGTTGTAGTCCGTGCGAGAATACC	tRF-30-RS9NS334L2H1	0.164246	0
GCATTGGTGGTTCAGTGGTAGAATTC	tRF-26-PNR8YP9LOND	0.163983	0
GGCTCTGTGGCTTAGTTGGC	tRF-20-6998NPZJ	0.163338	0
TAACCCAGAGGTCGATGGATCGAAAC	tRF-26-U1J0SU9ELBD	0.163304	0
AGGTCCTGGGTTCGAGCCCCAGTGGAACC	tRF-29-1MNKYUPR180V	0.163299	0
TGGATAACGCGTCTGACTACGGA	tRF-23-9EBVSYE5DX	0.16302	0
GGGGATGTAGCTCAGTGGTAGAGCGCGCGC	tRF-30-R29P4P9L5HLV	0.162663	0
GCCCCCATGTCTAACAACATGGCT	tRF-24-PRJW4DBQIW	0.162587	0
TAATGGTTAGCACTCTGGACTC	tRF-22-U47P299D5	0.162335	0
GGCTGAGTGAAGCATTGGACTGT	tRF-23-6Y1UFQ9D0N	0.162053	0
CCGTGATCGTATAGTGGTTAGTACTCT	tRF-27-34HWH3RXSI3	0.161615	0
GGCCGCGTGGCCTAATGGATAAGGCGTCTG	tRF-30-6SM83O9EDJSY	0.160775	0
GGCGCGGTGGCCAAGTGGTAAGGCGTCGGT	tRF-30-6VR8K09L1HW3	0.160523	0
ATTGTGAATCTGACAACAGAGGCTT	tRF-25-IWOMXF026Z	0.16017	0
TCCCTGGTGGTCTAGTGGTTAGGAT	tRF-25-87R8WP9N1E	0.16015	0
TGGTTAGCACTCTGGACTCTGAATCC	tRF-26-9NF5W8E7OMD	0.159772	0
GTTTAACCAAAACATCAGATTGTG	tRF-24-7X0OBQJEK0	0.159762	0
AAGCACCCAACTTACACTTAGGA	tRF-23-DFKON5EXDX	0.15927	0
TAACCCAGAGGTCGATGGATCGAAA	tRF-25-U1J0SU9ELB	0.15924	0
CTGATTTGCGTTCAGTTGATGCA	tRF-23-NEZHYPZEDU	0.159171	0
GATTGTGAATCTGACAACAGAGG	tRF-23-5YXENDBPY	0.159097	0
AAATGGCTGAGTGAAGCATTGGACTGTA	tRF-28-B4QU7BPN6I0B	0.158814	0
TTATGATAATCATATTTACCAACC	tRF-24-Y4HEJQY10V	0.158612	0
TAGTGGTTAGGATTCGGCGCTC	tRF-22-V47P596V5	0.158594	0
TGGTCGTGGTTGTAGTCCGTGCGAGAATA	tRF-29-9M739P8WQ0EB	0.158476	0
TCCCTGGTGGTCTAGTGGTTAGGATTCGGC	tRF-30-87R8WP9N1EWJ	0.157686	0
TCTAACAACATGGCTTTCTCACC	tRF-23-WO2F9IY9V	0.157395	0
TTAGGAGATTTCAACTTAACTTGACCGCTC	tRF-30-YKFN8DYDZDL9	0.157373	0
TTGGTCGTGGTTGTAGTCCGTGC	tRF-23-Z3M8ZLSS0M	0.157366	0
GCCCCAGTGGCCTAATGGATAAGGC	tRF-25-PR183O9EDJ	0.157186	0
TGAAGCATTGGACTGTAAATCT	tRF-22-X0JYOYUE3	0.15718	0
ATATCATTGGTCGTGGTTGTAG	tRF-22-HMI8W47WH	0.156893	0
AAAATGGCTGAGTGAAGCATTGGACTGT	tRF-28-BE6Y1UFQ9D0N	0.156816	0
GGTTCCATGGTGTAATGGTTAGC	tRF-23-R9J89O9N9	0.156806	0
GTTTCCGTAGTGTAGTGGTTATCACG	tRF-26-79MP9P9NH50	0.156786	0
GTTTTTCATATCATTGGTCGTGGTTGTAG	tRF-29-7Z8L8NRS9N2H	0.156743	0
GCTATCCATTGGTCTTAGGCCC	tRF-22-QQKNR7VJJ	0.156731	0
TGTAATGGTTAGCACTCTGGACTC	tRF-24-9O9NF5W8E5	0.156322	0
GTTCAGTGGTAGAATTCTCGCCTGCC	tRF-26-7673FEWS3VD	0.156013	0
GGTAGTGTGGCCGAGCGGTCTAAGGC	tRF-26-RP9830MMUKD	0.155985	0
CACCGCCGCGGCCCGGGTTCGATTCCCGGT	tRF-30-2S3HPSR95933	0.155985	0
AAATGGCTGAGTGAAGCATTGGAC	tRF-24-B4QU7BPNIR	0.155364	0
ATAGTGGTTAGTACTCTGCGTTGT	tRF-24-H3RXSINHKN	0.155235	0
GCATTGGTGGTTCAGTGGTAGAAT	tRF-24-PNR8YP9LH7	0.155082	0
ATTGTGAATCTGACAACAGAGGCTTACGAC	tRF-30-IWOMXF026ZED	0.155045	0
GCAGAGCCCGGTAATCGCATA	tRF-21-P2PSSELQB	0.154909	0
CTCACAAGAACTGCTAACTCATGC	tRF-24-45DBNIB9FM	0.15411	0
AAAACATCAGATTGTGAATCTGACAACAG	tRF-29-BDHPIWOMXFEH	0.153766	0
GCTGTTAACTAAGTGTTTGTGG	tRF-22-QWUID4ZW4	0.153648	0
GAGTGGCGCAGCGGAAGCGTGCTGGGC	tRF-27-54QFQ2FWQ8M	0.153523	0
AATGGCTGAGTGAAGCATTGGACTGTA	tRF-27-D8N0X0JYOYO	0.153357	0
GGTTCGAGTCCCGGCGGAGTCGCCA	tRF-25-R95M3J63L6	0.153228	0
TGGTTTTTCATATCATTGGTCGTGGTTGT	tRF-29-9NZ6V6Z3M8KN	0.152445	0
GGTTCCATGGTGTAATGGTTAGCACTCTGG	tRF-30-R9J89O9NF5W8	0.152414	0
AGCTCCGAGGTGATTTTCATATT	tRF-23-F9LKXNYQDE	0.152256	0
TAGGATGGGGTGTGATAGGTGGC	tRF-23-V29K9UV3D9	0.151944	0
ATTGTGAATCTGACAACAGAGGCT	tRF-24-IWOMXF02IW	0.151742	0
CTCTGAATCCAGCGATCCGAGTTC	tRF-24-4YDRFU8U25	0.151603	0
GGTTTTTCATATCATTGGTCGTG	tRF-23-RZYQHQ9M00	0.151529	0
GTTTTTCATATCATTGGTCGTGGTTGTAGT	tRF-30-7Z8L8NRS9NS3	0.150791	0
GTTTCCGTAGTGTAGCGGTTATCACA	tRF-26-79MP9PMNH5B	0.150118	0
TAGGATGGGGTGTGATAGGTGG	tRF-22-V29K9UV34	0.150101	0
ATGCCCCCATGTCTAACAACATGGC	tRF-25-I1KQSX0DIJ	0.149575	0
TTAACCAAAACATCAGATTGTGA	tRF-23-YD2BJ65Y0L	0.149543	0
GGCGCGGTGGCCAAGTGGTAAGGC	tRF-24-6VR8K09LE9	0.149462	0
GCCCGGCTAGCTCAGTCGGTAGAG	tRF-24-PSQP4PW3ES	0.149314	0
TAAGAGAACCAACACCTCTTTACAGTGACC	tRF-30-U2O1B54ZUPX1	0.148967	0
CTGAGTGAAGCATTGGACTGTAA	tRF-23-N0X0JYOY0F	0.148916	0
GTGGTTGTAGTCCGTGCGAGAATACC	tRF-26-739P8WQ0D5D	0.148911	0
CAACTTACACTTAGGAGATTTCA	tRF-23-2IU5YKFN02	0.148287	0
GGGTTAGGCCTCTTTTTACCACC	tRF-23-RN11WZY1V	0.148142	0
GCGCCGCTGGTGTAGTGGTATCA	tRF-23-Q1Q89P9L02	0.147717	0
TTGTGAATCTGACAACAGAGGCTTA	tRF-25-Z4D7OOJ0QX	0.147625	0
GTGGTTGTAGTCCGTGCGAGAATA	tRF-24-739P8WQ0EB	0.147307	0
ATCATTGGTCGTGGTTGTAGTCCG	tRF-24-HQ9M739PJK	0.146831	0
CCTTCGATAGCTCAGTTGGTAGAGC	tRF-25-395P4PZ3FJ	0.146785	0
GCATGGGTGGTTCAGTGGTAGAATT	tRF-25-P4R8YP9LON	0.146618	0
ATATCATTGGTCGTGGTTGTAGTCCGTGC	tRF-29-HMI8W47W1R2M	0.146413	0
GGTAGCGTGGCCGAGTGGTCTAAG	tRF-24-RPM8309M2S	0.146382	0
TGATCGTATAGTGGTTAGTACTCTGCGTTG	tRF-30-XMSL73VL4YMY	0.146051	0
TGGTCGTGGTTGTAGTCCGTGCG	tRF-23-9M739P8WD8	0.146024	0
CGGCTAGCTCAGTCGGTAGAGCATGGGACT	tRF-30-MIF91SS2P46I	0.145626	0
ACCAGGATGGCCGAGTGGTTAAGG	tRF-24-0P58309N0Y	0.145541	0
AACTTCCAATTAACTAGTTTTGACAACA	tRF-28-BZKEUI1ZXFU	0.145525	0
GAGATTTCAACTTAACTTGACCGCTCTG	tRF-28-5EYONONU3IDP	0.145279	0
GGTAAAATGGCTGAGTGAAGCATTGGAC	tRF-28-ROD8N0X0JYDR	0.145131	0
ATTGTGAATCTGACAACAGAGGCTTACG	tRF-28-IWOMXF026Z8	0.145055	0
CCGGGTTCGATTCCCGGTCAGGGAACCA	tRF-28-3KYUYRR6RBD2	0.144988	0
TGGTTTTTCATATCATTGGTCGTG	tRF-24-9NZ6V6Z3H0	0.144895	0
GCGTTGGTGGTATAGTGGTTAGC	tRF-23-QNR8VP9N9	0.144875	0
GCTGAGTGAAGCATTGGACTGTAAATCT	tRF-28-QU7BPN6ISB03	0.144738	0
GGCTCACATCACCCCATAAACACC	tRF-24-690M0RHBFV	0.144482	0
GGTTCAATTCCCCGACGGGGAGC	tRF-23-R9D9KUMK9	0.143673	0
GTTCTTGTAGTTGAAATACAACG	tRF-23-779PZBHF8	0.14343	0
GATAACAGCTATCCATTGGTCT	tRF-22-5OJIH6Z33	0.143126	0
GTTTCCGTAGTGGAGTGGTTATC	tRF-23-79MP909NDD	0.142922	0
GGAGTTAAAGACTTTTTCTCTGAC	tRF-24-63U0EZY9JR	0.142913	0
GTGGTTAGTACTCTGCGTTGTGGC	tRF-24-73VL4YMYJ9	0.142897	0
GTGAAGCATTGGACTGTAAATC	tRF-22-7BPN6ISB5	0.142895	0
CTCGCCTGCCACGCGGGAGGCCC	tRF-23-4VN1EH6KDJ	0.1428	0
TGGTTTTTCATATCATTGGTCGTGGTTG	tRF-28-9NZ6V6Z3M80P	0.142599	0
AAACATCAGATTGTGAATCTGACAACAGA	tRF-29-BF82Z4D7OOFX	0.141325	0
TGGGTTTAAGTCCCATTGGTCTAG	tRF-24-93Y086Z3HH	0.141175	0
GATTTCAACTTAACTTGACCGCTCTG	tRF-26-5Z2IUIX1Q70	0.140972	0
CGGAGATGAAAACCTTTTTCCAAG	tRF-24-M0IBB7Z9FS	0.140863	0
TCCCACATGGTCTAGCGGTTAGGATTCCT	tRF-29-86J8WPMN1EJ3	0.140821	0
ATTGGTGGTTCAGTGGTAGAATTCTCGCC	tRF-29-I89NJ4S2I71V	0.140726	0
GGGTTCGATTCCCCGACGGGGAGCC	tRF-25-RNLNKSEK51	0.140693	0
GCCCGGATAGCTCAGTCGGTAGAGCATCAG	tRF-30-PS5P4PW3FJHP	0.140548	0
GAGTGAAGCATTGGACTGTAAAT	tRF-23-54DFZ2NL7	0.140407	0
TGGTTTTTCATATCATTGGTCGT	tRF-23-9NZ6V6Z3DN	0.140313	0
GGAGATTTCAACTTAACTTGACCGCTCTG	tRF-29-62Z6EXEY0VJP	0.140087	0
AACAGCTATCCATTGGTCTTAG	tRF-22-BP4MJYSZH	0.139928	0
TTGGGTGCTAATGGTGGAGTTA	tRF-22-ZKXXI363O	0.139746	0
AGATTGTGAATCTGACAACAGAG	tRF-23-FN7BWU2FDS	0.139648	0
GGGGATGTAGCTCAGTGGTAGAGCGC	tRF-26-R29P4P9L5HD	0.139407	0
GGTCCCATGGTGTAATGGTTAGC	tRF-23-RRJ89O9N9	0.139386	0
CCAAAACATCAGATTGTGAATCT	tRF-23-KB0MFN7B03	0.139344	0
GTTTCCGTAGTGTAGTGGTTATCACGT	tRF-27-79MP9P9NH5N	0.139297	0
GCTAATGGTGGAGTTAAAGACT	tRF-22-QO945NB23	0.139251	0
GATTTCAACTTAACTTGACCGC	tRF-22-5Z2IUIX1M	0.139091	0
GCCCGGATAGCTCAGTCGGTAGAGC	tRF-25-PS5P4PW3FJ	0.139062	0
GCTGAGTGAAGCATTGGACTGTAAA	tRF-25-QU7BPN6ISB	0.138913	0
ATTTCAACTTAACTTGACCGCTCTGA	tRF-26-I9BZBZOS4YB	0.1385	0
GCCTGGATAGCTCAGTCGGTAGAGCATCAG	tRF-30-PY5P4PW3FJHP	0.138253	0
GATGGTTTTTCATATCATTGGTCGTGGTTG	tRF-30-58ZZJQJYSWRY	0.137717	0
CATTGGTCGTGGTTGTAGTCCGTGCGAG	tRF-28-JYSWRYVMMVDS	0.137412	0
GTGGTCTAGTGGTTAGGATTCGGC	tRF-24-7343RX6N19	0.137002	0
ATTGTGAATCTGACAACAGAGGCTTAC	tRF-27-IWOMXF026Z1	0.136439	0
CCGTGATCGTATAGTGGTTAGTACTCTGC	tRF-29-34HWH3RXSIHM	0.136397	0
TCGTATAGTGGTTAGTACTCTGCG	tRF-24-WLV47PU9J8	0.135456	0
GCGTTGGTGGTATAGTGGTTAGCATA	tRF-26-QNR8VP9NFQB	0.135024	0
GTCGTGGTTGTAGTCCGTGCGAGAATACC	tRF-29-SWRYVMMV5B2V	0.134898	0
GGTTGTAGTCCGTGCGAGAATA	tRF-22-RYVMMV5BO	0.134896	0
GATTGTGAATCTGACAACAGAGGC	tRF-24-5YXENDBPE9	0.134804	0
TTTGGGTGCTAATGGTGGAGTTA	tRF-23-Z87ID8900O	0.134717	0
GTCAGGATGGCCGAGCGGTCTAAGGC	tRF-26-SP5830MMUKD	0.134412	0
GTTTCCGTAGTGTAGTGGTCATCAC	tRF-25-79MP9P9MH5	0.134323	0
TGGGTTTAAGTCCCATTGGTCTAGC	tRF-25-93Y086Z34J	0.134207	0
TTGTGAATCTGACAACAGAGGCTTACG	tRF-27-Z4D7OOJ0QXK	0.134029	0
CTGTAAAGCTAACTTAGCATTAACC	tRF-25-NLDIBZFQU1	0.133907	0
GTAATGGTTAGCACTCTGGAC	tRF-21-SERXPIN2D	0.133725	0
TGGTCGTGGTTGTAGTCCGTGCGAGAAT	tRF-28-9M739P8WQ07	0.133225	0
GTGTAATGGTTAGCACTCTGGA	tRF-22-7LI3VF4YL	0.132773	0
GTGGTTGTAGTCCGTGCGAGAAT	tRF-23-739P8WQ07	0.132746	0
GGCTCGTTGGTCTAGGGGTATGATT	tRF-25-6978WPRLXN	0.132741	0
GACCCAGTGGCCTAATGGATAAGGCATCAG	tRF-30-OR183O9EDJHP	0.132634	0
ATTGGACTGTAAATCTAAAGACA	tRF-23-I8EWBMU0U	0.132606	0
AGTGAAGCATTGGACTGTAAATCTA	tRF-25-1UFQ9D9OHX	0.132347	0
GAGTGAAGCATTGGACTGTAAATCTAAA	tRF-28-54DFZ2NLD76	0.132326	0
TTCGATTCCTTCCTTTTTTGCC	tRF-22-YUY78ZZYJ	0.132	0
ATTGGTCGTGGTTGTAGTCCGTG	tRF-23-I8W47W1R00	0.131246	0
ATATCATTGGTCGTGGTTGTAGTCCGTG	tRF-28-HMI8W47W1R00	0.131235	0
GAGTTAAAGACTTTTTCTCTGACC	tRF-24-5NB2NZW7HV	0.130708	0
TCATTGGTCGTGGTTGTAGTCCG	tRF-23-8NRS9NS3DK	0.130505	0
AACCAAAACATCAGATTGTGAATCTGACA	tRF-29-B6BF82Z4D7HU	0.130271	0
AAAACATCAGATTGTGAATCTGACAACA	tRF-28-BDHPIWOMXFU	0.130221	0
GTTTTTCATATCATTGGTCGTGG	tRF-23-7Z8L8NRS04	0.129906	0
GCGTTGGTGGTATAGTGGTTAGCA	tRF-24-QNR8VP9NEU	0.129862	0
TCAACTTAACTTGACCGCTCTGAC	tRF-24-8DYDZDL9JR	0.129472	0
TATCATTGGTCGTGGTTGTAGTC	tRF-23-V6Z3M8ZL0D	0.129339	0
CATCAGATTGTGAATCTGACAACA	tRF-24-J65YXEND0U	0.12927	0
CGTGATCGTATAGTGGTTAGTACTCTGCGT	tRF-30-MUWLV47PU9XW	0.128904	0
TAACCAAAACATCAGATTGTGAATC	tRF-25-U1BDHPIWOM	0.128741	0
ACGATGGTTTTTCATATCATTGGTCGTGGT	tRF-30-EERZYQHQ9M73	0.128594	0
GTCAGGATGGCCGAGCGGTCTAAGG	tRF-25-SP5830MMUK	0.128589	0
GGCTCCGTGGCGCAATGGATAGC	tRF-23-69M8LO9E9	0.128553	0
GACGAGGTGGCCGAGTGGTTAAGG	tRF-24-OUR8309N0Y	0.128409	0
GTTCGATTCTCATAGTCCTAGCC	tRF-23-7SI7JP8XDV	0.128287	0
CGTATAGTGGTTAGTACTCTGCGC	tRF-24-MQ18Y3E7IM	0.128202	0
AATGGCTGAGTGAAGCATTGGACT	tRF-24-D8N0X0JYHW	0.127917	0
GGTCGTGGTTGTAGTCCGTGCG	tRF-22-RS9NS334K	0.127913	0
GTTTTTCATATCATTGGTCGTGGTTGTA	tRF-28-7Z8L8NRS9N0B	0.12789	0
CCGTGATCGTATAGTGGTTAGTA	tRF-23-34HWH3RX0B	0.127773	0
TAGGAGATTTCAACTTAACTTGACCGCTCT	tRF-30-V25Z2IUIX1Q7	0.127249	0
ATGGCTGAGTGAAGCATTGGACTGT	tRF-25-IJX3OJI8EW	0.127231	0
GCCCGGATAGCTCAGTCGGTAGAGCATC	tRF-28-PS5P4PW3FJDD	0.127213	0
GCTTTGGGTGCTAATGGTGGAG	tRF-22-QZR44ER8H	0.127211	0
GTGATCGTATAGTGGTTAGTACTC	tRF-24-7EMQ18Y3E5	0.127199	0
ATGGCTGAGTGAAGCATTGGACTGTAA	tRF-27-IJX3OJI8EWF	0.127145	0
GTCAGGATGGCCGAGTGGTCTAAGGC	tRF-26-SP58309MUKD	0.127128	0
TGCAACTCCAAATAAAAGTACC	tRF-22-XO46DODLJ	0.126952	0
ATCCCTGGTGGTCTAGTGGTTAGGATTCGG	tRF-30-HR94SX73V2Y8	0.126777	0
ATGGTTTTTCATATCATTGGTCGTGGTTGT	tRF-30-I3Z9HMI8W47W	0.126624	0
CCGTGATCGTATAGTGGTTAGTACTCTG	tRF-28-34HWH3RXSIDP	0.126538	0
GATTGTGAATCTGACAACAGAGGCTTA	tRF-27-5YXENDBP1IO	0.126434	0
GAGTGAAGCATTGGACTGTAAATCTAAAG	tRF-29-54DFZ2NLD70S	0.126403	0
GGTTCCATGGTGTAATGGTTAGCA	tRF-24-R9J89O9NEU	0.126345	0
GTATAGTGGTTAGTACTCTGC	tRF-21-SL73VL4YD	0.126308	0
GGTTTTTCATATCATTGGTCGTGG	tRF-24-RZYQHQ9M24	0.126296	0
CGTGGTTGTAGTCCGTGCGAGAATA	tRF-25-M8ZLSSXUOL	0.126129	0
CAGGAGATCCTGGGTTCGAATCCCAGCGGT	tRF-30-J25R93WB86Q3	0.125764	0
GAACCAACACCTCTTTACAGTGAC	tRF-24-O1B54ZUPJR	0.1257	0
GGCCGCGTGGCCTAATGGATAAGG	tRF-24-6SM83O9E0Y	0.125581	0
GGTAGCGTGGCCGAGCGGTCTAAG	tRF-24-RPM830MM2S	0.124545	0
GGTTCCATAGTGTAGTGGTTATCACG	tRF-26-R9JP9P9NH50	0.124436	0
GAACCAACACCTCTTTACAGTGACC	tRF-25-O1B54ZUPX1	0.124247	0
AGCATTGGTGGTTCAGTGGTAGAATTCTCG	tRF-30-FQ947673FEWS	0.123925	0
GTTTCCGTAGTGTAGTGGTTATCAC	tRF-25-79MP9P9NH5	0.123867	0
AAACATCAGATTGTGAATCTGACAAC	tRF-26-BF82Z4D7OOD	0.123714	0
GGTTCGATTCCTTCCTTTTTTGCC	tRF-24-R959NRZZJV	0.123429	0
GAAAAAGTCATGGAGGCCATGGGGT	tRF-25-OB1690PQR3	0.123291	0
GCTGTTAACTAAGTGTTTGTG	tRF-21-QWUID4ZW0	0.123267	0
GGGCCAGTGGCGCAATGGATAACG	tRF-24-R118LO9E08	0.122656	0
AACAGCTATCCATTGGTCTTAGGCC	tRF-25-BP4MJYSZ11	0.122194	0
GGTTTTTCATATCATTGGTCGTGGTTGTAG	tRF-30-RZYQHQ9M739P	0.122044	0
TATCATTGGTCGTGGTTGTAGTCC	tRF-24-V6Z3M8ZL2J	0.121921	0
TCCTCGTTAGTATAGTGGTGAGTATCCCCG	tRF-30-897PVP941QKS	0.121827	0
CGGGTTCGATTCCCGGTCAGGGAACCA	tRF-27-M3WE8SSP6D2	0.121644	0
CATTGGTCGTGGTTGTAGTCCGT	tRF-23-JYSWRYVMDN	0.121585	0
GTGAAGCATTGGACTGTAAATCT	tRF-23-7BPN6ISB03	0.121469	0
TAGCGGTTAGGATTCCTGGTTTTC	tRF-24-VH7P59N3K5	0.12134	0
ATGGTGTAATGGTTAGCACTCTGGACTC	tRF-28-I3SERXPIN2D5	0.121238	0
TCCCACATGGTCTAGCGGTTAGGATTC	tRF-27-86J8WPMN1E5	0.121049	0
GGCCGTGATCGTATAGTGGTTAGTACTCTG	tRF-30-6SXMSL73VL4Y	0.120843	0
TCGTGGTTGTAGTCCGTGCGAGA	tRF-23-W47W1R7HX	0.120481	0
CGTGGTTGTAGTCCGTGCGAGAATACC	tRF-27-M8ZLSSXUOLJ	0.120342	0
TATCATTGGTCGTGGTTGTAGT	tRF-22-V6Z3M8ZLN	0.120078	0
GGGGTTAGGCCTCTTTTTACCACC	tRF-24-R3VJ4ZZ5FV	0.120028	0
GGTAGCGTGGCCGAGCGGTCTAAGGCGCTG	tRF-30-RPM830MMUKLY	0.119726	0
GGGTTCGATTCCCGGTCAGGGAACCA	tRF-26-RNLNK88KO1B	0.119567	0
GGAGATGAAAACCTTTTTCCAAG	tRF-23-62XB0ZZRS	0.119552	0
GCCCGGCTAGCTCAGTCGGTAGAGCA	tRF-26-PSQP4PW3FJB	0.119386	0
AATGGCTGAGTGAAGCATTGGACTGT	tRF-26-D8N0X0JYOYE	0.119135	0
TCCCATATGGTCTAGCGGTTAGGATTCCT	tRF-29-86V8WPMN1EJ3	0.11913	0
GTAGTCGTGGCCGAGTGGTTAAGGC	tRF-25-S3M8309NDJ	0.119005	0
ATTGTGAATCTGACAACAGAGGCTTA	tRF-26-IWOMXF026ZB	0.11883	0
TAGGATGGGGTGTGATAGGTGGCACG	tRF-26-V29K9UV3650	0.118803	0
GTTCGATTCCTTCCTTTTTTGCC	tRF-23-7SIRY7ZZDV	0.11879	0
AATACAGACCAAGAGCCTTCA	tRF-21-D5F1D039B	0.118703	0
TGCCGTGATCGTATAGTGGTTAGTACTCTG	tRF-30-XSXMSL73VL4Y	0.118678	0
GTAATGGTTAGCACTCTGGACTTT	tRF-24-SERXPIN2HQ	0.118364	0
GCCCGGATAGCTCAGTCGGTAGAGCATCA	tRF-29-PS5P4PW3FJF2	0.118168	0
GTGGTTCAGTGGTAGAATTCTC	tRF-22-7383RPD95	0.11766	0
ATGGCTGAGTGAAGCATTGGACTG	tRF-24-IJX3OJI8EP	0.117342	0
CATATCATTGGTCGTGGTTGTAG	tRF-23-JQJYSWRY0H	0.117295	0
GCAGAAGGTCCTGGGTTCGAGCCCCAGTGG	tRF-30-P21MNKYUPR18	0.116934	0
GTTTCCGTAGTGTAGCGGTTATCACATTCG	tRF-30-79MP9PMNH5IS	0.116753	0
ATTGGTGGTTCAGTGGTAGAATTCTC	tRF-26-I89NJ4S2I7D	0.116568	0
TGGTGTAATGGTTAGCACTCTGGAC	tRF-25-94U47P299D	0.116486	0
GTATAGTGGTTAGTACTCTGCGTTGT	tRF-26-SL73VL4YMYE	0.115681	0
ATTGGTCGTGGTTGTAGTCCGTGC	tRF-24-I8W47W1R2M	0.115622	0
CTTTGGGTGCTAATGGTGGAG	tRF-21-NYRVU4720	0.115562	0
TATCATTGGTCGTGGTTGTAGTCCGTG	tRF-27-V6Z3M8ZLSSP	0.115553	0
GTGGCGCAGCGGAAGCGTGCTGGGC	tRF-25-7JPJ60MV9J	0.115522	0
AAAACATCAGATTGTGAATCTGAC	tRF-24-BDHPIWOMJR	0.115503	0
TGAAGCATTGGACTGTAAATCTA	tRF-23-X0JYOYUEDO	0.115323	0
TGGTTAGTACTCTGCGTTGTGGCCG	tRF-25-9N15WV7W6S	0.115135	0
TAATGGTTAGCACTCTGGAC	tRF-20-U47P299D	0.115004	0
GGAGTTAAAGACTTTTTCTCTGACC	tRF-25-63U0EZY9X1	0.114966	0
GTATAGTGGTGAGTATCCCCGCC	tRF-23-SL735L8RDV	0.114502	0
CCGTGATCGTATAGTGGTTAGTACTC	tRF-26-34HWH3RXSID	0.114069	0
GGTAGCGTGGCCGAGCGGTCTAAGG	tRF-25-RPM830MMUK	0.113922	0
AGGAGATTTCAACTTAACTTGACCGCTCTG	tRF-30-10I9BZBZOS4Y	0.113898	0
GTCAGGATGGCCGAGTGGTCTAAGG	tRF-25-SP58309MUK	0.113861	0
TGGTTAGTACTCTGCGTTGTGGCC	tRF-24-9N15WV7WIV	0.113779	0
TATCATTGGTCGTGGTTGTAGTCCGTGC	tRF-28-V6Z3M8ZLSS0M	0.113477	0
GGTAGCGTGGCCGAGTGGTCTAAGG	tRF-25-RPM8309MUK	0.11346	0
GCTCCGAGGTGATTTTCATATT	tRF-22-QR535Z8LQ	0.113352	0
GCCCGGCTAGCTCAGTCGGTAGAGC	tRF-25-PSQP4PW3FJ	0.113335	0
GCATTGGTGGTTCAGTGGTAGAATTCTCGC	tRF-30-PNR8YP9LON4V	0.113169	0
GAGGCCCCGGGTTCAATCCCCGGC	tRF-24-5JK876HR19	0.112429	0
TTAGTACTCTGCGTTGTGGCCG	tRF-22-Y3E7QN7JK	0.112418	0
ATCATTGGTCGTGGTTGTAGTCCGTGC	tRF-27-HQ9M739P8WM	0.112329	0
TCTGGACTCTGAATCCAGCGATCCGAG	tRF-27-W8E7OMJHHSH	0.112082	0
GGTTCGAATCCCACCAGAGTCGCCA	tRF-25-R9OMK1F3L6	0.111758	0
ATTTCAACTTAACTTGACCGCTCT	tRF-24-I9BZBZOSH3	0.111417	0
GTTCGATTCCTTCCTTTTTTGCCA	tRF-24-7SIRY7ZZI2	0.110949	0
ATAGCTCAGTGGTAGAGCATTTGACTGC	tRF-28-HJ83RPFQZD0M	0.110746	0
GGCCGCGTGGCCTAATGGATAAGGC	tRF-25-6SM83O9EDJ	0.110523	0
CCGTGATCGTATAGTGGTTAGTAC	tRF-24-34HWH3RX21	0.110009	0
CCGAAAATGTTGGTTATACCC	tRF-21-3BDW9NH1D	0.109643	0
CATGGTCTAGCGGTTAGGATTCCTGG	tRF-26-J8WPMN1E8Y0	0.109637	0
CGTGATCGTATAGTGGTTAGTACTCTGCG	tRF-29-MUWLV47PU9J8	0.109364	0
CATTGGTGGTTCAGTGGTAGAATTCTCGC	tRF-29-JY7383RPD9JM	0.109335	0
CAACTTAACTTGACCGCTCTGACC	tRF-24-2IUIX1Q7HV	0.109259	0
TCCCATATGGTCTAGCGGTTAGGATTCC	tRF-28-86V8WPMN1E0J	0.108873	0
ATTTCAACTTAACTTGACCGCT	tRF-22-I9BZBZOS3	0.108869	0
AGCTCAGTGGTAGAGCATTTGACTGC	tRF-26-F918V0JZOYD	0.108696	0
TGATCGTATAGTGGTTAGTACTCT	tRF-24-XMSL73VLH3	0.108681	0
GTTGTAGTCCGTGCGAGAATACCA	tRF-24-7W1R7HFEE2	0.108646	0
GAAAAAGTCATGGAGGCCATGGGGTTGG	tRF-28-OB1690PQR304	0.108626	0
GCATTGGTGGTTCAGTGGTAGAATTCTC	tRF-28-PNR8YP9LOND5	0.108401	0
TCCCATATGGTCTAGCGGTTAGGATTC	tRF-27-86V8WPMN1E5	0.108343	0
CAGGAGATCCTGGGTTCGAATCCCAGCGGG	tRF-30-J25R93WB86QK	0.108087	0
TTCAACTTAACTTGACCGCTCTGAC	tRF-25-YONONU3IND	0.107867	0
GCAGAGCCCGGTAATCGCATAA	tRF-22-P2PSSELQF	0.107754	0
TCATTGGTCGTGGTTGTAGTCCGTGCG	tRF-27-8NRS9NS334K	0.10769	0
GAGATTTCAACTTAACTTGACCG	tRF-23-5EYONONUDK	0.107611	0
GTGGGTTCGAATCCCACTTCTGACAC	tRF-26-7KYUHRE9XFD	0.107422	0
GTTTCCGTAGTGTAGTGGTTATCACGTTC	tRF-29-79MP9P9NH525	0.107375	0
GTTGATGCAGAGTGGGGTTTTG	tRF-22-7UXP18RZP	0.106715	0
TTCAACTTAACTTGACCGCTCTGACC	tRF-26-YONONU3INDD	0.106312	0
GGGGGTATAGCTCAGTGGTAGAGCATTTG	tRF-29-RKVP4P9L5FKP	0.106148	0
TGGCGCAGCGGAAGCGTGCTGGGC	tRF-24-9HJHOJ7II9	0.106022	0
CGTGATCGTATAGTGGTTAGTACTC	tRF-25-MUWLV47PU9	0.106016	0
ATCGTATAGTGGTTAGTACTCTGCG	tRF-25-HWH3RXSINH	0.105727	0
TGATCGTATAGTGGTTAGTACTCTGC	tRF-26-XMSL73VL4YD	0.105718	0
GTAATGGTTAGCACTCTGGACTCT	tRF-24-SERXPIN2H3	0.10565	0
AAATGGCTGAGTGAAGCATTGGACTGT	tRF-27-B4QU7BPN6IN	0.105491	0
AGCCGTGATCGTATAGTGGTTAGTACTCTG	tRF-30-FSXMSL73VL4Y	0.10529	0
CTCACAAGAACTGCTAACTCATGCC	tRF-25-45DBNIB9I1	0.105145	0
TGGTCGTGGTTGTAGTCCGTGCGAGA	tRF-26-9M739P8WQ0B	0.104984	0
CTTAGGAGATTTCAACTTAACTTGACCGCT	tRF-30-NP5EYONONU3I	0.104776	0
GTAATGGTTAGCACTCTGGACTC	tRF-23-SERXPIN2D5	0.104485	0
TTGGTCGTGGTTGTAGTCCGTGCG	tRF-24-Z3M8ZLSSJ8	0.104335	0
TGGTTGTAGTCCGTGCGAGAATACC	tRF-25-9NS334L2H1	0.104151	0
ATCATTGGTCGTGGTTGTAGTCCGT	tRF-25-HQ9M739P8W	0.103925	0
GAAAAAGTCATGGAGGCCATGGGGTTG	tRF-27-OB1690PQR3P	0.103691	0
CATCAGATTGTGAATCTGACAACAG	tRF-25-J65YXENDBP	0.103309	0
ACAGCTATCCATTGGTCTTAGGC	tRF-23-0JVRI8WXD9	0.102986	0
TGGTGGTTCAGTGGTAGAATTCTCGC	tRF-26-947673FEWSD	0.102734	0
GGCTCACATCACCCCATAAACACCA	tRF-25-690M0RHB26	0.102631	0
ATATCATTGGTCGTGGTTGTAGT	tRF-23-HMI8W47WZ	0.102005	0
GCTTTGGGTGCTAATGGTGGAGT	tRF-23-QZR44ER8Z	0.101776	0
TCAGTCGGTAGAGCATGGGACTCT	tRF-24-83ML5F92H3	0.10169	0
TTAGGAGATTTCAACTTAACTTGACCG	tRF-27-YKFN8DYDZDK	0.10156	0
GGTAGCGTGGCCGAGCGGTCTAAGGC	tRF-26-RPM830MMUKD	0.10156	0
AACATCAGATTGTGAATCTGACAACAG	tRF-27-BQJE9UHY0DH	0.100905	0
TTGGTCGTGGTTGTAGTCCGTGCGAG	tRF-26-Z3M8ZLSSXU0	0.100763	0
CATTGGTCGTGGTTGTAGTCCGTG	tRF-24-JYSWRYVMH0	0.10075	0
TCATATCATTGGTCGTGGTTGTA	tRF-23-8L8NRS9N0B	0.100718	0
GTCAGGATGGCCGAGCGGTCTAAGGCGCT	tRF-29-SP5830MMUK1W	0.100527	0
GGAGATTTCAACTTAACTTGACC	tRF-23-62Z6EXEYV	0.10051	0
ATATCATTGGTCGTGGTTGTAGTCC	tRF-25-HMI8W47W1R	0.100421	0
GGTTCCATAGTGTAGTGGTTATCACGTCT	tRF-29-R9JP9P9NH523	0.100358	0
GAAAAAGTCATGGAGGCCATGGGG	tRF-24-OB1690PQIY	0.100173	0
GATAACAGCTATCCATTGGTCTTAG	tRF-25-5OJIH6Z3NP	0.10003	0
GGAGATTTCAACTTAACTTGACCG	tRF-24-62Z6EXEYEK	0.099819	0
CATTGGTCGTGGTTGTAGTCCGTGC	tRF-25-JYSWRYVMMV	0.0998072	0
AACATCAGATTGTGAATCTGACAACAGA	tRF-28-BQJE9UHY0DX	0.0996398	0
GGCTCGTTGGTCTAGGGGTATGATTC	tRF-26-6978WPRLXND	0.0996005	0
GGTTAGTACTCTGCGTTGTGGCCG	tRF-24-RXSINHZ4IK	0.0994792	0
AGTAAGGTCAGCTAAATAA	tRF-19-1OR6QOFF	0.0993583	0
AATGGTGGAGTTAAAGACTTTTT	tRF-23-D890YBOZ0Q	0.0992462	0
GGTAGCGTGGCCGAGTGGTCTAAGGC	tRF-26-RPM8309MUKD	0.0990508	0
GGGGGTATAGCTCAGGGGTAGAGCATTTG	tRF-29-RKVP4PRL5FKP	0.0990251	0
CGTGATCGTATAGTGGTTAGTACTCTGC	tRF-28-MUWLV47PU90M	0.0988297	0
GTTTCCGTAGTGTAGTGGTCATCACGTTCG	tRF-30-79MP9P9MH57S	0.0987464	0
CATTGGTCGTGGTTGTAGTCCGTGCG	tRF-26-JYSWRYVMMV0	0.0987311	0
ACCAACACCTCTTTACAGTGACC	tRF-23-0O27NXJ4V	0.0987023	0
TTTCAACTTAACTTGACCGCTCTGAC	tRF-26-Z6EXEY0VWUD	0.0983057	0
GGGCCAGTGGCGCAATGGATAACGC	tRF-25-R118LO9EBV	0.0980073	0
GTCTAACAACATGGCTTTCTCACC	tRF-24-SX0DIJZ7FV	0.0979048	0
GGGGGTATAGCTCAGTGGGTAGAGCATTTG	tRF-30-RKVP4P93FJIY	0.0974646	0
GATTGTGAATCTGACAACAGAGGCTTACG	tRF-29-5YXENDBP1I28	0.0973551	0
GGTTAGCACTCTGGACTCTGAATCCAGC	tRF-28-RXPIN24YDR9	0.0970425	0
TTGGTCTAGGGGTATGATTCTCGGT	tRF-25-Z34KRQ59W3	0.096779	0
AAACATCAGATTGTGAATCTGACAACA	tRF-27-BF82Z4D7OO2	0.0966022	0
GCCCGGCTAGCTCAGTCGGTAGAGCATGGG	tRF-30-PSQP4PW3FJIK	0.0963895	0
GTCGTGGTTGTAGTCCGTGCGAGAATAC	tRF-28-SWRYVMMV5B01	0.0963028	0
GCACTGGTGGTTCAGTGGTAGAATTCTCGC	tRF-30-PIR8YP9LON4V	0.0961601	0
GCGCCGCTGGTGTAGTGGTATCATGC	tRF-26-Q1Q89P9L84D	0.0959668	0
ATTGGTCGTGGTTGTAGTCCGTGCG	tRF-25-I8W47W1R7H	0.0958224	0
GGGGGTATAGCTCAGTGGTAGAGC	tRF-24-RKVP4P9LH9	0.0955175	0
GTTAAGATGGCAGAGCCCGGTAATC	tRF-25-7O58J0K8UM	0.0954524	0
AACATCAGATTGTGAATCTGACAACA	tRF-26-BQJE9UHY0DB	0.0951406	0
GGGGATGTAGCTCAGTGGTAGAGC	tRF-24-R29P4P9LH9	0.0950669	0
GGTTCCATAGTGTAGCGGTTATCACGTCTG	tRF-30-R9JP9PMNH5SY	0.0947914	0
GCCCGGATAGCTCAGTCGGTAGAGCA	tRF-26-PS5P4PW3FJB	0.0946735	0
GCATTGGTGGTTCAGTGGTAGAATTCT	tRF-27-PNR8YP9LON3	0.0943945	0
GAGTGAAGCATTGGACTGTAAATC	tRF-24-54DFZ2NLED	0.0943855	0
ACATCAGATTGTGAATCTGACAACA	tRF-25-0MFN7BWU2F	0.0943235	0
GTAGTCGTGGCCGAGTGGTTAAGGCGATGG	tRF-30-S3M8309NDJ58	0.0943033	0
GCCCGGCTAGCTCAGTCGGTAGAGCATGAG	tRF-30-PSQP4PW3FJI0	0.0943024	0
GAGTGAAGCATTGGACTGTAAATCT	tRF-25-54DFZ2NLD7	0.0939463	0
GATTGTGAATCTGACAACAGAGGCT	tRF-25-5YXENDBP1I	0.0939125	0
TTTTCATATCATTGGTCGTGGTTG	tRF-24-Z9HMI8W42P	0.0934743	0
GGTTCGATTCCTTCCTTTTTTGC	tRF-23-R959NRZZ0M	0.0931431	0
GTCAGGATGGCCGAGTGGTCTAAGGCGCC	tRF-29-SP58309MUK1V	0.0929957	0
TCATTGGTCGTGGTTGTAGTCCGTGC	tRF-26-8NRS9NS334D	0.0927104	0
TAGTGGTTAGTACTCTGCGTTGTGGC	tRF-26-V47PU9XW98D	0.0926742	0
CCCACATGGTCTAGCGGTTAGGATTCCTGG	tRF-30-K5I34JRX6N38	0.0925689	0
GCAGAGTGGGGTTTTGCAGTCCT	tRF-23-P27K7ZP3D3	0.0925248	0
TTCAGTTGATGCAGAGTGGGGTTTTGCAGT	tRF-30-YPZEP27K7ZP3	0.0924898	0
ATATCATTGGTCGTGGTTGTAGTC	tRF-24-HMI8W47WFD	0.0923143	0
ATCATTGGTCGTGGTTGTAGTCCGTG	tRF-26-HQ9M739P8W0	0.0917255	0
CTTTGGGTGCTAATGGTGGAGTTA	tRF-24-NYRVU4722O	0.0914074	0
TGGTCGTGGTTGTAGTCCGTGCGAG	tRF-25-9M739P8WQ0	0.091346	0
ATGGCTGAGTGAAGCATTGGACT	tRF-23-IJX3OJI8W	0.0913249	0
GTCAGGATGGCCGAGCGGTCTAAGGCGCTG	tRF-30-SP5830MMUKLY	0.0913041	0
GCGTTGGTGGTATAGTGGTGAGCATAGCTG	tRF-30-QNR8VP94FQFY	0.0912631	0
AAACATCAGATTGTGAATCTGACAACAG	tRF-28-BF82Z4D7OODH	0.0912217	0
CATGGTGTAATGGTTAGCACTCTGGACTC	tRF-29-J89O9NF5W8E5	0.0909699	0
CCATATGGTCTAGCGGTTAGGATTCCTGG	tRF-29-KL9MVH7P59H4	0.0907495	0
GGTTCAGTGGTAGAATTCTCGCC	tRF-23-R918VBY9DV	0.0907071	0
GTTTCCGTAGTGTAGTGGTTATCACGTTCG	tRF-30-79MP9P9NH57S	0.0906852	0
GCACTGGTGGTTCAGTGGTAGAATTCTC	tRF-28-PIR8YP9LOND5	0.0905759	0
TAGGATGGGGTGTGATAGGTGGCACGGA	tRF-28-V29K9UV365DX	0.090482	0
TTGGTGGTTCAGTGGTAGAATTCTCGC	tRF-27-Z3R918VBY9M	0.0903034	0
GTTAAGATGGCAGAGCCCGGTAAT	tRF-24-7O58J0K827	0.0901752	0
CATATCATTGGTCGTGGTTGT	tRF-21-JQJYSWRYE	0.0900484	0
GTCGTGGTTGTAGTCCGTGCGAG	tRF-23-SWRYVMMVDS	0.0900404	0
TGGTCGTGGTTGTAGTCCGTGCGA	tRF-24-9M739P8WIL	0.0899902	0
GGTTCGATCCCCGGCATCTCCACCA	tRF-25-R95R3JH926	0.0899859	0
GGGGGATTAGCTCAAATGGTAGA	tRF-23-RKIP4OI3X	0.08996	0
GGTTCAGTGGTAGAATTCTCGC	tRF-22-R918VBY9M	0.0899171	0
TGAGTGAAGCATTGGACTGTAAATC	tRF-25-X3OJI8EWBM	0.0896603	0
GTTGATTAGGGTGCTTAGCTGTT	tRF-23-7UYK7IVI0E	0.089564	0
CATATCATTGGTCGTGGTTGTAGTCC	tRF-26-JQJYSWRYVMD	0.0893416	0
AGTGAAGCATTGGACTGTAAATCT	tRF-24-1UFQ9D9OF3	0.0887722	0
GGTTAGCACTCTGGACTCTGAATC	tRF-24-RXPIN24YED	0.088687	0
ACACTTAGGAGATTTCAACTTAACTTGACC	tRF-30-0IV25Z2IUIX1	0.0886331	0
GAGTGAAGCATTGGACTGTAAATCTA	tRF-26-54DFZ2NLD7B	0.0884529	0
TCCCACATGGTCTAGCGGTTAGGATTCC	tRF-28-86J8WPMN1E0J	0.0884165	0
TAGTGGTTAGTACTCTGCGTTG	tRF-22-V47PU9XWP	0.0882384	0
TAGGATGGGGTGTGATAGGTGGCA	tRF-24-V29K9UV3IU	0.0877859	0
GACCGCGTGGCCTAATGGATAAGGCGTCTG	tRF-30-OSM83O9EDJSY	0.0877052	0
ATTGGTCGTGGTTGTAGTCCGTGCGA	tRF-26-I8W47W1R7HB	0.0876487	0
ATATCATTGGTCGTGGTTGTAGTCCG	tRF-26-HMI8W47W1R0	0.086922	0
TCAAAGGTTGTGGGTTCGAATCCCACCAG	tRF-29-8BRY93WB861H	0.0869123	0
TTCATATCATTGGTCGTGGTTGTA	tRF-24-YQHQ9M73KB	0.0869091	0
AGCTCAGTGGTAGAGCATTTGACT	tRF-24-F918V0JZHW	0.086161	0
TCAACTTAACTTGACCGCTCTGACC	tRF-25-8DYDZDL9X1	0.0860506	0
AGCAGAGTGGCGCAGCGGAAGCGTGCTGGG	tRF-30-FP18LPMBQ4NK	0.0857172	0
TGGTCTAGTGGTTAGGATTCGGCGC	tRF-25-9MV47P596V	0.0856491	0
TCATTGGTCGTGGTTGTAGTCCGTG	tRF-25-8NRS9NS334	0.0853775	0
GATTAGGGTGCTTAGCTGTTAACT	tRF-24-5XR4NPNN0W	0.0852265	0
GGTCGTGGTTGTAGTCCGTGCGA	tRF-23-RS9NS334DL	0.0848166	0
TCATATCATTGGTCGTGGTTGTAGTCCG	tRF-28-8L8NRS9NS3DK	0.0846306	0
AAAACATCAGATTGTGAATCTGACAAC	tRF-27-BDHPIWOMXF1	0.0846222	0
GTCGTGGTTGTAGTCCGTGCGAGAATA	tRF-27-SWRYVMMV5BO	0.0846222	0
TAACAGCTATCCATTGGTCTTAG	tRF-23-UFQQKNR70H	0.0844188	0
GATGCAGAGTGGGGTTTTGCA	tRF-21-5VF3R3ZVB	0.0837332	0
AGCTCAGGGGTAGAGCATTTGACT	tRF-24-F91KV0JZHW	0.0836555	0
ACAGCTATCCATTGGTCTTAGGCC	tRF-24-0JVRI8WXIV	0.0832874	0
ATTTCAACTTAACTTGACCGCTCTG	tRF-25-I9BZBZOS4Y	0.0828713	0
GGTTCCATAGTGTAGTGGTTATCACGTCTG	tRF-30-R9JP9P9NH5SY	0.0824277	0
GACGAGGTGGCCGAGTGGTTAAGGCGATGG	tRF-30-OUR8309NDJ58	0.0824141	0
GGGGATGTAGCTCAGTGGTAGAGCGCGC	tRF-28-R29P4P9L5HDM	0.0820609	0
TGGTCTAGTGGTTAGGATTCGGCG	tRF-24-9MV47P59I8	0.0819512	0
ACCAGGATGGCCGAGTGGTTAAGGC	tRF-25-0P58309NDJ	0.081796	0
GGTGTAATGGTTAGCACTCTGGAC	tRF-24-RWD8YJE7IR	0.0816799	0
GGCTCGTTGGTCTAGTGGTATGATTCTCGC	tRF-30-6978WP9LXN4V	0.0815541	0
GACGAGGTGGCCGAGTGGTTAAGGC	tRF-25-OUR8309NDJ	0.0813856	0
TGGGTTTAAGTCCCATTGGTCTAGCC	tRF-26-93Y086Z34JD	0.0812947	0
GGCTCGTTGGTCTAGGGGTATGATTCTCGC	tRF-30-6978WPRLXN4V	0.0806819	0
GAGATTTCAACTTAACTTGACCGCT	tRF-25-5EYONONU3I	0.0806163	0
ATGATAATCATATTTACCAACC	tRF-22-IED6VZ0OJ	0.0802484	0
GCATTGGTGGTTCAGTGGTAGAATTCTCG	tRF-29-PNR8YP9LONHK	0.0800395	0
GATTTCAACTTAACTTGACCGCT	tRF-23-5Z2IUIX1DW	0.0799728	0
TTGGTCTAGGGGTATGATTCTCGG	tRF-24-Z34KRQ59J4	0.0799105	0
CACTGAAAATGTTTAGACGGGC	tRF-22-2YBE7XO8M	0.0798211	0
GGTTGTAGTCCGTGCGAGAATACC	tRF-24-RYVMMV5B2V	0.0790942	0
GTTAAGATGGCAGAGCCCGGTAATCG	tRF-26-7O58J0K8UM0	0.079017	0
GTTAAGATGGCAGAGCCCGGTAATCGCA	tRF-28-7O58J0K8UMDU	0.0787786	0
ATGGTGTAATGGTTAGCACTCTGGA	tRF-25-I3SERXPIN2	0.0780795	0
GGTTCCATAGTGTAGTGGTTATCACATCTG	tRF-30-R9JP9P9NH5HY	0.0779415	0
ATGGATAACGCGTCTGACTACGGA	tRF-24-I2UHM7OX1X	0.077473	0
GGTGTAATGGTTAGCACTCTGGACT	tRF-25-RWD8YJE76I	0.0766636	0
GTCACGGTGGCCGAGTGGTTAAGGC	tRF-25-S5R8309NDJ	0.0764409	0
GTCGTGGTTGTAGTCCGTGCGA	tRF-22-SWRYVMMVL	0.0764045	0
GTGTAATGGTTAGCACTCTGGACTC	tRF-25-7LI3VF4YO9	0.0761183	0
CGTGGTTGTAGTCCGTGCGAGAAT	tRF-24-M8ZLSSXUH7	0.0760619	0
GGCCGGTTAGCTCAGTTGGTTAGAGC	tRF-26-6S7P4PZ3V0D	0.075943	0
TATCATTGGTCGTGGTTGTAGTCCG	tRF-25-V6Z3M8ZLSS	0.0758551	0
GGCTCGTTGGTCTAGGGGTATGATTCTCGG	tRF-30-6978WPRLXN48	0.0758414	0
GAGATTTCAACTTAACTTGACC	tRF-22-5EYONONUJ	0.0754868	0
AACAGCTATCCATTGGTCTTAGGC	tRF-24-BP4MJYSZE9	0.0754581	0
AGTGAAGCATTGGACTGTAAATC	tRF-23-1UFQ9D9ODD	0.0753369	0
TCAAAGGTTCCGGGTTCGAGTCCCGGCGG	tRF-29-8BR9M3W08SI4	0.0752002	0
CGTATAGTGGTTAGTACTCTGCGTTG	tRF-26-MQ18Y3E7QN0	0.0749647	0
CACTGAAAATGTTTAGACGGGCT	tRF-23-2YBE7XO8DW	0.0747936	0
GATTGTGAATCTGACAACAGAGGCTT	tRF-26-5YXENDBP1IE	0.0746549	0
GCTCAGTGGTAGAGCATTTGACTGC	tRF-25-Q673FJIYEV	0.0746008	0
GCAGCGATGGCCGAGTGGTTAAGGC	tRF-25-PJ58309NDJ	0.0739772	0
TTGGTCGTGGTTGTAGTCCGTGCGA	tRF-25-Z3M8ZLSSXU	0.073766	0
GGTTGTAGTCCGTGCGAGAATACCA	tRF-25-RYVMMV5BU6	0.0736038	0
TCCCACATGGTCTAGCGGTTAGGATTCCTG	tRF-30-86J8WPMN1E8Y	0.0733463	0
GGGGGTATAGCTCAGGGGTAGAGC	tRF-24-RKVP4PRLH9	0.0732768	0
TCATATCATTGGTCGTGGTTGTAG	tRF-24-8L8NRS9N2H	0.0732755	0
GGTTTTTCATATCATTGGTCGTGGTTGTA	tRF-29-RZYQHQ9M73KB	0.072587	0
TAACCAAAACATCAGATTGTGAATCT	tRF-26-U1BDHPIWOME	0.0725235	0
GCAATGGTGGTTCAGTGGTAGAATTCTC	tRF-28-PER8YP9LOND5	0.0719609	0
GCTAACTCATGCCCCCATGTC	tRF-21-QO4QPRJWD	0.0712678	0
GTGTAATGGTTAGCACTCTGGACTCT	tRF-26-7LI3VF4YO9E	0.0711146	0
TGAGTGAAGCATTGGACTGTAAATCTA	tRF-27-X3OJI8EWBMO	0.0708212	0
GTTGATGCAGAGTGGGGTTTTGCA	tRF-24-7UXP18RZJU	0.0706981	0
TGGGTTTAAGTCCCATTGGTCTA	tRF-23-93Y086Z3DO	0.0702583	0
TGGTTAGTACTCTGCGTTGTGGCCGC	tRF-26-9N15WV7W6SD	0.0702041	0
GGTTAGCACTCTGGACTTTGAATC	tRF-24-RXPIN2NYED	0.0699477	0
GTGGTTCAGTGGTAGAATTCTCGCC	tRF-25-7383RPD9W1	0.0694743	0
GCAATGGTGGTTCAGTGGTAGAATTCTCGC	tRF-30-PER8YP9LON4V	0.0694678	0
GATAACAGCTATCCATTGGTCTT	tRF-23-5OJIH6Z3DQ	0.0694347	0
GGTTCCATAGTGTAGTGGTTATCACGTC	tRF-28-R9JP9P9NH50D	0.0693824	0
TAACAGCTATCCATTGGTCTTAGGCC	tRF-26-UFQQKNR7VJD	0.0690928	0
TTAGGAGATTTCAACTTAACTTGACCGCT	tRF-29-YKFN8DYDZD1W	0.0690749	0
CTTAGGAGATTTCAACTTAACTTGACCG	tRF-28-NP5EYONONUDK	0.0689805	0
AGGAGATTTCAACTTAACTTGACC	tRF-24-10I9BZBZHV	0.0688576	0
GGGTTTAAGTCCCATTGGTCTAG	tRF-23-RNU3KQ9M0H	0.0687938	0
TGAGTGAAGCATTGGACTGTAAATCT	tRF-26-X3OJI8EWBME	0.0683923	0
CATATCATTGGTCGTGGTTGTAGT	tRF-24-JQJYSWRY2Z	0.0682657	0
GGTTAGCACTCTGGACTCTGAATCC	tRF-25-RXPIN24YDR	0.0682406	0
CAGAGTGGCGCAGCGGAAGCGTGCTGGGC	tRF-29-J09HJHOJ7II9	0.0678939	0
GGGTCGATTCCCCGACGGGGAGC	tRF-23-RM59KUMK9	0.0675737	0
AACATCAGATTGTGAATCTGACAAC	tRF-25-BQJE9UHY0D	0.0673833	0
AAATGGCTGAGTGAAGCATTGGACT	tRF-25-B4QU7BPN6I	0.0672438	0
GAGCTTAAACCCCCTTATTTCTACC	tRF-25-5IUDK7VZ41	0.0660513	0
AAGTCATGGAGGCCATGGGGTT	tRF-22-DMI2669KQ	0.0656964	0
ACATCAGATTGTGAATCTGACAACAG	tRF-26-0MFN7BWU2F0	0.0655547	0
TCCCTGGTGGTCTAGTGGTTAGGATTCGG	tRF-29-87R8WP9N1EJ4	0.0655542	0
GTGAAGCATTGGACTGTAAATCTA	tRF-24-7BPN6ISBJO	0.0655291	0
TCCTCGTTAGTATAGTGGTTAGTATCCCCG	tRF-30-897PVP9N1QKS	0.0653071	0
ATTGGTGGTTCAGTGGTAGAATTCTCGC	tRF-28-I89NJ4S2I7DM	0.0648049	0
ATGGTGTAATGGTTAGCACTCTGGACT	tRF-27-I3SERXPIN23	0.0647763	0
GGTTTAAGTCCCATTGGTCTAGCC	tRF-24-RZDMKNR7EV	0.0644049	0
TTAGGAGATTTCAACTTAACTTGACC	tRF-26-YKFN8DYDZDD	0.0643988	0
ATGGTCTAGCGGTTAGGATTCCTGG	tRF-25-I34JRX6N38	0.0639777	0
GGCCCCATGGTGTAATGGTTAGCACTCTGG	tRF-30-6RJ89O9NF5W8	0.0631693	0
GCTTTGGGTGCTAATGGTGGAGTT	tRF-24-QZR44ER8FE	0.0631191	0
AAGCACCCAACTTACACTTAGGAG	tRF-24-DFKON5EXIS	0.0630683	0
ATAGTGGTTAGTACTCTGCGTTG	tRF-23-H3RXSINH0P	0.0626646	0
GCAGAGCCCGGTAATCGCATAAA	tRF-23-P2PSSELQ6	0.0623661	0
GTCGTGGTTGTAGTCCGTGCGAGA	tRF-24-SWRYVMMVHX	0.0623626	0
GTTTTTCATATCATTGGTCGTGGTTG	tRF-26-7Z8L8NRS9N0	0.0622426	0
TCGTATAGTGGTTAGTACTCTGCGTTG	tRF-27-WLV47PU9XWP	0.0622145	0
GGTCGTGGTTGTAGTCCGTGCGAGAAT	tRF-27-RS9NS334L2I	0.0620195	0
GGTTCCATGGTGTAATGGTTAGCACTCTG	tRF-29-R9J89O9NF5JP	0.0619282	0
GTTAACTAAGTGTTTGTGGGTTTA	tRF-24-7O409Z7KKO	0.0618866	0
AAAACATCAGATTGTGAATCTGA	tRF-23-BDHPIWOM0L	0.0617037	0
TCGTATAGTGGTTAGTACTCTGCGT	tRF-25-WLV47PU9XW	0.0611773	0
GCTGTGATGGCCGAGTGGTTAAGGC	tRF-25-QW58309NDJ	0.0610881	0
AACTTCCAATTAACTAGTTTTGAC	tRF-24-BZKEUI1ZJR	0.060889	0
GGTCCCATGGTGTAATGGTTAGCA	tRF-24-RRJ89O9NEU	0.0607106	0
GGGGGATTAGCTCAAATGGTAGAGC	tRF-25-RKIP4OI3FJ	0.0602921	0
AACTTCCAATTAACTAGTTTTGACA	tRF-25-BZKEUI1ZXF	0.0601859	0
GCCGTGATCGTATAGTGGTTAGTACTCTGC	tRF-30-PW5SVP9N15WV	0.0601262	0
GGTCGTGGTTGTAGTCCGTGCGAG	tRF-24-RS9NS3341S	0.0600413	0
TCGTGGTTGTAGTCCGTGCGAGAATA	tRF-26-W47W1R7HFEB	0.0600048	0
ATAACCCAGAGGTCGATGGATCGAAA	tRF-26-HDK2RSI2WBB	0.0598582	0
TAGGAGATTTCAACTTAACTTGACCG	tRF-26-V25Z2IUIX10	0.0598526	0
GCGTTGGTGGTATAGTGGTTAGCATAGCT	tRF-29-QNR8VP9NFQEW	0.0597702	0
ATAACAGCTATCCATTGGTCTTAG	tRF-24-HDFX8Q9MKH	0.058583	0
GATTAGGGTGCTTAGCTGTTAAC	tRF-23-5XR4NPNNR	0.0584767	0
GTGGTTCAGTGGTAGAATTCTCGC	tRF-24-7383RPD9JM	0.0576283	0
TGGTGGTCTAGTGGTTAGGATTCGGCGC	tRF-28-94SX73V2Y8DM	0.0573858	0
GCCATGATCGTATAGTGGTTAGTACTCTGC	tRF-30-PQ5SVP9N15WV	0.0569816	0
GATTTCAACTTAACTTGACCGCTCT	tRF-25-5Z2IUIX1Q7	0.0569042	0
GGGGAATTAGCTCAAATGGTAGA	tRF-23-R2IP4OI3X	0.0566338	0
TTGGGTGCTAATGGTGGAGTTAAA	tRF-24-ZKXXI36326	0.0563442	0
TTCAAAGGTTCCGGGTTCGAGTCCCGGCGG	tRF-30-YO1N3KYUSR68	0.0560913	0
GGCCGGTTAGCTCAGTTGGTCAGAGC	tRF-26-6S7P4PZ3J0D	0.0560517	0
GAGATTTCAACTTAACTTGACCGC	tRF-24-5EYONONU1M	0.056	0
GGTCCCATGGTGTAATGGTTAGCACTCTG	tRF-29-RRJ89O9NF5JP	0.0556811	0
GGGTCGATTCCCCGACGGGGAGCCA	tRF-25-RM59KUMKF6	0.0555282	0
AGGAGATTTCAACTTAACTTGACCG	tRF-25-10I9BZBZOS	0.0554701	0
CCCATATGGTCTAGCGGTTAGGATTCCTGG	tRF-30-KQI34JRX6N38	0.0552566	0
CAGGATGGCCGAGCGGTCTAAGGCGCTGCG	tRF-30-J2915HSX1HNH	0.0548809	0
TTTTTCATATCATTGGTCGTGGTTG	tRF-25-ZZJQJYSWRY	0.0543379	0
GGTTCAATCCCCGGCACCTCCACCA	tRF-25-R9DR3J0926	0.0542369	0
GCCCGGCTAGCTCAGTCGGTAGAGCATGG	tRF-29-PSQP4PW3FJF4	0.054101	0
GAGATTTCAACTTAACTTGACCGCTCT	tRF-27-5EYONONU3I3	0.0536055	0
GTGGTCTAGTGGTTAGGATTCGGCG	tRF-25-7343RX6NMH	0.0535652	0
TCATTGGTCGTGGTTGTAGTCCGT	tRF-24-8NRS9NS31N	0.0534203	0
GGTCGTGGTTGTAGTCCGTGCGAGA	tRF-25-RS9NS334L2	0.0531553	0
GCCGTGATCGTATAGTGGTTAGTACTC	tRF-27-PW5SVP9N155	0.052861	0
GCAATGGTGGTTCAGTGGTAGAATTCTCG	tRF-29-PER8YP9LONHK	0.0525771	0
TATAGTGGTTAGTACTCTGCGTTG	tRF-24-VP9N15WV2P	0.0518144	0
ACCAGAATGGCCGAGTGGTTAAGGC	tRF-25-0PD8309NDJ	0.0517773	0
GAAAAAGTCATGGAGGCCATGGGGTT	tRF-26-OB1690PQR3E	0.0511957	0
GGTCCCATGGTGTAATGGTTAGCACTCTGG	tRF-30-RRJ89O9NF5W8	0.0511185	0
TTTTTCATATCATTGGTCGTGGTTGTAGTC	tRF-30-ZZJQJYSWRYVM	0.0507818	0
GCGTTGGTGGTATAGTGGTTAGCATAGCTG	tRF-30-QNR8VP9NFQFY	0.0507115	0
GCCCGGATAGCTCAGTCGGTAGAGCAT	tRF-27-PS5P4PW3FJI	0.0505978	0
GCTGAGTGAAGCATTGGACTGTAAATC	tRF-27-QU7BPN6ISB5	0.0505934	0
AAATGGCTGAGTGAAGCATTGGACTG	tRF-26-B4QU7BPN6I0	0.0500565	0
GTCGTGGTTGTAGTCCGTGCGAGAAT	tRF-26-SWRYVMMV5BE	0.049966	0
CTTAGGAGATTTCAACTTAACTTGACC	tRF-27-NP5EYONONUJ	0.0498917	0
GATTTCAACTTAACTTGACCGCTC	tRF-24-5Z2IUIX1I5	0.0492043	0
GATCGTATAGTGGTTAGTACTCTGCGTTG	tRF-29-5SVP9N15WV2P	0.0486481	0
CACTGAAAATGTTTAGACGGGCTC	tRF-24-2YBE7XO8I5	0.0483112	0
ACTTAGGAGATTTCAACTTAACTTGACCG	tRF-29-EX62Z6EXEYEK	0.0471937	0
AGAGAACCAACACCTCTTTACAG	tRF-23-F20O27NXDH	0.0468897	0
GGAGATTTCAACTTAACTTGACCGCT	tRF-26-62Z6EXEY0VE	0.046321	0
CGCCGCGGCCCGGGTTCGATTCCCGGTCAG	tRF-30-LSM1M3WE8SSP	0.046238	0
GGGGGATTAGCTCAAATGGTAGAGCGCTCG	tRF-30-RKIP4OI3FJQS	0.0460312	0
GTGGTCTAGTGGTTAGGATTCGGCGC	tRF-26-7343RX6NMHD	0.0458795	0
AAGGGCTTAGCTTAATTAAAGTGGC	tRF-25-DKNPNOYB7J	0.0453991	0
GTGTAATGGTTAGCACTCTGGAC	tRF-23-7LI3VF4YDR	0.0451249	0
GTCGTGGTTGTAGTCCGTGCGAGAA	tRF-25-SWRYVMMV5B	0.0449057	0
TAAATACAGACCAAGAGCCTTCA	tRF-23-UE02K0F702	0.0446018	0
ATGGTGTAATGGTTAGCACTCTGGAC	tRF-26-I3SERXPIN2D	0.0445591	0
CCATGGTGTAATGGTTAGCACTCTGGAC	tRF-28-K47LI3VF4YDR	0.0442619	0
GGTGGTTCAGTGGTAGAATTCTCGCC	tRF-26-R8YP9LON4VD	0.0441147	0
CATGCCCCCATGTCTAACAACATGGC	tRF-26-JVK697BOJ8D	0.0440449	0
ACTTAGGAGATTTCAACTTAACTTGACC	tRF-28-EX62Z6EXEYV	0.0436809	0
CTGGTGGTCTAGTGGTTAGGATTCGGC	tRF-27-N3R718YKISM	0.0433713	0
ATAACCCAGAGGTCGATGGATCGAA	tRF-25-HDK2RSI2WB	0.0433384	0
TCCCATATGGTCTAGCGGTTAGGATTCCTG	tRF-30-86V8WPMN1E8Y	0.0432065	0
ATCGTATAGTGGTTAGTACTCTGC	tRF-24-HWH3RXSIHM	0.043075	0
GCCGTGATCGTATAGTGGTTAGTACT	tRF-26-PW5SVP9N15E	0.0429609	0
GTGTAATGGTTAGCACTCTGGACTTT	tRF-26-7LI3VF4YOZE	0.0423694	0
GGTCGTGGTTGTAGTCCGTGCGAGAA	tRF-26-RS9NS334L2B	0.0419987	0
GAGCCCGGTAATCGCATAAAACTTAAAACT	tRF-30-51MLHVHBEXBI	0.0418922	0
GGGGAATTAGCTCAAATGGTAGAGC	tRF-25-R2IP4OI3FJ	0.0417544	0
GTGTAGTGGTTATCACGTTCGCC	tRF-23-7L73V6M9DV	0.0406317	0
ATTAGGGTGCTTAGCTGTTAACT	tRF-23-IPRVYJ9XW	0.0405106	0
GCGTTGGTGGTATAGTGGTAAGCATAGCTG	tRF-30-QNR8VP9LFQFY	0.0395755	0
AACCAAAACATCAGATTGTGAATCT	tRF-25-B6BF82Z4D7	0.0393524	0
AACAGCTATCCATTGGTCTTAGG	tRF-23-BP4MJYSZY	0.0385054	0
GGCTCCATAGCTCAGGGGTTAGAGCACTGG	tRF-30-69JP4PRNFJE8	0.0383503	0
TGTGGGTTTAAGTCCCATTGGTCTAG	tRF-26-987X1RJYSX0	0.0377528	0
AGCAGAGTGGCGCAGCGGAAGCGTGCTGG	tRF-29-FP18LPMBQ4H4	0.0377021	0
AGCTCAGTCGGTAGAGCATCAGAC	tRF-24-F91SS2PMER	0.0368012	0
GCCGTGATCGTATAGTGGTTAGTACTCTG	tRF-29-PW5SVP9N15JP	0.0345352	0
GGGTCGATTCCCCGACGGGGAGCC	tRF-24-RM59KUMKEV	0.0340608	0
GGGGATGTAGCTCAGTGGTAGAGCGCG	tRF-27-R29P4P9L5HK	0.033717	0
ATTGTGAATCTGACAACAGAGGCTTACGA	tRF-29-IWOMXF026ZEL	0.0325116	0
GGAGATTTCAACTTAACTTGACCGC	tRF-25-62Z6EXEY0V	0.0321227	0
GGGGATGTAGCTCAGTGGTAGAGCG	tRF-25-R29P4P9L5H	0.0320207	0
GGGGGTATAGCTCAGTGGTAGAGCA	tRF-25-RKVP4P9L5F	0.0315987	0
GGTGGTCTAGTGGTTAGGATTCGGC	tRF-25-R8WP9N1EWJ	0.0307725	0
GCACTGGTGGTTCAGTGGTAGAATTCTCG	tRF-29-PIR8YP9LONHK	0.0306578	0
GGTCTAGTGGTTAGGATTCGGCG	tRF-23-R718YKISD8	0.0303911	0
GTGGTTAGTACTCTGCGTTGTGGCCG	tRF-26-73VL4YMY910	0.0301863	0
GGTGGTTCAGTGGTAGAATTCTCGC	tRF-25-R8YP9LON4V	0.0290191	0
ACCAAAACATCAGATTGTGAATCTGACAAC	tRF-30-0OBQJE9UHY0D	0.0282912	0
AGATTGTGAATCTGACAACAGAGGCT	tRF-26-FN7BWU2F5JE	0.0262621	0
GGTGGTCTAGTGGTTAGGATTCGGCG	tRF-26-R8WP9N1EWJ0	0.0249271	0
TTTTCATATCATTGGTCGTGGTTGTAGTC	tRF-29-Z9HMI8W47WFD	0.0246586	0
GTATAGTGGTTAGTACTCTGCGTTG	tRF-25-SL73VL4YMY	0.0245724	0
TCATATCATTGGTCGTGGTTGTAGT	tRF-25-8L8NRS9NS3	0.0240494	0
TCCATGGTGTAATGGTTAGCACTCTG	tRF-26-8QRWD8YJE70	0.0231865	0
CATATGGTCTAGCGGTTAGGATTCCTGG	tRF-28-JQR7F8YKIR04	0.0228646	0
GGTGTAATGGTTAGCACTCTGGACTCT	tRF-27-RWD8YJE76I3	0.0224377	0
GCTATCCATTGGTCTTAGGCCCC	tRF-23-QQKNR7VJDJ	0.0221087	0
ATAACAGCTATCCATTGGTCTTAGGC	tRF-26-HDFX8Q9MYKD	0.0220421	0
CCCTGGTGGTCTAGTGGTTAGGATTCGGC	tRF-29-KY7343RX6N19	0.0205882	0
GGTGTAGTGGTATCATGCAAGA	tRF-22-RW18V6XOL	0.0201896	0
GGGGGTATAGCTCAGGGGTAGAGCA	tRF-25-RKVP4PRL5F	0.0187824	0
GGATAACAGCTATCCATTGGTCT	tRF-23-6L0JVRI803	0.0172204	0
TAGTGGTGAGTATCCCCGCCTGTC	tRF-24-V470VR31KD	0.0152158	0
GATCGTATAGTGGTTAGTACTCTGC	tRF-25-5SVP9N15WV	0.0150933	0
GGTTCGATTCTCATAGTCCTAGCC	tRF-24-R9598LS7EV	0.0142047	0
ACCGCCGCGGCCCGGGTTCGATTCCCGGTC	tRF-30-0VL8K87SIRMM	0.0134632	0
AATGGTGGAGTTAAAGACTTTT	tRF-22-D890YBOZQ	0.0133802	0
TGAGTGAAGCATTGGACTGTAAAT	tRF-24-X3OJI8EW07	0.0118703	0
GTTTCCGTAGTGGAGTGGTTATCACGTTCG	tRF-30-79MP909NH57S	0.011233	0
AACTTCCAATTAACTAGTTTTGACAAC	tRF-27-BZKEUI1ZXF1	0.0104082	0
TAGCTCAGTCGGTAGAGCATGGGAC	tRF-25-VIJMRPFQRD	0	0
AACTTCCAATTAACTAGTTTTGA	tRF-23-BZKEUI1Z0L	0	0
GGGGAATTAGCTCAAATGGTAGAG	tRF-24-R2IP4OI3ES	0	0
GATGCAGAGTGGGGTTTTGCAGTCC	tRF-25-5VF3R3ZV1R	0	0
GGTCTAGTGGTTAGGATTCGGCGCTC	tRF-26-R718YKISQID	0	0

## Sheet: isomiRs Race FDR=5%
PRAD Wh vs. Normal Wh
isomiR Name	Fold Change	q-value(%)
MIMAT0000081&MI0000082&hsa-miR-25-3p&offsets|0|0|CATTGCACTTGTCTCGGTCTGA	0.364548	0
MIMAT0000101&MI0000108&hsa-miR-103a-3p&offsets|0|0,MIMAT0000101&MI0000109&hsa-miR-103a-3p&offsets|0|0|AGCAGCATTGTACAGGGCTATGA	0.403553	0
MIMAT0000728&MI0000783&hsa-miR-375&offsets|0|0|TTTGTTCGTTCGGCTCGCGTGA	0.198376	0
MIMAT0000062&MI0000061&hsa-let-7a-5p&offsets|0|0,MIMAT0000062&MI0000062&hsa-let-7a-5p&offsets|0|0,MIMAT0000062&MI0000060&hsa-let-7a-5p&offsets|0|0|TGAGGTAGTAGGTTGTATAGTT	0.395839	0
MIMAT0004598&MI0000457&hsa-miR-141-5p&offsets|0|0|CATCTTCCAGTACAGTGTTGGA	0.366616	0
MIMAT0000243&MI0000253&hsa-miR-148a-3p&offsets|0|0|TCAGTGCACTACAGAACTTTGT	0.261868	0
MIMAT0000617&MI0000650&hsa-miR-200c-3p&offsets|0|-1|TAATACTGCCGGGTAATGATGG	0.364207	0
MIMAT0004549&MI0000253&hsa-miR-148a-5p&offsets|0|0|AAAGTTCTGAGACACTCCGACT	0.330718	0
MIMAT0000243&MI0000253&hsa-miR-148a-3p&offsets|0|+1|TCAGTGCACTACAGAACTTTGTC	0.164825	0
MIMAT0000617&MI0000650&hsa-miR-200c-3p&offsets|0|0|TAATACTGCCGGGTAATGATGGA	0.207088	0
MIMAT0000093&MI0000095&hsa-miR-93-5p&offsets|0|0|CAAAGTGCTGTTCGTGCAGGTAG	0.225967	0
MIMAT0000095&MI0000098&hsa-miR-96-5p&offsets|0|0|TTTGGCACTAGCACATTTTTGCT	0.172315	0
MIMAT0000414&MI0000433&hsa-let-7g-5p&offsets|0|0|TGAGGTAGTAGTTTGTACAGTT	0.510273	0
MIMAT0000703&MI0000760&hsa-miR-361-5p&offsets|0|0|TTATCAGAATCTCCAGGGGTAC	0.578637	0
MIMAT0004597&MI0000456&hsa-miR-140-3p&offsets|0|+2|TACCACAGGGTAGAACCACGGAC	0.496834	0
MIMAT0000728&MI0000783&hsa-miR-375&offsets|-1|-1|TTTTGTTCGTTCGGCTCGCGTG	0.230697	0
MIMAT0000759&MI0000811&hsa-miR-148b-3p&offsets|0|0|TCAGTGCATCACAGAACTTTGT	0.528472	0
MIMAT0000243&MI0000253&hsa-miR-148a-3p&offsets|-1|0|GTCAGTGCACTACAGAACTTTGT	0.160785	0
MIMAT0000703&MI0000760&hsa-miR-361-5p&offsets|0|+1|TTATCAGAATCTCCAGGGGTACT	0.287142	0
MIMAT0000076&MI0000077&hsa-miR-21-5p&offsets|0|0|TAGCTTATCAGACTGATGTTGA	0.456138	0
MIMAT0001340&MI0001445&hsa-miR-423-3p&offsets|0|0|AGCTCGGTCTGAGGCCCCTCAGT	0.378357	0
MIMAT0000728&MI0000783&hsa-miR-375&offsets|-1|0|TTTTGTTCGTTCGGCTCGCGTGA	0.136219	0
MIMAT0000728&MI0000783&hsa-miR-375&offsets|+1|0|TTGTTCGTTCGGCTCGCGTGA	0.302802	0
MIMAT0004682&MI0000760&hsa-miR-361-3p&offsets|+1|+1|CCCCCAGGTGTGATTCTGATTTG	0.449189	0
MIMAT0000259&MI0000272&hsa-miR-182-5p&offsets|0|-2|TTTGGCAATGGTAGAACTCACA	0.233362	0
MIMAT0000261&MI0000273&hsa-miR-183-5p&offsets|0|0|TATGGCACTGGTAGAATTCACT	0.283064	0
MIMAT0004672&MI0000734&hsa-miR-106b-3p&offsets|-1|-1|ACCGCACTGTGGGTACTTGCTG	0.416193	0
MIMAT0000092&MI0000093&hsa-miR-92a-3p&offsets|0|0,MIMAT0000092&MI0000094&hsa-miR-92a-3p&offsets|0|0|TATTGCACTTGTCCCGGCCTGT	0.378481	0
MIMAT0000099&MI0000103&hsa-miR-101-3p&offsets|0|+1,MIMAT0000099&MI0000739&hsa-miR-101-3p&offsets|0|+1|TACAGTACTGTGATAACTGAAG	0.622264	0
MIMAT0004748&MI0001445&hsa-miR-423-5p&offsets|0|0|TGAGGGGCAGAGAGCGAGACTTT	0.299649	0
MIMAT0000456&MI0000483&hsa-miR-186-5p&offsets|0|+1|CAAAGAATTCTCCTTTTGGGCTT	0.407954	0
MIMAT0000067&MI0000067&hsa-let-7f-5p&offsets|0|+1|TGAGGTAGTAGATTGTATAGTTG	0.395801	0
MIMAT0000680&MI0000734&hsa-miR-106b-5p&offsets|0|+1|TAAAGTGCTGACAGTGCAGATA	0.38122	0
MIMAT0000099&MI0000739&hsa-miR-101-3p&offsets|0|+2|TACAGTACTGTGATAACTGAAGA	0.489477	0
MIMAT0000431&MI0000456&hsa-miR-140-5p&offsets|0|0|CAGTGGTTTTACCCTATGGTAG	0.56752	0
MIMAT0000414&MI0000433&hsa-let-7g-5p&offsets|0|+1|TGAGGTAGTAGTTTGTACAGTTT	0.237983	0
MIMAT0000076&MI0000077&hsa-miR-21-5p&offsets|0|+2|TAGCTTATCAGACTGATGTTGACT	0.172638	0
MIMAT0000440&MI0000465&hsa-miR-191-5p&offsets|0|0|CAACGGAATCCCAAAAGCAGCTG	0.250909	0
MIMAT0000063&MI0000063&hsa-let-7b-5p&offsets|0|+1|TGAGGTAGTAGGTTGTGTGGTTT	0.294657	0
MIMAT0004927&MI0005543&hsa-miR-708-3p&offsets|+1|+1|AACTAGACTGTGAGCTTCTAGA	0.295946	0
MIMAT0000065&MI0000065&hsa-let-7d-5p&offsets|0|0|AGAGGTAGTAGGTTGCATAGTT	0.396538	0
MIMAT0000424&MI0000447&hsa-miR-128-3p&offsets|0|+1|TCACAGTGAACCGGTCTCTTTT	0.40367	0
MIMAT0004598&MI0000457&hsa-miR-141-5p&offsets|0|-1|CATCTTCCAGTACAGTGTTGG	0.504594	0
MIMAT0000259&MI0000272&hsa-miR-182-5p&offsets|0|0|TTTGGCAATGGTAGAACTCACACT	0.110249	0
MIMAT0000070&MI0000071&hsa-miR-17-5p&offsets|0|0|CAAAGTGCTTACAGTGCAGGTAG	0.253202	0
MIMAT0004682&MI0000760&hsa-miR-361-3p&offsets|0|0|TCCCCCAGGTGTGATTCTGATTT	0.419835	0
MIMAT0004799&MI0003599&hsa-miR-589-5p&offsets|0|+1|TGAGAACCACGTCTGCTCTGAGC	0.344837	0
MIMAT0000101&MI0000108&hsa-miR-103a-3p&offsets|0|+1,MIMAT0000101&MI0000109&hsa-miR-103a-3p&offsets|0|+1|AGCAGCATTGTACAGGGCTATGAA	0.308636	0
MIMAT0000081&MI0000082&hsa-miR-25-3p&offsets|0|+1|CATTGCACTTGTCTCGGTCTGAC	0.19249	0
MIMAT0000259&MI0000272&hsa-miR-182-5p&offsets|+1|0|TTGGCAATGGTAGAACTCACACT	0.199468	0
MIMAT0000728&MI0000783&hsa-miR-375&offsets|0|+1|TTTGTTCGTTCGGCTCGCGTGAG	0.199619	0
MIMAT0000440&MI0000465&hsa-miR-191-5p&offsets|0|-1|CAACGGAATCCCAAAAGCAGCT	0.439554	0
MIMAT0000086&MI0000087&hsa-miR-29a-3p&offsets|-1|0|CTAGCACCATCTGAAATCGGTTA	0.388909	0
MIMAT0000075&MI0000076&hsa-miR-20a-5p&offsets|0|0|TAAAGTGCTTATAGTGCAGGTAG	0.250066	0
MIMAT0000261&MI0000273&hsa-miR-183-5p&offsets|-2|-2|TGTATGGCACTGGTAGAATTCA	0.277615	0
MIMAT0001080&MI0001150&hsa-miR-196b-5p&offsets|0|+1|TAGGTAGTTTCCTGTTGTTGGGA	0.320249	0
MIMAT0000092&MI0000093&hsa-miR-92a-3p&offsets|0|+1|TATTGCACTTGTCCCGGCCTGTT	0.184112	0
MIMAT0000617&MI0000650&hsa-miR-200c-3p&offsets|+1|0|AATACTGCCGGGTAATGATGGA	0.19741	0
MIMAT0000753&MI0000805&hsa-miR-342-3p&offsets|+2|+2|TCACACAGAAATCGCACCCGTCA	0.331928	0
MIMAT0000083&MI0000084&hsa-miR-26b-5p&offsets|0|+1|TTCAAGTAATTCAGGATAGGTT	0.486016	0
MIMAT0000617&MI0000650&hsa-miR-200c-3p&offsets|-1|-1|CTAATACTGCCGGGTAATGATGG	0.27825	0
MIMAT0000062&MI0000060&hsa-let-7a-5p&offsets|-1|0|ATGAGGTAGTAGGTTGTATAGTT	0.313106	0
MIMAT0004682&MI0000760&hsa-miR-361-3p&offsets|+1|+2|CCCCCAGGTGTGATTCTGATTTGC	0.335171	0
MIMAT0000261&MI0000273&hsa-miR-183-5p&offsets|0|+1|TATGGCACTGGTAGAATTCACTG	0.13322	0
MIMAT0000757&MI0000809&hsa-miR-151a-3p&offsets|-2|0|TACTAGACTGAAGCTCCTTGAGG	0.410021	0
MIMAT0004502&MI0000086&hsa-miR-28-3p&offsets|0|+1|CACTAGATTGTGAGCTCCTGGAG	0.461568	0
MIMAT0003393&MI0001448&hsa-miR-425-5p&offsets|0|+1|AATGACACGATCACTCCCGTTGAG	0.20356	0
MIMAT0004549&MI0000253&hsa-miR-148a-5p&offsets|-1|0|CAAAGTTCTGAGACACTCCGACT	0.207735	0
MIMAT0000067&MI0000067&hsa-let-7f-5p&offsets|0|0,MIMAT0000067&MI0000068&hsa-let-7f-5p&offsets|0|0|TGAGGTAGTAGATTGTATAGTT	0.417543	0
MIMAT0000074&MI0000074&hsa-miR-19b-3p&offsets|0|0,MIMAT0000074&MI0000075&hsa-miR-19b-3p&offsets|0|0|TGTGCAAATCCATGCAAAACTGA	0.223026	0
MIMAT0000066&MI0000066&hsa-let-7e-5p&offsets|0|0|TGAGGTAGGAGGTTGTATAGTT	0.520967	0
MIMAT0000617&MI0000650&hsa-miR-200c-3p&offsets|-1|-2|CTAATACTGCCGGGTAATGATG	0.335683	0
MIMAT0004673&MI0000735&hsa-miR-29c-5p&offsets|+2|+3|ACCGATTTCTCCTGGTGTTCAGA	0.27451	0
MIMAT0000757&MI0000809&hsa-miR-151a-3p&offsets|0|+1|CTAGACTGAAGCTCCTTGAGGA	0.612932	0
MIMAT0000263&MI0000282&hsa-miR-199b-5p&offsets|0|0|CCCAGTGTTTAGACTATCTGTTC	0.297732	0
MIMAT0000753&MI0000805&hsa-miR-342-3p&offsets|0|0|TCTCACACAGAAATCGCACCCGT	0.386785	0
MIMAT0004494&MI0000077&hsa-miR-21-3p&offsets|0|+2|CAACACCAGTCGATGGGCTGTCT	0.321695	0
MIMAT0000259&MI0000272&hsa-miR-182-5p&offsets|0|-1|TTTGGCAATGGTAGAACTCACAC	0.134006	0
MIMAT0000062&MI0000061&hsa-let-7a-5p&offsets|0|+1,MIMAT0000062&MI0000062&hsa-let-7a-5p&offsets|0|+1,MIMAT0000062&MI0000060&hsa-let-7a-5p&offsets|0|+1|TGAGGTAGTAGGTTGTATAGTTT	0.166354	0
MIMAT0000067&MI0000068&hsa-let-7f-5p&offsets|0|+1|TGAGGTAGTAGATTGTATAGTTT	0.19298	0
MIMAT0002871&MI0003184&hsa-miR-500a-3p&offsets|-1|0|AATGCACCTGGGCAAGGATTCTG	0.295682	0
MIMAT0004955&MI0005566&hsa-miR-374b-5p&offsets|0|+1|ATATAATACAACCTGCTAAGTGT	0.291517	0
MIMAT0000071&MI0000071&hsa-miR-17-3p&offsets|0|0|ACTGCAGTGAAGGCACTTGTAG	0.479677	0
MIMAT0000432&MI0000457&hsa-miR-141-3p&offsets|0|+1|TAACACTGTCTGGTAAAGATGGC	0.18514	0
MIMAT0002871&MI0003184&hsa-miR-500a-3p&offsets|0|+1|ATGCACCTGGGCAAGGATTCTGA	0.265747	0
MIMAT0000062&MI0000062&hsa-let-7a-5p&offsets|-1|-1|GTGAGGTAGTAGGTTGTATAGT	0.514928	0
MIMAT0000095&MI0000098&hsa-miR-96-5p&offsets|0|-1|TTTGGCACTAGCACATTTTTGC	0.201759	0
MIMAT0004697&MI0000809&hsa-miR-151a-5p&offsets|0|+1|TCGAGGAGCTCACAGTCTAGTA	0.576808	0
MIMAT0000082&MI0000750&hsa-miR-26a-5p&offsets|0|+2,MIMAT0000082&MI0000083&hsa-miR-26a-5p&offsets|0|+2|TTCAAGTAATCCAGGATAGGCTGT	0.338722	0
MIMAT0000445&MI0000471&hsa-miR-126-3p&offsets|0|0|TCGTACCGTGAGTAATAATGCG	0.311124	0
MIMAT0000076&MI0000077&hsa-miR-21-5p&offsets|0|+1|TAGCTTATCAGACTGATGTTGAC	0.396312	0
MIMAT0004774&MI0003185&hsa-miR-501-3p&offsets|0|+1|AATGCACCCGGGCAAGGATTCTG	0.267075	0
MIMAT0004515&MI0000107&hsa-miR-29b-2-5p&offsets|0|+1|CTGGTTTCACATGGTGGCTTAGA	0.493914	0
MIMAT0004927&MI0005543&hsa-miR-708-3p&offsets|0|+1|CAACTAGACTGTGAGCTTCTAGA	0.179162	0
MIMAT0000062&MI0000062&hsa-let-7a-5p&offsets|-1|0|GTGAGGTAGTAGGTTGTATAGTT	0.309551	0
MIMAT0003885&MI0003820&hsa-miR-454-3p&offsets|0|0|TAGTGCAATATTGCTTATAGGGT	0.30887	0
MIMAT0000432&MI0000457&hsa-miR-141-3p&offsets|0|0|TAACACTGTCTGGTAAAGATGG	0.322081	0
MIMAT0000068&MI0000069&hsa-miR-15a-5p&offsets|0|+2|TAGCAGCACATAATGGTTTGTGGA	0.299675	0
MIMAT0004509&MI0000095&hsa-miR-93-3p&offsets|0|+1|ACTGCTGAGCTAGCACTTCCCGA	0.224475	0
MIMAT0000681&MI0000735&hsa-miR-29c-3p&offsets|0|0|TAGCACCATTTGAAATCGGTTA	0.524085	0
MIMAT0000424&MI0000447&hsa-miR-128-3p&offsets|0|+2|TCACAGTGAACCGGTCTCTTTTT	0.164641	0
MIMAT0002871&MI0003184&hsa-miR-500a-3p&offsets|0|0|ATGCACCTGGGCAAGGATTCTG	0.570004	0
MIMAT0004597&MI0000456&hsa-miR-140-3p&offsets|+4|+6|ACAGGGTAGAACCACGGACAGGA	0.433493	0
MIMAT0000259&MI0000272&hsa-miR-182-5p&offsets|0|-3|TTTGGCAATGGTAGAACTCAC	0.352693	0
MIMAT0003338&MI0003684&hsa-miR-660-5p&offsets|0|+1|TACCCATTGCATATCGGAGTTGT	0.42183	0
MIMAT0004502&MI0000086&hsa-miR-28-3p&offsets|0|0|CACTAGATTGTGAGCTCCTGGA	0.67079	0
MIMAT0005951&MI0006444&hsa-miR-1307-3p&offsets|0|+1|ACTCGGCGTGGCGTCGGTCGTGG	0.354991	0
MIMAT0003393&MI0001448&hsa-miR-425-5p&offsets|0|0|AATGACACGATCACTCCCGTTGA	0.225075	0
MIMAT0000417&MI0000438&hsa-miR-15b-5p&offsets|0|0|TAGCAGCACATCATGGTTTACA	0.45157	0
MIMAT0000753&MI0000805&hsa-miR-342-3p&offsets|0|+1|TCTCACACAGAAATCGCACCCGTC	0.278968	0
MIMAT0001340&MI0001445&hsa-miR-423-3p&offsets|-1|0|AAGCTCGGTCTGAGGCCCCTCAGT	0.342658	0
MIMAT0000068&MI0000069&hsa-miR-15a-5p&offsets|0|+1|TAGCAGCACATAATGGTTTGTGG	0.508233	0
MIMAT0003393&MI0001448&hsa-miR-425-5p&offsets|+1|+1|ATGACACGATCACTCCCGTTGAG	0.369999	0
MIMAT0000076&MI0000077&hsa-miR-21-5p&offsets|-1|0|GTAGCTTATCAGACTGATGTTGA	0.262968	0
MIMAT0004598&MI0000457&hsa-miR-141-5p&offsets|0|+1|CATCTTCCAGTACAGTGTTGGAT	0.199953	0
MIMAT0000455&MI0000482&hsa-miR-185-5p&offsets|0|+1|TGGAGAGAAAGGCAGTTCCTGAT	0.256127	0
MIMAT0005949&MI0006442&hsa-miR-664a-3p&offsets|0|0|TATTCATTTATCCCCAGCCTACA	0.454684	0
MIMAT0004502&MI0000086&hsa-miR-28-3p&offsets|+1|+1|ACTAGATTGTGAGCTCCTGGAG	0.670319	0
MIMAT0004597&MI0000456&hsa-miR-140-3p&offsets|0|+3|TACCACAGGGTAGAACCACGGACA	0.315546	0
MIMAT0004810&MI0003643&hsa-miR-629-5p&offsets|0|+1|TGGGTTTACGTTGGGAGAACTT	0.412649	0
MIMAT0000065&MI0000065&hsa-let-7d-5p&offsets|0|+1|AGAGGTAGTAGGTTGCATAGTTT	0.155239	0
MIMAT0000757&MI0000809&hsa-miR-151a-3p&offsets|-2|-1|TACTAGACTGAAGCTCCTTGAG	0.610233	0
MIMAT0000261&MI0000273&hsa-miR-183-5p&offsets|+1|+2|ATGGCACTGGTAGAATTCACTGT	0.121511	0
MIMAT0000073&MI0000073&hsa-miR-19a-3p&offsets|0|0|TGTGCAAATCTATGCAAAACTGA	0.287425	0
MIMAT0000092&MI0000094&hsa-miR-92a-3p&offsets|0|+1|TATTGCACTTGTCCCGGCCTGTG	0.39942	0
MIMAT0000066&MI0000066&hsa-let-7e-5p&offsets|0|+1|TGAGGTAGGAGGTTGTATAGTTG	0.343485	0
MIMAT0004799&MI0003599&hsa-miR-589-5p&offsets|0|0|TGAGAACCACGTCTGCTCTGAG	0.395574	0
MIMAT0000099&MI0000739&hsa-miR-101-3p&offsets|0|+3|TACAGTACTGTGATAACTGAAGAA	0.348179	0
MIMAT0000440&MI0000465&hsa-miR-191-5p&offsets|0|+1|CAACGGAATCCCAAAAGCAGCTGT	0.0856571	0
MIMAT0000063&MI0000063&hsa-let-7b-5p&offsets|0|+2|TGAGGTAGTAGGTTGTGTGGTTTC	0.120213	0
MIMAT0000093&MI0000095&hsa-miR-93-5p&offsets|0|+1|CAAAGTGCTGTTCGTGCAGGTAGT	0.088965	0
MIMAT0004491&MI0000074&hsa-miR-19b-1-5p&offsets|0|-1|AGTTTTGCAGGTTTGCATCCAG	0.427878	0
MIMAT0002809&MI0003129&hsa-miR-146b-5p&offsets|0|+1|TGAGAACTGAATTCCATAGGCTG	0.340289	0
MIMAT0000243&MI0000253&hsa-miR-148a-3p&offsets|0|+2|TCAGTGCACTACAGAACTTTGTCT	0.0785764	0
MIMAT0004810&MI0003643&hsa-miR-629-5p&offsets|0|+2|TGGGTTTACGTTGGGAGAACTTT	0.167144	0
MIMAT0004682&MI0000760&hsa-miR-361-3p&offsets|0|+1|TCCCCCAGGTGTGATTCTGATTTG	0.2744	0
MIMAT0000617&MI0000650&hsa-miR-200c-3p&offsets|-1|0|CTAATACTGCCGGGTAATGATGGA	0.137266	0
MIMAT0004748&MI0001445&hsa-miR-423-5p&offsets|0|+1|TGAGGGGCAGAGAGCGAGACTTTT	0.158654	0
MIMAT0000270&MI0000289&hsa-miR-181a-3p&offsets|0|0|ACCATCGACCGTTGATTGTACC	0.496139	0
MIMAT0000085&MI0000086&hsa-miR-28-5p&offsets|0|+1|AAGGAGCTCACAGTCTATTGAGT	0.333806	0
MIMAT0000093&MI0000095&hsa-miR-93-5p&offsets|0|-1|CAAAGTGCTGTTCGTGCAGGTA	0.477737	0
MIMAT0005951&MI0006444&hsa-miR-1307-3p&offsets|+1|+2|CTCGGCGTGGCGTCGGTCGTGGT	0.329819	0
MIMAT0000082&MI0000750&hsa-miR-26a-5p&offsets|+1|+2,MIMAT0000082&MI0000083&hsa-miR-26a-5p&offsets|+1|+2|TCAAGTAATCCAGGATAGGCTGT	0.533866	0
MIMAT0000069&MI0000070&hsa-miR-16-5p&offsets|0|+1,MIMAT0000069&MI0000115&hsa-miR-16-5p&offsets|0|+1|TAGCAGCACGTAAATATTGGCGT	0.400048	0
MIMAT0004493&MI0000076&hsa-miR-20a-3p&offsets|0|+1|ACTGCATTATGAGCACTTAAAGT	0.124403	0
MIMAT0000617&MI0000650&hsa-miR-200c-3p&offsets|0|+1|TAATACTGCCGGGTAATGATGGAG	0.148217	0
MIMAT0000076&MI0000077&hsa-miR-21-5p&offsets|+1|+2|AGCTTATCAGACTGATGTTGACT	0.251429	0
MIMAT0004688&MI0000782&hsa-miR-374a-3p&offsets|0|0|CTTATCAGATTGTATTGTAATT	0.579647	0
MIMAT0000078&MI0000079&hsa-miR-23a-3p&offsets|+1|+3|TCACATTGCCAGGGATTTCCAAC	0.507171	0
MIMAT0004697&MI0000809&hsa-miR-151a-5p&offsets|0|+2|TCGAGGAGCTCACAGTCTAGTAT	0.216996	0
MIMAT0000680&MI0000734&hsa-miR-106b-5p&offsets|0|0|TAAAGTGCTGACAGTGCAGAT	0.507198	0
MIMAT0002174&MI0002468&hsa-miR-484&offsets|0|+1|TCAGGCTCAGTCCCCTCCCGATA	0.408571	0
MIMAT0000728&MI0000783&hsa-miR-375&offsets|+1|+1|TTGTTCGTTCGGCTCGCGTGAG	0.274058	0
MIMAT0000728&MI0000783&hsa-miR-375&offsets|-1|-2|TTTTGTTCGTTCGGCTCGCGT	0.25228	0
MIMAT0000227&MI0000239&hsa-miR-197-3p&offsets|0|+1|TTCACCACCTTCTCCACCCAGCA	0.342776	0
MIMAT0002888&MI0003205&hsa-miR-532-5p&offsets|0|+1|CATGCCTTGAGTGTAGGACCGTT	0.282726	0
MIMAT0000456&MI0000483&hsa-miR-186-5p&offsets|0|+2|CAAAGAATTCTCCTTTTGGGCTTT	0.140195	0
MIMAT0000067&MI0000068&hsa-let-7f-5p&offsets|-1|0|ATGAGGTAGTAGATTGTATAGTT	0.313517	0
MIMAT0000680&MI0000734&hsa-miR-106b-5p&offsets|0|+2|TAAAGTGCTGACAGTGCAGATAG	0.278981	0
MIMAT0000440&MI0000465&hsa-miR-191-5p&offsets|+1|0|AACGGAATCCCAAAAGCAGCTG	0.480469	0
MIMAT0000681&MI0000735&hsa-miR-29c-3p&offsets|-1|-1|CTAGCACCATTTGAAATCGGTT	0.630181	0
MIMAT0000510&MI0000542&hsa-miR-320a&offsets|+1|+1|AAAGCTGGGTTGAGAGGGCGAA	0.493193	0
MIMAT0000445&MI0000471&hsa-miR-126-3p&offsets|-1|0|CTCGTACCGTGAGTAATAATGCG	0.34428	0
MIMAT0000227&MI0000239&hsa-miR-197-3p&offsets|0|0|TTCACCACCTTCTCCACCCAGC	0.481748	0
MIMAT0000231&MI0000281&hsa-miR-199a-5p&offsets|0|0,MIMAT0000231&MI0000242&hsa-miR-199a-5p&offsets|0|0|CCCAGTGTTCAGACTACCTGTTC	0.492893	0
MIMAT0000078&MI0000079&hsa-miR-23a-3p&offsets|0|+2|ATCACATTGCCAGGGATTTCCAA	0.583863	0
MIMAT0003241&MI0003583&hsa-miR-576-5p&offsets|0|+1|ATTCTAATTTCTCCACGTCTTTG	0.327349	0
MIMAT0002809&MI0003129&hsa-miR-146b-5p&offsets|0|+2|TGAGAACTGAATTCCATAGGCTGT	0.241389	0
MIMAT0000071&MI0000071&hsa-miR-17-3p&offsets|0|+1|ACTGCAGTGAAGGCACTTGTAGC	0.289314	0
MIMAT0004503&MI0000087&hsa-miR-29a-5p&offsets|0|+1|ACTGATTTCTTTTGGTGTTCAGA	0.405842	0
MIMAT0004810&MI0003643&hsa-miR-629-5p&offsets|+4|+6|TTTACGTTGGGAGAACTTTTACG	0.294845	0
MIMAT0004481&MI0000062&hsa-let-7a-3p&offsets|0|+1,MIMAT0004481&MI0000060&hsa-let-7a-3p&offsets|0|+1|CTATACAATCTACTGTCTTTCC	0.391353	0
MIMAT0004484&MI0000065&hsa-let-7d-3p&offsets|0|0|CTATACGACCTGCTGCCTTTCT	0.574562	0
MIMAT0000261&MI0000273&hsa-miR-183-5p&offsets|+1|+1|ATGGCACTGGTAGAATTCACTG	0.21459	0
MIMAT0000222&MI0000234&hsa-miR-192-5p&offsets|+1|+2|TGACCTATGAATTGACAGCCAG	0.380463	0
MIMAT0000510&MI0000542&hsa-miR-320a&offsets|0|0|AAAAGCTGGGTTGAGAGGGCGA	0.53934	0
MIMAT0000101&MI0000108&hsa-miR-103a-3p&offsets|+2|0,MIMAT0000101&MI0000109&hsa-miR-103a-3p&offsets|+2|0|CAGCATTGTACAGGGCTATGA	0.593693	0
MIMAT0004672&MI0000734&hsa-miR-106b-3p&offsets|-2|-1|TACCGCACTGTGGGTACTTGCTG	0.335663	0
MIMAT0000099&MI0000103&hsa-miR-101-3p&offsets|-1|0,MIMAT0000099&MI0000739&hsa-miR-101-3p&offsets|-1|0|GTACAGTACTGTGATAACTGAA	0.607944	0
MIMAT0000414&MI0000433&hsa-let-7g-5p&offsets|-1|0|CTGAGGTAGTAGTTTGTACAGTT	0.377511	0
MIMAT0000232&MI0000281&hsa-miR-199a-3p&offsets|-1|0,MIMAT0000232&MI0000242&hsa-miR-199a-3p&offsets|-1|0,MIMAT0004563&MI0000282&hsa-miR-199b-3p&offsets|-1|0|TACAGTAGTCTGCACATTGGTTA	0.415714	0
MIMAT0000077&MI0000078&hsa-miR-22-3p&offsets|-1|0|AAAGCTGCCAGTTGAAGAACTGT	0.615795	0
MIMAT0000074&MI0000074&hsa-miR-19b-3p&offsets|0|-1,MIMAT0000074&MI0000075&hsa-miR-19b-3p&offsets|0|-1|TGTGCAAATCCATGCAAAACTG	0.442224	0
MIMAT0000077&MI0000078&hsa-miR-22-3p&offsets|0|+1|AAGCTGCCAGTTGAAGAACTGTT	0.501894	0
MIMAT0002820&MI0003138&hsa-miR-497-5p&offsets|0|+1|CAGCAGCACACTGTGGTTTGTA	0.548521	0
MIMAT0000318&MI0000342&hsa-miR-200b-3p&offsets|0|+1|TAATACTGCCTGGTAATGATGAC	0.30861	0
MIMAT0004673&MI0000735&hsa-miR-29c-5p&offsets|+2|+2|ACCGATTTCTCCTGGTGTTCAG	0.43642	0
MIMAT0004927&MI0005543&hsa-miR-708-3p&offsets|0|-1|CAACTAGACTGTGAGCTTCTA	0.375493	0
MIMAT0000082&MI0000750&hsa-miR-26a-5p&offsets|0|+1,MIMAT0000082&MI0000083&hsa-miR-26a-5p&offsets|0|+1|TTCAAGTAATCCAGGATAGGCTG	0.581148	0
MIMAT0000261&MI0000273&hsa-miR-183-5p&offsets|0|+2|TATGGCACTGGTAGAATTCACTGT	0.0778056	0
MIMAT0001080&MI0001150&hsa-miR-196b-5p&offsets|0|0|TAGGTAGTTTCCTGTTGTTGGG	0.435307	0
MIMAT0000510&MI0000542&hsa-miR-320a&offsets|0|+1|AAAAGCTGGGTTGAGAGGGCGAA	0.308024	0
MIMAT0005951&MI0006444&hsa-miR-1307-3p&offsets|0|+2|ACTCGGCGTGGCGTCGGTCGTGGT	0.23596	0
MIMAT0000245&MI0000255&hsa-miR-30d-5p&offsets|0|+2|TGTAAACATCCCCGACTGGAAGCT	0.205476	0
MIMAT0000243&MI0000253&hsa-miR-148a-3p&offsets|+1|+2|CAGTGCACTACAGAACTTTGTCT	0.198684	0
MIMAT0000261&MI0000273&hsa-miR-183-5p&offsets|-1|0|GTATGGCACTGGTAGAATTCACT	0.166894	0
MIMAT0000232&MI0000281&hsa-miR-199a-3p&offsets|0|+2|ACAGTAGTCTGCACATTGGTTAGA	0.267611	0
MIMAT0004597&MI0000456&hsa-miR-140-3p&offsets|+1|+3|ACCACAGGGTAGAACCACGGACA	0.507803	0
MIMAT0000432&MI0000457&hsa-miR-141-3p&offsets|0|+2|TAACACTGTCTGGTAAAGATGGCT	0.105797	0
MIMAT0000261&MI0000273&hsa-miR-183-5p&offsets|0|-1|TATGGCACTGGTAGAATTCAC	0.381626	0
MIMAT0004551&MI0000255&hsa-miR-30d-3p&offsets|0|+1|CTTTCAGTCAGATGTTTGCTGCT	0.270139	0
MIMAT0000439&MI0000463&hsa-miR-153-3p&offsets|0|0,MIMAT0000439&MI0000464&hsa-miR-153-3p&offsets|0|0|TTGCATAGTCACAAAAGTGATC	0.172496	0
MIMAT0000461&MI0000489&hsa-miR-195-5p&offsets|0|+1|TAGCAGCACAGAAATATTGGCA	0.570299	0
MIMAT0000264&MI0000283&hsa-miR-203a&offsets|-1|0|TGTGAAATGTTTAGGACCACTAG	0.283131	0
MIMAT0004766&MI0003129&hsa-miR-146b-3p&offsets|0|+1|TGCCCTGTGGACTCAGTTCTGGT	0.300937	0
MIMAT0004657&MI0000650&hsa-miR-200c-5p&offsets|0|0|CGTCTTACCCAGCAGTGTTTGG	0.413097	0
MIMAT0004926&MI0005543&hsa-miR-708-5p&offsets|0|0|AAGGAGCTTACAATCTAGCTGGG	0.222989	0
MIMAT0000100&MI0000107&hsa-miR-29b-3p&offsets|-1|-1,MIMAT0000100&MI0000105&hsa-miR-29b-3p&offsets|-1|-1|CTAGCACCATTTGAAATCAGTGT	0.408373	0
MIMAT0000244&MI0000736&hsa-miR-30c-5p&offsets|0|+1,MIMAT0000244&MI0000254&hsa-miR-30c-5p&offsets|0|+1|TGTAAACATCCTACACTCTCAGCT	0.301185	0
MIMAT0000681&MI0000735&hsa-miR-29c-3p&offsets|0|+1|TAGCACCATTTGAAATCGGTTAT	0.237734	0
MIMAT0000261&MI0000273&hsa-miR-183-5p&offsets|-2|0|TGTATGGCACTGGTAGAATTCACT	0.113269	0
MIMAT0000096&MI0000100&hsa-miR-98-5p&offsets|0|0|TGAGGTAGTAAGTTGTATTGTT	0.599898	0
MIMAT0000691&MI0000748&hsa-miR-130b-3p&offsets|0|0|CAGTGCAATGATGAAAGGGCAT	0.434952	0
MIMAT0000440&MI0000465&hsa-miR-191-5p&offsets|+1|+1|AACGGAATCCCAAAAGCAGCTGT	0.214094	0
MIMAT0001638&MI0001735&hsa-miR-409-5p&offsets|0|0|AGGTTACCCGAGCAACTTTGCAT	0.229851	0
MIMAT0000062&MI0000061&hsa-let-7a-5p&offsets|0|+2|TGAGGTAGTAGGTTGTATAGTTTA	0.196107	0
MIMAT0004774&MI0003185&hsa-miR-501-3p&offsets|0|0|AATGCACCCGGGCAAGGATTCT	0.544845	0
MIMAT0000460&MI0000488&hsa-miR-194-5p&offsets|0|0,MIMAT0000460&MI0000732&hsa-miR-194-5p&offsets|0|0|TGTAACAGCAACTCCATGTGGA	0.538737	0
MIMAT0000244&MI0000736&hsa-miR-30c-5p&offsets|0|0,MIMAT0000244&MI0000254&hsa-miR-30c-5p&offsets|0|0|TGTAAACATCCTACACTCTCAGC	0.56695	0
MIMAT0002174&MI0002468&hsa-miR-484&offsets|0|0|TCAGGCTCAGTCCCCTCCCGAT	0.493538	0
MIMAT0000081&MI0000082&hsa-miR-25-3p&offsets|0|-1|CATTGCACTTGTCTCGGTCTG	0.60542	0
MIMAT0000510&MI0000542&hsa-miR-320a&offsets|+1|+2|AAAGCTGGGTTGAGAGGGCGAAA	0.304449	0
MIMAT0000264&MI0000283&hsa-miR-203a&offsets|0|0|GTGAAATGTTTAGGACCACTAG	0.475469	0
MIMAT0000086&MI0000087&hsa-miR-29a-3p&offsets|0|+1|TAGCACCATCTGAAATCGGTTAT	0.323894	0
MIMAT0001620&MI0000737&hsa-miR-200a-5p&offsets|0|+1|CATCTTACCGGACAGTGCTGGAT	0.23349	0
MIMAT0000728&MI0000783&hsa-miR-375&offsets|0|-1|TTTGTTCGTTCGGCTCGCGTG	0.404523	0
MIMAT0004672&MI0000734&hsa-miR-106b-3p&offsets|0|+1|CCGCACTGTGGGTACTTGCTGCT	0.190356	0
MIMAT0005948&MI0006442&hsa-miR-664a-5p&offsets|0|-2|ACTGGCTAGGGAAAATGATTGG	0.47645	0
MIMAT0017990&MI0016003&hsa-miR-3613-5p&offsets|0|0|TGTTGTACTTTTTTTTTTGTTC	0.427906	0
MIMAT0000255&MI0000268&hsa-miR-34a-5p&offsets|0|+1|TGGCAGTGTCTTAGCTGGTTGTT	0.514711	0
MIMAT0002888&MI0003205&hsa-miR-532-5p&offsets|0|0|CATGCCTTGAGTGTAGGACCGT	0.602424	0
MIMAT0000444&MI0000471&hsa-miR-126-5p&offsets|0|+1|CATTATTACTTTTGGTACGCGC	0.433396	0
MIMAT0003393&MI0001448&hsa-miR-425-5p&offsets|0|+2|AATGACACGATCACTCCCGTTGAGT	0.129254	0
MIMAT0000072&MI0000072&hsa-miR-18a-5p&offsets|0|0|TAAGGTGCATCTAGTGCAGATAG	0.243861	0
MIMAT0000063&MI0000063&hsa-let-7b-5p&offsets|0|0|TGAGGTAGTAGGTTGTGTGGTT	0.577887	0
MIMAT0004808&MI0003639&hsa-miR-625-3p&offsets|0|0|GACTATAGAACTTTCCCCCTCA	0.533607	0
MIMAT0000728&MI0000783&hsa-miR-375&offsets|0|+2|TTTGTTCGTTCGGCTCGCGTGAGG	0.100297	0
MIMAT0000100&MI0000107&hsa-miR-29b-3p&offsets|0|0,MIMAT0000100&MI0000105&hsa-miR-29b-3p&offsets|0|0|TAGCACCATTTGAAATCAGTGTT	0.494789	0
MIMAT0000692&MI0000749&hsa-miR-30e-5p&offsets|0|+2|TGTAAACATCCTTGACTGGAAGCT	0.390033	0
MIMAT0000693&MI0000749&hsa-miR-30e-3p&offsets|-1|0|GCTTTCAGTCGGATGTTTACAGC	0.324344	0
MIMAT0004766&MI0003129&hsa-miR-146b-3p&offsets|+1|+1|GCCCTGTGGACTCAGTTCTGGT	0.436887	0
MIMAT0004927&MI0005543&hsa-miR-708-3p&offsets|0|0|CAACTAGACTGTGAGCTTCTAG	0.372771	0
MIMAT0000256&MI0000289&hsa-miR-181a-5p&offsets|0|0,MIMAT0000256&MI0000269&hsa-miR-181a-5p&offsets|0|0|AACATTCAACGCTGTCGGTGAGT	0.564667	0
MIMAT0004799&MI0003599&hsa-miR-589-5p&offsets|0|-1|TGAGAACCACGTCTGCTCTGA	0.606157	0
MIMAT0000062&MI0000061&hsa-let-7a-5p&offsets|0|-1,MIMAT0000062&MI0000062&hsa-let-7a-5p&offsets|0|-1,MIMAT0000062&MI0000060&hsa-let-7a-5p&offsets|0|-1|TGAGGTAGTAGGTTGTATAGT	0.715347	0
MIMAT0000415&MI0000434&hsa-let-7i-5p&offsets|0|+1|TGAGGTAGTAGTTTGTGCTGTTG	0.515103	0
MIMAT0004494&MI0000077&hsa-miR-21-3p&offsets|+1|+2|AACACCAGTCGATGGGCTGTCT	0.405729	0
MIMAT0000093&MI0000095&hsa-miR-93-5p&offsets|+1|0|AAAGTGCTGTTCGTGCAGGTAG	0.582689	0
MIMAT0000710&MI0000767&hsa-miR-365a-3p&offsets|0|0,MIMAT0022834&MI0000769&hsa-miR-365b-3p&offsets|0|0|TAATGCCCCTAAAAATCCTTAT	0.476713	0
MIMAT0019208&MI0014181&hsa-miR-3074-5p&offsets|0|+1|GTTCCTGCTGAACTGAGCCAGT	0.16936	0
MIMAT0000092&MI0000093&hsa-miR-92a-3p&offsets|0|+2|TATTGCACTTGTCCCGGCCTGTTG	0.163479	0
MIMAT0016895&MI0015873&hsa-miR-2355-5p&offsets|0|+1|ATCCCCAGATACAATGGACAAT	0.58767	0
MIMAT0000090&MI0000090&hsa-miR-32-5p&offsets|0|0|TATTGCACATTACTAAGTTGCA	0.368765	0
MIMAT0000066&MI0000066&hsa-let-7e-5p&offsets|0|+2|TGAGGTAGGAGGTTGTATAGTTGA	0.273208	0
MIMAT0000085&MI0000086&hsa-miR-28-5p&offsets|0|0|AAGGAGCTCACAGTCTATTGAG	0.697134	0
MIMAT0000070&MI0000071&hsa-miR-17-5p&offsets|0|+1|CAAAGTGCTTACAGTGCAGGTAGT	0.0920193	0
MIMAT0005951&MI0006444&hsa-miR-1307-3p&offsets|+1|+1|CTCGGCGTGGCGTCGGTCGTGG	0.461932	0
MIMAT0000259&MI0000272&hsa-miR-182-5p&offsets|+1|-1|TTGGCAATGGTAGAACTCACAC	0.233692	0
MIMAT0000261&MI0000273&hsa-miR-183-5p&offsets|-2|-1|TGTATGGCACTGGTAGAATTCAC	0.140786	0
MIMAT0001080&MI0001150&hsa-miR-196b-5p&offsets|0|+2|TAGGTAGTTTCCTGTTGTTGGGAT	0.165469	0
MIMAT0004748&MI0001445&hsa-miR-423-5p&offsets|0|-1|TGAGGGGCAGAGAGCGAGACTT	0.591925	0
MIMAT0000245&MI0000255&hsa-miR-30d-5p&offsets|0|0|TGTAAACATCCCCGACTGGAAG	0.513085	0
MIMAT0000727&MI0000782&hsa-miR-374a-5p&offsets|0|+1|TTATAATACAACCTGATAAGTGT	0.420124	0
MIMAT0000083&MI0000084&hsa-miR-26b-5p&offsets|0|+3|TTCAAGTAATTCAGGATAGGTTGT	0.181639	0
MIMAT0000070&MI0000071&hsa-miR-17-5p&offsets|0|-1|CAAAGTGCTTACAGTGCAGGTA	0.470736	0
MIMAT0004692&MI0000802&hsa-miR-340-5p&offsets|0|0|TTATAAAGCAATGAGACTGATT	0.591012	0
MIMAT0000753&MI0000805&hsa-miR-342-3p&offsets|0|-1|TCTCACACAGAAATCGCACCCG	0.53658	0
MIMAT0004673&MI0000735&hsa-miR-29c-5p&offsets|+1|+1|GACCGATTTCTCCTGGTGTTCA	0.405996	0
MIMAT0004680&MI0000748&hsa-miR-130b-5p&offsets|0|+1|ACTCTTTCCCTGTTGCACTACT	0.348539	0
MIMAT0000070&MI0000071&hsa-miR-17-5p&offsets|-1|0|TCAAAGTGCTTACAGTGCAGGTAG	0.184665	0
MIMAT0004808&MI0003639&hsa-miR-625-3p&offsets|0|+1|GACTATAGAACTTTCCCCCTCAT	0.254224	0
MIMAT0000064&MI0000064&hsa-let-7c-5p&offsets|-1|0|TTGAGGTAGTAGGTTGTATGGTT	0.464816	0
MIMAT0000101&MI0000108&hsa-miR-103a-3p&offsets|+2|+1,MIMAT0000101&MI0000109&hsa-miR-103a-3p&offsets|+2|+1|CAGCATTGTACAGGGCTATGAA	0.558101	0
MIMAT0004598&MI0000457&hsa-miR-141-5p&offsets|-2|-1|TCCATCTTCCAGTACAGTGTTGG	0.256992	0
MIMAT0004615&MI0000489&hsa-miR-195-3p&offsets|0|+1|CCAATATTGGCTGTGCTGCTCCA	0.442205	0
MIMAT0000086&MI0000087&hsa-miR-29a-3p&offsets|-1|-1|CTAGCACCATCTGAAATCGGTT	0.74749	0
MIMAT0000062&MI0000060&hsa-let-7a-5p&offsets|-1|-1|ATGAGGTAGTAGGTTGTATAGT	0.51122	0
MIMAT0000092&MI0000093&hsa-miR-92a-3p&offsets|+1|+1|ATTGCACTTGTCCCGGCCTGTT	0.351508	0
MIMAT0000232&MI0000281&hsa-miR-199a-3p&offsets|0|+1,MIMAT0000232&MI0000242&hsa-miR-199a-3p&offsets|0|+1,MIMAT0004563&MI0000282&hsa-miR-199b-3p&offsets|0|+1|ACAGTAGTCTGCACATTGGTTAG	0.527766	0
MIMAT0004926&MI0005543&hsa-miR-708-5p&offsets|0|-1|AAGGAGCTTACAATCTAGCTGG	0.297767	0
MIMAT0005878&MI0006349&hsa-miR-1287-5p&offsets|0|+1|TGCTGGATCAGTGGTTCGAGTCT	0.278188	0
MIMAT0000261&MI0000273&hsa-miR-183-5p&offsets|-2|-3|TGTATGGCACTGGTAGAATTC	0.420516	0
MIMAT0002876&MI0003190&hsa-miR-505-3p&offsets|+1|+2|GTCAACACTTGCTGGTTTCCTCT	0.433378	0
MIMAT0000101&MI0000108&hsa-miR-103a-3p&offsets|-1|0,MIMAT0000101&MI0000109&hsa-miR-103a-3p&offsets|-1|0|AAGCAGCATTGTACAGGGCTATGA	0.379395	0
MIMAT0000069&MI0000070&hsa-miR-16-5p&offsets|0|0,MIMAT0000069&MI0000115&hsa-miR-16-5p&offsets|0|0|TAGCAGCACGTAAATATTGGCG	0.615624	0
MIMAT0000261&MI0000273&hsa-miR-183-5p&offsets|-1|-1|GTATGGCACTGGTAGAATTCAC	0.205109	0
MIMAT0000083&MI0000084&hsa-miR-26b-5p&offsets|0|+2|TTCAAGTAATTCAGGATAGGTTG	0.525678	0
MIMAT0000101&MI0000108&hsa-miR-103a-3p&offsets|0|-1,MIMAT0000101&MI0000109&hsa-miR-103a-3p&offsets|0|-1|AGCAGCATTGTACAGGGCTATG	0.76032	0
MIMAT0009451&MI0009986&hsa-miR-1976&offsets|0|+2|CCTCCTGCCCTCCTTGCTGTAG	0.52627	0
MIMAT0000096&MI0000100&hsa-miR-98-5p&offsets|0|+1|TGAGGTAGTAAGTTGTATTGTTG	0.498529	0
MIMAT0000259&MI0000272&hsa-miR-182-5p&offsets|+1|+1|TTGGCAATGGTAGAACTCACACTG	0.0804294	0
MIMAT0000062&MI0000062&hsa-let-7a-5p&offsets|0|+2|TGAGGTAGTAGGTTGTATAGTTTG	0.161472	0
MIMAT0000092&MI0000093&hsa-miR-92a-3p&offsets|+1|0,MIMAT0000092&MI0000094&hsa-miR-92a-3p&offsets|+1|0|ATTGCACTTGTCCCGGCCTGT	0.593121	0
MIMAT0000689&MI0000746&hsa-miR-99b-5p&offsets|0|+1|CACCCGTAGAACCGACCTTGCGG	0.541178	0
MIMAT0004481&MI0000062&hsa-let-7a-3p&offsets|+1|+2,MIMAT0004481&MI0000060&hsa-let-7a-3p&offsets|+1|+2|TATACAATCTACTGTCTTTCCT	0.356952	0
MIMAT0001620&MI0000737&hsa-miR-200a-5p&offsets|0|0|CATCTTACCGGACAGTGCTGGA	0.465022	0
MIMAT0000418&MI0000439&hsa-miR-23b-3p&offsets|0|+3|ATCACATTGCCAGGGATTACCACG	0.393982	0
MIMAT0000764&MI0000815&hsa-miR-339-5p&offsets|0|0|TCCCTGTCCTCCAGGAGCTCACG	0.388563	0
MIMAT0000692&MI0000749&hsa-miR-30e-5p&offsets|+1|+3|GTAAACATCCTTGACTGGAAGCTG	0.297465	0
MIMAT0000103&MI0000113&hsa-miR-106a-5p&offsets|0|0|AAAAGTGCTTACAGTGCAGGTAG	0.255404	0
MIMAT0002809&MI0003129&hsa-miR-146b-5p&offsets|0|0|TGAGAACTGAATTCCATAGGCT	0.484366	0
MIMAT0003258&MI0003602&hsa-miR-590-5p&offsets|0|0|GAGCTTATTCATAAAAGTGCAG	0.557487	0
MIMAT0005948&MI0006442&hsa-miR-664a-5p&offsets|+1|-1|CTGGCTAGGGAAAATGATTGGA	0.448738	0
MIMAT0004597&MI0000456&hsa-miR-140-3p&offsets|+1|+2|ACCACAGGGTAGAACCACGGAC	0.717151	0
MIMAT0000069&MI0000070&hsa-miR-16-5p&offsets|0|+2|TAGCAGCACGTAAATATTGGCGTT	0.179437	0
MIMAT0000443&MI0000469&hsa-miR-125a-5p&offsets|0|0|TCCCTGAGACCCTTTAACCTGTGA	0.413894	0
MIMAT0000263&MI0000282&hsa-miR-199b-5p&offsets|0|+1|CCCAGTGTTTAGACTATCTGTTCA	0.244125	0
MIMAT0003885&MI0003820&hsa-miR-454-3p&offsets|0|+1|TAGTGCAATATTGCTTATAGGGTT	0.191288	0
MIMAT0000432&MI0000457&hsa-miR-141-3p&offsets|-1|-1|CTAACACTGTCTGGTAAAGATG	0.463788	0
MIMAT0004586&MI0000438&hsa-miR-15b-3p&offsets|0|0|CGAATCATTATTTGCTGCTCTA	0.45759	0
MIMAT0000243&MI0000253&hsa-miR-148a-3p&offsets|+1|+1|CAGTGCACTACAGAACTTTGTC	0.405045	0
MIMAT0000231&MI0000281&hsa-miR-199a-5p&offsets|0|+1,MIMAT0000231&MI0000242&hsa-miR-199a-5p&offsets|0|+1|CCCAGTGTTCAGACTACCTGTTCA	0.404668	0
MIMAT0000692&MI0000749&hsa-miR-30e-5p&offsets|+1|+2|GTAAACATCCTTGACTGGAAGCT	0.472986	0
MIMAT0000232&MI0000281&hsa-miR-199a-3p&offsets|-1|-1,MIMAT0000232&MI0000242&hsa-miR-199a-3p&offsets|-1|-1,MIMAT0004563&MI0000282&hsa-miR-199b-3p&offsets|-1|-1|TACAGTAGTCTGCACATTGGTT	0.654832	0
MIMAT0003338&MI0003684&hsa-miR-660-5p&offsets|0|0|TACCCATTGCATATCGGAGTTG	0.573299	0
MIMAT0000098&MI0000102&hsa-miR-100-5p&offsets|0|+2|AACCCGTAGATCCGAACTTGTGGT	0.313781	0
MIMAT0003321&MI0003666&hsa-miR-651-5p&offsets|0|0|TTTAGGATAAGCTTGACTTTTG	0.429919	0
MIMAT0000257&MI0000270&hsa-miR-181b-5p&offsets|0|+1,MIMAT0000257&MI0000683&hsa-miR-181b-5p&offsets|0|+1|AACATTCATTGCTGTCGGTGGGTT	0.333533	0
MIMAT0000232&MI0000281&hsa-miR-199a-3p&offsets|0|0,MIMAT0000232&MI0000242&hsa-miR-199a-3p&offsets|0|0,MIMAT0004563&MI0000282&hsa-miR-199b-3p&offsets|0|0|ACAGTAGTCTGCACATTGGTTA	0.622029	0
MIMAT0000259&MI0000272&hsa-miR-182-5p&offsets|+1|-2|TTGGCAATGGTAGAACTCACA	0.394013	0
MIMAT0000256&MI0000289&hsa-miR-181a-5p&offsets|0|+1,MIMAT0000256&MI0000269&hsa-miR-181a-5p&offsets|0|+1|AACATTCAACGCTGTCGGTGAGTT	0.381649	0
MIMAT0003880&MI0003760&hsa-miR-671-5p&offsets|0|+1|AGGAAGCCCTGGAGGGGCTGGAGG	0.299352	0
MIMAT0000510&MI0000542&hsa-miR-320a&offsets|-1|0|GAAAAGCTGGGTTGAGAGGGCGA	0.423245	0
MIMAT0000757&MI0000809&hsa-miR-151a-3p&offsets|-1|0|ACTAGACTGAAGCTCCTTGAGG	0.691755	0
MIMAT0004597&MI0000456&hsa-miR-140-3p&offsets|0|+1|TACCACAGGGTAGAACCACGGA	0.737582	0
MIMAT0000104&MI0000114&hsa-miR-107&offsets|0|0|AGCAGCATTGTACAGGGCTATCA	0.318132	0
MIMAT0004493&MI0000076&hsa-miR-20a-3p&offsets|+1|+1|CTGCATTATGAGCACTTAAAGT	0.333241	0
MIMAT0017985&MI0015997&hsa-miR-3607-3p&offsets|-4|0|TGATACTGTAAACGCTTTCTGATG	0.18169	0
MIMAT0000710&MI0000767&hsa-miR-365a-3p&offsets|0|+1,MIMAT0022834&MI0000769&hsa-miR-365b-3p&offsets|0|+1|TAATGCCCCTAAAAATCCTTATT	0.303404	0
MIMAT0000259&MI0000272&hsa-miR-182-5p&offsets|0|+1|TTTGGCAATGGTAGAACTCACACTG	0.0671055	0
MIMAT0000705&MI0000762&hsa-miR-362-5p&offsets|0|-1|AATCCTTGGAACCTAGGTGTGAG	0.43228	0
MIMAT0004500&MI0000084&hsa-miR-26b-3p&offsets|0|0|CCTGTTCTCCATTACTTGGCTC	0.50388	0
MIMAT0004927&MI0005543&hsa-miR-708-3p&offsets|+2|+1|ACTAGACTGTGAGCTTCTAGA	0.463491	0
MIMAT0004673&MI0000735&hsa-miR-29c-5p&offsets|0|+1|TGACCGATTTCTCCTGGTGTTCA	0.336419	0
MIMAT0000460&MI0000732&hsa-miR-194-5p&offsets|0|+1|TGTAACAGCAACTCCATGTGGAA	0.450741	0
MIMAT0003239&MI0003581&hsa-miR-574-3p&offsets|0|0|CACGCTCATGCACACACCCACA	0.592563	0
MIMAT0004597&MI0000456&hsa-miR-140-3p&offsets|+1|+4|ACCACAGGGTAGAACCACGGACAG	0.414178	0
MIMAT0004956&MI0005566&hsa-miR-374b-3p&offsets|0|0|CTTAGCAGGTTGTATTATCATT	0.591563	0
MIMAT0002817&MI0003135&hsa-miR-495-3p&offsets|0|+1|AAACAAACATGGTGCACTTCTTT	0.461851	0
MIMAT0000418&MI0000439&hsa-miR-23b-3p&offsets|0|+2|ATCACATTGCCAGGGATTACCAC	0.652528	0
MIMAT0000076&MI0000077&hsa-miR-21-5p&offsets|+5|+5|TATCAGACTGATGTTGACTGTT	0.321044	0
MIMAT0000067&MI0000068&hsa-let-7f-5p&offsets|-1|-1|ATGAGGTAGTAGATTGTATAGT	0.536789	0
MIMAT0003393&MI0001448&hsa-miR-425-5p&offsets|+1|+2|ATGACACGATCACTCCCGTTGAGT	0.221404	0
MIMAT0004505&MI0000090&hsa-miR-32-3p&offsets|0|-1|CAATTTAGTGTGTGTGATATT	0.336292	0
MIMAT0000750&MI0000802&hsa-miR-340-3p&offsets|0|+1|TCCGTCTCAGTTACTTTATAGCC	0.45407	0
MIMAT0000078&MI0000079&hsa-miR-23a-3p&offsets|0|+3|ATCACATTGCCAGGGATTTCCAAC	0.328192	0
MIMAT0003393&MI0001448&hsa-miR-425-5p&offsets|+2|+2|TGACACGATCACTCCCGTTGAGT	0.348416	0
MIMAT0004484&MI0000065&hsa-let-7d-3p&offsets|0|+1|CTATACGACCTGCTGCCTTTCTT	0.215597	0
MIMAT0026480&MI0000464&hsa-miR-153-5p&offsets|-1|-2|GTCATTTTTGTGATGTTGCAG	0.145427	0
MIMAT0004688&MI0000782&hsa-miR-374a-3p&offsets|0|+1|CTTATCAGATTGTATTGTAATTG	0.48213	0
MIMAT0000728&MI0000783&hsa-miR-375&offsets|0|-2|TTTGTTCGTTCGGCTCGCGT	0.423308	0
MIMAT0000728&MI0000783&hsa-miR-375&offsets|+2|0|TGTTCGTTCGGCTCGCGTGA	0.453511	0
MIMAT0000075&MI0000076&hsa-miR-20a-5p&offsets|0|+1|TAAAGTGCTTATAGTGCAGGTAGT	0.0839996	0
TJU_CMC_MD2.ID02736.5p-miR&MI0000109&hsa-mir-103a-1&offsets|0|0|GGCTTCTTTACAGTGCTGCCTTG	0.473821	0
MIMAT0000222&MI0000234&hsa-miR-192-5p&offsets|+1|+3|TGACCTATGAATTGACAGCCAGT	0.327644	0
MIMAT0000101&MI0000108&hsa-miR-103a-3p&offsets|+1|0,MIMAT0000101&MI0000109&hsa-miR-103a-3p&offsets|+1|0|GCAGCATTGTACAGGGCTATGA	0.688173	0
MIMAT0014990&MI0014144&hsa-miR-3127-5p&offsets|0|0|ATCAGGGCTTGTGGAATGGGAAG	0.368332	0
MIMAT0000280&MI0000300&hsa-miR-223-3p&offsets|0|+2|TGTCAGTTTGTCAAATACCCCAAG	0.323592	0
MIMAT0000087&MI0000088&hsa-miR-30a-5p&offsets|0|+2|TGTAAACATCCTCGACTGGAAGCT	0.380554	0
MIMAT0000258&MI0000271&hsa-miR-181c-5p&offsets|0|+2|AACATTCAACCTGTCGGTGAGTTT	0.346045	0
MIMAT0000433&MI0000458&hsa-miR-142-5p&offsets|-2|-1|CCCATAAAGTAGAAAGCACTAC	0.458061	0
MIMAT0004597&MI0000456&hsa-miR-140-3p&offsets|+2|+3|CCACAGGGTAGAACCACGGACA	0.678057	0
MIMAT0004682&MI0000760&hsa-miR-361-3p&offsets|0|+2|TCCCCCAGGTGTGATTCTGATTTGC	0.231823	0
MIMAT0004780&MI0003205&hsa-miR-532-3p&offsets|0|0|CCTCCCACACCCAAGGCTTGCA	0.429768	0
MIMAT0000510&MI0000542&hsa-miR-320a&offsets|0|+2|AAAAGCTGGGTTGAGAGGGCGAAA	0.231395	0
MIMAT0000222&MI0000234&hsa-miR-192-5p&offsets|0|+2|CTGACCTATGAATTGACAGCCAG	0.404962	0
MIMAT0000075&MI0000076&hsa-miR-20a-5p&offsets|0|-1|TAAAGTGCTTATAGTGCAGGTA	0.439021	0
MIMAT0004780&MI0003205&hsa-miR-532-3p&offsets|0|+1|CCTCCCACACCCAAGGCTTGCAA	0.282459	0
MIMAT0001620&MI0000737&hsa-miR-200a-5p&offsets|+1|+2|ATCTTACCGGACAGTGCTGGATT	0.277018	0
MIMAT0000765&MI0000816&hsa-miR-335-5p&offsets|0|0|TCAAGAGCAATAACGAAAAATGT	0.357688	0
MIMAT0005797&MI0003815&hsa-miR-1301-3p&offsets|0|0|TTGCAGCTGCCTGGGAGTGACTTC	0.219388	0
MIMAT0000092&MI0000094&hsa-miR-92a-3p&offsets|0|+2|TATTGCACTTGTCCCGGCCTGTGG	0.195868	0
MIMAT0004945&MI0005559&hsa-miR-744-5p&offsets|0|0|TGCGGGGCTAGGGCTAACAGCA	0.354128	0
MIMAT0003241&MI0003583&hsa-miR-576-5p&offsets|0|0|ATTCTAATTTCTCCACGTCTTT	0.535155	0
MIMAT0004515&MI0000107&hsa-miR-29b-2-5p&offsets|0|+2|CTGGTTTCACATGGTGGCTTAGAT	0.289096	0
MIMAT0004673&MI0000735&hsa-miR-29c-5p&offsets|+1|+2|GACCGATTTCTCCTGGTGTTCAG	0.295196	0
MIMAT0000280&MI0000300&hsa-miR-223-3p&offsets|0|+1|TGTCAGTTTGTCAAATACCCCAA	0.431567	0
MIMAT0000688&MI0000745&hsa-miR-301a-3p&offsets|0|0|CAGTGCAATAGTATTGTCAAAGC	0.492158	0
MIMAT0000753&MI0000805&hsa-miR-342-3p&offsets|+2|+1|TCACACAGAAATCGCACCCGTC	0.479876	0
MIMAT0016895&MI0015873&hsa-miR-2355-5p&offsets|0|+2|ATCCCCAGATACAATGGACAATA	0.318162	0
MIMAT0000693&MI0000749&hsa-miR-30e-3p&offsets|0|+1|CTTTCAGTCGGATGTTTACAGCG	0.574688	0
MIMAT0004551&MI0000255&hsa-miR-30d-3p&offsets|+1|+1|TTTCAGTCAGATGTTTGCTGCT	0.357576	0
MIMAT0000101&MI0000108&hsa-miR-103a-3p&offsets|0|+2|AGCAGCATTGTACAGGGCTATGAAA	0.301219	0
MIMAT0004671&MI0000732&hsa-miR-194-3p&offsets|0|0|CCAGTGGGGCTGCTGTTATCTG	0.316567	0
MIMAT0003266&MI0003610&hsa-miR-598-3p&offsets|0|+1|TACGTCATCGTTGTCATCGTCAT	0.327169	0
MIMAT0000245&MI0000255&hsa-miR-30d-5p&offsets|0|+1|TGTAAACATCCCCGACTGGAAGC	0.4139	0
MIMAT0000261&MI0000273&hsa-miR-183-5p&offsets|+1|0|ATGGCACTGGTAGAATTCACT	0.490621	0
MIMAT0000318&MI0000342&hsa-miR-200b-3p&offsets|0|+2|TAATACTGCCTGGTAATGATGACG	0.200355	0
MIMAT0000693&MI0000749&hsa-miR-30e-3p&offsets|-1|-1|GCTTTCAGTCGGATGTTTACAG	0.651114	0
MIMAT0000280&MI0000300&hsa-miR-223-3p&offsets|+1|+1|GTCAGTTTGTCAAATACCCCAA	0.443471	0
MIMAT0026477&MI0000447&hsa-miR-128-1-5p&offsets|0|0|CGGGGCCGTAGCACTGTCTGAGA	0.332217	0
MIMAT0004775&MI0003186&hsa-miR-502-3p&offsets|0|+1|AATGCACCTGGGCAAGGATTCAG	0.488854	0
MIMAT0004507&MI0000093&hsa-miR-92a-1-5p&offsets|0|0|AGGTTGGGATCGGTTGCAATGCT	0.153637	0
MIMAT0001080&MI0001150&hsa-miR-196b-5p&offsets|0|-1|TAGGTAGTTTCCTGTTGTTGG	0.533186	0
MIMAT0000082&MI0000750&hsa-miR-26a-5p&offsets|0|0,MIMAT0000082&MI0000083&hsa-miR-26a-5p&offsets|0|0|TTCAAGTAATCCAGGATAGGCT	0.734605	0
MIMAT0000257&MI0000270&hsa-miR-181b-5p&offsets|0|0,MIMAT0000257&MI0000683&hsa-miR-181b-5p&offsets|0|0|AACATTCATTGCTGTCGGTGGGT	0.620565	0
MIMAT0000068&MI0000069&hsa-miR-15a-5p&offsets|0|0|TAGCAGCACATAATGGTTTGTG	0.632819	0
MIMAT0000097&MI0000101&hsa-miR-99a-5p&offsets|-1|-1|AAACCCGTAGATCCGATCTTGT	0.42415	0
MIMAT0000070&MI0000071&hsa-miR-17-5p&offsets|-1|-1|TCAAAGTGCTTACAGTGCAGGTA	0.276433	0
MIMAT0000754&MI0000806&hsa-miR-337-3p&offsets|0|0|CTCCTATATGATGCCTTTCTTC	0.494956	0
MIMAT0000259&MI0000272&hsa-miR-182-5p&offsets|0|-4|TTTGGCAATGGTAGAACTCA	0.513193	0
MIMAT0004955&MI0005566&hsa-miR-374b-5p&offsets|0|0|ATATAATACAACCTGCTAAGTG	0.671691	0
MIMAT0000099&MI0000103&hsa-miR-101-3p&offsets|0|+2|TACAGTACTGTGATAACTGAAGG	0.350889	0
MIMAT0000445&MI0000471&hsa-miR-126-3p&offsets|-1|-1|CTCGTACCGTGAGTAATAATGC	0.547906	0
MIMAT0005949&MI0006442&hsa-miR-664a-3p&offsets|0|+1|TATTCATTTATCCCCAGCCTACAA	0.266413	0
MIMAT0005794&MI0003780&hsa-miR-1296-5p&offsets|0|+1|TTAGGGCCCTGGCTCCATCTCCT	0.27134	0
MIMAT0005794&MI0003780&hsa-miR-1296-5p&offsets|0|0|TTAGGGCCCTGGCTCCATCTCC	0.492124	0
MIMAT0000231&MI0000242&hsa-miR-199a-5p&offsets|-1|0|ACCCAGTGTTCAGACTACCTGTTC	0.282305	0
MIMAT0000761&MI0000813&hsa-miR-324-5p&offsets|0|0|CGCATCCCCTAGGGCATTGGTGT	0.496149	0
MIMAT0004703&MI0000816&hsa-miR-335-3p&offsets|-1|0|GTTTTTCATTATTGCTCCTGACC	0.358189	0
MIMAT0004604&MI0000472&hsa-miR-127-5p&offsets|-2|-1|TGCTGAAGCTCAGAGGGCTCTGA	0.536196	0
MIMAT0004615&MI0000489&hsa-miR-195-3p&offsets|0|0|CCAATATTGGCTGTGCTGCTCC	0.63692	0
MIMAT0004672&MI0000734&hsa-miR-106b-3p&offsets|0|-1|CCGCACTGTGGGTACTTGCTG	0.678096	0
MIMAT0000070&MI0000071&hsa-miR-17-5p&offsets|+1|0,MIMAT0000103&MI0000113&hsa-miR-106a-5p&offsets|+1|0|AAAGTGCTTACAGTGCAGGTAG	0.330896	0
MIMAT0000256&MI0000289&hsa-miR-181a-5p&offsets|0|+2,MIMAT0000256&MI0000269&hsa-miR-181a-5p&offsets|0|+2|AACATTCAACGCTGTCGGTGAGTTT	0.229295	0
MIMAT0000759&MI0000811&hsa-miR-148b-3p&offsets|0|+1|TCAGTGCATCACAGAACTTTGTC	0.322273	0
MIMAT0004774&MI0003185&hsa-miR-501-3p&offsets|0|+2|AATGCACCCGGGCAAGGATTCTGA	0.153623	0
MIMAT0000417&MI0000438&hsa-miR-15b-5p&offsets|0|+1|TAGCAGCACATCATGGTTTACAT	0.161372	0
MIMAT0000079&MI0000080&hsa-miR-24-1-5p&offsets|-2|-1,TJU_CMC_MD2.ID03300.5p-miR&MI0000080&hsa-mir-24-1&offsets|+20|+22|GGTGCCTACTGAGCTGATATCAG	0.413324	0
MIMAT0000090&MI0000090&hsa-miR-32-5p&offsets|0|-1|TATTGCACATTACTAAGTTGC	0.454195	0
MIMAT0004589&MI0000441&hsa-miR-30b-3p&offsets|0|-1|CTGGGAGGTGGATGTTTACTT	0.450372	0
MIMAT0004598&MI0000457&hsa-miR-141-5p&offsets|-1|-1|CCATCTTCCAGTACAGTGTTGG	0.213215	0
MIMAT0004926&MI0005543&hsa-miR-708-5p&offsets|0|-2|AAGGAGCTTACAATCTAGCTG	0.250692	0
MIMAT0026477&MI0000447&hsa-miR-128-1-5p&offsets|0|-1|CGGGGCCGTAGCACTGTCTGAG	0.363097	0
MIMAT0001638&MI0001735&hsa-miR-409-5p&offsets|0|+1|AGGTTACCCGAGCAACTTTGCATC	0.206607	0
MIMAT0000076&MI0000077&hsa-miR-21-5p&offsets|-1|-1|GTAGCTTATCAGACTGATGTTG	0.602436	0
MIMAT0000420&MI0000441&hsa-miR-30b-5p&offsets|0|0|TGTAAACATCCTACACTCAGCT	0.400866	0
MIMAT0002807&MI0003126&hsa-miR-491-5p&offsets|0|0|AGTGGGGAACCCTTCCATGAGG	0.490054	0
MIMAT0000065&MI0000065&hsa-let-7d-5p&offsets|0|+2|AGAGGTAGTAGGTTGCATAGTTTT	0.02868	0
MIMAT0000705&MI0000762&hsa-miR-362-5p&offsets|0|0|AATCCTTGGAACCTAGGTGTGAGT	0.160664	0
MIMAT0000076&MI0000077&hsa-miR-21-5p&offsets|+1|+1|AGCTTATCAGACTGATGTTGAC	0.533387	0
MIMAT0004702&MI0000815&hsa-miR-339-3p&offsets|0|0|TGAGCGCCTCGACGACAGAGCCG	0.498631	0
MIMAT0000617&MI0000650&hsa-miR-200c-3p&offsets|0|-2|TAATACTGCCGGGTAATGATG	0.589762	0
MIMAT0003328&MI0003674&hsa-miR-653-5p&offsets|+3|+4|TTGAAACAATCTCTACTGAACC	0.443951	0
MIMAT0004518&MI0000115&hsa-miR-16-2-3p&offsets|-1|-1|ACCAATATTACTGTGCTGCTTT	0.46716	0
MIMAT0000757&MI0000809&hsa-miR-151a-3p&offsets|0|+2|CTAGACTGAAGCTCCTTGAGGAC	0.421661	0
MIMAT0004810&MI0003643&hsa-miR-629-5p&offsets|+4|+5|TTTACGTTGGGAGAACTTTTAC	0.332676	0
MIMAT0000264&MI0000283&hsa-miR-203a&offsets|0|+1|GTGAAATGTTTAGGACCACTAGA	0.412666	0
MIMAT0000682&MI0000737&hsa-miR-200a-3p&offsets|0|+1|TAACACTGTCTGGTAACGATGTT	0.412815	0
MIMAT0004497&MI0000081&hsa-miR-24-2-5p&offsets|-1|0|GTGCCTACTGAGCTGAAACACAG	0.565025	0
MIMAT0000071&MI0000071&hsa-miR-17-3p&offsets|+1|0|CTGCAGTGAAGGCACTTGTAG	0.645677	0
MIMAT0000082&MI0000750&hsa-miR-26a-5p&offsets|0|+3|TTCAAGTAATCCAGGATAGGCTGTT	0.20339	0
MIMAT0004509&MI0000095&hsa-miR-93-3p&offsets|0|0|ACTGCTGAGCTAGCACTTCCCG	0.492624	0
MIMAT0000071&MI0000071&hsa-miR-17-3p&offsets|-1|0|TACTGCAGTGAAGGCACTTGTAG	0.419999	0
MIMAT0000264&MI0000283&hsa-miR-203a&offsets|-2|0|TTGTGAAATGTTTAGGACCACTAG	0.135721	0
MIMAT0004502&MI0000086&hsa-miR-28-3p&offsets|-1|0|CCACTAGATTGTGAGCTCCTGGA	0.538835	0
MIMAT0000750&MI0000802&hsa-miR-340-3p&offsets|0|0|TCCGTCTCAGTTACTTTATAGC	0.623654	0
MIMAT0000510&MI0000542&hsa-miR-320a&offsets|+2|+2|AAGCTGGGTTGAGAGGGCGAAA	0.356776	0
MIMAT0005920&MI0006403&hsa-miR-1266-5p&offsets|0|0|CCTCAGGGCTGTAGAACAGGGCT	0.431877	0
MIMAT0002888&MI0003205&hsa-miR-532-5p&offsets|-1|0|CCATGCCTTGAGTGTAGGACCGT	0.362477	0
MIMAT0000070&MI0000071&hsa-miR-17-5p&offsets|-1|-2|TCAAAGTGCTTACAGTGCAGGT	0.479444	0
MIMAT0000254&MI0000267&hsa-miR-10b-5p&offsets|0|0|TACCCTGTAGAACCGAATTTGTG	0.366181	0
MIMAT0002819&MI0003137&hsa-miR-193b-3p&offsets|0|+2|AACTGGCCCTCAAAGTCCCGCTTT	0.168471	0
MIMAT0000692&MI0000749&hsa-miR-30e-5p&offsets|+1|+4|GTAAACATCCTTGACTGGAAGCTGT	0.176256	0
MIMAT0004694&MI0000805&hsa-miR-342-5p&offsets|0|+1|AGGGGTGCTATCTGTGATTGAG	0.480555	0
MIMAT0000263&MI0000282&hsa-miR-199b-5p&offsets|0|-1|CCCAGTGTTTAGACTATCTGTT	0.587993	0
MIMAT0000067&MI0000067&hsa-let-7f-5p&offsets|0|+2|TGAGGTAGTAGATTGTATAGTTGT	0.214788	0
MIMAT0000259&MI0000272&hsa-miR-182-5p&offsets|0|+2|TTTGGCAATGGTAGAACTCACACTGG	0.0637918	0
MIMAT0019208&MI0014181&hsa-miR-3074-5p&offsets|-1|0|TGTTCCTGCTGAACTGAGCCAG	0.213553	0
MIMAT0004491&MI0000074&hsa-miR-19b-1-5p&offsets|0|0|AGTTTTGCAGGTTTGCATCCAGC	0.394036	0
MIMAT0000254&MI0000267&hsa-miR-10b-5p&offsets|-1|-1|ATACCCTGTAGAACCGAATTTGT	0.353273	0
TJU_CMC_MD2.ID01943.5p-miR&MI0006380&hsa-mir-1245a&offsets|0|0|GTATAGGCCTTTAGATCATCTGA	0.333575	0
MIMAT0000100&MI0000107&hsa-miR-29b-3p&offsets|0|+1|TAGCACCATTTGAAATCAGTGTTT	0.222819	0
MIMAT0000753&MI0000805&hsa-miR-342-3p&offsets|0|+2|TCTCACACAGAAATCGCACCCGTCA	0.20446	0
MIMAT0000070&MI0000071&hsa-miR-17-5p&offsets|+1|+1|AAAGTGCTTACAGTGCAGGTAGT	0.133488	0
MIMAT0004673&MI0000735&hsa-miR-29c-5p&offsets|0|0|TGACCGATTTCTCCTGGTGTTC	0.539562	0
MIMAT0000443&MI0000469&hsa-miR-125a-5p&offsets|0|-1|TCCCTGAGACCCTTTAACCTGTG	0.667569	0
MIMAT0001413&MI0001519&hsa-miR-20b-5p&offsets|0|+1|CAAAGTGCTCATAGTGCAGGTAGT	0.158317	0
MIMAT0000318&MI0000342&hsa-miR-200b-3p&offsets|+1|+1|AATACTGCCTGGTAATGATGAC	0.445767	0
MIMAT0000081&MI0000082&hsa-miR-25-3p&offsets|+1|0|ATTGCACTTGTCTCGGTCTGA	0.607622	0
MIMAT0003886&MI0003834&hsa-miR-769-5p&offsets|0|0|TGAGACCTCTGGGTTCTGAGCT	0.503113	0
MIMAT0026738&MI0006349&hsa-miR-1287-3p&offsets|0|+1|CTCTAGCCACAGATGCAGTGATT	0.0593249	0
MIMAT0002876&MI0003190&hsa-miR-505-3p&offsets|0|+2|CGTCAACACTTGCTGGTTTCCTCT	0.402055	0
MIMAT0000417&MI0000438&hsa-miR-15b-5p&offsets|0|-1|TAGCAGCACATCATGGTTTAC	0.648144	0
MIMAT0015045&MI0014201&hsa-miR-3170&offsets|0|0|CTGGGGTTCTGAGACAGACAGT	0.22689	0
MIMAT0004765&MI0003126&hsa-miR-491-3p&offsets|0|0|CTTATGCAAGATTCCCTTCTAC	0.381493	0
MIMAT0003247&MI0003589&hsa-miR-582-5p&offsets|0|0|TTACAGTTGTTCAACCAGTTACT	0.349351	0
MIMAT0000764&MI0000815&hsa-miR-339-5p&offsets|0|+1|TCCCTGTCCTCCAGGAGCTCACGT	0.261513	0
MIMAT0002821&MI0003139&hsa-miR-181d-5p&offsets|0|0|AACATTCATTGTTGTCGGTGGGT	0.563678	0
MIMAT0000073&MI0000073&hsa-miR-19a-3p&offsets|-1|0|TTGTGCAAATCTATGCAAAACTGA	0.138465	0
MIMAT0004927&MI0005543&hsa-miR-708-3p&offsets|+1|0|AACTAGACTGTGAGCTTCTAG	0.528336	0
MIMAT0000707&MI0000764&hsa-miR-363-3p&offsets|0|0|AATTGCACGGTATCCATCTGTA	0.436192	0
MIMAT0000728&MI0000783&hsa-miR-375&offsets|-1|-3|TTTTGTTCGTTCGGCTCGCG	0.440526	0
MIMAT0004550&MI0000254&hsa-miR-30c-2-3p&offsets|0|+1|CTGGGAGAAGGCTGTTTACTCTT	0.385852	0
MIMAT0000076&MI0000077&hsa-miR-21-5p&offsets|+1|0|AGCTTATCAGACTGATGTTGA	0.644157	0
MIMAT0000259&MI0000272&hsa-miR-182-5p&offsets|+1|+2|TTGGCAATGGTAGAACTCACACTGG	0.0893042	0
MIMAT0004694&MI0000805&hsa-miR-342-5p&offsets|+1|+2|GGGGTGCTATCTGTGATTGAGG	0.335645	0
MIMAT0000318&MI0000342&hsa-miR-200b-3p&offsets|0|0|TAATACTGCCTGGTAATGATGA	0.538459	0
MIMAT0009196&MI0000108&hsa-miR-103a-2-5p&offsets|0|0|AGCTTCTTTACAGTGCTGCCTTG	0.42352	0
MIMAT0004801&MI0003602&hsa-miR-590-3p&offsets|-1|0|GTAATTTTATGTATAAGCTAGT	0.387202	0
MIMAT0004549&MI0000253&hsa-miR-148a-5p&offsets|-1|-1|CAAAGTTCTGAGACACTCCGAC	0.4337	0
MIMAT0000681&MI0000735&hsa-miR-29c-3p&offsets|-1|0|CTAGCACCATTTGAAATCGGTTA	0.246565	0
MIMAT0004797&MI0003589&hsa-miR-582-3p&offsets|0|+1|TAACTGGTTGAACAACTGAACCC	0.405466	0
MIMAT0000101&MI0000109&hsa-miR-103a-3p&offsets|0|+2|AGCAGCATTGTACAGGGCTATGAAG	0.217109	0
MIMAT0000261&MI0000273&hsa-miR-183-5p&offsets|+2|+2|TGGCACTGGTAGAATTCACTGT	0.305134	0
MIMAT0000086&MI0000087&hsa-miR-29a-3p&offsets|0|0|TAGCACCATCTGAAATCGGTTA	0.718967	0
MIMAT0004558&MI0000269&hsa-miR-181a-2-3p&offsets|-1|0|AACCACTGACCGTTGACTGTACC	0.357985	0
MIMAT0002174&MI0002468&hsa-miR-484&offsets|0|+2|TCAGGCTCAGTCCCCTCCCGATAA	0.247538	0
MIMAT0004514&MI0000105&hsa-miR-29b-1-5p&offsets|0|0|GCTGGTTTCATATGGTGGTTTAGA	0.226642	0
MIMAT0004699&MI0000811&hsa-miR-148b-5p&offsets|-1|0|GAAGTTCTGTTATACACTCAGGC	0.373106	0
MIMAT0000270&MI0000289&hsa-miR-181a-3p&offsets|0|-1|ACCATCGACCGTTGATTGTAC	0.683555	0
MIMAT0003283&MI0003628&hsa-miR-615-3p&offsets|0|0|TCCGAGCCTGGGTCTCCCTCTT	0.0918004	0
MIMAT0004673&MI0000735&hsa-miR-29c-5p&offsets|0|+2|TGACCGATTTCTCCTGGTGTTCAG	0.13187	0
TJU_CMC_MD2.ID02736.5p-miR&MI0000109&hsa-mir-103a-1&offsets|0|+1|GGCTTCTTTACAGTGCTGCCTTGT	0.163651	0
MIMAT0000062&MI0000060&hsa-let-7a-5p&offsets|0|+2|TGAGGTAGTAGGTTGTATAGTTTT	0.0737533	0
MIMAT0017985&MI0015997&hsa-miR-3607-3p&offsets|-5|0|ATGATACTGTAAACGCTTTCTGATG	0.141746	0
MIMAT0000259&MI0000272&hsa-miR-182-5p&offsets|0|+3|TTTGGCAATGGTAGAACTCACACTGGT	0.0696569	0
MIMAT0000088&MI0000088&hsa-miR-30a-3p&offsets|0|+1|CTTTCAGTCGGATGTTTGCAGCT	0.280694	0
MIMAT0000087&MI0000088&hsa-miR-30a-5p&offsets|0|0|TGTAAACATCCTCGACTGGAAG	0.626094	0
MIMAT0004614&MI0000487&hsa-miR-193a-5p&offsets|0|0|TGGGTCTTTGCGGGCGAGATGA	0.669441	0
MIMAT0015378&MI0014228&hsa-miR-3065-3p&offsets|0|0|TCAGCACCAGGATATTGTTGGAG	0.240944	0
MIMAT0000261&MI0000273&hsa-miR-183-5p&offsets|+2|+1|TGGCACTGGTAGAATTCACTG	0.411439	0.0262965
MIMAT0000254&MI0000267&hsa-miR-10b-5p&offsets|0|-1|TACCCTGTAGAACCGAATTTGT	0.496817	0.0262965
MIMAT0000445&MI0000471&hsa-miR-126-3p&offsets|+1|0|CGTACCGTGAGTAATAATGCG	0.720689	0.0262965
MIMAT0004553&MI0000263&hsa-miR-7-1-3p&offsets|0|+1|CAACAAATCACAGTCTGCCATAT	0.103148	0.0262965
MIMAT0005797&MI0003815&hsa-miR-1301-3p&offsets|0|-1|TTGCAGCTGCCTGGGAGTGACTT	0.321853	0.0262965
MIMAT0004549&MI0000253&hsa-miR-148a-5p&offsets|-1|-2|CAAAGTTCTGAGACACTCCGA	0.563326	0.0262965
MIMAT0000428&MI0000453&hsa-miR-135a-5p&offsets|0|0,MIMAT0000428&MI0000452&hsa-miR-135a-5p&offsets|0|0|TATGGCTTTTTATTCCTATGTGA	0.451873	0.0262965
MIMAT0001413&MI0001519&hsa-miR-20b-5p&offsets|0|0|CAAAGTGCTCATAGTGCAGGTAG	0.305075	0.0262965
MIMAT0000510&MI0000542&hsa-miR-320a&offsets|+1|+3|AAAGCTGGGTTGAGAGGGCGAAAA	0.158255	0.0262965
MIMAT0000458&MI0000486&hsa-miR-190a-5p&offsets|0|+1|TGATATGTTTGATATATTAGGTT	0.260463	0.0262965
MIMAT0004688&MI0000782&hsa-miR-374a-3p&offsets|-1|-1|ACTTATCAGATTGTATTGTAAT	0.572738	0.0262965
MIMAT0001536&MI0001641&hsa-miR-429&offsets|0|0|TAATACTGTCTGGTAAAACCGT	0.479756	0.0262965
MIMAT0004810&MI0003643&hsa-miR-629-5p&offsets|-1|0|CTGGGTTTACGTTGGGAGAACT	0.347415	0.0262965
MIMAT0000092&MI0000093&hsa-miR-92a-3p&offsets|0|+3|TATTGCACTTGTCCCGGCCTGTTGA	0.106862	0.0262965
MIMAT0000707&MI0000764&hsa-miR-363-3p&offsets|0|+1|AATTGCACGGTATCCATCTGTAA	0.395473	0.0262965
MIMAT0000435&MI0000459&hsa-miR-143-3p&offsets|0|+3|TGAGATGAAGCACTGTAGCTCAGG	0.464278	0.0262965
MIMAT0000077&MI0000078&hsa-miR-22-3p&offsets|0|+2|AAGCTGCCAGTTGAAGAACTGTTG	0.419294	0.0262965
MIMAT0001620&MI0000737&hsa-miR-200a-5p&offsets|0|+2|CATCTTACCGGACAGTGCTGGATT	0.111474	0.0262965
MIMAT0004748&MI0001445&hsa-miR-423-5p&offsets|0|-2|TGAGGGGCAGAGAGCGAGACT	0.69455	0.0262965
MIMAT0000259&MI0000272&hsa-miR-182-5p&offsets|+4|0|GCAATGGTAGAACTCACACT	0.337116	0.0262965
MIMAT0016888&MI0015866&hsa-miR-4326&offsets|0|+4|TGTTCCTCTGTCTCCCAGACTCTG	0.274645	0.0262965
MIMAT0000264&MI0000283&hsa-miR-203a&offsets|+1|0|TGAAATGTTTAGGACCACTAG	0.628224	0.0262965
MIMAT0000692&MI0000749&hsa-miR-30e-5p&offsets|0|+1|TGTAAACATCCTTGACTGGAAGC	0.604575	0.0262965
MIMAT0002819&MI0003137&hsa-miR-193b-3p&offsets|0|+1|AACTGGCCCTCAAAGTCCCGCTT	0.403103	0.0262965
MIMAT0000456&MI0000483&hsa-miR-186-5p&offsets|0|0|CAAAGAATTCTCCTTTTGGGCT	0.790863	0.0262965
MIMAT0004673&MI0000735&hsa-miR-29c-5p&offsets|+1|+3|GACCGATTTCTCCTGGTGTTCAGA	0.0261226	0.0262965
MIMAT0000067&MI0000068&hsa-let-7f-5p&offsets|0|+2|TGAGGTAGTAGATTGTATAGTTTT	0.0829911	0.0262965
MIMAT0000440&MI0000465&hsa-miR-191-5p&offsets|0|+2|CAACGGAATCCCAAAAGCAGCTGTT	0.0424943	0.0262965
MIMAT0015378&MI0014228&hsa-miR-3065-3p&offsets|0|-1|TCAGCACCAGGATATTGTTGGA	0.399974	0.0262965
MIMAT0000682&MI0000737&hsa-miR-200a-3p&offsets|0|+2|TAACACTGTCTGGTAACGATGTTC	0.116563	0.0262965
MIMAT0004673&MI0000735&hsa-miR-29c-5p&offsets|0|-1|TGACCGATTTCTCCTGGTGTT	0.593981	0.0262965
MIMAT0004571&MI0000342&hsa-miR-200b-5p&offsets|0|0|CATCTTACTGGGCAGCATTGGA	0.575042	0.0262965
MIMAT0010133&MI0010629&hsa-miR-2110&offsets|0|+1|TTGGGGAAACGGCCGCTGAGTGA	0.250502	0.0262965
MIMAT0004513&MI0000103&hsa-miR-101-5p&offsets|-1|-1|TCAGTTATCACAGTGCTGATGC	0.617846	0.0262965
MIMAT0000072&MI0000072&hsa-miR-18a-5p&offsets|0|-1|TAAGGTGCATCTAGTGCAGATA	0.467601	0.0262965
MIMAT0022706&MI0003567&hsa-miR-561-5p&offsets|0|0|ATCAAGGATCTTAAACTTTGCC	0.288204	0.0262965
MIMAT0000434&MI0000458&hsa-miR-142-3p&offsets|0|0|TGTAGTGTTTCCTACTTTATGGA	0.306764	0.0262965
MIMAT0000258&MI0000271&hsa-miR-181c-5p&offsets|0|+1|AACATTCAACCTGTCGGTGAGTT	0.648014	0.0262965
MIMAT0004694&MI0000805&hsa-miR-342-5p&offsets|0|+2|AGGGGTGCTATCTGTGATTGAGG	0.452068	0.0262965
MIMAT0000062&MI0000061&hsa-let-7a-5p&offsets|-1|0|TTGAGGTAGTAGGTTGTATAGTT	0.530057	0.0262965
MIMAT0000261&MI0000273&hsa-miR-183-5p&offsets|-1|-2|GTATGGCACTGGTAGAATTCA	0.430974	0.0262965
MIMAT0004946&MI0005559&hsa-miR-744-3p&offsets|0|0|CTGTTGCCACTAACCTCAACCT	0.451133	0.0262965
MIMAT0004489&MI0000070&hsa-miR-16-1-3p&offsets|0|0|CCAGTATTAACTGTGCTGCTGA	0.593786	0.0262965
MIMAT0001536&MI0001641&hsa-miR-429&offsets|-1|0|CTAATACTGTCTGGTAAAACCGT	0.278348	0.0262965
MIMAT0004558&MI0000269&hsa-miR-181a-2-3p&offsets|0|+1|ACCACTGACCGTTGACTGTACCT	0.368241	0.0262965
MIMAT0000086&MI0000087&hsa-miR-29a-3p&offsets|0|+2|TAGCACCATCTGAAATCGGTTATA	0.190603	0.0262965
MIMAT0003256&MI0003599&hsa-miR-589-3p&offsets|0|-1|TCAGAACAAATGCCGGTTCCCAG	0.380305	0.0262965
MIMAT0003283&MI0003628&hsa-miR-615-3p&offsets|0|-1|TCCGAGCCTGGGTCTCCCTCT	0.127262	0.0262965
MIMAT0000451&MI0000479&hsa-miR-150-5p&offsets|-2|-1|TGTCTCCCAACCCTTGTACCAGT	0.301108	0.0262965
MIMAT0017985&MI0015997&hsa-miR-3607-3p&offsets|-6|0|CATGATACTGTAAACGCTTTCTGATG	0.0672807	0.0262965
MIMAT0004513&MI0000103&hsa-miR-101-5p&offsets|-1|0|TCAGTTATCACAGTGCTGATGCT	0.416733	0.0262965
MIMAT0004494&MI0000077&hsa-miR-21-3p&offsets|0|+1|CAACACCAGTCGATGGGCTGTC	0.454325	0.0262965
MIMAT0000418&MI0000439&hsa-miR-23b-3p&offsets|+1|+3|TCACATTGCCAGGGATTACCACG	0.582205	0.0262965
MIMAT0000439&MI0000463&hsa-miR-153-3p&offsets|0|+1,MIMAT0000439&MI0000464&hsa-miR-153-3p&offsets|0|+1|TTGCATAGTCACAAAAGTGATCA	0.13885	0.0262965
MIMAT0000222&MI0000234&hsa-miR-192-5p&offsets|0|+3|CTGACCTATGAATTGACAGCCAGT	0.326707	0.0262965
MIMAT0003393&MI0001448&hsa-miR-425-5p&offsets|+1|0|ATGACACGATCACTCCCGTTGA	0.438577	0.0262965
MIMAT0000689&MI0000746&hsa-miR-99b-5p&offsets|0|0|CACCCGTAGAACCGACCTTGCG	0.746102	0.0262965
MIMAT0000261&MI0000273&hsa-miR-183-5p&offsets|0|+3|TATGGCACTGGTAGAATTCACTGTG	0.0602256	0.0262965
MIMAT0000088&MI0000088&hsa-miR-30a-3p&offsets|+1|+1|TTTCAGTCGGATGTTTGCAGCT	0.484732	0.0262965
MIMAT0004810&MI0003643&hsa-miR-629-5p&offsets|0|+3|TGGGTTTACGTTGGGAGAACTTTT	0.10454	0.0262965
MIMAT0004748&MI0001445&hsa-miR-423-5p&offsets|+2|+1|AGGGGCAGAGAGCGAGACTTTT	0.331599	0.0262965
MIMAT0004584&MI0000433&hsa-let-7g-3p&offsets|0|+2|CTGTACAGGCCACTGCCTTGCCA	0.249976	0.0262965
MIMAT0000090&MI0000090&hsa-miR-32-5p&offsets|-1|-1|ATATTGCACATTACTAAGTTGC	0.312749	0.0262965
MIMAT0003338&MI0003684&hsa-miR-660-5p&offsets|0|+2|TACCCATTGCATATCGGAGTTGTG	0.375596	0.0262965
MIMAT0000757&MI0000809&hsa-miR-151a-3p&offsets|-2|-2|TACTAGACTGAAGCTCCTTGA	0.79674	0.0262965
MIMAT0000510&MI0000542&hsa-miR-320a&offsets|0|+3|AAAAGCTGGGTTGAGAGGGCGAAAA	0.233708	0.0262965
MIMAT0003331&MI0003677&hsa-miR-655-3p&offsets|0|0|ATAATACATGGTTAACCTCTTT	0.547338	0.0262965
MIMAT0000455&MI0000482&hsa-miR-185-5p&offsets|0|0|TGGAGAGAAAGGCAGTTCCTGA	0.740732	0.0262965
MIMAT0000693&MI0000749&hsa-miR-30e-3p&offsets|0|0|CTTTCAGTCGGATGTTTACAGC	0.778671	0.0262965
TJU_CMC_MD2.ID00439.3p-miR&MI0010629&hsa-mir-2110&offsets|+1|+1|CACCGCGGTCTTTTCCTCCCACT	0.0965077	0.0262965
MIMAT0000243&MI0000253&hsa-miR-148a-3p&offsets|-1|-1|GTCAGTGCACTACAGAACTTTG	0.438377	0.0262965
MIMAT0004481&MI0000062&hsa-let-7a-3p&offsets|0|+2,MIMAT0004481&MI0000060&hsa-let-7a-3p&offsets|0|+2|CTATACAATCTACTGTCTTTCCT	0.235582	0.0262965
MIMAT0000432&MI0000457&hsa-miR-141-3p&offsets|-1|0|CTAACACTGTCTGGTAAAGATGG	0.307634	0.0262965
MIMAT0006789&MI0003782&hsa-miR-1468-5p&offsets|0|+1|CTCCGTTTGCCTGTTTCGCTGA	0.617579	0.0262965
MIMAT0004495&MI0000078&hsa-miR-22-5p&offsets|0|+1|AGTTCTTCAGTGGCAAGCTTTAT	0.270313	0.0262965
MIMAT0004819&MI0003760&hsa-miR-671-3p&offsets|0|+1|TCCGGTTCTCAGGGCTCCACCT	0.315124	0.0262965
MIMAT0000707&MI0000764&hsa-miR-363-3p&offsets|+1|+1|ATTGCACGGTATCCATCTGTAA	0.389247	0.0262965
MIMAT0000076&MI0000077&hsa-miR-21-5p&offsets|0|+3|TAGCTTATCAGACTGATGTTGACTG	0.118009	0.0262965
MIMAT0004550&MI0000254&hsa-miR-30c-2-3p&offsets|0|+2|CTGGGAGAAGGCTGTTTACTCTTT	0.135488	0.0262965
MIMAT0000759&MI0000811&hsa-miR-148b-3p&offsets|0|+2|TCAGTGCATCACAGAACTTTGTCT	0.106469	0.0262965
MIMAT0000254&MI0000267&hsa-miR-10b-5p&offsets|+1|+1|ACCCTGTAGAACCGAATTTGTGT	0.260859	0.0262965
MIMAT0002817&MI0003135&hsa-miR-495-3p&offsets|+1|+1|AACAAACATGGTGCACTTCTTT	0.461989	0.0262965
MIMAT0000232&MI0000281&hsa-miR-199a-3p&offsets|+1|+2|CAGTAGTCTGCACATTGGTTAGA	0.450168	0.0262965
MIMAT0005881&MI0006353&hsa-miR-1291&offsets|-1|-2|GTGGCCCTGACTGAAGACCAGCA	0.17538	0.0262965
MIMAT0000087&MI0000088&hsa-miR-30a-5p&offsets|0|+3|TGTAAACATCCTCGACTGGAAGCTG	0.314044	0.0262965
MIMAT0015378&MI0014228&hsa-miR-3065-3p&offsets|0|+1|TCAGCACCAGGATATTGTTGGAGA	0.16365	0.0262965
MIMAT0004774&MI0003185&hsa-miR-501-3p&offsets|+1|+1|ATGCACCCGGGCAAGGATTCTG	0.379414	0.0262965
MIMAT0004797&MI0003589&hsa-miR-582-3p&offsets|0|+2|TAACTGGTTGAACAACTGAACCCA	0.29078	0.0262965
MIMAT0004482&MI0000063&hsa-let-7b-3p&offsets|0|-1|CTATACAACCTACTGCCTTCC	0.697641	0.0262965
MIMAT0000457&MI0000484&hsa-miR-188-5p&offsets|0|+1|CATCCCTTGCATGGTGGAGGGT	0.543034	0.0262965
MIMAT0015085&MI0014249&hsa-miR-3200-3p&offsets|0|+1|CACCTTGCGCTACTCAGGTCTGC	0.337074	0.0262965
MIMAT0004757&MI0001721&hsa-miR-431-3p&offsets|-3|-1|TTGCAGGTCGTCTTGCAGGGCTTC	0.414792	0.0262965
MIMAT0004517&MI0000113&hsa-miR-106a-3p&offsets|-2|-2|TACTGCAATGTAAGCACTTCTT	0.405627	0.0262965
MIMAT0004571&MI0000342&hsa-miR-200b-5p&offsets|0|+1|CATCTTACTGGGCAGCATTGGAT	0.239843	0.0262965
MIMAT0001340&MI0001445&hsa-miR-423-3p&offsets|-1|-2|AAGCTCGGTCTGAGGCCCCTCA	0.647832	0.0262965
MIMAT0000428&MI0000453&hsa-miR-135a-5p&offsets|0|+1,MIMAT0000428&MI0000452&hsa-miR-135a-5p&offsets|0|+1|TATGGCTTTTTATTCCTATGTGAT	0.156952	0.0262965
MIMAT0005948&MI0006442&hsa-miR-664a-5p&offsets|0|-1|ACTGGCTAGGGAAAATGATTGGA	0.375752	0.0262965
MIMAT0000255&MI0000268&hsa-miR-34a-5p&offsets|+1|+1|GGCAGTGTCTTAGCTGGTTGTT	0.471179	0.0479057
MIMAT0002821&MI0003139&hsa-miR-181d-5p&offsets|0|+1|AACATTCATTGTTGTCGGTGGGTT	0.393164	0.0479057
MIMAT0022727&MI0006444&hsa-miR-1307-5p&offsets|0|+3|TCGACCGGACCTCGACCGGCTCGT	0.268604	0.0479057
MIMAT0004549&MI0000253&hsa-miR-148a-5p&offsets|0|-1|AAAGTTCTGAGACACTCCGAC	0.589136	0.0479057
MIMAT0001639&MI0001735&hsa-miR-409-3p&offsets|-1|0|CGAATGTTGCTCGGTGAACCCCT	0.623965	0.0479057
MIMAT0003339&MI0003685&hsa-miR-421&offsets|0|0|ATCAACAGACATTAATTGGGCGC	0.514067	0.0479057
MIMAT0000439&MI0000463&hsa-miR-153-3p&offsets|0|-1,MIMAT0000439&MI0000464&hsa-miR-153-3p&offsets|0|-1|TTGCATAGTCACAAAAGTGAT	0.151813	0.0479057
MIMAT0004688&MI0000782&hsa-miR-374a-3p&offsets|+1|0|TTATCAGATTGTATTGTAATT	0.624322	0.0479057
MIMAT0000092&MI0000094&hsa-miR-92a-3p&offsets|+1|+1|ATTGCACTTGTCCCGGCCTGTG	0.505166	0.0479057
MIMAT0005901&MI0006384&hsa-miR-1249&offsets|0|0|ACGCCCTTCCCCCCCTTCTTCA	0.527875	0.0479057
MIMAT0000077&MI0000078&hsa-miR-22-3p&offsets|+1|+1|AGCTGCCAGTTGAAGAACTGTT	0.770892	0.0479057
MIMAT0004672&MI0000734&hsa-miR-106b-3p&offsets|-2|-2|TACCGCACTGTGGGTACTTGCT	0.571144	0.0479057
MIMAT0000259&MI0000272&hsa-miR-182-5p&offsets|+1|-3|TTGGCAATGGTAGAACTCAC	0.454531	0.0479057
MIMAT0003389&MI0003686&hsa-miR-542-3p&offsets|0|+1|TGTGACAGATTGATAACTGAAAG	0.398497	0.0479057
MIMAT0000076&MI0000077&hsa-miR-21-5p&offsets|0|+4|TAGCTTATCAGACTGATGTTGACTGT	0.130851	0.0479057
MIMAT0000093&MI0000095&hsa-miR-93-5p&offsets|+1|+1|AAAGTGCTGTTCGTGCAGGTAGT	0.368852	0.0479057
MIMAT0000451&MI0000479&hsa-miR-150-5p&offsets|-2|-2|TGTCTCCCAACCCTTGTACCAG	0.387883	0.0479057
MIMAT0000255&MI0000268&hsa-miR-34a-5p&offsets|-1|-1|TTGGCAGTGTCTTAGCTGGTTG	0.460514	0.0479057
MIMAT0004567&MI0000296&hsa-miR-219a-1-3p&offsets|0|+1|AGAGTTGAGTCTGGACGTCCCGA	0.442272	0.0479057
MIMAT0000274&MI0000293&hsa-miR-217&offsets|0|0|TACTGCATCAGGAACTGATTGGA	0.453634	0.0479057
MIMAT0004553&MI0000263&hsa-miR-7-1-3p&offsets|0|0|CAACAAATCACAGTCTGCCATA	0.281794	0.0479057
MIMAT0000450&MI0000478&hsa-miR-149-5p&offsets|0|0|TCTGGCTCCGTGTCTTCACTCCC	0.396403	0.0479057
MIMAT0000423&MI0000446&hsa-miR-125b-5p&offsets|0|+1|TCCCTGAGACCCTAACTTGTGAT	0.337994	0.0479057
MIMAT0004589&MI0000441&hsa-miR-30b-3p&offsets|0|0|CTGGGAGGTGGATGTTTACTTC	0.380086	0.0479057
MIMAT0027032&MI0015903&hsa-miR-500b-3p&offsets|-3|0|AGTGCACCCAGGCAAGGATTCTG	0.276053	0.0479057
MIMAT0003322&MI0003667&hsa-miR-652-3p&offsets|0|+1|AATGGCGCCACTAGGGTTGTGC	0.667299	0.0479057
MIMAT0000064&MI0000064&hsa-let-7c-5p&offsets|0|+1|TGAGGTAGTAGGTTGTATGGTTT	0.322065	0.0479057
MIMAT0000065&MI0000065&hsa-let-7d-5p&offsets|0|-1|AGAGGTAGTAGGTTGCATAGT	0.79862	0.0479057
MIMAT0018071&MI0016051&hsa-miR-3651&offsets|+1|0|ATAGCCCGGTCGCTGGTACATGA	0.0668483	0.0479057
MIMAT0004570&MI0000300&hsa-miR-223-5p&offsets|0|+2|CGTGTATTTGACAAGCTGAGTTGG	0.193645	0.0479057
MIMAT0004800&MI0003600&hsa-miR-550a-5p&offsets|0|-1,MIMAT0004800&MI0003601&hsa-miR-550a-5p&offsets|0|-1|AGTGCCTGAGGGAGTAAGAGCC	0.340843	0.0479057
MIMAT0000074&MI0000074&hsa-miR-19b-3p&offsets|-1|0,MIMAT0000074&MI0000075&hsa-miR-19b-3p&offsets|-1|0|CTGTGCAAATCCATGCAAAACTGA	0.126985	0.0479057
MIMAT0002817&MI0003135&hsa-miR-495-3p&offsets|0|0|AAACAAACATGGTGCACTTCTT	0.651524	0.0479057
MIMAT0004511&MI0000101&hsa-miR-99a-3p&offsets|0|+1|CAAGCTCGCTTCTATGGGTCTGT	0.55163	0.0479057
MIMAT0000757&MI0000809&hsa-miR-151a-3p&offsets|0|+3|CTAGACTGAAGCTCCTTGAGGACA	0.34649	0.0479057
MIMAT0004797&MI0003589&hsa-miR-582-3p&offsets|0|0|TAACTGGTTGAACAACTGAACC	0.487171	0.0479057
MIMAT0000245&MI0000255&hsa-miR-30d-5p&offsets|0|+3|TGTAAACATCCCCGACTGGAAGCTG	0.137227	0.0479057
MIMAT0000103&MI0000113&hsa-miR-106a-5p&offsets|+1|+1|AAAGTGCTTACAGTGCAGGTAGC	0.247876	0.0479057
MIMAT0000074&MI0000074&hsa-miR-19b-3p&offsets|-1|-1,MIMAT0000074&MI0000075&hsa-miR-19b-3p&offsets|-1|-1|CTGTGCAAATCCATGCAAAACTG	0.2056	0.0479057
MIMAT0002871&MI0003184&hsa-miR-500a-3p&offsets|+1|+1|TGCACCTGGGCAAGGATTCTGA	0.530394	0.0479057
MIMAT0001621&MI0000777&hsa-miR-369-5p&offsets|0|+1|AGATCGACCGTGTTATATTCGCT	0.465144	0.0479057
MIMAT0000692&MI0000749&hsa-miR-30e-5p&offsets|+1|+1|GTAAACATCCTTGACTGGAAGC	0.743495	0.0479057
MIMAT0022696&MI0000745&hsa-miR-301a-5p&offsets|0|0|GCTCTGACTTTATTGCACTACT	0.441629	0.0479057
MIMAT0004776&MI0003190&hsa-miR-505-5p&offsets|0|+1|GGGAGCCAGGAAGTATTGATGTT	0.520979	0.0479057
MIMAT0000259&MI0000272&hsa-miR-182-5p&offsets|+3|0|GGCAATGGTAGAACTCACACT	0.0311414	0.0479057
MIMAT0000252&MI0000264&hsa-miR-7-5p&offsets|0|+1,MIMAT0000252&MI0000265&hsa-miR-7-5p&offsets|0|+1,MIMAT0000252&MI0000263&hsa-miR-7-5p&offsets|0|+1|TGGAAGACTAGTGATTTTGTTGTT	0.0806285	0.0479057
MIMAT0000071&MI0000071&hsa-miR-17-3p&offsets|+1|+1|CTGCAGTGAAGGCACTTGTAGC	0.578433	0.0479057
MIMAT0004603&MI0000470&hsa-miR-125b-2-3p&offsets|-1|0|ATCACAAGTCAGGCTCTTGGGAC	0.649629	0.0479057
MIMAT0000101&MI0000108&hsa-miR-103a-3p&offsets|-1|-1,MIMAT0000101&MI0000109&hsa-miR-103a-3p&offsets|-1|-1|AAGCAGCATTGTACAGGGCTATG	0.473895	0.0479057
MIMAT0000432&MI0000457&hsa-miR-141-3p&offsets|0|-1|TAACACTGTCTGGTAAAGATG	0.657362	0.0479057
MIMAT0004682&MI0000760&hsa-miR-361-3p&offsets|-2|-3|AGTCCCCCAGGTGTGATTCTGA	0.541588	0.0479057
MIMAT0000064&MI0000064&hsa-let-7c-5p&offsets|0|+2|TGAGGTAGTAGGTTGTATGGTTTA	0.256458	0.0479057
MIMAT0000076&MI0000077&hsa-miR-21-5p&offsets|+5|+6|TATCAGACTGATGTTGACTGTTG	0.264708	0.0479057
MIMAT0004911&MI0005532&hsa-miR-874-3p&offsets|0|+2|CTGCCCTGGCCCGAGGGACCGACT	0.442543	0.0479057
MIMAT0000094&MI0000097&hsa-miR-95-3p&offsets|0|0|TTCAACGGGTATTTATTGAGCA	0.436924	0.0479057
MIMAT0004588&MI0000440&hsa-miR-27b-5p&offsets|0|+1|AGAGCTTAGCTGATTGGTGAACA	0.558618	0.0479057
MIMAT0004797&MI0003589&hsa-miR-582-3p&offsets|-1|-1|GTAACTGGTTGAACAACTGAAC	0.496899	0.0479057
MIMAT0004551&MI0000255&hsa-miR-30d-3p&offsets|0|0|CTTTCAGTCAGATGTTTGCTGC	0.485803	0.0479057
MIMAT0000261&MI0000273&hsa-miR-183-5p&offsets|0|-2|TATGGCACTGGTAGAATTCA	0.594168	0.0479057
MIMAT0003298&MI0003643&hsa-miR-629-3p&offsets|0|0|GTTCTCCCAACGTAAGCCCAGC	0.426518	0.0479057
MIMAT0004809&MI0003642&hsa-miR-628-5p&offsets|0|0|ATGCTGACATATTTACTAGAGG	0.773778	0.0479057
MIMAT0000765&MI0000816&hsa-miR-335-5p&offsets|0|-1|TCAAGAGCAATAACGAAAAATG	0.625949	0.0479057
MIMAT0000076&MI0000077&hsa-miR-21-5p&offsets|+3|+2|CTTATCAGACTGATGTTGACT	0.411893	0.0479057
MIMAT0003393&MI0001448&hsa-miR-425-5p&offsets|0|-1|AATGACACGATCACTCCCGTTG	0.495738	0.0479057
MIMAT0005933&MI0006419&hsa-miR-1277-3p&offsets|0|0|TACGTAGATATATATGTATTTT	0.414932	0.0479057
MIMAT0000437&MI0000461&hsa-miR-145-5p&offsets|0|+1|GTCCAGTTTTCCCAGGAATCCCTT	0.527144	0.0479057
MIMAT0009451&MI0009986&hsa-miR-1976&offsets|+1|+3|CTCCTGCCCTCCTTGCTGTAGA	0.478933	0.0479057
MIMAT0000243&MI0000253&hsa-miR-148a-3p&offsets|-2|-1|AGTCAGTGCACTACAGAACTTTG	0.330583	0.0479057
MIMAT0004553&MI0000263&hsa-miR-7-1-3p&offsets|+1|0|AACAAATCACAGTCTGCCATA	0.475101	0.0479057
MIMAT0000073&MI0000073&hsa-miR-19a-3p&offsets|0|-1|TGTGCAAATCTATGCAAAACTG	0.622897	0.0479057
MIMAT0004776&MI0003190&hsa-miR-505-5p&offsets|0|+2|GGGAGCCAGGAAGTATTGATGTTT	0.211646	0.0479057
MIMAT0004604&MI0000472&hsa-miR-127-5p&offsets|0|+1|CTGAAGCTCAGAGGGCTCTGATT	0.540754	0.0479057
MIMAT0009451&MI0009986&hsa-miR-1976&offsets|0|+3|CCTCCTGCCCTCCTTGCTGTAGA	0.318563	0.0479057
MIMAT0004752&MI0001519&hsa-miR-20b-3p&offsets|0|+1|ACTGTAGTATGGGCACTTCCAGT	0.23983	0.153736
MIMAT0017985&MI0015997&hsa-miR-3607-3p&offsets|0|0|ACTGTAAACGCTTTCTGATG	0.434425	0.153736
MIMAT0000074&MI0000074&hsa-miR-19b-3p&offsets|0|-2,MIMAT0000074&MI0000075&hsa-miR-19b-3p&offsets|0|-2|TGTGCAAATCCATGCAAAACT	0.624074	0.153736
MIMAT0004588&MI0000440&hsa-miR-27b-5p&offsets|-1|0,TJU_CMC_MD2.ID03299.5p-miR&MI0000440&hsa-mir-27b&offsets|+22|+22|CAGAGCTTAGCTGATTGGTGAAC	0.688246	0.153736
MIMAT0002888&MI0003205&hsa-miR-532-5p&offsets|+1|+1|ATGCCTTGAGTGTAGGACCGTT	0.470748	0.153736
MIMAT0000227&MI0000239&hsa-miR-197-3p&offsets|0|+2|TTCACCACCTTCTCCACCCAGCAT	0.221333	0.153736
MIMAT0004766&MI0003129&hsa-miR-146b-3p&offsets|0|0|TGCCCTGTGGACTCAGTTCTGG	0.569042	0.153736
MIMAT0019208&MI0014181&hsa-miR-3074-5p&offsets|0|0|GTTCCTGCTGAACTGAGCCAG	0.329901	0.153736
MIMAT0003385&MI0000764&hsa-miR-363-5p&offsets|0|+1|CGGGTGGATCACGATGCAATTTT	0.094995	0.153736
MIMAT0002871&MI0003184&hsa-miR-500a-3p&offsets|0|+2|ATGCACCTGGGCAAGGATTCTGAG	0.138643	0.153736
MIMAT0004682&MI0000760&hsa-miR-361-3p&offsets|0|-1|TCCCCCAGGTGTGATTCTGATT	0.743418	0.153736
MIMAT0004494&MI0000077&hsa-miR-21-3p&offsets|0|0|CAACACCAGTCGATGGGCTGT	0.714631	0.153736
MIMAT0000707&MI0000764&hsa-miR-363-3p&offsets|+1|+2|ATTGCACGGTATCCATCTGTAAA	0.220672	0.153736
MIMAT0003249&MI0003591&hsa-miR-584-5p&offsets|0|-1|TTATGGTTTGCCTGGGACTGA	0.686741	0.153736
MIMAT0000062&MI0000061&hsa-let-7a-5p&offsets|+1|0,MIMAT0000062&MI0000062&hsa-let-7a-5p&offsets|+1|0,MIMAT0000062&MI0000060&hsa-let-7a-5p&offsets|+1|0|GAGGTAGTAGGTTGTATAGTT	0.707635	0.153736
MIMAT0000067&MI0000067&hsa-let-7f-5p&offsets|0|-1,MIMAT0000067&MI0000068&hsa-let-7f-5p&offsets|0|-1|TGAGGTAGTAGATTGTATAGT	0.766399	0.153736
MIMAT0000103&MI0000113&hsa-miR-106a-5p&offsets|0|-1|AAAAGTGCTTACAGTGCAGGTA	0.382704	0.153736
MIMAT0002874&MI0003188&hsa-miR-503-5p&offsets|0|0|TAGCAGCGGGAACAGTTCTGCAG	0.332771	0.153736
MIMAT0004774&MI0003185&hsa-miR-501-3p&offsets|+1|+2|ATGCACCCGGGCAAGGATTCTGA	0.316984	0.153736
MIMAT0005951&MI0006444&hsa-miR-1307-3p&offsets|+1|+3|CTCGGCGTGGCGTCGGTCGTGGTA	0.360705	0.153736
MIMAT0002808&MI0003127&hsa-miR-511-5p&offsets|0|+2,MIMAT0002808&MI0003127&hsa-miR-511-5p&offsets|0|+2|GTGTCTTTTGCTCTGCAGTCAGT	0.290209	0.153736
MIMAT0000254&MI0000267&hsa-miR-10b-5p&offsets|+1|0|ACCCTGTAGAACCGAATTTGTG	0.586459	0.153736
MIMAT0000257&MI0000683&hsa-miR-181b-5p&offsets|0|+2|AACATTCATTGCTGTCGGTGGGTTT	0.270431	0.153736
MIMAT0000423&MI0000446&hsa-miR-125b-5p&offsets|0|0,MIMAT0000423&MI0000470&hsa-miR-125b-5p&offsets|0|0|TCCCTGAGACCCTAACTTGTGA	0.749378	0.153736
MIMAT0000073&MI0000073&hsa-miR-19a-3p&offsets|-1|-1|TTGTGCAAATCTATGCAAAACTG	0.440626	0.153736
MIMAT0005949&MI0006442&hsa-miR-664a-3p&offsets|+1|0|ATTCATTTATCCCCAGCCTACA	0.623288	0.153736
MIMAT0000425&MI0000448&hsa-miR-130a-3p&offsets|-1|0|GCAGTGCAATGTTAAAAGGGCAT	0.466834	0.153736
MIMAT0000064&MI0000064&hsa-let-7c-5p&offsets|0|0|TGAGGTAGTAGGTTGTATGGTT	0.745243	0.153736
MIMAT0004586&MI0000438&hsa-miR-15b-3p&offsets|0|-1|CGAATCATTATTTGCTGCTCT	0.637753	0.153736
MIMAT0015066&MI0014228&hsa-miR-3065-5p&offsets|0|+1|TCAACAAAATCACTGATGCTGGAG	0.176865	0.153736
MIMAT0000692&MI0000749&hsa-miR-30e-5p&offsets|0|0|TGTAAACATCCTTGACTGGAAG	0.778716	0.153736
MIMAT0004482&MI0000063&hsa-let-7b-3p&offsets|0|0|CTATACAACCTACTGCCTTCCC	0.340487	0.153736
MIMAT0004481&MI0000062&hsa-let-7a-3p&offsets|0|0,MIMAT0004481&MI0000060&hsa-let-7a-3p&offsets|0|0|CTATACAATCTACTGTCTTTC	0.684683	0.153736
MIMAT0000420&MI0000441&hsa-miR-30b-5p&offsets|0|+1|TGTAAACATCCTACACTCAGCTG	0.463258	0.153736
MIMAT0005797&MI0003815&hsa-miR-1301-3p&offsets|0|+1|TTGCAGCTGCCTGGGAGTGACTTCA	0.170609	0.153736
MIMAT0004752&MI0001519&hsa-miR-20b-3p&offsets|0|0|ACTGTAGTATGGGCACTTCCAG	0.403732	0.153736
MIMAT0018073&MI0016053&hsa-miR-3653&offsets|-5|0|AGCCTCTAAGAAGTTGACTGAAG	0.148258	0.153736
MIMAT0004494&MI0000077&hsa-miR-21-3p&offsets|+1|+1|AACACCAGTCGATGGGCTGTC	0.591046	0.153736
MIMAT0000425&MI0000448&hsa-miR-130a-3p&offsets|0|+1|CAGTGCAATGTTAAAAGGGCATT	0.705409	0.153736
MIMAT0004672&MI0000734&hsa-miR-106b-3p&offsets|-1|0|ACCGCACTGTGGGTACTTGCTGC	0.275748	0.153736
MIMAT0004558&MI0000269&hsa-miR-181a-2-3p&offsets|0|0|ACCACTGACCGTTGACTGTACC	0.747791	0.153736
MIMAT0000728&MI0000783&hsa-miR-375&offsets|+3|0|GTTCGTTCGGCTCGCGTGA	0.438034	0.153736
MIMAT0003296&MI0003641&hsa-miR-627-5p&offsets|0|0|GTGAGTCTCTAAGAAAAGAGGA	0.529232	0.153736
MIMAT0001620&MI0000737&hsa-miR-200a-5p&offsets|+1|+1|ATCTTACCGGACAGTGCTGGAT	0.622905	0.153736
MIMAT0022720&MI0006371&hsa-miR-1304-3p&offsets|0|0|TCTCACTGTAGCCTCGAACCCC	0.0395205	0.153736
MIMAT0003888&MI0003836&hsa-miR-766-3p&offsets|0|0|ACTCCAGCCCCACAGCCTCAGC	0.672247	0.153736
MIMAT0000423&MI0000470&hsa-miR-125b-5p&offsets|0|+1|TCCCTGAGACCCTAACTTGTGAG	0.67187	0.153736
MIMAT0000434&MI0000458&hsa-miR-142-3p&offsets|+2|0|TAGTGTTTCCTACTTTATGGA	0.43594	0.153736
MIMAT0000076&MI0000077&hsa-miR-21-5p&offsets|0|+5|TAGCTTATCAGACTGATGTTGACTGTT	0.179578	0.153736
MIMAT0004588&MI0000440&hsa-miR-27b-5p&offsets|0|+2|AGAGCTTAGCTGATTGGTGAACAG	0.605378	0.153736
MIMAT0000255&MI0000268&hsa-miR-34a-5p&offsets|0|+2|TGGCAGTGTCTTAGCTGGTTGTTG	0.537966	0.153736
MIMAT0000254&MI0000267&hsa-miR-10b-5p&offsets|-1|0|ATACCCTGTAGAACCGAATTTGTG	0.262929	0.153736
MIMAT0000754&MI0000806&hsa-miR-337-3p&offsets|+1|0|TCCTATATGATGCCTTTCTTC	0.740517	0.153736
MIMAT0000064&MI0000064&hsa-let-7c-5p&offsets|-2|-1|GTTGAGGTAGTAGGTTGTATGGT	0.534439	0.153736
MIMAT0004495&MI0000078&hsa-miR-22-5p&offsets|0|0|AGTTCTTCAGTGGCAAGCTTTA	0.716791	0.153736
MIMAT0003266&MI0003610&hsa-miR-598-3p&offsets|0|0|TACGTCATCGTTGTCATCGTCA	0.662543	0.153736
MIMAT0000432&MI0000457&hsa-miR-141-3p&offsets|+4|+1|ACTGTCTGGTAAAGATGGC	0.358821	0.153736
MIMAT0000275&MI0000294&hsa-miR-218-5p&offsets|0|+3,MIMAT0000275&MI0000295&hsa-miR-218-5p&offsets|0|+3|TTGTGCTTGATCTAACCATGTGGT	0.557066	0.153736
MIMAT0004549&MI0000253&hsa-miR-148a-5p&offsets|0|+3|AAAGTTCTGAGACACTCCGACTCTG	0.207824	0.153736
MIMAT0026472&MI0000064&hsa-let-7c-3p&offsets|0|+1|CTGTACAACCTTCTAGCTTTCCT	0.321467	0.153736
MIMAT0000254&MI0000267&hsa-miR-10b-5p&offsets|+2|+1|CCCTGTAGAACCGAATTTGTGT	0.424553	0.153736
MIMAT0018073&MI0016053&hsa-miR-3653&offsets|-2|0|CTCTAAGAAGTTGACTGAAG	0.385575	0.153736
MIMAT0000094&MI0000097&hsa-miR-95-3p&offsets|0|-1|TTCAACGGGTATTTATTGAGC	0.609644	0.153736
MIMAT0000076&MI0000077&hsa-miR-21-5p&offsets|0|+7|TAGCTTATCAGACTGATGTTGACTGTTGA	0.177937	0.153736
MIMAT0004801&MI0003602&hsa-miR-590-3p&offsets|0|0|TAATTTTATGTATAAGCTAGT	0.638035	0.153736
MIMAT0000076&MI0000077&hsa-miR-21-5p&offsets|0|-1|TAGCTTATCAGACTGATGTTG	0.76024	0.153736
MIMAT0000085&MI0000086&hsa-miR-28-5p&offsets|-1|-1|CAAGGAGCTCACAGTCTATTGA	0.6978	0.153736
MIMAT0000728&MI0000783&hsa-miR-375&offsets|+1|-1|TTGTTCGTTCGGCTCGCGTG	0.571922	0.153736
MIMAT0000243&MI0000253&hsa-miR-148a-3p&offsets|0|-1|TCAGTGCACTACAGAACTTTG	0.51595	0.153736
MIMAT0002819&MI0003137&hsa-miR-193b-3p&offsets|+1|+2|ACTGGCCCTCAAAGTCCCGCTTT	0.27181	0.153736
MIMAT0000426&MI0000449&hsa-miR-132-3p&offsets|0|0|TAACAGTCTACAGCCATGGTCG	0.828198	0.153736
MIMAT0000255&MI0000268&hsa-miR-34a-5p&offsets|0|0|TGGCAGTGTCTTAGCTGGTTGT	0.788758	0.153736
MIMAT0017985&MI0015997&hsa-miR-3607-3p&offsets|-1|0|TACTGTAAACGCTTTCTGATG	0.455589	0.153736
MIMAT0004601&MI0000461&hsa-miR-145-3p&offsets|0|+1|GGATTCCTGGAAATACTGTTCTT	0.587515	0.153736
MIMAT0000646&MI0000681&hsa-miR-155-5p&offsets|0|0|TTAATGCTAATCGTGATAGGGGT	0.411495	0.153736
MIMAT0004567&MI0000296&hsa-miR-219a-1-3p&offsets|0|0|AGAGTTGAGTCTGGACGTCCCG	0.489628	0.153736
MIMAT0000451&MI0000479&hsa-miR-150-5p&offsets|0|+1|TCTCCCAACCCTTGTACCAGTGC	0.466329	0.153736
MIMAT0004603&MI0000470&hsa-miR-125b-2-3p&offsets|+2|+3|ACAAGTCAGGCTCTTGGGACCTA	0.687574	0.153736
MIMAT0000227&MI0000239&hsa-miR-197-3p&offsets|-1|0|CTTCACCACCTTCTCCACCCAGC	0.435104	0.153736
MIMAT0000415&MI0000434&hsa-let-7i-5p&offsets|0|+2|TGAGGTAGTAGTTTGTGCTGTTGG	0.306875	0.153736
MIMAT0000254&MI0000267&hsa-miR-10b-5p&offsets|+1|+2|ACCCTGTAGAACCGAATTTGTGTG	0.313324	0.462238
MIMAT0022706&MI0003567&hsa-miR-561-5p&offsets|0|-1|ATCAAGGATCTTAAACTTTGC	0.431264	0.462238
MIMAT0002813&MI0003132&hsa-miR-493-5p&offsets|0|0|TTGTACATGGTAGGCTTTCATT	0.65324	0.462238
MIMAT0004985&MI0005767&hsa-miR-942-5p&offsets|0|0|TCTTCTCTGTTTTGGCCATGTG	0.485838	0.462238
MIMAT0000772&MI0000825&hsa-miR-345-5p&offsets|0|0|GCTGACTCCTAGTCCAGGGCTC	0.571854	0.462238
MIMAT0000099&MI0000103&hsa-miR-101-3p&offsets|-2|-1,MIMAT0000099&MI0000739&hsa-miR-101-3p&offsets|-2|-1|GGTACAGTACTGTGATAACTGA	0.584686	0.462238
MIMAT0002808&MI0003127&hsa-miR-511-5p&offsets|0|0,MIMAT0002808&MI0003127&hsa-miR-511-5p&offsets|0|0|GTGTCTTTTGCTCTGCAGTCA	0.689984	0.462238
MIMAT0004911&MI0005532&hsa-miR-874-3p&offsets|0|+1|CTGCCCTGGCCCGAGGGACCGAC	0.65393	0.462238
MIMAT0000646&MI0000681&hsa-miR-155-5p&offsets|0|+1|TTAATGCTAATCGTGATAGGGGTT	0.244552	0.462238
MIMAT0000415&MI0000434&hsa-let-7i-5p&offsets|0|0|TGAGGTAGTAGTTTGTGCTGTT	0.821841	0.462238
MIMAT0003163&MI0003514&hsa-miR-539-5p&offsets|0|+1|GGAGAAATTATCCTTGGTGTGTT	0.463848	0.462238
MIMAT0022692&MI0000270&hsa-miR-181b-3p&offsets|0|0|CTCACTGAACAATGAATGCAA	0.442253	0.462238
MIMAT0000433&MI0000458&hsa-miR-142-5p&offsets|0|+1|CATAAAGTAGAAAGCACTACTA	0.375489	0.462238
MIMAT0000434&MI0000458&hsa-miR-142-3p&offsets|+1|+1|GTAGTGTTTCCTACTTTATGGAT	0.213985	0.462238
MIMAT0000761&MI0000813&hsa-miR-324-5p&offsets|0|+1|CGCATCCCCTAGGGCATTGGTGTA	0.402128	0.462238
MIMAT0000261&MI0000273&hsa-miR-183-5p&offsets|0|+4|TATGGCACTGGTAGAATTCACTGTGA	0.123398	0.462238
MIMAT0005797&MI0003815&hsa-miR-1301-3p&offsets|0|-2|TTGCAGCTGCCTGGGAGTGACT	0.554503	0.462238
MIMAT0003249&MI0003591&hsa-miR-584-5p&offsets|-1|-1|ATTATGGTTTGCCTGGGACTGA	0.278017	0.462238
MIMAT0000765&MI0000816&hsa-miR-335-5p&offsets|0|-2|TCAAGAGCAATAACGAAAAAT	0.618397	0.462238
MIMAT0000261&MI0000273&hsa-miR-183-5p&offsets|+4|+1|GCACTGGTAGAATTCACTG	0.378499	0.462238
MIMAT0002875&MI0003189&hsa-miR-504-5p&offsets|0|+1|AGACCCTGGTCTGCACTCTATCT	0.250138	0.462238
MIMAT0015378&MI0014228&hsa-miR-3065-3p&offsets|0|-2|TCAGCACCAGGATATTGTTGG	0.560022	0.462238
MIMAT0000088&MI0000088&hsa-miR-30a-3p&offsets|+2|+1|TTCAGTCGGATGTTTGCAGCT	0.433398	0.462238
MIMAT0026557&MI0002464&hsa-miR-412-5p&offsets|0|0|TGGTCGACCAGTTGGAAAGTAAT	0.38594	0.462238
MIMAT0000062&MI0000061&hsa-let-7a-5p&offsets|+1|+1,MIMAT0000062&MI0000062&hsa-let-7a-5p&offsets|+1|+1,MIMAT0000062&MI0000060&hsa-let-7a-5p&offsets|+1|+1|GAGGTAGTAGGTTGTATAGTTT	0.316442	0.462238
MIMAT0003257&MI0003762&hsa-miR-550a-3p&offsets|0|0,MIMAT0003257&MI0003600&hsa-miR-550a-3p&offsets|0|0,MIMAT0003257&MI0003601&hsa-miR-550a-3p&offsets|0|0|TGTCTTACTCCCTCAGGCACAT	0.427385	0.462238
MIMAT0000707&MI0000764&hsa-miR-363-3p&offsets|0|+2|AATTGCACGGTATCCATCTGTAAA	0.384884	0.462238
MIMAT0000087&MI0000088&hsa-miR-30a-5p&offsets|+1|+2|GTAAACATCCTCGACTGGAAGCT	0.735617	0.462238
MIMAT0017985&MI0015997&hsa-miR-3607-3p&offsets|-2|0|ATACTGTAAACGCTTTCTGATG	0.390548	0.462238
TJU_CMC_MD2.ID02551.3p-miR&MI0006389&hsa-mir-1255a&offsets|0|0|CTATCTTCTTTGCTCATCCTTG	0.34707	0.462238
MIMAT0018073&MI0016053&hsa-miR-3653&offsets|-4|0|GCCTCTAAGAAGTTGACTGAAG	0.286753	0.462238
MIMAT0000104&MI0000114&hsa-miR-107&offsets|0|-1|AGCAGCATTGTACAGGGCTATC	0.692696	0.462238
MIMAT0022710&MI0003683&hsa-miR-659-5p&offsets|0|0|AGGACCTTCCCTGAACCAAGGA	0.505528	0.462238
MIMAT0004553&MI0000263&hsa-miR-7-1-3p&offsets|0|-1|CAACAAATCACAGTCTGCCAT	0.512078	0.462238
MIMAT0000076&MI0000077&hsa-miR-21-5p&offsets|0|+6|TAGCTTATCAGACTGATGTTGACTGTTG	0.125248	0.462238
MIMAT0018068&MI0016048&hsa-miR-3648&offsets|-17|-14|GCGGCGGTGGTGGGGGGAGCCGCG	0.0263015	0.462238
MIMAT0000510&MI0000542&hsa-miR-320a&offsets|+1|0|AAAGCTGGGTTGAGAGGGCGA	0.78499	0.462238
MIMAT0001413&MI0001519&hsa-miR-20b-5p&offsets|0|-1|CAAAGTGCTCATAGTGCAGGTA	0.509482	0.462238
MIMAT0004503&MI0000087&hsa-miR-29a-5p&offsets|0|0|ACTGATTTCTTTTGGTGTTCAG	0.706736	0.462238
MIMAT0001412&MI0001518&hsa-miR-18b-5p&offsets|0|0|TAAGGTGCATCTAGTGCAGTTAG	0.281216	0.462238
MIMAT0004481&MI0000062&hsa-let-7a-3p&offsets|+1|+1,MIMAT0004481&MI0000060&hsa-let-7a-3p&offsets|+1|+1|TATACAATCTACTGTCTTTCC	0.61028	0.462238
MIMAT0005878&MI0006349&hsa-miR-1287-5p&offsets|0|0|TGCTGGATCAGTGGTTCGAGTC	0.763187	0.462238
MIMAT0000261&MI0000273&hsa-miR-183-5p&offsets|+1|-1|ATGGCACTGGTAGAATTCAC	0.614194	0.462238
MIMAT0000432&MI0000457&hsa-miR-141-3p&offsets|-1|-2|CTAACACTGTCTGGTAAAGAT	0.49219	0.462238
MIMAT0000460&MI0000732&hsa-miR-194-5p&offsets|-1|0|CTGTAACAGCAACTCCATGTGGA	0.310209	0.462238
MIMAT0000281&MI0000301&hsa-miR-224-5p&offsets|0|+3|CAAGTCACTAGTGGTTCCGTTTAG	0.639664	0.462238
MIMAT0002819&MI0003137&hsa-miR-193b-3p&offsets|0|0|AACTGGCCCTCAAAGTCCCGCT	0.659018	0.462238
MIMAT0004672&MI0000734&hsa-miR-106b-3p&offsets|0|0|CCGCACTGTGGGTACTTGCTGC	0.672922	0.462238
MIMAT0004558&MI0000269&hsa-miR-181a-2-3p&offsets|-1|-1|AACCACTGACCGTTGACTGTAC	0.725179	0.462238
MIMAT0000705&MI0000762&hsa-miR-362-5p&offsets|0|+2|AATCCTTGGAACCTAGGTGTGAGTGC	0.19522	0.462238
MIMAT0004493&MI0000076&hsa-miR-20a-3p&offsets|0|0|ACTGCATTATGAGCACTTAAAG	0.464729	0.462238
MIMAT0000087&MI0000088&hsa-miR-30a-5p&offsets|+2|+3|TAAACATCCTCGACTGGAAGCTG	0.555189	0.462238
MIMAT0000510&MI0000542&hsa-miR-320a&offsets|-1|-1|GAAAAGCTGGGTTGAGAGGGCG	0.730313	0.462238
MIMAT0000426&MI0000449&hsa-miR-132-3p&offsets|0|+1|TAACAGTCTACAGCCATGGTCGC	0.564501	0.462238
MIMAT0000442&MI0000468&hsa-miR-9-3p&offsets|+1|+2|TAAAGCTAGATAACCGAAAGTAG	0.452685	0.462238
MIMAT0004682&MI0000760&hsa-miR-361-3p&offsets|+1|0|CCCCCAGGTGTGATTCTGATTT	0.735467	0.462238
MIMAT0000682&MI0000737&hsa-miR-200a-3p&offsets|0|0|TAACACTGTCTGGTAACGATGT	0.655727	0.462238
MIMAT0004775&MI0003186&hsa-miR-502-3p&offsets|0|0|AATGCACCTGGGCAAGGATTCA	0.750551	0.462238
MIMAT0004680&MI0000748&hsa-miR-130b-5p&offsets|0|0|ACTCTTTCCCTGTTGCACTAC	0.571094	0.462238
MIMAT0000763&MI0000814&hsa-miR-338-3p&offsets|0|+1|TCCAGCATCAGTGATTTTGTTGA	0.443261	0.462238
MIMAT0000437&MI0000461&hsa-miR-145-5p&offsets|0|+2|GTCCAGTTTTCCCAGGAATCCCTTA	0.435317	0.462238
MIMAT0003247&MI0003589&hsa-miR-582-5p&offsets|+1|0|TACAGTTGTTCAACCAGTTACT	0.585607	0.462238
MIMAT0000088&MI0000088&hsa-miR-30a-3p&offsets|+1|+2|TTTCAGTCGGATGTTTGCAGCTG	0.540718	0.462238
MIMAT0000441&MI0000466&hsa-miR-9-5p&offsets|0|+1,MIMAT0000441&MI0000468&hsa-miR-9-5p&offsets|0|+1,MIMAT0000441&MI0000467&hsa-miR-9-5p&offsets|0|+1|TCTTTGGTTATCTAGCTGTATGAG	0.206466	0.462238
MIMAT0018073&MI0016053&hsa-miR-3653&offsets|-8|0|CTGAGCCTCTAAGAAGTTGACTGAAG	0	0.462238
MIMAT0017994&MI0016005&hsa-miR-3615&offsets|0|+2|TCTCTCGGCTCCTCGCGGCTCGC	0.453573	0.462238
MIMAT0004767&MI0003137&hsa-miR-193b-5p&offsets|0|0|CGGGGTTTTGAGGGCGAGATGA	0.639257	0.462238
MIMAT0003284&MI0003629&hsa-miR-616-5p&offsets|0|0|ACTCAAAACCCTTCAGTGACTT	0.386932	0.462238
MIMAT0000267&MI0000286&hsa-miR-210-3p&offsets|0|+1|CTGTGCGTGTGACAGCGGCTGAT	0.195697	0.462238
MIMAT0000707&MI0000764&hsa-miR-363-3p&offsets|+1|0|ATTGCACGGTATCCATCTGTA	0.59802	0.462238
MIMAT0022692&MI0000270&hsa-miR-181b-3p&offsets|0|-1|CTCACTGAACAATGAATGCA	0.532847	0.462238
MIMAT0003294&MI0003639&hsa-miR-625-5p&offsets|0|0|AGGGGGAAAGTTCTATAGTCC	0.579325	0.462238
MIMAT0000460&MI0000732&hsa-miR-194-5p&offsets|-1|-1|CTGTAACAGCAACTCCATGTGG	0.435149	0.462238
MIMAT0000062&MI0000061&hsa-let-7a-5p&offsets|+3|+1,MIMAT0000062&MI0000062&hsa-let-7a-5p&offsets|+3|+1,MIMAT0000062&MI0000060&hsa-let-7a-5p&offsets|+3|+1|GGTAGTAGGTTGTATAGTTT	0.397396	0.462238
MIMAT0000728&MI0000783&hsa-miR-375&offsets|-1|-4|TTTTGTTCGTTCGGCTCGC	0.612569	0.462238
MIMAT0000259&MI0000272&hsa-miR-182-5p&offsets|+6|+2|AATGGTAGAACTCACACTGG	0.392489	0.462238
MIMAT0022726&MI0006443&hsa-miR-1306-5p&offsets|0|0|CCACCTCCCCTGCAAACGTCCA	0.652913	0.462238
MIMAT0005825&MI0006273&hsa-miR-1180-3p&offsets|0|0|TTTCCGGCTCGCGTGGGTGTGT	0.689603	0.462238
MIMAT0000098&MI0000102&hsa-miR-100-5p&offsets|-1|-1|AAACCCGTAGATCCGAACTTGT	0.759537	0.462238
MIMAT0000079&MI0000080&hsa-miR-24-1-5p&offsets|-1|0|GTGCCTACTGAGCTGATATCAGT	0.659369	0.462238
MIMAT0000437&MI0000461&hsa-miR-145-5p&offsets|0|0|GTCCAGTTTTCCCAGGAATCCCT	0.69887	0.462238
MIMAT0000448&MI0000475&hsa-miR-136-5p&offsets|-2|-3|GGACTCCATTTGTTTTGATGAT	0.547892	0.462238
MIMAT0000232&MI0000281&hsa-miR-199a-3p&offsets|+1|0,MIMAT0000232&MI0000242&hsa-miR-199a-3p&offsets|+1|0,MIMAT0004563&MI0000282&hsa-miR-199b-3p&offsets|+1|0|CAGTAGTCTGCACATTGGTTA	0.733438	0.462238
MIMAT0004502&MI0000086&hsa-miR-28-3p&offsets|+2|+2|CTAGATTGTGAGCTCCTGGAGG	0.31406	0.462238
MIMAT0004511&MI0000101&hsa-miR-99a-3p&offsets|0|0|CAAGCTCGCTTCTATGGGTCTG	0.712145	0.462238
MIMAT0003389&MI0003686&hsa-miR-542-3p&offsets|-1|0|TTGTGACAGATTGATAACTGAAA	0.547826	0.462238
MIMAT0005792&MI0003776&hsa-miR-320b&offsets|0|+1,MIMAT0005792&MI0003839&hsa-miR-320b&offsets|0|+1|AAAAGCTGGGTTGAGAGGGCAAA	0.0756116	0.462238
MIMAT0004506&MI0000091&hsa-miR-33a-3p&offsets|0|-1|CAATGTTTCCACAGTGCATCA	0.649469	0.462238
MIMAT0005792&MI0003776&hsa-miR-320b&offsets|0|0,MIMAT0005792&MI0003839&hsa-miR-320b&offsets|0|0|AAAAGCTGGGTTGAGAGGGCAA	0.30107	0.462238
MIMAT0004570&MI0000300&hsa-miR-223-5p&offsets|0|+7|CGTGTATTTGACAAGCTGAGTTGGACACT	0.409007	0.462238
MIMAT0000680&MI0000734&hsa-miR-106b-5p&offsets|+1|+1|AAAGTGCTGACAGTGCAGATA	0.403256	0.462238
MIMAT0000261&MI0000273&hsa-miR-183-5p&offsets|0|+8|TATGGCACTGGTAGAATTCACTGTGAACAG	0.0662209	0.462238
MIMAT0000079&MI0000080&hsa-miR-24-1-5p&offsets|-2|0,TJU_CMC_MD2.ID03300.5p-miR&MI0000080&hsa-mir-24-1&offsets|+20|+23|GGTGCCTACTGAGCTGATATCAGT	0.477189	0.462238
MIMAT0004945&MI0005559&hsa-miR-744-5p&offsets|0|-1|TGCGGGGCTAGGGCTAACAGC	0.691128	0.462238
MIMAT0014990&MI0014144&hsa-miR-3127-5p&offsets|0|-1|ATCAGGGCTTGTGGAATGGGAA	0.537819	0.462238
MIMAT0002816&MI0003134&hsa-miR-494-3p&offsets|0|+1|TGAAACATACACGGGAAACCTCT	0.608126	0.771709
MIMAT0000254&MI0000267&hsa-miR-10b-5p&offsets|0|+1|TACCCTGTAGAACCGAATTTGTGT	0.153535	0.771709
MIMAT0015066&MI0014228&hsa-miR-3065-5p&offsets|0|0|TCAACAAAATCACTGATGCTGGA	0.413149	0.771709
MIMAT0001638&MI0001735&hsa-miR-409-5p&offsets|0|-2|AGGTTACCCGAGCAACTTTGC	0.680558	0.771709
MIMAT0000259&MI0000272&hsa-miR-182-5p&offsets|+4|-2|GCAATGGTAGAACTCACA	0.344137	0.771709
MIMAT0004810&MI0003643&hsa-miR-629-5p&offsets|0|0|TGGGTTTACGTTGGGAGAACT	0.694457	0.771709
MIMAT0000451&MI0000479&hsa-miR-150-5p&offsets|0|0|TCTCCCAACCCTTGTACCAGTG	0.488032	0.771709
MIMAT0000076&MI0000077&hsa-miR-21-5p&offsets|-1|-2|GTAGCTTATCAGACTGATGTT	0.638293	0.771709
MIMAT0000065&MI0000065&hsa-let-7d-5p&offsets|+1|0|GAGGTAGTAGGTTGCATAGTT	0.625247	0.771709
MIMAT0003249&MI0003591&hsa-miR-584-5p&offsets|0|0|TTATGGTTTGCCTGGGACTGAG	0.609139	0.771709
MIMAT0000434&MI0000458&hsa-miR-142-3p&offsets|+1|0|GTAGTGTTTCCTACTTTATGGA	0.390328	0.771709
TJU_CMC_MD2.ID00180.5p-miR&MI0000239&hsa-mir-197&offsets|0|0|CTGTGCTCTGGGGGCTGTGC	0.400178	0.771709
MIMAT0004799&MI0003599&hsa-miR-589-5p&offsets|0|+2|TGAGAACCACGTCTGCTCTGAGCT	0.16627	0.771709
MIMAT0000089&MI0000089&hsa-miR-31-5p&offsets|0|+2|AGGCAAGATGCTGGCATAGCTGT	0.510761	0.771709
MIMAT0000437&MI0000461&hsa-miR-145-5p&offsets|-1|-1|GGTCCAGTTTTCCCAGGAATCCC	0.611899	0.771709
MIMAT0000264&MI0000283&hsa-miR-203a&offsets|+1|+1|TGAAATGTTTAGGACCACTAGA	0.687278	0.771709
MIMAT0001341&MI0001446&hsa-miR-424-5p&offsets|0|0|CAGCAGCAATTCATGTTTTGAA	0.610578	0.771709
MIMAT0004678&MI0000746&hsa-miR-99b-3p&offsets|0|+1|CAAGCTCGTGTCTGTGGGTCCGT	0.74687	0.771709
MIMAT0000275&MI0000294&hsa-miR-218-5p&offsets|0|+1,MIMAT0000275&MI0000295&hsa-miR-218-5p&offsets|0|+1|TTGTGCTTGATCTAACCATGTG	0.826427	0.771709
MIMAT0000259&MI0000272&hsa-miR-182-5p&offsets|+3|-1|GGCAATGGTAGAACTCACAC	0.24128	0.771709
MIMAT0019208&MI0014181&hsa-miR-3074-5p&offsets|+1|+1|TTCCTGCTGAACTGAGCCAGT	0.469351	0.771709
MIMAT0000098&MI0000102&hsa-miR-100-5p&offsets|0|+1|AACCCGTAGATCCGAACTTGTGG	0.377414	0.771709
MIMAT0004797&MI0003589&hsa-miR-582-3p&offsets|+1|+2|AACTGGTTGAACAACTGAACCCA	0.554875	0.771709
MIMAT0002172&MI0002466&hsa-miR-376b-3p&offsets|0|0|ATCATAGAGGAAAATCCATGTT	0.582063	0.771709
MIMAT0000259&MI0000272&hsa-miR-182-5p&offsets|+7|+2|ATGGTAGAACTCACACTGG	0.407439	0.771709
MIMAT0000267&MI0000286&hsa-miR-210-3p&offsets|-1|0|ACTGTGCGTGTGACAGCGGCTGA	0.268927	0.771709
MIMAT0018115&MI0016088&hsa-miR-3687&offsets|+5|+4|ACAGGCGTTCGTGCGACGTGTGG	0.0536798	0.771709
MIMAT0018073&MI0016053&hsa-miR-3653&offsets|-7|0|TGAGCCTCTAAGAAGTTGACTGAAG	0	0.771709
MIMAT0004946&MI0005559&hsa-miR-744-3p&offsets|0|+1|CTGTTGCCACTAACCTCAACCTT	0.177952	0.771709
MIMAT0000681&MI0000735&hsa-miR-29c-3p&offsets|0|+2|TAGCACCATTTGAAATCGGTTATG	0.273108	0.771709
MIMAT0000082&MI0000750&hsa-miR-26a-5p&offsets|-1|0|ATTCAAGTAATCCAGGATAGGCT	0.518285	0.771709
MIMAT0000419&MI0000440&hsa-miR-27b-3p&offsets|0|+2|TTCACAGTGGCTAAGTTCTGCAC	0.579608	0.771709
MIMAT0000424&MI0000447&hsa-miR-128-3p&offsets|0|0,MIMAT0000424&MI0000727&hsa-miR-128-3p&offsets|0|0|TCACAGTGAACCGGTCTCTTT	0.801202	0.771709
MIMAT0000449&MI0000477&hsa-miR-146a-5p&offsets|0|+1|TGAGAACTGAATTCCATGGGTTG	0.548414	0.771709
MIMAT0000257&MI0000270&hsa-miR-181b-5p&offsets|+1|+1,MIMAT0000257&MI0000683&hsa-miR-181b-5p&offsets|+1|+1|ACATTCATTGCTGTCGGTGGGTT	0.618533	0.771709
MIMAT0000232&MI0000281&hsa-miR-199a-3p&offsets|+1|+1,MIMAT0000232&MI0000242&hsa-miR-199a-3p&offsets|+1|+1,MIMAT0004563&MI0000282&hsa-miR-199b-3p&offsets|+1|+1|CAGTAGTCTGCACATTGGTTAG	0.744896	0.771709
MIMAT0000259&MI0000272&hsa-miR-182-5p&offsets|+3|+1|GGCAATGGTAGAACTCACACTG	0.0547834	0.771709
MIMAT0004585&MI0000434&hsa-let-7i-3p&offsets|0|0|CTGCGCAAGCTACTGCCTTGCT	0.750226	0.771709
MIMAT0000446&MI0000472&hsa-miR-127-3p&offsets|0|+1|TCGGATCCGTCTGAGCTTGGCTG	0.731185	0.771709
MIMAT0004797&MI0003589&hsa-miR-582-3p&offsets|0|-1|TAACTGGTTGAACAACTGAAC	0.588538	0.771709
MIMAT0000087&MI0000088&hsa-miR-30a-5p&offsets|0|+1|TGTAAACATCCTCGACTGGAAGC	0.778183	0.771709
MIMAT0016888&MI0015866&hsa-miR-4326&offsets|0|+3|TGTTCCTCTGTCTCCCAGACTCT	0.527667	0.771709
MIMAT0005929&MI0006415&hsa-miR-1275&offsets|-2|-1|GTGTGGGGGAGAGGCTGT	0.316816	0.771709
MIMAT0000097&MI0000101&hsa-miR-99a-5p&offsets|0|+1|AACCCGTAGATCCGATCTTGTGG	0.413585	0.771709
MIMAT0004797&MI0003589&hsa-miR-582-3p&offsets|+2|+2|ACTGGTTGAACAACTGAACCCA	0.539948	0.771709
MIMAT0000449&MI0000477&hsa-miR-146a-5p&offsets|0|+2|TGAGAACTGAATTCCATGGGTTGT	0.383628	0.771709
MIMAT0000062&MI0000062&hsa-let-7a-5p&offsets|-1|-2|GTGAGGTAGTAGGTTGTATAG	0.806317	0.771709
MIMAT0004512&MI0000102&hsa-miR-100-3p&offsets|0|0|CAAGCTTGTATCTATAGGTATG	0.587595	0.771709
MIMAT0000434&MI0000458&hsa-miR-142-3p&offsets|+3|+2|AGTGTTTCCTACTTTATGGATG	0.424312	0.771709
MIMAT0004819&MI0003760&hsa-miR-671-3p&offsets|0|0|TCCGGTTCTCAGGGCTCCACC	0.713362	0.771709
MIMAT0000280&MI0000300&hsa-miR-223-3p&offsets|0|0|TGTCAGTTTGTCAAATACCCCA	0.74141	0.771709
MIMAT0022697&MI0000790&hsa-miR-382-3p&offsets|0|+1|AATCATTCACGGACAACACTTT	0.654895	0.771709
MIMAT0004699&MI0000811&hsa-miR-148b-5p&offsets|-1|-1|GAAGTTCTGTTATACACTCAGG	0.591413	0.771709
MIMAT0003393&MI0001448&hsa-miR-425-5p&offsets|0|-2|AATGACACGATCACTCCCGTT	0.471747	0.771709
MIMAT0018204&MI0016436&hsa-miR-676-3p&offsets|0|+2|CTGTCCTAAGGTTGTTGAGTTGT	0.385457	0.771709
MIMAT0004946&MI0005559&hsa-miR-744-3p&offsets|0|-1|CTGTTGCCACTAACCTCAACC	0.590427	0.771709
MIMAT0000259&MI0000272&hsa-miR-182-5p&offsets|0|-5|TTTGGCAATGGTAGAACTC	0.722365	0.771709
MIMAT0003284&MI0003629&hsa-miR-616-5p&offsets|0|+1|ACTCAAAACCCTTCAGTGACTTC	0.360728	0.771709
MIMAT0000274&MI0000293&hsa-miR-217&offsets|-1|0|ATACTGCATCAGGAACTGATTGGA	0.427215	0.771709
MIMAT0000646&MI0000681&hsa-miR-155-5p&offsets|0|+2|TTAATGCTAATCGTGATAGGGGTTT	0.242744	0.771709
MIMAT0000070&MI0000071&hsa-miR-17-5p&offsets|+1|-1,MIMAT0000103&MI0000113&hsa-miR-106a-5p&offsets|+1|-1|AAAGTGCTTACAGTGCAGGTA	0.489578	0.771709
MIMAT0000076&MI0000077&hsa-miR-21-5p&offsets|+4|+2|TTATCAGACTGATGTTGACT	0.482986	0.771709
MIMAT0000250&MI0000261&hsa-miR-139-5p&offsets|0|0|TCTACAGTGCACGTGTCTCCAGT	0.717713	0.771709
MIMAT0000222&MI0000234&hsa-miR-192-5p&offsets|0|+1|CTGACCTATGAATTGACAGCCA	0.722045	0.771709
MIMAT0000267&MI0000286&hsa-miR-210-3p&offsets|0|0|CTGTGCGTGTGACAGCGGCTGA	0.331744	0.771709
MIMAT0000728&MI0000783&hsa-miR-375&offsets|0|-3|TTTGTTCGTTCGGCTCGCG	0.672534	0.771709
MIMAT0000435&MI0000459&hsa-miR-143-3p&offsets|-2|0|TCTGAGATGAAGCACTGTAGCTC	0.759101	0.771709
MIMAT0004703&MI0000816&hsa-miR-335-3p&offsets|0|0|TTTTTCATTATTGCTCCTGACC	0.703862	0.771709
MIMAT0004481&MI0000062&hsa-let-7a-3p&offsets|+2|+2,MIMAT0004481&MI0000060&hsa-let-7a-3p&offsets|+2|+2|ATACAATCTACTGTCTTTCCT	0.462559	0.771709
MIMAT0000434&MI0000458&hsa-miR-142-3p&offsets|0|-1|TGTAGTGTTTCCTACTTTATGG	0.456116	0.771709
MIMAT0000728&MI0000783&hsa-miR-375&offsets|-1|-5|TTTTGTTCGTTCGGCTCG	0.59421	0.771709
MIMAT0004603&MI0000470&hsa-miR-125b-2-3p&offsets|+2|+4|ACAAGTCAGGCTCTTGGGACCTAG	0.569532	0.771709
MIMAT0001618&MI0000465&hsa-miR-191-3p&offsets|+1|0|CTGCGCTTGGATTTCGTCCCC	0.469419	0.771709
MIMAT0026472&MI0000064&hsa-let-7c-3p&offsets|0|0|CTGTACAACCTTCTAGCTTTCC	0.468853	0.771709
MIMAT0000095&MI0000098&hsa-miR-96-5p&offsets|0|-2|TTTGGCACTAGCACATTTTTG	0.569702	0.771709
MIMAT0004594&MI0000449&hsa-miR-132-5p&offsets|0|0|ACCGTGGCTTTCGATTGTTACT	0.74661	0.771709
MIMAT0018073&MI0016053&hsa-miR-3653&offsets|-25|-13|CGCTCATGATGAGCAAACTGAGCCTCTAAG	0.070252	0.771709
MIMAT0003247&MI0003589&hsa-miR-582-5p&offsets|0|-1|TTACAGTTGTTCAACCAGTTAC	0.665765	0.771709
MIMAT0000431&MI0000456&hsa-miR-140-5p&offsets|0|-1|CAGTGGTTTTACCCTATGGTA	0.78762	0.771709
MIMAT0018073&MI0016053&hsa-miR-3653&offsets|-6|0|GAGCCTCTAAGAAGTTGACTGAAG	0.170163	0.771709
MIMAT0004752&MI0001519&hsa-miR-20b-3p&offsets|0|-1|ACTGTAGTATGGGCACTTCCA	0.577853	0.771709
MIMAT0004556&MI0000267&hsa-miR-10b-3p&offsets|0|0|ACAGATTCGATTCTAGGGGAAT	0.591968	0.771709
MIMAT0000259&MI0000272&hsa-miR-182-5p&offsets|+6|+1|AATGGTAGAACTCACACTG	0.495865	0.771709
MIMAT0000274&MI0000293&hsa-miR-217&offsets|-1|-1|ATACTGCATCAGGAACTGATTGG	0.598515	0.771709
MIMAT0000259&MI0000272&hsa-miR-182-5p&offsets|+3|-2|GGCAATGGTAGAACTCACA	0.350339	0.771709
MIMAT0000617&MI0000650&hsa-miR-200c-3p&offsets|+1|-1|AATACTGCCGGGTAATGATGG	0.593154	0.771709
MIMAT0004683&MI0000762&hsa-miR-362-3p&offsets|0|0|AACACACCTATTCAAGGATTCA	0.705504	0.771709
MIMAT0000427&MI0000450&hsa-miR-133a-3p&offsets|0|+2,MIMAT0000427&MI0000451&hsa-miR-133a-3p&offsets|0|+2|TTTGGTCCCCTTCAACCAGCTGTA	0.452378	0.771709
MIMAT0000227&MI0000239&hsa-miR-197-3p&offsets|0|-1|TTCACCACCTTCTCCACCCAG	0.763226	0.771709
MIMAT0004609&MI0000478&hsa-miR-149-3p&offsets|-1|0|GAGGGAGGGACGGGGGCTGTGC	0.457459	1.24467
MIMAT0000707&MI0000764&hsa-miR-363-3p&offsets|0|-1|AATTGCACGGTATCCATCTGT	0.643824	1.24467
MIMAT0004604&MI0000472&hsa-miR-127-5p&offsets|+1|+1|TGAAGCTCAGAGGGCTCTGATT	0.577791	1.24467
MIMAT0015066&MI0014228&hsa-miR-3065-5p&offsets|0|-1|TCAACAAAATCACTGATGCTGG	0.504141	1.24467
MIMAT0004543&MI0000234&hsa-miR-192-3p&offsets|0|0|CTGCCAATTCCATAGGTCACAG	0.620149	1.24467
MIMAT0003298&MI0003643&hsa-miR-629-3p&offsets|0|-1|GTTCTCCCAACGTAAGCCCAG	0.569785	1.24467
MIMAT0026606&MI0003127&hsa-miR-511-3p&offsets|0|+2,MIMAT0026606&MI0003127&hsa-miR-511-3p&offsets|0|+2|AATGTGTAGCAAAAGACAGAAT	0.298488	1.24467
MIMAT0018071&MI0016051&hsa-miR-3651&offsets|+2|0|TAGCCCGGTCGCTGGTACATGA	0	1.24467
MIMAT0000441&MI0000466&hsa-miR-9-5p&offsets|0|0,MIMAT0000441&MI0000468&hsa-miR-9-5p&offsets|0|0,MIMAT0000441&MI0000467&hsa-miR-9-5p&offsets|0|0|TCTTTGGTTATCTAGCTGTATGA	0.282235	1.24467
MIMAT0000076&MI0000077&hsa-miR-21-5p&offsets|+1|+4|AGCTTATCAGACTGATGTTGACTGT	0.0743461	1.24467
MIMAT0009198&MI0000301&hsa-miR-224-3p&offsets|+1|0|AAATGGTGCCCTAGTGACTACA	0.625532	1.24467
MIMAT0004589&MI0000441&hsa-miR-30b-3p&offsets|0|-2|CTGGGAGGTGGATGTTTACT	0.630273	1.24467
MIMAT0022705&MI0003514&hsa-miR-539-3p&offsets|0|0|ATCATACAAGGACAATTTCTTT	0.616452	1.24467
MIMAT0004497&MI0000081&hsa-miR-24-2-5p&offsets|-1|-1|GTGCCTACTGAGCTGAAACACA	0.759493	1.24467
MIMAT0000435&MI0000459&hsa-miR-143-3p&offsets|-5|-3|GAGTCTGAGATGAAGCACTGTAG	0.317048	1.24467
MIMAT0004597&MI0000456&hsa-miR-140-3p&offsets|+4|+5|ACAGGGTAGAACCACGGACAGG	0.728041	1.24467
MIMAT0000261&MI0000273&hsa-miR-183-5p&offsets|0|+5|TATGGCACTGGTAGAATTCACTGTGAA	0	1.24467
MIMAT0000092&MI0000093&hsa-miR-92a-3p&offsets|+2|+1|TTGCACTTGTCCCGGCCTGTT	0.540584	1.24467
MIMAT0000437&MI0000461&hsa-miR-145-5p&offsets|+1|+1|TCCAGTTTTCCCAGGAATCCCTT	0.652183	1.24467
MIMAT0000427&MI0000450&hsa-miR-133a-3p&offsets|+1|+3,MIMAT0000427&MI0000451&hsa-miR-133a-3p&offsets|+1|+3|TTGGTCCCCTTCAACCAGCTGTAG	0.622322	1.24467
MIMAT0000099&MI0000103&hsa-miR-101-3p&offsets|-1|-1,MIMAT0000099&MI0000739&hsa-miR-101-3p&offsets|-1|-1|GTACAGTACTGTGATAACTGA	0.862001	1.24467
MIMAT0004702&MI0000815&hsa-miR-339-3p&offsets|+1|0|GAGCGCCTCGACGACAGAGCCG	0.621336	1.24467
MIMAT0018068&MI0016048&hsa-miR-3648&offsets|+7|+8|GGGATCGCCGAGGGCCGGTCGG	0	1.24467
MIMAT0026472&MI0000064&hsa-let-7c-3p&offsets|0|-1|CTGTACAACCTTCTAGCTTTC	0.641858	1.24467
MIMAT0005924&MI0006407&hsa-miR-1270&offsets|0|0,MIMAT0005924&MI0015976&hsa-miR-1270&offsets|0|0|CTGGAGATATGGAAGAGCTGTGT	0.462534	1.24467
MIMAT0004584&MI0000433&hsa-let-7g-3p&offsets|0|+1|CTGTACAGGCCACTGCCTTGCC	0.620319	1.24467
MIMAT0005920&MI0006403&hsa-miR-1266-5p&offsets|0|-1|CCTCAGGGCTGTAGAACAGGGC	0.632857	1.24467
MIMAT0000763&MI0000814&hsa-miR-338-3p&offsets|-1|0|CTCCAGCATCAGTGATTTTGTTG	0.529808	1.24467
MIMAT0000646&MI0000681&hsa-miR-155-5p&offsets|0|-1|TTAATGCTAATCGTGATAGGGG	0.641491	1.24467
TJU_CMC_MD2.ID03300.5p-miR&MI0000080&hsa-mir-24-1&offsets|-2|0|CTGTCGATTGGACCCGCCCTCCG	0.53861	1.24467
MIMAT0000261&MI0000273&hsa-miR-183-5p&offsets|+6|+2|ACTGGTAGAATTCACTGT	0.203089	1.24467
MIMAT0003328&MI0003674&hsa-miR-653-5p&offsets|+3|+3|TTGAAACAATCTCTACTGAAC	0.646494	1.24467
MIMAT0004797&MI0003589&hsa-miR-582-3p&offsets|+1|+1|AACTGGTTGAACAACTGAACCC	0.723975	1.24467
MIMAT0000259&MI0000272&hsa-miR-182-5p&offsets|0|+6|TTTGGCAATGGTAGAACTCACACTGGTGAG	0	1.24467
MIMAT0000450&MI0000478&hsa-miR-149-5p&offsets|0|-1|TCTGGCTCCGTGTCTTCACTCC	0.688918	1.24467
MIMAT0000100&MI0000107&hsa-miR-29b-3p&offsets|-1|-2,MIMAT0000100&MI0000105&hsa-miR-29b-3p&offsets|-1|-2|CTAGCACCATTTGAAATCAGTG	0.85237	1.24467
MIMAT0000420&MI0000441&hsa-miR-30b-5p&offsets|0|-1|TGTAAACATCCTACACTCAGC	0.697269	1.24467
MIMAT0003287&MI0003632&hsa-miR-618&offsets|0|-1|AAACTCTACTTGTCCTTCTGAG	0.155945	1.24467
MIMAT0000692&MI0000749&hsa-miR-30e-5p&offsets|+2|+3|TAAACATCCTTGACTGGAAGCTG	0.595239	1.24467
MIMAT0026738&MI0006349&hsa-miR-1287-3p&offsets|0|0|CTCTAGCCACAGATGCAGTGAT	0.703737	1.24467
MIMAT0004515&MI0000107&hsa-miR-29b-2-5p&offsets|0|0|CTGGTTTCACATGGTGGCTTAG	0.794495	1.24467
MIMAT0003885&MI0003820&hsa-miR-454-3p&offsets|0|-1|TAGTGCAATATTGCTTATAGGG	0.751329	1.24467
MIMAT0004945&MI0005559&hsa-miR-744-5p&offsets|0|+1|TGCGGGGCTAGGGCTAACAGCAG	0.522013	1.24467
MIMAT0000271&MI0000290&hsa-miR-214-3p&offsets|0|0|ACAGCAGGCACAGACAGGCAGT	0.704459	1.24467
MIMAT0000510&MI0000542&hsa-miR-320a&offsets|+2|+1|AAGCTGGGTTGAGAGGGCGAA	0.658673	1.24467
MIMAT0003218&MI0003560&hsa-miR-92b-3p&offsets|0|0|TATTGCACTCGTCCCGGCCTCC	0.804804	1.24467
MIMAT0001536&MI0001641&hsa-miR-429&offsets|-1|-1|CTAATACTGTCTGGTAAAACCG	0.643812	1.24467
MIMAT0000763&MI0000814&hsa-miR-338-3p&offsets|0|+2|TCCAGCATCAGTGATTTTGTTGAA	0.422189	1.24467
MIMAT0000063&MI0000063&hsa-let-7b-5p&offsets|+3|+1|GGTAGTAGGTTGTGTGGTTT	0.552897	1.24467
MIMAT0017992&MI0016004&hsa-miR-3614-5p&offsets|0|-1|CCACTTGGATCTGAAGGCTGCC	0.406856	1.24467
MIMAT0003880&MI0003760&hsa-miR-671-5p&offsets|0|0|AGGAAGCCCTGGAGGGGCTGGAG	0.703353	1.24467
MIMAT0005901&MI0006384&hsa-miR-1249&offsets|0|-1|ACGCCCTTCCCCCCCTTCTTC	0.518546	1.24467
MIMAT0018115&MI0016088&hsa-miR-3687&offsets|+2|-1|CGGACAGGCGTTCGTGCGACG	0.159201	1.24467
MIMAT0005797&MI0003815&hsa-miR-1301-3p&offsets|0|-3|TTGCAGCTGCCTGGGAGTGAC	0.692829	1.24467
MIMAT0000279&MI0000299&hsa-miR-222-3p&offsets|0|+3|AGCTACATCTGGCTACTGGGTCTC	0.6596	1.24467
MIMAT0001340&MI0001445&hsa-miR-423-3p&offsets|+1|0|GCTCGGTCTGAGGCCCCTCAGT	0.657865	1.24467
MIMAT0002809&MI0003129&hsa-miR-146b-5p&offsets|0|-1|TGAGAACTGAATTCCATAGGC	0.768156	1.24467
MIMAT0000444&MI0000471&hsa-miR-126-5p&offsets|0|0|CATTATTACTTTTGGTACGCG	0.795274	1.24467
MIMAT0000072&MI0000072&hsa-miR-18a-5p&offsets|0|-2|TAAGGTGCATCTAGTGCAGAT	0.626486	1.24467
MIMAT0000076&MI0000077&hsa-miR-21-5p&offsets|+5|+2|TATCAGACTGATGTTGACT	0.550889	1.24467
MIMAT0003887&MI0003834&hsa-miR-769-3p&offsets|+1|0|TGGGATCTCCGGGGTCTTGGTT	0.381619	1.24467
MIMAT0000440&MI0000465&hsa-miR-191-5p&offsets|0|-2|CAACGGAATCCCAAAAGCAGC	0.826057	1.24467
MIMAT0001545&MI0001652&hsa-miR-450a-5p&offsets|0|0,MIMAT0001545&MI0003187&hsa-miR-450a-5p&offsets|0|0|TTTTGCGATGTGTTCCTAATAT	0.634483	1.24467
MIMAT0002876&MI0003190&hsa-miR-505-3p&offsets|+2|+2|TCAACACTTGCTGGTTTCCTCT	0.788867	1.24467
MIMAT0004673&MI0000735&hsa-miR-29c-5p&offsets|+1|0|GACCGATTTCTCCTGGTGTTC	0.744034	1.24467
MIMAT0004509&MI0000095&hsa-miR-93-3p&offsets|+1|+1|CTGCTGAGCTAGCACTTCCCGA	0.448987	1.24467
MIMAT0004571&MI0000342&hsa-miR-200b-5p&offsets|0|-1|CATCTTACTGGGCAGCATTGG	0.733132	1.24467
MIMAT0000227&MI0000239&hsa-miR-197-3p&offsets|+1|0|TCACCACCTTCTCCACCCAGC	0.588768	1.24467
MIMAT0000424&MI0000727&hsa-miR-128-3p&offsets|0|+1|TCACAGTGAACCGGTCTCTTTC	0.481745	1.24467
MIMAT0003322&MI0003667&hsa-miR-652-3p&offsets|0|+2|AATGGCGCCACTAGGGTTGTGCA	0.525833	1.24467
MIMAT0005948&MI0006442&hsa-miR-664a-5p&offsets|+2|-1|TGGCTAGGGAAAATGATTGGA	0.567381	1.24467
MIMAT0017985&MI0015997&hsa-miR-3607-3p&offsets|+1|0|CTGTAAACGCTTTCTGATG	0.66615	1.24467
MIMAT0000259&MI0000272&hsa-miR-182-5p&offsets|+3|+2|GGCAATGGTAGAACTCACACTGG	0	1.24467
MIMAT0003339&MI0003685&hsa-miR-421&offsets|0|-1|ATCAACAGACATTAATTGGGCG	0.762183	1.24467
MIMAT0000254&MI0000267&hsa-miR-10b-5p&offsets|+4|+1|CTGTAGAACCGAATTTGTGT	0.383344	1.24467
MIMAT0004808&MI0003639&hsa-miR-625-3p&offsets|-1|-1|GGACTATAGAACTTTCCCCCTC	0.655052	1.24467
MIMAT0000617&MI0000650&hsa-miR-200c-3p&offsets|-1|-3|CTAATACTGCCGGGTAATGAT	0.714878	2.04448
MIMAT0000276&MI0000296&hsa-miR-219a-5p&offsets|0|+2|TGATTGTCCAAACGCAATTCTCG	0.547071	2.04448
MIMAT0000063&MI0000063&hsa-let-7b-5p&offsets|+4|+1|GTAGTAGGTTGTGTGGTTT	0.613766	2.04448
MIMAT0001343&MI0001448&hsa-miR-425-3p&offsets|-1|-1|CATCGGGAATGTCGTGTCCGCC	0.764917	2.04448
MIMAT0000646&MI0000681&hsa-miR-155-5p&offsets|0|+3|TTAATGCTAATCGTGATAGGGGTTTT	0.382675	2.04448
MIMAT0000689&MI0000746&hsa-miR-99b-5p&offsets|-1|-1|CCACCCGTAGAACCGACCTTGC	0.742753	2.04448
MIMAT0004951&MI0005562&hsa-miR-887-3p&offsets|0|+3|GTGAACGGGCGCCATCCCGAGGCTT	0.454383	2.04448
MIMAT0000458&MI0000486&hsa-miR-190a-5p&offsets|0|0|TGATATGTTTGATATATTAGGT	0.656362	2.04448
MIMAT0002874&MI0003188&hsa-miR-503-5p&offsets|0|-1|TAGCAGCGGGAACAGTTCTGCA	0.495053	2.04448
MIMAT0000728&MI0000783&hsa-miR-375&offsets|+5|0|TCGTTCGGCTCGCGTGA	0.300324	2.04448
MIMAT0002176&MI0002469&hsa-miR-485-3p&offsets|0|0|GTCATACACGGCTCTCCTCTCT	0.754579	2.04448
MIMAT0004797&MI0003589&hsa-miR-582-3p&offsets|-3|-3|TTGTAACTGGTTGAACAACTGA	0.453864	2.04448
MIMAT0018068&MI0016048&hsa-miR-3648&offsets|+8|+8|GGATCGCCGAGGGCCGGTCGG	0	2.04448
MIMAT0000259&MI0000272&hsa-miR-182-5p&offsets|+5|+2|CAATGGTAGAACTCACACTGG	0.399198	2.04448
MIMAT0000703&MI0000760&hsa-miR-361-5p&offsets|0|-1|TTATCAGAATCTCCAGGGGTA	0.884741	2.04448
MIMAT0004500&MI0000084&hsa-miR-26b-3p&offsets|0|-1|CCTGTTCTCCATTACTTGGCT	0.794216	2.04448
MIMAT0018068&MI0016048&hsa-miR-3648&offsets|-17|-13|GCGGCGGTGGTGGGGGGAGCCGCGG	0.0871924	2.04448
MIMAT0022698&MI0000825&hsa-miR-345-3p&offsets|+1|0|CCCTGAACGAGGGGTCTGGAG	0.433521	2.04448
MIMAT0000757&MI0000809&hsa-miR-151a-3p&offsets|-1|-1|ACTAGACTGAAGCTCCTTGAG	0.852624	2.04448
MIMAT0000439&MI0000463&hsa-miR-153-3p&offsets|0|-2,MIMAT0000439&MI0000464&hsa-miR-153-3p&offsets|0|-2|TTGCATAGTCACAAAAGTGA	0.526533	2.04448
MIMAT0002875&MI0003189&hsa-miR-504-5p&offsets|+1|+1|GACCCTGGTCTGCACTCTATCT	0.468639	2.04448
MIMAT0004494&MI0000077&hsa-miR-21-3p&offsets|-3|0|TGGCAACACCAGTCGATGGGCTGT	0.1578	2.04448
MIMAT0000261&MI0000273&hsa-miR-183-5p&offsets|0|+6|TATGGCACTGGTAGAATTCACTGTGAAC	0.0154173	2.04448
MIMAT0000098&MI0000102&hsa-miR-100-5p&offsets|-1|0|AAACCCGTAGATCCGAACTTGTG	0.635558	2.04448
MIMAT0005951&MI0006444&hsa-miR-1307-3p&offsets|0|0|ACTCGGCGTGGCGTCGGTCGTG	0.770878	2.04448
MIMAT0000259&MI0000272&hsa-miR-182-5p&offsets|+5|+1|CAATGGTAGAACTCACACTG	0.420925	2.04448
MIMAT0018183&MI0016413&hsa-miR-3909&offsets|0|0|TGTCCTCTAGGGCCTGCAGTCT	0.547767	2.04448
MIMAT0000068&MI0000069&hsa-miR-15a-5p&offsets|0|-1|TAGCAGCACATAATGGTTTGT	0.836736	2.04448
MIMAT0003385&MI0000764&hsa-miR-363-5p&offsets|-20|-21|ATGATCTGTTTTGCTGTTGTC	0.490248	2.04448
MIMAT0004702&MI0000815&hsa-miR-339-3p&offsets|0|-1|TGAGCGCCTCGACGACAGAGCC	0.735454	2.04448
MIMAT0000728&MI0000783&hsa-miR-375&offsets|+1|-2|TTGTTCGTTCGGCTCGCGT	0.665101	2.04448
MIMAT0002876&MI0003190&hsa-miR-505-3p&offsets|0|+1|CGTCAACACTTGCTGGTTTCCTC	0.733149	2.04448
MIMAT0004550&MI0000254&hsa-miR-30c-2-3p&offsets|0|0|CTGGGAGAAGGCTGTTTACTCT	0.817792	2.04448
MIMAT0003385&MI0000764&hsa-miR-363-5p&offsets|0|0|CGGGTGGATCACGATGCAATTT	0.463362	2.04448
MIMAT0004560&MI0000273&hsa-miR-183-3p&offsets|+1|+1|TGAATTACCGAAGGGCCATAAA	0.235872	2.04448
MIMAT0000088&MI0000088&hsa-miR-30a-3p&offsets|0|0|CTTTCAGTCGGATGTTTGCAGC	0.807942	2.04448
MIMAT0000097&MI0000101&hsa-miR-99a-5p&offsets|-1|0|AAACCCGTAGATCCGATCTTGTG	0.682138	2.04448
MIMAT0004780&MI0003205&hsa-miR-532-3p&offsets|0|-1|CCTCCCACACCCAAGGCTTGC	0.733578	2.04448
MIMAT0018068&MI0016048&hsa-miR-3648&offsets|-17|-16|GCGGCGGTGGTGGGGGGAGCCG	0.0358049	2.04448
MIMAT0001620&MI0000737&hsa-miR-200a-5p&offsets|0|-1|CATCTTACCGGACAGTGCTGG	0.792227	2.04448
MIMAT0000433&MI0000458&hsa-miR-142-5p&offsets|-2|-2|CCCATAAAGTAGAAAGCACTA	0.594801	2.04448
MIMAT0000079&MI0000080&hsa-miR-24-1-5p&offsets|-1|-1|GTGCCTACTGAGCTGATATCAG	0.814581	2.04448
MIMAT0001620&MI0000737&hsa-miR-200a-5p&offsets|+1|0|ATCTTACCGGACAGTGCTGGA	0.779759	2.04448
MIMAT0000269&MI0000288&hsa-miR-212-3p&offsets|0|+1|TAACAGTCTCCAGTCACGGCCA	0.783922	2.04448
MIMAT0000062&MI0000061&hsa-let-7a-5p&offsets|+4|+1,MIMAT0000062&MI0000062&hsa-let-7a-5p&offsets|+4|+1,MIMAT0000062&MI0000060&hsa-let-7a-5p&offsets|+4|+1|GTAGTAGGTTGTATAGTTT	0.533529	2.04448
MIMAT0002875&MI0003189&hsa-miR-504-5p&offsets|0|0|AGACCCTGGTCTGCACTCTATC	0.728565	2.04448
MIMAT0005923&MI0006406&hsa-miR-1269a&offsets|0|0|CTGGACTGAGCCGTGCTACTGG	0.113758	2.04448
MIMAT0018101&MI0016078&hsa-miR-3677-3p&offsets|0|0|CTCGTGGGCTCTGGCCACGGCC	0.68244	2.04448
TJU_CMC_MD2.ID01966.5p-miR&MI0000783&hsa-mir-375&offsets|0|-1|GCGACGAGCCCCTCGCACAAAC	0.274444	2.04448
MIMAT0018073&MI0016053&hsa-miR-3653&offsets|-24|-13|GCTCATGATGAGCAAACTGAGCCTCTAAG	0.0880335	2.04448
MIMAT0000689&MI0000746&hsa-miR-99b-5p&offsets|-1|0|CCACCCGTAGAACCGACCTTGCG	0.684258	2.04448
MIMAT0004951&MI0005562&hsa-miR-887-3p&offsets|0|+2|GTGAACGGGCGCCATCCCGAGGCT	0.602424	2.04448
MIMAT0000259&MI0000272&hsa-miR-182-5p&offsets|+1|-4|TTGGCAATGGTAGAACTCA	0.663161	2.04448
MIMAT0004494&MI0000077&hsa-miR-21-3p&offsets|-1|0|GCAACACCAGTCGATGGGCTGT	0.699998	2.04448
MIMAT0000275&MI0000294&hsa-miR-218-5p&offsets|0|+2,MIMAT0000275&MI0000295&hsa-miR-218-5p&offsets|0|+2|TTGTGCTTGATCTAACCATGTGG	0.796766	2.04448
MIMAT0004978&MI0005757&hsa-miR-935&offsets|+1|-1|CAGTTACCGCTTCCGCTACCG	0.392011	2.04448
MIMAT0000261&MI0000273&hsa-miR-183-5p&offsets|-1|-3|GTATGGCACTGGTAGAATTC	0.573078	2.04448
MIMAT0000433&MI0000458&hsa-miR-142-5p&offsets|0|0|CATAAAGTAGAAAGCACTACT	0.639919	2.04448
MIMAT0004485&MI0000066&hsa-let-7e-3p&offsets|0|0|CTATACGGCCTCCTAGCTTTCC	0.856862	2.04448
MIMAT0004484&MI0000065&hsa-let-7d-3p&offsets|+1|0|TATACGACCTGCTGCCTTTCT	0.840199	2.04448
MIMAT0001629&MI0001725&hsa-miR-329-3p&offsets|0|0,MIMAT0001629&MI0001726&hsa-miR-329-3p&offsets|0|0|AACACACCTGGTTAACCTCTTT	0.650989	2.04448
MIMAT0004702&MI0000815&hsa-miR-339-3p&offsets|+2|0|AGCGCCTCGACGACAGAGCCG	0.751917	2.04448
MIMAT0026483&MI0000778&hsa-miR-370-5p&offsets|0|0|CAGGTCACGTCTCTGCAGTTAC	0.804919	2.04448
MIMAT0004774&MI0003185&hsa-miR-501-3p&offsets|0|-1|AATGCACCCGGGCAAGGATTC	0.739672	2.04448
MIMAT0004929&MI0005545&hsa-miR-190b&offsets|0|+1|TGATATGTTTGATATTGGGTTG	0.58869	2.04448
MIMAT0002875&MI0003189&hsa-miR-504-5p&offsets|0|-1|AGACCCTGGTCTGCACTCTAT	0.693831	2.04448
MIMAT0004514&MI0000105&hsa-miR-29b-1-5p&offsets|0|-2|GCTGGTTTCATATGGTGGTTTA	0.560221	2.04448
MIMAT0001618&MI0000465&hsa-miR-191-3p&offsets|+1|+1|CTGCGCTTGGATTTCGTCCCCT	0.237954	2.04448
MIMAT0005923&MI0006406&hsa-miR-1269a&offsets|0|-1|CTGGACTGAGCCGTGCTACTG	0.0957556	2.04448
MIMAT0014979&MI0014130&hsa-miR-3117-3p&offsets|0|+1|ATAGGACTCATATAGTGCCAGG	0.589424	2.04448
MIMAT0000435&MI0000459&hsa-miR-143-3p&offsets|-3|-1|GTCTGAGATGAAGCACTGTAGCT	0.676682	2.04448
MIMAT0001627&MI0001723&hsa-miR-433-3p&offsets|0|0|ATCATGATGGGCTCCTCGGTGT	0.678896	2.04448
MIMAT0017985&MI0015997&hsa-miR-3607-3p&offsets|-3|0|GATACTGTAAACGCTTTCTGATG	0.440128	2.04448
MIMAT0003393&MI0001448&hsa-miR-425-5p&offsets|+3|0|GACACGATCACTCCCGTTGA	0.488874	2.04448
MIMAT0004978&MI0005757&hsa-miR-935&offsets|+1|0|CAGTTACCGCTTCCGCTACCGC	0.361414	3.25345
MIMAT0017985&MI0015997&hsa-miR-3607-3p&offsets|-17|-7|ATGAATGAATTCATGATACTGTAAACGCTT	0.197138	3.25345
MIMAT0015020&MI0014174&hsa-miR-548v&offsets|0|+1|AGCTACAGTTACTTTTGCACCAG	0.569402	3.25345
MIMAT0000764&MI0000815&hsa-miR-339-5p&offsets|0|-1|TCCCTGTCCTCCAGGAGCTCAC	0.751312	3.25345
MIMAT0000064&MI0000064&hsa-let-7c-5p&offsets|-1|-1|TTGAGGTAGTAGGTTGTATGGT	0.845862	3.25345
MIMAT0000440&MI0000465&hsa-miR-191-5p&offsets|+1|-1|AACGGAATCCCAAAAGCAGCT	0.773825	3.25345
MIMAT0000449&MI0000477&hsa-miR-146a-5p&offsets|0|0|TGAGAACTGAATTCCATGGGTT	0.698318	3.25345
MIMAT0000088&MI0000088&hsa-miR-30a-3p&offsets|-1|-1|GCTTTCAGTCGGATGTTTGCAG	0.660396	3.25345
MIMAT0004552&MI0000261&hsa-miR-139-3p&offsets|0|-1|TGGAGACGCGGCCCTGTTGGAG	0.794912	3.25345
MIMAT0000459&MI0000487&hsa-miR-193a-3p&offsets|0|0|AACTGGCCTACAAAGTCCCAGT	0.799299	3.25345
MIMAT0004980&MI0005759&hsa-miR-937-3p&offsets|0|-1|ATCCGCGCTCTGACTCTCTGC	0.482481	3.25345
MIMAT0003886&MI0003834&hsa-miR-769-5p&offsets|-1|0|CTGAGACCTCTGGGTTCTGAGCT	0.177543	3.25345
MIMAT0004552&MI0000261&hsa-miR-139-3p&offsets|0|0|TGGAGACGCGGCCCTGTTGGAGT	0.776487	3.25345
MIMAT0000076&MI0000077&hsa-miR-21-5p&offsets|+3|+1|CTTATCAGACTGATGTTGAC	0.712101	3.25345
TJU_CMC_MD2.ID00166.5p-miR&MI0005567&hsa-mir-760&offsets|0|0|CCCCTCAGTCCACCAGAGCCCGG	0.465675	3.25345
MIMAT0000252&MI0000264&hsa-miR-7-5p&offsets|0|0,MIMAT0000252&MI0000265&hsa-miR-7-5p&offsets|0|0,MIMAT0000252&MI0000263&hsa-miR-7-5p&offsets|0|0|TGGAAGACTAGTGATTTTGTTGT	0.132748	3.25345
MIMAT0000703&MI0000760&hsa-miR-361-5p&offsets|+1|+1|TATCAGAATCTCCAGGGGTACT	0.628272	3.25345
MIMAT0018115&MI0016088&hsa-miR-3687&offsets|+2|-2|CGGACAGGCGTTCGTGCGAC	0.280907	3.25345
MIMAT0000092&MI0000093&hsa-miR-92a-3p&offsets|0|-1,MIMAT0000092&MI0000094&hsa-miR-92a-3p&offsets|0|-1|TATTGCACTTGTCCCGGCCTG	0.800962	3.25345
MIMAT0000427&MI0000450&hsa-miR-133a-3p&offsets|+2|+3,MIMAT0000427&MI0000451&hsa-miR-133a-3p&offsets|+2|+3|TGGTCCCCTTCAACCAGCTGTAG	0.783473	3.25345
MIMAT0000318&MI0000342&hsa-miR-200b-3p&offsets|+1|0|AATACTGCCTGGTAATGATGA	0.685778	3.25345
MIMAT0001638&MI0001735&hsa-miR-409-5p&offsets|0|-1|AGGTTACCCGAGCAACTTTGCA	0.711128	3.25345
MIMAT0005923&MI0006406&hsa-miR-1269a&offsets|-1|0|CCTGGACTGAGCCGTGCTACTGG	0.0681545	3.25345
MIMAT0005914&MI0006397&hsa-miR-1262&offsets|-2|-1|TGATGGGTGAATTTGTAGAAGGA	0.599732	3.25345
MIMAT0003886&MI0003834&hsa-miR-769-5p&offsets|-1|-1|CTGAGACCTCTGGGTTCTGAGC	0.415308	3.25345
MIMAT0004509&MI0000095&hsa-miR-93-3p&offsets|0|-1|ACTGCTGAGCTAGCACTTCCC	0.670928	3.25345
MIMAT0004689&MI0000785&hsa-miR-377-5p&offsets|0|0|AGAGGTTGCCCTTGGTGAATTC	0.729138	3.25345
MIMAT0017984&MI0015997&hsa-miR-3607-5p&offsets|0|0|GCATGTGATGAAGCAAATCAGT	0.313954	3.25345
MIMAT0000070&MI0000071&hsa-miR-17-5p&offsets|+2|0,MIMAT0000103&MI0000113&hsa-miR-106a-5p&offsets|+2|0|AAGTGCTTACAGTGCAGGTAG	0.634023	3.25345
MIMAT0002809&MI0003129&hsa-miR-146b-5p&offsets|+3|+2|GAACTGAATTCCATAGGCTGT	0.538929	3.25345
MIMAT0000444&MI0000471&hsa-miR-126-5p&offsets|+1|+2|ATTATTACTTTTGGTACGCGCT	0.730055	3.25345
MIMAT0000253&MI0000266&hsa-miR-10a-5p&offsets|+1|+2|ACCCTGTAGATCCGAATTTGTGTA	0.492467	3.25345
TJU_CMC_MD2.ID01802.5p-miR&MI0003815&hsa-mir-1301&offsets|0|-1|CCTAGAATGGGGATTGTGGG	0.543895	3.25345
TJU_CMC_MD2.ID00737.3p-miR&MI0000453&hsa-mir-135a-2&offsets|-1|0|ATGTAGGGATGGAAGCCATGAA	0.683941	3.25345
MIMAT0000447&MI0000474&hsa-miR-134-5p&offsets|-2|-2|TGTGTGACTGGTTGACCAGAGG	0.599333	3.25345
MIMAT0000693&MI0000749&hsa-miR-30e-3p&offsets|+2|-1|TTCAGTCGGATGTTTACAG	0.691644	3.25345
MIMAT0004494&MI0000077&hsa-miR-21-3p&offsets|-2|0|GGCAACACCAGTCGATGGGCTGT	0.178517	3.25345
MIMAT0018071&MI0016051&hsa-miR-3651&offsets|0|0|CATAGCCCGGTCGCTGGTACATGA	0	3.25345
MIMAT0018068&MI0016048&hsa-miR-3648&offsets|+7|+12|GGGATCGCCGAGGGCCGGTCGGCCGC	0.100901	3.25345
MIMAT0000093&MI0000095&hsa-miR-93-5p&offsets|0|-2|CAAAGTGCTGTTCGTGCAGGT	0.805842	3.25345
MIMAT0000280&MI0000300&hsa-miR-223-3p&offsets|-1|0|GTGTCAGTTTGTCAAATACCCCA	0.59441	3.25345
MIMAT0004549&MI0000253&hsa-miR-148a-5p&offsets|0|+4|AAAGTTCTGAGACACTCCGACTCTGA	0.0322246	3.25345
MIMAT0005923&MI0006406&hsa-miR-1269a&offsets|0|-2|CTGGACTGAGCCGTGCTACT	0.115005	3.25345
MIMAT0018068&MI0016048&hsa-miR-3648&offsets|+9|+8|GATCGCCGAGGGCCGGTCGG	0	3.25345
MIMAT0004501&MI0000085&hsa-miR-27a-5p&offsets|0|0|AGGGCTTAGCTGCTTGTGAGCA	0.614111	3.25345
MIMAT0004564&MI0000290&hsa-miR-214-5p&offsets|0|0|TGCCTGTCTACACTTGCTGTGC	0.858396	3.25345
MIMAT0002890&MI0000744&hsa-miR-299-5p&offsets|0|0|TGGTTTACCGTCCCACATACAT	0.614748	3.25345
MIMAT0000259&MI0000272&hsa-miR-182-5p&offsets|+2|-1|TGGCAATGGTAGAACTCACAC	0.498025	3.25345
MIMAT0004610&MI0000479&hsa-miR-150-3p&offsets|0|-1|CTGGTACAGGCCTGGGGGACA	0.436523	3.25345
MIMAT0000080&MI0000081&hsa-miR-24-3p&offsets|0|+1,MIMAT0000080&MI0000080&hsa-miR-24-3p&offsets|0|+1|TGGCTCAGTTCAGCAGGAACAGG	0.782229	3.25345
MIMAT0004674&MI0000736&hsa-miR-30c-1-3p&offsets|0|0|CTGGGAGAGGGTTGTTTACTCC	0.718174	3.25345
MIMAT0000063&MI0000063&hsa-let-7b-5p&offsets|+1|+1|GAGGTAGTAGGTTGTGTGGTTT	0.558364	3.25345
MIMAT0000763&MI0000814&hsa-miR-338-3p&offsets|0|0|TCCAGCATCAGTGATTTTGTTG	0.723085	3.25345
MIMAT0004494&MI0000077&hsa-miR-21-3p&offsets|-4|0|ATGGCAACACCAGTCGATGGGCTGT	0.294359	3.25345
MIMAT0004797&MI0003589&hsa-miR-582-3p&offsets|0|-2|TAACTGGTTGAACAACTGAA	0.624539	3.25345
MIMAT0001412&MI0001518&hsa-miR-18b-5p&offsets|0|-3|TAAGGTGCATCTAGTGCAGT	0.436908	3.25345
MIMAT0001541&MI0001648&hsa-miR-449a&offsets|0|0|TGGCAGTGTATTGTTAGCTGGT	0.0491481	3.25345
MIMAT0004761&MI0002467&hsa-miR-483-5p&offsets|0|0|AAGACGGGAGGAAAGAAGGGAG	0.464676	3.25345
MIMAT0001621&MI0000777&hsa-miR-369-5p&offsets|0|0|AGATCGACCGTGTTATATTCGC	0.763075	3.25345
MIMAT0004549&MI0000253&hsa-miR-148a-5p&offsets|0|+5|AAAGTTCTGAGACACTCCGACTCTGAG	0.0481732	3.25345
MIMAT0004599&MI0000459&hsa-miR-143-5p&offsets|0|+3|GGTGCAGTGCTGCATCTCTGGTCAG	0.430453	3.25345
MIMAT0005948&MI0006442&hsa-miR-664a-5p&offsets|+1|-2|CTGGCTAGGGAAAATGATTGG	0.754405	3.25345
MIMAT0003326&MI0003672&hsa-miR-663a&offsets|+13|+14|CGGGACCGCCCTCGTGTCTGTGG	0.161595	3.25345
MIMAT0004603&MI0000470&hsa-miR-125b-2-3p&offsets|+2|+2|ACAAGTCAGGCTCTTGGGACCT	0.851692	3.25345
MIMAT0004757&MI0001721&hsa-miR-431-3p&offsets|-2|-1|TGCAGGTCGTCTTGCAGGGCTTC	0.742811	3.25345
MIMAT0000416&MI0000437&hsa-miR-1&offsets|0|+1|TGGAATGTAAAGAAGTATGTATT	0.754267	3.25345
MIMAT0003180&MI0003530&hsa-miR-487b-3p&offsets|0|+1|AATCGTACAGGGTCATCCACTTT	0.634685	3.25345
TJU_CMC_MD2.ID01828.3p-miR&MI0003565&hsa-mir-559&offsets|0|0|TTTGGTGCATATTTACTTTAGG	0.115015	3.25345
MIMAT0000438&MI0000462&hsa-miR-152-3p&offsets|-1|0|GTCAGTGCATGACAGAACTTGG	0.761812	3.25345
MIMAT0000259&MI0000272&hsa-miR-182-5p&offsets|+7|+3|ATGGTAGAACTCACACTGGT	0.38847	3.25345
MIMAT0018068&MI0016048&hsa-miR-3648&offsets|-17|-18|GCGGCGGTGGTGGGGGGAGC	0.0956848	3.25345
MIMAT0004800&MI0003600&hsa-miR-550a-5p&offsets|0|-2,MIMAT0004800&MI0003601&hsa-miR-550a-5p&offsets|0|-2|AGTGCCTGAGGGAGTAAGAGC	0.785667	3.25345
MIMAT0004496&MI0000079&hsa-miR-23a-5p&offsets|0|0|GGGGTTCCTGGGGATGGGATTT	0.530377	3.25345
MIMAT0000083&MI0000084&hsa-miR-26b-5p&offsets|0|0|TTCAAGTAATTCAGGATAGGT	0.879118	3.25345
MIMAT0004676&MI0000742&hsa-miR-34b-3p&offsets|0|+1|CAATCACTAACTCCACTGCCATC	0.330117	3.25345
MIMAT0000764&MI0000815&hsa-miR-339-5p&offsets|0|-2|TCCCTGTCCTCCAGGAGCTCA	0.788828	3.25345
MIMAT0000279&MI0000299&hsa-miR-222-3p&offsets|0|+4|AGCTACATCTGGCTACTGGGTCTCT	0.68394	3.25345
MIMAT0000441&MI0000466&hsa-miR-9-5p&offsets|0|-1,MIMAT0000441&MI0000468&hsa-miR-9-5p&offsets|0|-1,MIMAT0000441&MI0000467&hsa-miR-9-5p&offsets|0|-1|TCTTTGGTTATCTAGCTGTATG	0.612715	3.25345
MIMAT0018115&MI0016088&hsa-miR-3687&offsets|+9|+4|GCGTTCGTGCGACGTGTGG	0.154503	3.25345
MIMAT0000274&MI0000293&hsa-miR-217&offsets|0|-1|TACTGCATCAGGAACTGATTGG	0.744611	3.25345
MIMAT0000427&MI0000450&hsa-miR-133a-3p&offsets|0|+3,MIMAT0000427&MI0000451&hsa-miR-133a-3p&offsets|0|+3|TTTGGTCCCCTTCAACCAGCTGTAG	0.627902	3.25345
MIMAT0000259&MI0000272&hsa-miR-182-5p&offsets|+7|+1|ATGGTAGAACTCACACTG	0.594	3.25345
MIMAT0000079&MI0000080&hsa-miR-24-1-5p&offsets|-2|-2,TJU_CMC_MD2.ID03300.5p-miR&MI0000080&hsa-mir-24-1&offsets|+20|+21|GGTGCCTACTGAGCTGATATCA	0.840624	3.25345
MIMAT0000098&MI0000102&hsa-miR-100-5p&offsets|0|0|AACCCGTAGATCCGAACTTGTG	0.912796	4.99528
MIMAT0000062&MI0000061&hsa-let-7a-5p&offsets|-1|-1|TTGAGGTAGTAGGTTGTATAGT	0.833221	4.99528
MIMAT0004597&MI0000456&hsa-miR-140-3p&offsets|+3|+3|CACAGGGTAGAACCACGGACA	0.874656	4.99528
MIMAT0003180&MI0003530&hsa-miR-487b-3p&offsets|0|0|AATCGTACAGGGTCATCCACTT	0.817429	4.99528
MIMAT0000226&MI0000279&hsa-miR-196a-5p&offsets|0|+1|TAGGTAGTTTCATGTTGTTGGGA	0.524814	4.99528
MIMAT0000419&MI0000440&hsa-miR-27b-3p&offsets|0|+1|TTCACAGTGGCTAAGTTCTGCA	0.898008	4.99528
MIMAT0005949&MI0006442&hsa-miR-664a-3p&offsets|+2|0|TTCATTTATCCCCAGCCTACA	0.678459	4.99528
MIMAT0022696&MI0000745&hsa-miR-301a-5p&offsets|0|-1|GCTCTGACTTTATTGCACTAC	0.656362	4.99528
MIMAT0003254&MI0003596&hsa-miR-548b-3p&offsets|0|0|CAAGAACCTCAGTTGCTTTTGT	0.733423	4.99528
MIMAT0000278&MI0000298&hsa-miR-221-3p&offsets|0|+1|AGCTACATTGTCTGCTGGGTTTCA	0.714021	4.99528
MIMAT0004775&MI0003186&hsa-miR-502-3p&offsets|+1|+2|ATGCACCTGGGCAAGGATTCAGA	0.206511	4.99528
MIMAT0000261&MI0000273&hsa-miR-183-5p&offsets|+2|0|TGGCACTGGTAGAATTCACT	0.750628	4.99528
MIMAT0004681&MI0000750&hsa-miR-26a-2-3p&offsets|0|0|CCTATTCTTGATTACTTGTTTC	0.813214	4.99528
MIMAT0000451&MI0000479&hsa-miR-150-5p&offsets|0|-1|TCTCCCAACCCTTGTACCAGT	0.663793	4.99528
MIMAT0005923&MI0006406&hsa-miR-1269a&offsets|0|-3|CTGGACTGAGCCGTGCTAC	0.107073	4.99528
MIMAT0000254&MI0000267&hsa-miR-10b-5p&offsets|+1|-1|ACCCTGTAGAACCGAATTTGT	0.820231	4.99528
MIMAT0000693&MI0000749&hsa-miR-30e-3p&offsets|0|-1|CTTTCAGTCGGATGTTTACAG	0.8924	4.99528
MIMAT0000271&MI0000290&hsa-miR-214-3p&offsets|-1|0|TACAGCAGGCACAGACAGGCAGT	0.730638	4.99528
MIMAT0018115&MI0016088&hsa-miR-3687&offsets|+6|+4|CAGGCGTTCGTGCGACGTGTGG	0.13815	4.99528
MIMAT0010195&MI0000061&hsa-let-7a-2-3p&offsets|0|0|CTGTACAGCCTCCTAGCTTTCC	0.83357	4.99528
MIMAT0005792&MI0003776&hsa-miR-320b&offsets|+1|0,MIMAT0005792&MI0003839&hsa-miR-320b&offsets|+1|0|AAAGCTGGGTTGAGAGGGCAA	0.496989	4.99528
MIMAT0004602&MI0000469&hsa-miR-125a-3p&offsets|0|0|ACAGGTGAGGTTCTTGGGAGCC	0.794481	4.99528
MIMAT0000434&MI0000458&hsa-miR-142-3p&offsets|+3|0|AGTGTTTCCTACTTTATGGA	0.541793	4.99528
MIMAT0000256&MI0000289&hsa-miR-181a-5p&offsets|0|-1,MIMAT0000256&MI0000269&hsa-miR-181a-5p&offsets|0|-1|AACATTCAACGCTGTCGGTGAG	0.881731	4.99528
MIMAT0018073&MI0016053&hsa-miR-3653&offsets|+1|0|TAAGAAGTTGACTGAAG	0.509494	4.99528
MIMAT0004801&MI0003602&hsa-miR-590-3p&offsets|-1|-1|GTAATTTTATGTATAAGCTAG	0.720819	4.99528
MIMAT0004494&MI0000077&hsa-miR-21-3p&offsets|-1|-1|GCAACACCAGTCGATGGGCTG	0.431249	4.99528
MIMAT0009203&MI0003673&hsa-miR-449b-3p&offsets|0|0|CAGCCACAACTACCCTGCCACT	0.0925173	4.99528
MIMAT0000434&MI0000458&hsa-miR-142-3p&offsets|+1|-1|GTAGTGTTTCCTACTTTATGG	0.650016	4.99528
MIMAT0001541&MI0001648&hsa-miR-449a&offsets|0|-1|TGGCAGTGTATTGTTAGCTGG	0.0987811	4.99528
MIMAT0004814&MI0003676&hsa-miR-654-3p&offsets|0|+1|TATGTCTGCTGACCATCACCTTT	0.750974	4.99528
MIMAT0018073&MI0016053&hsa-miR-3653&offsets|-1|0|TCTAAGAAGTTGACTGAAG	0.661309	4.99528
MIMAT0003293&MI0003638&hsa-miR-624-5p&offsets|0|-1|TAGTACCAGTACCTTGTGTTC	0.738809	4.99528
MIMAT0026477&MI0000447&hsa-miR-128-1-5p&offsets|0|-2|CGGGGCCGTAGCACTGTCTGA	0.843839	4.99528
MIMAT0000080&MI0000080&hsa-miR-24-3p&offsets|0|+2|TGGCTCAGTTCAGCAGGAACAGGA	0.758173	4.99528
MIMAT0001413&MI0001519&hsa-miR-20b-5p&offsets|+1|0|AAAGTGCTCATAGTGCAGGTAG	0.576789	4.99528
MIMAT0000080&MI0000081&hsa-miR-24-3p&offsets|-1|0,MIMAT0000080&MI0000080&hsa-miR-24-3p&offsets|-1|0|CTGGCTCAGTTCAGCAGGAACAG	0.782387	4.99528
MIMAT0004700&MI0000812&hsa-miR-331-5p&offsets|-2|-3,TJU_CMC_MD2.ID00734.5p-miR&MI0000812&hsa-mir-331&offsets|+18|+19|TTCTAGGTATGGTCCCAGGGA	0.675467	4.99528
MIMAT0000693&MI0000749&hsa-miR-30e-3p&offsets|+2|0|TTCAGTCGGATGTTTACAGC	0.802137	4.99528
MIMAT0004784&MI0003513&hsa-miR-455-3p&offsets|0|+1|GCAGTCCATGGGCATATACACT	0.804785	4.99528
MIMAT0018068&MI0016048&hsa-miR-3648&offsets|-17|-17|GCGGCGGTGGTGGGGGGAGCC	0.376609	4.99528
MIMAT0000435&MI0000459&hsa-miR-143-3p&offsets|0|-4|TGAGATGAAGCACTGTA	4.5085	0
MIMAT0000278&MI0000298&hsa-miR-221-3p&offsets|0|-4|AGCTACATTGTCTGCTGGG	5.85673	0
MIMAT0018000&MI0016010&hsa-miR-23c&offsets|0|-1|ATCACATTGCCAGTGATTACC	7.77045	0
MIMAT0000435&MI0000459&hsa-miR-143-3p&offsets|-1|-5|CTGAGATGAAGCACTGT	5.56188	0
MIMAT0000435&MI0000459&hsa-miR-143-3p&offsets|0|-2|TGAGATGAAGCACTGTAGC	2.74136	0
MIMAT0000435&MI0000459&hsa-miR-143-3p&offsets|-1|-4|CTGAGATGAAGCACTGTA	4.86389	0
MIMAT0000278&MI0000298&hsa-miR-221-3p&offsets|0|-5|AGCTACATTGTCTGCTGG	7.04825	0
MIMAT0000279&MI0000299&hsa-miR-222-3p&offsets|0|-1|AGCTACATCTGGCTACTGGG	3.75398	0
MIMAT0000278&MI0000298&hsa-miR-221-3p&offsets|0|-3|AGCTACATTGTCTGCTGGGT	3.8841	0
MIMAT0000689&MI0000746&hsa-miR-99b-5p&offsets|0|-5|CACCCGTAGAACCGACC	3.57885	0
MIMAT0000692&MI0000749&hsa-miR-30e-5p&offsets|+1|-3|GTAAACATCCTTGACTGG	3.38332	0
MIMAT0000279&MI0000299&hsa-miR-222-3p&offsets|0|-2|AGCTACATCTGGCTACTGG	5.07181	0
MIMAT0000419&MI0000440&hsa-miR-27b-3p&offsets|0|-2|TTCACAGTGGCTAAGTTCT	2.32569	0
MIMAT0018000&MI0016010&hsa-miR-23c&offsets|0|-2|ATCACATTGCCAGTGATTAC	8.47632	0
MIMAT0000435&MI0000459&hsa-miR-143-3p&offsets|0|-1|TGAGATGAAGCACTGTAGCT	2.09415	0
MIMAT0000435&MI0000459&hsa-miR-143-3p&offsets|0|-3|TGAGATGAAGCACTGTAG	2.37264	0
MIMAT0000435&MI0000459&hsa-miR-143-3p&offsets|-1|-2|CTGAGATGAAGCACTGTAGC	2.24697	0
MIMAT0000689&MI0000746&hsa-miR-99b-5p&offsets|0|-7|CACCCGTAGAACCGA	3.89145	0
MIMAT0004601&MI0000461&hsa-miR-145-3p&offsets|+2|-1|ATTCCTGGAAATACTGTTC	2.99037	0
MIMAT0000416&MI0000437&hsa-miR-1&offsets|0|-3,MIMAT0000416&MI0000651&hsa-miR-1&offsets|0|-3|TGGAATGTAAAGAAGTATG	3.62921	0
MIMAT0000080&MI0000081&hsa-miR-24-3p&offsets|0|-5,MIMAT0000080&MI0000080&hsa-miR-24-3p&offsets|0|-5|TGGCTCAGTTCAGCAGG	4.19907	0
MIMAT0000086&MI0000087&hsa-miR-29a-3p&offsets|0|-3|TAGCACCATCTGAAATCGG	2.46252	0
MIMAT0000435&MI0000459&hsa-miR-143-3p&offsets|+1|-3|GAGATGAAGCACTGTAG	3.05492	0
MIMAT0000080&MI0000081&hsa-miR-24-3p&offsets|0|-4,MIMAT0000080&MI0000080&hsa-miR-24-3p&offsets|0|-4|TGGCTCAGTTCAGCAGGA	2.98281	0
MIMAT0004601&MI0000461&hsa-miR-145-3p&offsets|+2|0|ATTCCTGGAAATACTGTTCT	2.61422	0
MIMAT0000086&MI0000087&hsa-miR-29a-3p&offsets|0|-4|TAGCACCATCTGAAATCG	3.24331	0
MIMAT0000693&MI0000749&hsa-miR-30e-3p&offsets|0|-4|CTTTCAGTCGGATGTTTA	2.83493	0
MIMAT0000087&MI0000088&hsa-miR-30a-5p&offsets|0|-4|TGTAAACATCCTCGACTG	4.03268	0
MIMAT0000087&MI0000088&hsa-miR-30a-5p&offsets|+1|-3|GTAAACATCCTCGACTGG	4.36442	0
MIMAT0000418&MI0000439&hsa-miR-23b-3p&offsets|0|-2|ATCACATTGCCAGGGATTA	2.97149	0
MIMAT0000278&MI0000298&hsa-miR-221-3p&offsets|-1|-4|CAGCTACATTGTCTGCTGGG	4.06665	0
MIMAT0000082&MI0000750&hsa-miR-26a-5p&offsets|0|-4,MIMAT0000082&MI0000083&hsa-miR-26a-5p&offsets|0|-4|TTCAAGTAATCCAGGATA	2.55549	0
MIMAT0000419&MI0000440&hsa-miR-27b-3p&offsets|0|-1|TTCACAGTGGCTAAGTTCTG	2.4296	0
MIMAT0000078&MI0000079&hsa-miR-23a-3p&offsets|0|-3,MIMAT0000418&MI0000439&hsa-miR-23b-3p&offsets|0|-3|ATCACATTGCCAGGGATT	3.58747	0
MIMAT0000689&MI0000746&hsa-miR-99b-5p&offsets|0|-4|CACCCGTAGAACCGACCT	3.47089	0
MIMAT0004558&MI0000269&hsa-miR-181a-2-3p&offsets|0|-3|ACCACTGACCGTTGACTGT	2.57397	0
MIMAT0000084&MI0000085&hsa-miR-27a-3p&offsets|0|-3,MIMAT0000419&MI0000440&hsa-miR-27b-3p&offsets|0|-3|TTCACAGTGGCTAAGTTC	2.76217	0
MIMAT0000098&MI0000102&hsa-miR-100-5p&offsets|0|-4|AACCCGTAGATCCGAACT	3.17907	0
MIMAT0000689&MI0000746&hsa-miR-99b-5p&offsets|0|-3|CACCCGTAGAACCGACCTT	2.66804	0
MIMAT0000278&MI0000298&hsa-miR-221-3p&offsets|0|-2|AGCTACATTGTCTGCTGGGTT	2.53037	0
MIMAT0000733&MI0000787&hsa-miR-379-5p&offsets|0|-3|TGGTAGACTATGGAACGT	4.09192	0
MIMAT0000266&MI0000285&hsa-miR-205-5p&offsets|0|-5|TCCTTCATTCCACCGGA	7.92125	0
MIMAT0000098&MI0000102&hsa-miR-100-5p&offsets|0|-3|AACCCGTAGATCCGAACTT	2.66812	0
MIMAT0000693&MI0000749&hsa-miR-30e-3p&offsets|0|-3|CTTTCAGTCGGATGTTTAC	2.23227	0
MIMAT0000087&MI0000088&hsa-miR-30a-5p&offsets|0|-3|TGTAAACATCCTCGACTGG	2.86049	0
MIMAT0000098&MI0000102&hsa-miR-100-5p&offsets|0|-5|AACCCGTAGATCCGAAC	3.5241	0
MIMAT0000689&MI0000746&hsa-miR-99b-5p&offsets|+1|-1|ACCCGTAGAACCGACCTTGC	2.15494	0
MIMAT0000693&MI0000749&hsa-miR-30e-3p&offsets|0|-7,MIMAT0000088&MI0000088&hsa-miR-30a-3p&offsets|0|-7|CTTTCAGTCGGATGT	4.82784	0
MIMAT0004678&MI0000746&hsa-miR-99b-3p&offsets|0|-3|CAAGCTCGTGTCTGTGGGT	3.13967	0
MIMAT0000689&MI0000746&hsa-miR-99b-5p&offsets|0|-6|CACCCGTAGAACCGAC	4.26241	0
MIMAT0000275&MI0000294&hsa-miR-218-5p&offsets|0|-4,MIMAT0000275&MI0000295&hsa-miR-218-5p&offsets|0|-4|TTGTGCTTGATCTAACC	5.29836	0
MIMAT0000418&MI0000439&hsa-miR-23b-3p&offsets|+1|0|TCACATTGCCAGGGATTACC	2.68118	0
MIMAT0000088&MI0000088&hsa-miR-30a-3p&offsets|+1|-3|TTTCAGTCGGATGTTTGC	3.04647	0
MIMAT0000084&MI0000085&hsa-miR-27a-3p&offsets|0|-4,MIMAT0000419&MI0000440&hsa-miR-27b-3p&offsets|0|-4|TTCACAGTGGCTAAGTT	3.84467	0
MIMAT0000082&MI0000750&hsa-miR-26a-5p&offsets|0|-3,MIMAT0000082&MI0000083&hsa-miR-26a-5p&offsets|0|-3|TTCAAGTAATCCAGGATAG	2.3001	0
MIMAT0000693&MI0000749&hsa-miR-30e-3p&offsets|0|-5,MIMAT0000088&MI0000088&hsa-miR-30a-3p&offsets|0|-5|CTTTCAGTCGGATGTTT	3.45405	0
MIMAT0000418&MI0000439&hsa-miR-23b-3p&offsets|+1|-1|TCACATTGCCAGGGATTAC	2.97906	0
MIMAT0000067&MI0000067&hsa-let-7f-5p&offsets|0|-5,MIMAT0000067&MI0000068&hsa-let-7f-5p&offsets|0|-5|TGAGGTAGTAGATTGTA	2.36168	0
MIMAT0000262&MI0000274&hsa-miR-187-3p&offsets|0|-1|TCGTGTCTTGTGTTGCAGCCG	7.71859	0
MIMAT0000256&MI0000289&hsa-miR-181a-5p&offsets|0|-5,MIMAT0000256&MI0000269&hsa-miR-181a-5p&offsets|0|-5|AACATTCAACGCTGTCGG	3.32252	0
MIMAT0000078&MI0000079&hsa-miR-23a-3p&offsets|0|-4,MIMAT0000418&MI0000439&hsa-miR-23b-3p&offsets|0|-4|ATCACATTGCCAGGGAT	4.38894	0
MIMAT0000435&MI0000459&hsa-miR-143-3p&offsets|+1|-2|GAGATGAAGCACTGTAGC	3.74658	0
MIMAT0000080&MI0000081&hsa-miR-24-3p&offsets|0|-3,MIMAT0000080&MI0000080&hsa-miR-24-3p&offsets|0|-3|TGGCTCAGTTCAGCAGGAA	2.30925	0
MIMAT0000077&MI0000078&hsa-miR-22-3p&offsets|0|-6|AAGCTGCCAGTTGAAG	4.42569	0
MIMAT0000435&MI0000459&hsa-miR-143-3p&offsets|-1|-3|CTGAGATGAAGCACTGTAG	2.15662	0
MIMAT0000437&MI0000461&hsa-miR-145-5p&offsets|0|-5|GTCCAGTTTTCCCAGGAA	3.69113	0
MIMAT0000097&MI0000101&hsa-miR-99a-5p&offsets|0|-4|AACCCGTAGATCCGATCT	3.65664	0
MIMAT0000256&MI0000289&hsa-miR-181a-5p&offsets|0|-4,MIMAT0000256&MI0000269&hsa-miR-181a-5p&offsets|0|-4|AACATTCAACGCTGTCGGT	2.82706	0
MIMAT0000443&MI0000469&hsa-miR-125a-5p&offsets|0|-5|TCCCTGAGACCCTTTAACC	2.78849	0
MIMAT0000067&MI0000067&hsa-let-7f-5p&offsets|0|-6,MIMAT0000067&MI0000068&hsa-let-7f-5p&offsets|0|-6|TGAGGTAGTAGATTGT	3.40782	0
MIMAT0000427&MI0000450&hsa-miR-133a-3p&offsets|0|-3,MIMAT0000427&MI0000451&hsa-miR-133a-3p&offsets|0|-3,MIMAT0000770&MI0000822&hsa-miR-133b&offsets|0|-3|TTTGGTCCCCTTCAACCAG	4.3027	0
MIMAT0000098&MI0000102&hsa-miR-100-5p&offsets|0|-2|AACCCGTAGATCCGAACTTG	2.14199	0
MIMAT0000435&MI0000459&hsa-miR-143-3p&offsets|+1|-1|GAGATGAAGCACTGTAGCT	2.74185	0
MIMAT0004688&MI0000782&hsa-miR-374a-3p&offsets|0|-4|CTTATCAGATTGTATTGT	3.10538	0
MIMAT0000692&MI0000749&hsa-miR-30e-5p&offsets|0|-4|TGTAAACATCCTTGACTG	3.28752	0
MIMAT0000446&MI0000472&hsa-miR-127-3p&offsets|0|-3|TCGGATCCGTCTGAGCTTG	3.19881	0
MIMAT0000066&MI0000066&hsa-let-7e-5p&offsets|0|-4|TGAGGTAGGAGGTTGTAT	2.43517	0
MIMAT0000088&MI0000088&hsa-miR-30a-3p&offsets|0|-3|CTTTCAGTCGGATGTTTGC	2.32081	0
MIMAT0003389&MI0003686&hsa-miR-542-3p&offsets|0|-3|TGTGACAGATTGATAACTG	4.19121	0
MIMAT0000266&MI0000285&hsa-miR-205-5p&offsets|0|-6|TCCTTCATTCCACCGG	7.35499	0
MIMAT0000086&MI0000087&hsa-miR-29a-3p&offsets|-1|-3|CTAGCACCATCTGAAATCGG	1.82497	0
MIMAT0004601&MI0000461&hsa-miR-145-3p&offsets|+2|-2|ATTCCTGGAAATACTGTT	3.74064	0
MIMAT0000067&MI0000067&hsa-let-7f-5p&offsets|0|-4,MIMAT0000067&MI0000068&hsa-let-7f-5p&offsets|0|-4|TGAGGTAGTAGATTGTAT	2.30481	0
MIMAT0000080&MI0000081&hsa-miR-24-3p&offsets|0|-2,MIMAT0000080&MI0000080&hsa-miR-24-3p&offsets|0|-2|TGGCTCAGTTCAGCAGGAAC	1.95185	0
MIMAT0000082&MI0000750&hsa-miR-26a-5p&offsets|0|-5,MIMAT0000082&MI0000083&hsa-miR-26a-5p&offsets|0|-5|TTCAAGTAATCCAGGAT	3.46426	0
MIMAT0000262&MI0000274&hsa-miR-187-3p&offsets|0|-2|TCGTGTCTTGTGTTGCAGCC	9.27707	0
MIMAT0000693&MI0000749&hsa-miR-30e-3p&offsets|0|-6,MIMAT0000088&MI0000088&hsa-miR-30a-3p&offsets|0|-6|CTTTCAGTCGGATGTT	3.5044	0
MIMAT0000084&MI0000085&hsa-miR-27a-3p&offsets|0|-2|TTCACAGTGGCTAAGTTCC	2.08897	0
MIMAT0000446&MI0000472&hsa-miR-127-3p&offsets|0|-2|TCGGATCCGTCTGAGCTTGG	2.56902	0
MIMAT0000689&MI0000746&hsa-miR-99b-5p&offsets|+1|-2|ACCCGTAGAACCGACCTTG	3.79174	0
MIMAT0001635&MI0001733&hsa-miR-452-5p&offsets|+3|+1|TGTTTGCAGAGGAAACTGAG	2.36283	0
MIMAT0000757&MI0000809&hsa-miR-151a-3p&offsets|0|-3|CTAGACTGAAGCTCCTTG	3.14421	0
MIMAT0000098&MI0000102&hsa-miR-100-5p&offsets|0|-7,MIMAT0000097&MI0000101&hsa-miR-99a-5p&offsets|0|-7|AACCCGTAGATCCGA	3.83837	0
MIMAT0000258&MI0000271&hsa-miR-181c-5p&offsets|0|-2|AACATTCAACCTGTCGGTGA	2.68979	0
MIMAT0000437&MI0000461&hsa-miR-145-5p&offsets|0|-4|GTCCAGTTTTCCCAGGAAT	2.53639	0
MIMAT0000078&MI0000079&hsa-miR-23a-3p&offsets|0|-5,MIMAT0000418&MI0000439&hsa-miR-23b-3p&offsets|0|-5|ATCACATTGCCAGGGA	3.9621	0
MIMAT0004606&MI0000475&hsa-miR-136-3p&offsets|+1|-2|ATCATCGTCTCAAATGAGT	5.17478	0
MIMAT0000763&MI0000814&hsa-miR-338-3p&offsets|0|-2|TCCAGCATCAGTGATTTTGT	2.25425	0
MIMAT0000416&MI0000437&hsa-miR-1&offsets|0|-4,MIMAT0000416&MI0000651&hsa-miR-1&offsets|0|-4|TGGAATGTAAAGAAGTAT	4.58034	0
MIMAT0000435&MI0000459&hsa-miR-143-3p&offsets|-1|-1|CTGAGATGAAGCACTGTAGCT	1.64022	0
MIMAT0000232&MI0000281&hsa-miR-199a-3p&offsets|0|-3,MIMAT0000232&MI0000242&hsa-miR-199a-3p&offsets|0|-3,MIMAT0004563&MI0000282&hsa-miR-199b-3p&offsets|0|-3|ACAGTAGTCTGCACATTGG	2.35416	0
MIMAT0000082&MI0000750&hsa-miR-26a-5p&offsets|0|-2,MIMAT0000082&MI0000083&hsa-miR-26a-5p&offsets|0|-2|TTCAAGTAATCCAGGATAGG	1.72036	0
MIMAT0000437&MI0000461&hsa-miR-145-5p&offsets|0|-3|GTCCAGTTTTCCCAGGAATC	2.10145	0
MIMAT0000077&MI0000078&hsa-miR-22-3p&offsets|+1|-1|AGCTGCCAGTTGAAGAACTG	2.93319	0
MIMAT0000087&MI0000088&hsa-miR-30a-5p&offsets|0|-2|TGTAAACATCCTCGACTGGA	2.28487	0
MIMAT0000087&MI0000088&hsa-miR-30a-5p&offsets|+1|-2|GTAAACATCCTCGACTGGA	3.10594	0
MIMAT0000266&MI0000285&hsa-miR-205-5p&offsets|0|-4|TCCTTCATTCCACCGGAG	6.14647	0
MIMAT0000266&MI0000285&hsa-miR-205-5p&offsets|+4|0|TCATTCCACCGGAGTCTG	5.69041	0
MIMAT0000418&MI0000439&hsa-miR-23b-3p&offsets|0|-1|ATCACATTGCCAGGGATTAC	2.02566	0
MIMAT0000088&MI0000088&hsa-miR-30a-3p&offsets|0|-4|CTTTCAGTCGGATGTTTG	2.42838	0
MIMAT0000097&MI0000101&hsa-miR-99a-5p&offsets|0|-5|AACCCGTAGATCCGATC	3.34134	0
MIMAT0000100&MI0000107&hsa-miR-29b-3p&offsets|0|-4,MIMAT0000100&MI0000105&hsa-miR-29b-3p&offsets|0|-4|TAGCACCATTTGAAATCAG	2.64136	0
MIMAT0000427&MI0000450&hsa-miR-133a-3p&offsets|+1|-3,MIMAT0000427&MI0000451&hsa-miR-133a-3p&offsets|+1|-3,MIMAT0000770&MI0000822&hsa-miR-133b&offsets|+1|-3|TTGGTCCCCTTCAACCAG	6.45393	0
MIMAT0004678&MI0000746&hsa-miR-99b-3p&offsets|0|-2|CAAGCTCGTGTCTGTGGGTC	2.72307	0
MIMAT0000447&MI0000474&hsa-miR-134-5p&offsets|0|-3|TGTGACTGGTTGACCAGAG	3.13613	0
MIMAT0000077&MI0000078&hsa-miR-22-3p&offsets|+1|-2|AGCTGCCAGTTGAAGAACT	3.02468	0
MIMAT0000681&MI0000735&hsa-miR-29c-3p&offsets|0|-4|TAGCACCATTTGAAATCG	2.65377	0
MIMAT0003150&MI0003513&hsa-miR-455-5p&offsets|0|-2|TATGTGCCTTTGGACTACAT	3.42604	0
MIMAT0004601&MI0000461&hsa-miR-145-3p&offsets|+3|0|TTCCTGGAAATACTGTTCT	3.41684	0
MIMAT0000435&MI0000459&hsa-miR-143-3p&offsets|-2|-2|TCTGAGATGAAGCACTGTAGC	1.69107	0
MIMAT0000279&MI0000299&hsa-miR-222-3p&offsets|0|0|AGCTACATCTGGCTACTGGGT	2.11666	0
MIMAT0000266&MI0000285&hsa-miR-205-5p&offsets|0|-2|TCCTTCATTCCACCGGAGTC	3.73035	0
MIMAT0000088&MI0000088&hsa-miR-30a-3p&offsets|+1|-4|TTTCAGTCGGATGTTTG	3.31866	0
MIMAT0000731&MI0000786&hsa-miR-378a-5p&offsets|0|-2|CTCCTGACTCCAGGTCCTGT	3.51782	0
MIMAT0004559&MI0000271&hsa-miR-181c-3p&offsets|+1|-2|ACCATCGACCGTTGAGTGG	3.15008	0
MIMAT0000733&MI0000787&hsa-miR-379-5p&offsets|0|-1|TGGTAGACTATGGAACGTAG	1.82547	0
MIMAT0000692&MI0000749&hsa-miR-30e-5p&offsets|0|-3|TGTAAACATCCTTGACTGG	1.95942	0
MIMAT0000435&MI0000459&hsa-miR-143-3p&offsets|+4|-1|ATGAAGCACTGTAGCT	3.58536	0
MIMAT0000733&MI0000787&hsa-miR-379-5p&offsets|0|-2|TGGTAGACTATGGAACGTA	2.58919	0
MIMAT0000681&MI0000735&hsa-miR-29c-3p&offsets|0|-3|TAGCACCATTTGAAATCGG	1.82794	0
MIMAT0000269&MI0000288&hsa-miR-212-3p&offsets|0|-2|TAACAGTCTCCAGTCACGG	2.42663	0
MIMAT0000266&MI0000285&hsa-miR-205-5p&offsets|0|-3|TCCTTCATTCCACCGGAGT	4.07833	0
MIMAT0000083&MI0000084&hsa-miR-26b-5p&offsets|0|-2|TTCAAGTAATTCAGGATAG	2.15181	0
MIMAT0000077&MI0000078&hsa-miR-22-3p&offsets|0|-5|AAGCTGCCAGTTGAAGA	2.86497	0
MIMAT0002814&MI0003133&hsa-miR-432-5p&offsets|0|-4|TCTTGGAGTAGGTCATTGG	2.55344	0
MIMAT0000231&MI0000281&hsa-miR-199a-5p&offsets|0|-4,MIMAT0000231&MI0000242&hsa-miR-199a-5p&offsets|0|-4|CCCAGTGTTCAGACTACCT	2.64193	0
MIMAT0004614&MI0000487&hsa-miR-193a-5p&offsets|0|-4|TGGGTCTTTGCGGGCGAG	3.53478	0
MIMAT0000256&MI0000289&hsa-miR-181a-5p&offsets|0|-3,MIMAT0000256&MI0000269&hsa-miR-181a-5p&offsets|0|-3|AACATTCAACGCTGTCGGTG	2.30429	0
MIMAT0000416&MI0000437&hsa-miR-1&offsets|0|-2,MIMAT0000416&MI0000651&hsa-miR-1&offsets|0|-2|TGGAATGTAAAGAAGTATGT	2.2284	0
MIMAT0000438&MI0000462&hsa-miR-152-3p&offsets|0|0|TCAGTGCATGACAGAACTTGG	1.56553	0
MIMAT0000257&MI0000270&hsa-miR-181b-5p&offsets|0|-3,MIMAT0000257&MI0000683&hsa-miR-181b-5p&offsets|0|-3|AACATTCATTGCTGTCGGTG	2.11991	0
MIMAT0000275&MI0000294&hsa-miR-218-5p&offsets|0|-2,MIMAT0000275&MI0000295&hsa-miR-218-5p&offsets|0|-2|TTGTGCTTGATCTAACCAT	3.7904	0
MIMAT0004614&MI0000487&hsa-miR-193a-5p&offsets|0|-3|TGGGTCTTTGCGGGCGAGA	2.37922	0
MIMAT0000435&MI0000459&hsa-miR-143-3p&offsets|+3|-2|GATGAAGCACTGTAGC	3.2359	0
MIMAT0000438&MI0000462&hsa-miR-152-3p&offsets|0|-1|TCAGTGCATGACAGAACTTG	2.63689	0
MIMAT0000262&MI0000274&hsa-miR-187-3p&offsets|+1|0|CGTGTCTTGTGTTGCAGCCGG	6.34329	0
MIMAT0000435&MI0000459&hsa-miR-143-3p&offsets|+3|-1|GATGAAGCACTGTAGCT	2.60735	0
MIMAT0000098&MI0000102&hsa-miR-100-5p&offsets|+1|-2|ACCCGTAGATCCGAACTTG	3.14498	0
MIMAT0000232&MI0000281&hsa-miR-199a-3p&offsets|0|-4,MIMAT0000232&MI0000242&hsa-miR-199a-3p&offsets|0|-4,MIMAT0004563&MI0000282&hsa-miR-199b-3p&offsets|0|-4|ACAGTAGTCTGCACATTG	3.42571	0
MIMAT0000689&MI0000746&hsa-miR-99b-5p&offsets|0|-2|CACCCGTAGAACCGACCTTG	1.92467	0
MIMAT0000254&MI0000267&hsa-miR-10b-5p&offsets|0|-8|TACCCTGTAGAACCG	3.48166	0
MIMAT0000414&MI0000433&hsa-let-7g-5p&offsets|0|-4|TGAGGTAGTAGTTTGTAC	2.73852	0
MIMAT0000245&MI0000255&hsa-miR-30d-5p&offsets|0|-4|TGTAAACATCCCCGACTG	2.9873	0
MIMAT0000454&MI0000481&hsa-miR-184&offsets|0|-1|TGGACGGAGAACTGATAAGGG	7.72992	0
MIMAT0000086&MI0000087&hsa-miR-29a-3p&offsets|0|-2|TAGCACCATCTGAAATCGGT	1.92857	0
MIMAT0000100&MI0000107&hsa-miR-29b-3p&offsets|0|-5,MIMAT0000100&MI0000105&hsa-miR-29b-3p&offsets|0|-5|TAGCACCATTTGAAATCA	2.58639	0
MIMAT0004588&MI0000440&hsa-miR-27b-5p&offsets|0|-3|AGAGCTTAGCTGATTGGTG	3.23137	0
MIMAT0004688&MI0000782&hsa-miR-374a-3p&offsets|0|-3|CTTATCAGATTGTATTGTA	2.06869	0
MIMAT0000435&MI0000459&hsa-miR-143-3p&offsets|+4|0|ATGAAGCACTGTAGCTC	3.6322	0
MIMAT0000254&MI0000267&hsa-miR-10b-5p&offsets|0|-7|TACCCTGTAGAACCGA	4.56068	0
MIMAT0016847&MI0015825&hsa-miR-378c&offsets|+1|-4|CTGGACTTGGAGTCAGAAGA	3.13889	0
MIMAT0000078&MI0000079&hsa-miR-23a-3p&offsets|-1|-3,MIMAT0000418&MI0000439&hsa-miR-23b-3p&offsets|-1|-3|AATCACATTGCCAGGGATT	2.91351	0
MIMAT0000097&MI0000101&hsa-miR-99a-5p&offsets|0|-3|AACCCGTAGATCCGATCTT	2.50882	0
MIMAT0000446&MI0000472&hsa-miR-127-3p&offsets|0|-4|TCGGATCCGTCTGAGCTT	4.163	0
MIMAT0000454&MI0000481&hsa-miR-184&offsets|0|-2|TGGACGGAGAACTGATAAGG	8.2938	0
MIMAT0000437&MI0000461&hsa-miR-145-5p&offsets|+5|0|GTTTTCCCAGGAATCCCT	4.69968	0
MIMAT0004606&MI0000475&hsa-miR-136-3p&offsets|+1|0|ATCATCGTCTCAAATGAGTCT	2.4271	0
MIMAT0004502&MI0000086&hsa-miR-28-3p&offsets|+1|-1|ACTAGATTGTGAGCTCCTGG	1.99241	0
MIMAT0004552&MI0000261&hsa-miR-139-3p&offsets|0|-3|TGGAGACGCGGCCCTGTTGG	2.39514	0
MIMAT0000076&MI0000077&hsa-miR-21-5p&offsets|0|-4|TAGCTTATCAGACTGATG	2.01724	0
MIMAT0000078&MI0000079&hsa-miR-23a-3p&offsets|+1|-1|TCACATTGCCAGGGATTTC	2.45841	0
MIMAT0000419&MI0000440&hsa-miR-27b-3p&offsets|-1|-1|GTTCACAGTGGCTAAGTTCTG	1.92592	0
MIMAT0000423&MI0000446&hsa-miR-125b-5p&offsets|0|-3,MIMAT0000423&MI0000470&hsa-miR-125b-5p&offsets|0|-3|TCCCTGAGACCCTAACTTG	2.59055	0
MIMAT0000096&MI0000100&hsa-miR-98-5p&offsets|0|-2|TGAGGTAGTAAGTTGTATTG	2.25442	0
MIMAT0000077&MI0000078&hsa-miR-22-3p&offsets|0|-4|AAGCTGCCAGTTGAAGAA	2.57622	0
MIMAT0000731&MI0000786&hsa-miR-378a-5p&offsets|0|-1|CTCCTGACTCCAGGTCCTGTG	1.97993	0
MIMAT0000425&MI0000448&hsa-miR-130a-3p&offsets|0|-2|CAGTGCAATGTTAAAAGGGC	2.20537	0
MIMAT0000443&MI0000469&hsa-miR-125a-5p&offsets|0|-4|TCCCTGAGACCCTTTAACCT	1.93992	0
MIMAT0000087&MI0000088&hsa-miR-30a-5p&offsets|+1|-1|GTAAACATCCTCGACTGGAA	2.30843	0
MIMAT0000086&MI0000087&hsa-miR-29a-3p&offsets|-1|-4|CTAGCACCATCTGAAATCG	2.18113	0
MIMAT0000099&MI0000103&hsa-miR-101-3p&offsets|0|-3,MIMAT0000099&MI0000739&hsa-miR-101-3p&offsets|0|-3|TACAGTACTGTGATAACT	2.70395	0
MIMAT0000275&MI0000294&hsa-miR-218-5p&offsets|0|-1,MIMAT0000275&MI0000295&hsa-miR-218-5p&offsets|0|-1|TTGTGCTTGATCTAACCATG	2.44756	0
MIMAT0000231&MI0000281&hsa-miR-199a-5p&offsets|0|-5,MIMAT0000231&MI0000242&hsa-miR-199a-5p&offsets|0|-5|CCCAGTGTTCAGACTACC	2.97151	0
MIMAT0000078&MI0000079&hsa-miR-23a-3p&offsets|+1|0|TCACATTGCCAGGGATTTCC	2.25719	0
MIMAT0000262&MI0000274&hsa-miR-187-3p&offsets|0|0|TCGTGTCTTGTGTTGCAGCCGG	4.04407	0
MIMAT0001631&MI0001729&hsa-miR-451a&offsets|+1|-2|AACCGTTACCATTACTGAG	4.54512	0
MIMAT0000693&MI0000749&hsa-miR-30e-3p&offsets|+1|-3|TTTCAGTCGGATGTTTAC	2.50584	0
MIMAT0000244&MI0000736&hsa-miR-30c-5p&offsets|0|-3,MIMAT0000244&MI0000254&hsa-miR-30c-5p&offsets|0|-3|TGTAAACATCCTACACTCTC	2.05213	0
MIMAT0000064&MI0000064&hsa-let-7c-5p&offsets|0|-3|TGAGGTAGTAGGTTGTATG	1.84099	0
MIMAT0000437&MI0000461&hsa-miR-145-5p&offsets|+5|-1|GTTTTCCCAGGAATCCC	4.67021	0
MIMAT0003150&MI0003513&hsa-miR-455-5p&offsets|0|-1|TATGTGCCTTTGGACTACATC	2.36709	0
MIMAT0001631&MI0001729&hsa-miR-451a&offsets|0|-4|AAACCGTTACCATTACTG	6.20876	0
MIMAT0000254&MI0000267&hsa-miR-10b-5p&offsets|+1|-7|ACCCTGTAGAACCGA	5.01196	0
MIMAT0000435&MI0000459&hsa-miR-143-3p&offsets|-2|-3|TCTGAGATGAAGCACTGTAG	1.72323	0
MIMAT0000418&MI0000439&hsa-miR-23b-3p&offsets|0|0|ATCACATTGCCAGGGATTACC	1.58784	0
MIMAT0004502&MI0000086&hsa-miR-28-3p&offsets|+2|-1|CTAGATTGTGAGCTCCTGG	2.66127	0
MIMAT0000069&MI0000070&hsa-miR-16-5p&offsets|0|-3,MIMAT0000069&MI0000115&hsa-miR-16-5p&offsets|0|-3|TAGCAGCACGTAAATATTG	2.48722	0
MIMAT0000245&MI0000255&hsa-miR-30d-5p&offsets|0|-3|TGTAAACATCCCCGACTGG	2.21312	0
MIMAT0000447&MI0000474&hsa-miR-134-5p&offsets|0|-2|TGTGACTGGTTGACCAGAGG	1.76841	0
MIMAT0000692&MI0000749&hsa-miR-30e-5p&offsets|0|-2|TGTAAACATCCTTGACTGGA	2.16662	0
MIMAT0004921&MI0005540&hsa-miR-889-3p&offsets|0|-2|TTAATATCGGACAACCATT	4.59084	0
MIMAT0000414&MI0000433&hsa-let-7g-5p&offsets|0|-2|TGAGGTAGTAGTTTGTACAG	1.82814	0
MIMAT0000418&MI0000439&hsa-miR-23b-3p&offsets|+1|+1|TCACATTGCCAGGGATTACCA	2.11223	0
MIMAT0000099&MI0000103&hsa-miR-101-3p&offsets|+3|-1,MIMAT0000099&MI0000739&hsa-miR-101-3p&offsets|+3|-1|AGTACTGTGATAACTGA	2.96066	0
MIMAT0001639&MI0001735&hsa-miR-409-3p&offsets|0|-3|GAATGTTGCTCGGTGAACC	3.70444	0
MIMAT0000231&MI0000281&hsa-miR-199a-5p&offsets|0|-3,MIMAT0000231&MI0000242&hsa-miR-199a-5p&offsets|0|-3|CCCAGTGTTCAGACTACCTG	2.21979	0
MIMAT0000250&MI0000261&hsa-miR-139-5p&offsets|0|-3|TCTACAGTGCACGTGTCTCC	2.35532	0
MIMAT0000423&MI0000446&hsa-miR-125b-5p&offsets|0|-4,MIMAT0000423&MI0000470&hsa-miR-125b-5p&offsets|0|-4|TCCCTGAGACCCTAACTT	2.70642	0
MIMAT0000435&MI0000459&hsa-miR-143-3p&offsets|+3|0|GATGAAGCACTGTAGCTC	3.01363	0
MIMAT0000419&MI0000440&hsa-miR-27b-3p&offsets|+1|0|TCACAGTGGCTAAGTTCTGC	2.66751	0
MIMAT0002806&MI0003125&hsa-miR-490-3p&offsets|0|0|CAACCTGGAGGACTCCATGCTG	7.26831	0
MIMAT0000424&MI0000447&hsa-miR-128-3p&offsets|0|-2,MIMAT0000424&MI0000727&hsa-miR-128-3p&offsets|0|-2|TCACAGTGAACCGGTCTCT	2.01481	0
MIMAT0004599&MI0000459&hsa-miR-143-5p&offsets|0|-2|GGTGCAGTGCTGCATCTCTG	2.97935	0
MIMAT0000731&MI0000786&hsa-miR-378a-5p&offsets|+1|0|TCCTGACTCCAGGTCCTGTGT	2.01098	0
MIMAT0000727&MI0000782&hsa-miR-374a-5p&offsets|0|-4|TTATAATACAACCTGATA	2.72755	0
MIMAT0000435&MI0000459&hsa-miR-143-3p&offsets|+5|+2|TGAAGCACTGTAGCTCAG	3.523	0
MIMAT0000256&MI0000289&hsa-miR-181a-5p&offsets|0|-2,MIMAT0000256&MI0000269&hsa-miR-181a-5p&offsets|0|-2|AACATTCAACGCTGTCGGTGA	1.6765	0
MIMAT0004603&MI0000470&hsa-miR-125b-2-3p&offsets|+2|-2|ACAAGTCAGGCTCTTGGG	3.41115	0
MIMAT0001631&MI0001729&hsa-miR-451a&offsets|0|-3|AAACCGTTACCATTACTGA	3.86773	0
MIMAT0000427&MI0000450&hsa-miR-133a-3p&offsets|0|-2,MIMAT0000427&MI0000451&hsa-miR-133a-3p&offsets|0|-2,MIMAT0000770&MI0000822&hsa-miR-133b&offsets|0|-2|TTTGGTCCCCTTCAACCAGC	2.89973	0
MIMAT0000266&MI0000285&hsa-miR-205-5p&offsets|+1|0|CCTTCATTCCACCGGAGTCTG	5.23202	0
MIMAT0000425&MI0000448&hsa-miR-130a-3p&offsets|0|-3|CAGTGCAATGTTAAAAGGG	2.18694	0
MIMAT0004921&MI0005540&hsa-miR-889-3p&offsets|0|-1|TTAATATCGGACAACCATTG	3.68763	0
MIMAT0000097&MI0000101&hsa-miR-99a-5p&offsets|0|-2|AACCCGTAGATCCGATCTTG	2.04256	0
MIMAT0001639&MI0001735&hsa-miR-409-3p&offsets|-1|-3|CGAATGTTGCTCGGTGAACC	3.16483	0
MIMAT0000418&MI0000439&hsa-miR-23b-3p&offsets|+2|0|CACATTGCCAGGGATTACC	4.11161	0
MIMAT0000232&MI0000281&hsa-miR-199a-3p&offsets|-1|-4,MIMAT0000232&MI0000242&hsa-miR-199a-3p&offsets|-1|-4,MIMAT0004563&MI0000282&hsa-miR-199b-3p&offsets|-1|-4|TACAGTAGTCTGCACATTG	2.64075	0
MIMAT0000088&MI0000088&hsa-miR-30a-3p&offsets|+1|-2|TTTCAGTCGGATGTTTGCA	1.85431	0
MIMAT0000454&MI0000481&hsa-miR-184&offsets|0|0|TGGACGGAGAACTGATAAGGGT	5.62243	0
MIMAT0016847&MI0015825&hsa-miR-378c&offsets|0|-4|ACTGGACTTGGAGTCAGAAGA	1.67249	0
MIMAT0000099&MI0000103&hsa-miR-101-3p&offsets|0|-2,MIMAT0000099&MI0000739&hsa-miR-101-3p&offsets|0|-2|TACAGTACTGTGATAACTG	2.41453	0
MIMAT0004597&MI0000456&hsa-miR-140-3p&offsets|+1|-4|ACCACAGGGTAGAACC	3.56254	0
MIMAT0000727&MI0000782&hsa-miR-374a-5p&offsets|0|-2|TTATAATACAACCTGATAAG	1.99969	0
MIMAT0000087&MI0000088&hsa-miR-30a-5p&offsets|+5|+1|ACATCCTCGACTGGAAGC	2.70019	0
MIMAT0004814&MI0003676&hsa-miR-654-3p&offsets|0|-2|TATGTCTGCTGACCATCACC	1.78879	0
MIMAT0000443&MI0000469&hsa-miR-125a-5p&offsets|0|-3|TCCCTGAGACCCTTTAACCTG	1.8732	0
MIMAT0000065&MI0000065&hsa-let-7d-5p&offsets|0|-2|AGAGGTAGTAGGTTGCATAG	1.44988	0
MIMAT0000066&MI0000066&hsa-let-7e-5p&offsets|0|-3|TGAGGTAGGAGGTTGTATA	1.73164	0
MIMAT0000446&MI0000472&hsa-miR-127-3p&offsets|0|-1|TCGGATCCGTCTGAGCTTGGC	1.70596	0
MIMAT0000064&MI0000064&hsa-let-7c-5p&offsets|0|-2|TGAGGTAGTAGGTTGTATGG	1.69098	0
MIMAT0001635&MI0001733&hsa-miR-452-5p&offsets|0|-1|AACTGTTTGCAGAGGAAACTG	2.36319	0
MIMAT0000082&MI0000750&hsa-miR-26a-5p&offsets|+1|-2,MIMAT0000082&MI0000083&hsa-miR-26a-5p&offsets|+1|-2|TCAAGTAATCCAGGATAGG	2.35088	0
MIMAT0000253&MI0000266&hsa-miR-10a-5p&offsets|0|-5|TACCCTGTAGATCCGAAT	6.74706	0
MIMAT0000254&MI0000267&hsa-miR-10b-5p&offsets|+1|-6|ACCCTGTAGAACCGAA	3.74252	0
MIMAT0000681&MI0000735&hsa-miR-29c-3p&offsets|-1|-5,MIMAT0000100&MI0000107&hsa-miR-29b-3p&offsets|-1|-6,MIMAT0000100&MI0000105&hsa-miR-29b-3p&offsets|-1|-6|CTAGCACCATTTGAAATC	2.7674	0
MIMAT0000253&MI0000266&hsa-miR-10a-5p&offsets|0|-7|TACCCTGTAGATCCGA	15.1333	0
MIMAT0000076&MI0000077&hsa-miR-21-5p&offsets|0|-7|TAGCTTATCAGACTG	3.11443	0
MIMAT0000257&MI0000270&hsa-miR-181b-5p&offsets|0|-2,MIMAT0000257&MI0000683&hsa-miR-181b-5p&offsets|0|-2|AACATTCATTGCTGTCGGTGG	1.63926	0
MIMAT0000062&MI0000061&hsa-let-7a-5p&offsets|0|-3,MIMAT0000062&MI0000062&hsa-let-7a-5p&offsets|0|-3,MIMAT0000062&MI0000060&hsa-let-7a-5p&offsets|0|-3|TGAGGTAGTAGGTTGTATA	1.52692	0
MIMAT0001631&MI0001729&hsa-miR-451a&offsets|+1|-1|AACCGTTACCATTACTGAGT	3.74777	0
MIMAT0000083&MI0000084&hsa-miR-26b-5p&offsets|0|-3|TTCAAGTAATTCAGGATA	2.20061	0
MIMAT0000078&MI0000079&hsa-miR-23a-3p&offsets|+1|-2|TCACATTGCCAGGGATTT	3.51372	0
MIMAT0000253&MI0000266&hsa-miR-10a-5p&offsets|+1|-3|ACCCTGTAGATCCGAATTT	8.14242	0
MIMAT0000681&MI0000735&hsa-miR-29c-3p&offsets|-1|-3|CTAGCACCATTTGAAATCGG	1.5288	0
MIMAT0003247&MI0003589&hsa-miR-582-5p&offsets|0|-4|TTACAGTTGTTCAACCAGT	2.53994	0
MIMAT0000266&MI0000285&hsa-miR-205-5p&offsets|+4|+1|TCATTCCACCGGAGTCTGT	3.89899	0
MIMAT0000253&MI0000266&hsa-miR-10a-5p&offsets|0|-8|TACCCTGTAGATCCG	15.2578	0
MIMAT0000254&MI0000267&hsa-miR-10b-5p&offsets|0|-5|TACCCTGTAGAACCGAAT	2.28994	0
MIMAT0000253&MI0000266&hsa-miR-10a-5p&offsets|+1|-5|ACCCTGTAGATCCGAAT	9.51475	0
MIMAT0000254&MI0000267&hsa-miR-10b-5p&offsets|0|-6|TACCCTGTAGAACCGAA	3.12625	0
MIMAT0000080&MI0000081&hsa-miR-24-3p&offsets|+3|-2,MIMAT0000080&MI0000080&hsa-miR-24-3p&offsets|+3|-2|CTCAGTTCAGCAGGAAC	3.37503	0
MIMAT0000253&MI0000266&hsa-miR-10a-5p&offsets|+1|-7|ACCCTGTAGATCCGA	17.5838	0
MIMAT0000257&MI0000270&hsa-miR-181b-5p&offsets|0|-5,MIMAT0000257&MI0000683&hsa-miR-181b-5p&offsets|0|-5|AACATTCATTGCTGTCGG	2.33813	0
MIMAT0000454&MI0000481&hsa-miR-184&offsets|0|-3|TGGACGGAGAACTGATAAG	6.87698	0
MIMAT0000063&MI0000063&hsa-let-7b-5p&offsets|0|-4|TGAGGTAGTAGGTTGTGT	1.81996	0
MIMAT0000681&MI0000735&hsa-miR-29c-3p&offsets|0|-5,MIMAT0000100&MI0000107&hsa-miR-29b-3p&offsets|0|-6,MIMAT0000100&MI0000105&hsa-miR-29b-3p&offsets|0|-6|TAGCACCATTTGAAATC	2.58983	0
MIMAT0000100&MI0000107&hsa-miR-29b-3p&offsets|-1|-4,MIMAT0000100&MI0000105&hsa-miR-29b-3p&offsets|-1|-4|CTAGCACCATTTGAAATCAG	1.79895	0
MIMAT0000253&MI0000266&hsa-miR-10a-5p&offsets|+1|-4|ACCCTGTAGATCCGAATT	8.46903	0
MIMAT0000076&MI0000077&hsa-miR-21-5p&offsets|0|-5|TAGCTTATCAGACTGAT	3.05608	0
MIMAT0000418&MI0000439&hsa-miR-23b-3p&offsets|+2|+1|CACATTGCCAGGGATTACCA	4.07341	0
MIMAT0000078&MI0000079&hsa-miR-23a-3p&offsets|0|-2|ATCACATTGCCAGGGATTT	2.28384	0
MIMAT0003389&MI0003686&hsa-miR-542-3p&offsets|0|-2|TGTGACAGATTGATAACTGA	2.11183	0
MIMAT0000100&MI0000107&hsa-miR-29b-3p&offsets|-1|-5,MIMAT0000100&MI0000105&hsa-miR-29b-3p&offsets|-1|-5|CTAGCACCATTTGAAATCA	2.30465	0
MIMAT0000419&MI0000440&hsa-miR-27b-3p&offsets|0|0|TTCACAGTGGCTAAGTTCTGC	1.42742	0
MIMAT0004502&MI0000086&hsa-miR-28-3p&offsets|0|-2|CACTAGATTGTGAGCTCCTG	1.50568	0
MIMAT0000232&MI0000281&hsa-miR-199a-3p&offsets|+1|-3,MIMAT0000232&MI0000242&hsa-miR-199a-3p&offsets|+1|-3,MIMAT0004563&MI0000282&hsa-miR-199b-3p&offsets|+1|-3|CAGTAGTCTGCACATTGG	2.55504	0
MIMAT0000427&MI0000450&hsa-miR-133a-3p&offsets|+1|-2,MIMAT0000427&MI0000451&hsa-miR-133a-3p&offsets|+1|-2,MIMAT0000770&MI0000822&hsa-miR-133b&offsets|+1|-2|TTGGTCCCCTTCAACCAGC	3.78561	0
MIMAT0000080&MI0000081&hsa-miR-24-3p&offsets|+2|0,MIMAT0000080&MI0000080&hsa-miR-24-3p&offsets|+2|0|GCTCAGTTCAGCAGGAACAG	2.03756	0
MIMAT0000435&MI0000459&hsa-miR-143-3p&offsets|+2|-1|AGATGAAGCACTGTAGCT	2.46965	0
MIMAT0000253&MI0000266&hsa-miR-10a-5p&offsets|0|-3|TACCCTGTAGATCCGAATTT	6.75269	0
MIMAT0000435&MI0000459&hsa-miR-143-3p&offsets|+4|+1|ATGAAGCACTGTAGCTCA	3.17038	0
MIMAT0000099&MI0000103&hsa-miR-101-3p&offsets|-1|-4,MIMAT0000099&MI0000739&hsa-miR-101-3p&offsets|-1|-4|GTACAGTACTGTGATAAC	2.6948	0
MIMAT0000098&MI0000102&hsa-miR-100-5p&offsets|+1|-1|ACCCGTAGATCCGAACTTGT	1.7432	0
MIMAT0000253&MI0000266&hsa-miR-10a-5p&offsets|+3|0|CCTGTAGATCCGAATTTGTG	17.6356	0
MIMAT0000456&MI0000483&hsa-miR-186-5p&offsets|0|-3|CAAAGAATTCTCCTTTTGG	2.49931	0
MIMAT0000253&MI0000266&hsa-miR-10a-5p&offsets|+1|-2|ACCCTGTAGATCCGAATTTG	8.85171	0
MIMAT0000077&MI0000078&hsa-miR-22-3p&offsets|+2|0|GCTGCCAGTTGAAGAACTGT	2.09006	0
MIMAT0000253&MI0000266&hsa-miR-10a-5p&offsets|0|-4|TACCCTGTAGATCCGAATT	7.37481	0
MIMAT0000099&MI0000103&hsa-miR-101-3p&offsets|+1|-1,MIMAT0000099&MI0000739&hsa-miR-101-3p&offsets|+1|-1|ACAGTACTGTGATAACTGA	1.93486	0
MIMAT0002876&MI0003190&hsa-miR-505-3p&offsets|0|-2|CGTCAACACTTGCTGGTTTC	3.6232	0
MIMAT0000710&MI0000767&hsa-miR-365a-3p&offsets|0|-3,MIMAT0022834&MI0000769&hsa-miR-365b-3p&offsets|0|-3|TAATGCCCCTAAAAATCCT	2.08594	0
MIMAT0004558&MI0000269&hsa-miR-181a-2-3p&offsets|-1|-3|AACCACTGACCGTTGACTGT	1.79695	0
MIMAT0000099&MI0000103&hsa-miR-101-3p&offsets|+2|-1,MIMAT0000099&MI0000739&hsa-miR-101-3p&offsets|+2|-1|CAGTACTGTGATAACTGA	2.24063	0
MIMAT0004597&MI0000456&hsa-miR-140-3p&offsets|0|-2|TACCACAGGGTAGAACCAC	2.68902	0
MIMAT0000689&MI0000746&hsa-miR-99b-5p&offsets|+1|0|ACCCGTAGAACCGACCTTGCG	1.43287	0
MIMAT0000253&MI0000266&hsa-miR-10a-5p&offsets|+1|-6|ACCCTGTAGATCCGAA	18.8838	0
MIMAT0000254&MI0000267&hsa-miR-10b-5p&offsets|+1|-4|ACCCTGTAGAACCGAATT	2.2866	0
MIMAT0004921&MI0005540&hsa-miR-889-3p&offsets|0|0|TTAATATCGGACAACCATTGT	1.67465	0
MIMAT0000086&MI0000087&hsa-miR-29a-3p&offsets|0|-5|TAGCACCATCTGAAATC	2.28997	0
MIMAT0004603&MI0000470&hsa-miR-125b-2-3p&offsets|-1|-2|ATCACAAGTCAGGCTCTTGGG	2.29305	0
MIMAT0000081&MI0000082&hsa-miR-25-3p&offsets|0|-5|CATTGCACTTGTCTCGG	2.31741	0
MIMAT0000097&MI0000101&hsa-miR-99a-5p&offsets|+2|-2|CCCGTAGATCCGATCTTG	3.83942	0
MIMAT0000419&MI0000440&hsa-miR-27b-3p&offsets|-1|-2|GTTCACAGTGGCTAAGTTCT	1.90362	0
MIMAT0000257&MI0000270&hsa-miR-181b-5p&offsets|+1|-2,MIMAT0000257&MI0000683&hsa-miR-181b-5p&offsets|+1|-2|ACATTCATTGCTGTCGGTGG	2.08103	0
MIMAT0000086&MI0000087&hsa-miR-29a-3p&offsets|+2|-1|GCACCATCTGAAATCGGTT	3.2561	0
MIMAT0000245&MI0000255&hsa-miR-30d-5p&offsets|0|-2|TGTAAACATCCCCGACTGGA	1.73136	0
MIMAT0000064&MI0000064&hsa-let-7c-5p&offsets|+1|-2|GAGGTAGTAGGTTGTATGG	2.35279	0
MIMAT0001341&MI0001446&hsa-miR-424-5p&offsets|0|-3|CAGCAGCAATTCATGTTTT	2.79071	0
MIMAT0004693&MI0000803&hsa-miR-330-5p&offsets|0|-2|TCTCTGGGCCTGTGTCTTAG	2.69037	0
MIMAT0003389&MI0003686&hsa-miR-542-3p&offsets|-1|-3|TTGTGACAGATTGATAACTG	2.41732	0
MIMAT0000076&MI0000077&hsa-miR-21-5p&offsets|0|-6|TAGCTTATCAGACTGA	2.4644	0
MIMAT0000446&MI0000472&hsa-miR-127-3p&offsets|+1|-1|CGGATCCGTCTGAGCTTGGC	2.45806	0
MIMAT0000414&MI0000433&hsa-let-7g-5p&offsets|0|-3|TGAGGTAGTAGTTTGTACA	1.60202	0
MIMAT0000099&MI0000103&hsa-miR-101-3p&offsets|-1|-3,MIMAT0000099&MI0000739&hsa-miR-101-3p&offsets|-1|-3|GTACAGTACTGTGATAACT	1.6262	0
MIMAT0000682&MI0000737&hsa-miR-200a-3p&offsets|0|-4|TAACACTGTCTGGTAACG	3.38421	0
MIMAT0000763&MI0000814&hsa-miR-338-3p&offsets|0|-3|TCCAGCATCAGTGATTTTG	2.43225	0
MIMAT0004784&MI0003513&hsa-miR-455-3p&offsets|0|-2|GCAGTCCATGGGCATATAC	2.36766	0
MIMAT0002876&MI0003190&hsa-miR-505-3p&offsets|0|-3|CGTCAACACTTGCTGGTTT	10.2796	0
MIMAT0000736&MI0000789&hsa-miR-381-3p&offsets|0|-1|TATACAAGGGCAAGCTCTCTG	1.68271	0
MIMAT0000253&MI0000266&hsa-miR-10a-5p&offsets|0|-2|TACCCTGTAGATCCGAATTTG	5.8577	0
MIMAT0000066&MI0000066&hsa-let-7e-5p&offsets|0|-5|TGAGGTAGGAGGTTGTA	2.56464	0
MIMAT0000079&MI0000080&hsa-miR-24-1-5p&offsets|-1|-3|GTGCCTACTGAGCTGATATC	1.80038	0
MIMAT0000253&MI0000266&hsa-miR-10a-5p&offsets|+2|-2|CCCTGTAGATCCGAATTTG	16.7454	0
MIMAT0001343&MI0001448&hsa-miR-425-3p&offsets|0|-2|ATCGGGAATGTCGTGTCCGC	2.351	0
MIMAT0000266&MI0000285&hsa-miR-205-5p&offsets|0|-1|TCCTTCATTCCACCGGAGTCT	2.18137	0
MIMAT0016895&MI0015873&hsa-miR-2355-5p&offsets|0|-2|ATCCCCAGATACAATGGAC	1.8423	0
MIMAT0000693&MI0000749&hsa-miR-30e-3p&offsets|-1|-3|GCTTTCAGTCGGATGTTTAC	2.00131	0
MIMAT0000414&MI0000433&hsa-let-7g-5p&offsets|0|-5|TGAGGTAGTAGTTTGTA	2.26216	0
MIMAT0000459&MI0000487&hsa-miR-193a-3p&offsets|0|-3|AACTGGCCTACAAAGTCCC	2.44118	0
MIMAT0000693&MI0000749&hsa-miR-30e-3p&offsets|0|-2|CTTTCAGTCGGATGTTTACA	1.35962	0
MIMAT0000253&MI0000266&hsa-miR-10a-5p&offsets|-1|-4|ATACCCTGTAGATCCGAATT	12.3102	0
MIMAT0004614&MI0000487&hsa-miR-193a-5p&offsets|0|-2|TGGGTCTTTGCGGGCGAGAT	1.81632	0
MIMAT0000692&MI0000749&hsa-miR-30e-5p&offsets|+1|-2|GTAAACATCCTTGACTGGA	2.02236	0
MIMAT0000423&MI0000446&hsa-miR-125b-5p&offsets|+1|-1,MIMAT0000423&MI0000470&hsa-miR-125b-5p&offsets|+1|-1|CCCTGAGACCCTAACTTGTG	2.54912	0
MIMAT0000253&MI0000266&hsa-miR-10a-5p&offsets|0|-6|TACCCTGTAGATCCGAA	11.004	0
MIMAT0000461&MI0000489&hsa-miR-195-5p&offsets|0|-2|TAGCAGCACAGAAATATTG	2.02301	0
MIMAT0004601&MI0000461&hsa-miR-145-3p&offsets|+1|-1|GATTCCTGGAAATACTGTTC	1.84862	0
MIMAT0000254&MI0000267&hsa-miR-10b-5p&offsets|+1|-3|ACCCTGTAGAACCGAATTT	2.36555	0
MIMAT0000086&MI0000087&hsa-miR-29a-3p&offsets|-1|-5|CTAGCACCATCTGAAATC	2.10715	0
MIMAT0000757&MI0000809&hsa-miR-151a-3p&offsets|0|-2|CTAGACTGAAGCTCCTTGA	1.49204	0
MIMAT0000253&MI0000266&hsa-miR-10a-5p&offsets|+2|0|CCCTGTAGATCCGAATTTGTG	7.87878	0
MIMAT0004558&MI0000269&hsa-miR-181a-2-3p&offsets|0|-2|ACCACTGACCGTTGACTGTA	1.55398	0
MIMAT0005458&MI0003764&hsa-miR-1224-5p&offsets|0|+2|GTGAGGACTCGGGAGGTGGAG	20.1984	0
MIMAT0000689&MI0000746&hsa-miR-99b-5p&offsets|+4|0|CGTAGAACCGACCTTGCG	2.85019	0
MIMAT0000077&MI0000078&hsa-miR-22-3p&offsets|+1|0|AGCTGCCAGTTGAAGAACTGT	1.39013	0
MIMAT0000104&MI0000114&hsa-miR-107&offsets|0|-6,MIMAT0000101&MI0000108&hsa-miR-103a-3p&offsets|0|-6,MIMAT0000101&MI0000109&hsa-miR-103a-3p&offsets|0|-6|AGCAGCATTGTACAGGG	3.699	0
MIMAT0000253&MI0000266&hsa-miR-10a-5p&offsets|+2|-1|CCCTGTAGATCCGAATTTGT	4.99883	0
MIMAT0000080&MI0000081&hsa-miR-24-3p&offsets|+3|0,MIMAT0000080&MI0000080&hsa-miR-24-3p&offsets|+3|0|CTCAGTTCAGCAGGAACAG	2.30859	0
MIMAT0000720&MI0000776&hsa-miR-376c-3p&offsets|0|-1|AACATAGAGGAAATTCCACG	2.41406	0
MIMAT0000069&MI0000070&hsa-miR-16-5p&offsets|0|-2,MIMAT0000069&MI0000115&hsa-miR-16-5p&offsets|0|-2|TAGCAGCACGTAAATATTGG	1.50822	0
MIMAT0000254&MI0000267&hsa-miR-10b-5p&offsets|0|-4|TACCCTGTAGAACCGAATT	2.17548	0
MIMAT0015050&MI0014206&hsa-miR-323b-3p&offsets|0|-2|CCCAATACACGGTCGACCTC	10.6044	0
MIMAT0004599&MI0000459&hsa-miR-143-5p&offsets|0|-1|GGTGCAGTGCTGCATCTCTGG	1.99804	0
MIMAT0001635&MI0001733&hsa-miR-452-5p&offsets|+3|+2|TGTTTGCAGAGGAAACTGAGA	1.52412	0
MIMAT0022727&MI0006444&hsa-miR-1307-5p&offsets|0|-2|TCGACCGGACCTCGACCGG	2.20027	0
MIMAT0000436&MI0000460&hsa-miR-144-3p&offsets|0|-1|TACAGTATAGATGATGTAC	3.02736	0
MIMAT0000063&MI0000063&hsa-let-7b-5p&offsets|+1|-2|GAGGTAGTAGGTTGTGTGG	2.08799	0
MIMAT0000278&MI0000298&hsa-miR-221-3p&offsets|+1|-1|GCTACATTGTCTGCTGGGTTT	2.40202	0
MIMAT0000689&MI0000746&hsa-miR-99b-5p&offsets|+2|-1|CCCGTAGAACCGACCTTGC	2.72432	0
MIMAT0000443&MI0000469&hsa-miR-125a-5p&offsets|+1|-2|CCCTGAGACCCTTTAACCTGT	2.85109	0
MIMAT0000098&MI0000102&hsa-miR-100-5p&offsets|+1|0|ACCCGTAGATCCGAACTTGTG	1.53422	0
MIMAT0000099&MI0000103&hsa-miR-101-3p&offsets|+4|0,MIMAT0000099&MI0000739&hsa-miR-101-3p&offsets|+4|0|GTACTGTGATAACTGAA	2.26733	0
MIMAT0004601&MI0000461&hsa-miR-145-3p&offsets|+2|+1|ATTCCTGGAAATACTGTTCTT	1.4234	0
MIMAT0000423&MI0000446&hsa-miR-125b-5p&offsets|0|-1,MIMAT0000423&MI0000470&hsa-miR-125b-5p&offsets|0|-1|TCCCTGAGACCCTAACTTGTG	1.75601	0
MIMAT0000318&MI0000342&hsa-miR-200b-3p&offsets|0|-3|TAATACTGCCTGGTAATGA	2.2484	0
MIMAT0000104&MI0000114&hsa-miR-107&offsets|0|-3,MIMAT0000101&MI0000108&hsa-miR-103a-3p&offsets|0|-3,MIMAT0000101&MI0000109&hsa-miR-103a-3p&offsets|0|-3|AGCAGCATTGTACAGGGCTA	1.72651	0
MIMAT0000265&MI0000284&hsa-miR-204-5p&offsets|0|-2|TTCCCTTTGTCATCCTATGC	9.70127	0
MIMAT0005458&MI0003764&hsa-miR-1224-5p&offsets|0|+1|GTGAGGACTCGGGAGGTGGA	10.7449	0
MIMAT0002876&MI0003190&hsa-miR-505-3p&offsets|0|-1|CGTCAACACTTGCTGGTTTCC	2.06452	0
MIMAT0000265&MI0000284&hsa-miR-204-5p&offsets|0|-1|TTCCCTTTGTCATCCTATGCC	6.25961	0
MIMAT0004682&MI0000760&hsa-miR-361-3p&offsets|0|-4|TCCCCCAGGTGTGATTCTG	2.41933	0
MIMAT0000098&MI0000102&hsa-miR-100-5p&offsets|+4|-1|CGTAGATCCGAACTTGT	2.48666	0
MIMAT0000280&MI0000300&hsa-miR-223-3p&offsets|0|-3|TGTCAGTTTGTCAAATACC	2.26641	0
MIMAT0001635&MI0001733&hsa-miR-452-5p&offsets|0|0|AACTGTTTGCAGAGGAAACTGA	1.62551	0
MIMAT0000253&MI0000266&hsa-miR-10a-5p&offsets|+3|-2|CCTGTAGATCCGAATTTG	45.4511	0
MIMAT0005825&MI0006273&hsa-miR-1180-3p&offsets|0|-2|TTTCCGGCTCGCGTGGGTGT	1.94508	0
MIMAT0000760&MI0000812&hsa-miR-331-3p&offsets|0|-2|GCCCCTGGGCCTATCCTAG	2.68545	0
MIMAT0000078&MI0000079&hsa-miR-23a-3p&offsets|0|-1|ATCACATTGCCAGGGATTTC	1.55426	0
MIMAT0005903&MI0006386&hsa-miR-1251-5p&offsets|0|-2|ACTCTAGCTGCCAAAGGCG	38.4625	0
MIMAT0000426&MI0000449&hsa-miR-132-3p&offsets|0|-4|TAACAGTCTACAGCCATG	2.55448	0
MIMAT0001631&MI0001729&hsa-miR-451a&offsets|+2|-1|ACCGTTACCATTACTGAGT	3.80166	0
MIMAT0000423&MI0000446&hsa-miR-125b-5p&offsets|0|-2,MIMAT0000423&MI0000470&hsa-miR-125b-5p&offsets|0|-2|TCCCTGAGACCCTAACTTGT	1.59777	0
MIMAT0000265&MI0000284&hsa-miR-204-5p&offsets|0|-3|TTCCCTTTGTCATCCTATG	43.247	0
MIMAT0003322&MI0003667&hsa-miR-652-3p&offsets|0|-1|AATGGCGCCACTAGGGTTGT	3.119	0
MIMAT0000253&MI0000266&hsa-miR-10a-5p&offsets|+1|0|ACCCTGTAGATCCGAATTTGTG	3.62213	0
MIMAT0000428&MI0000453&hsa-miR-135a-5p&offsets|0|-3,MIMAT0000428&MI0000452&hsa-miR-135a-5p&offsets|0|-3|TATGGCTTTTTATTCCTATG	8.29471	0
MIMAT0004555&MI0000266&hsa-miR-10a-3p&offsets|0|-1|CAAATTCGTATCTAGGGGAAT	5.17251	0
MIMAT0005458&MI0003764&hsa-miR-1224-5p&offsets|0|0|GTGAGGACTCGGGAGGTGG	15.7431	0
MIMAT0000232&MI0000281&hsa-miR-199a-3p&offsets|0|-2,MIMAT0000232&MI0000242&hsa-miR-199a-3p&offsets|0|-2,MIMAT0004563&MI0000282&hsa-miR-199b-3p&offsets|0|-2|ACAGTAGTCTGCACATTGGT	1.70006	0
MIMAT0001631&MI0001729&hsa-miR-451a&offsets|+2|0|ACCGTTACCATTACTGAGTT	4.73484	0
MIMAT0005878&MI0006349&hsa-miR-1287-5p&offsets|0|-3|TGCTGGATCAGTGGTTCGA	1.99642	0
MIMAT0000721&MI0000777&hsa-miR-369-3p&offsets|0|-1|AATAATACATGGTTGATCTT	2.76396	0
MIMAT0000703&MI0000760&hsa-miR-361-5p&offsets|0|-5|TTATCAGAATCTCCAGG	1.85416	0
MIMAT0000099&MI0000103&hsa-miR-101-3p&offsets|-1|-2,MIMAT0000099&MI0000739&hsa-miR-101-3p&offsets|-1|-2|GTACAGTACTGTGATAACTG	1.90514	0
MIMAT0000435&MI0000459&hsa-miR-143-3p&offsets|+3|+1|GATGAAGCACTGTAGCTCA	2.45515	0
MIMAT0004601&MI0000461&hsa-miR-145-3p&offsets|+1|0|GATTCCTGGAAATACTGTTCT	1.40088	0
MIMAT0000067&MI0000067&hsa-let-7f-5p&offsets|0|-3,MIMAT0000067&MI0000068&hsa-let-7f-5p&offsets|0|-3|TGAGGTAGTAGATTGTATA	1.48868	0
MIMAT0002821&MI0003139&hsa-miR-181d-5p&offsets|0|-2|AACATTCATTGTTGTCGGTGG	1.48081	0
MIMAT0004597&MI0000456&hsa-miR-140-3p&offsets|+1|-1|ACCACAGGGTAGAACCACG	1.85565	0
MIMAT0000254&MI0000267&hsa-miR-10b-5p&offsets|+2|-2|CCCTGTAGAACCGAATTTG	4.11284	0
MIMAT0000254&MI0000267&hsa-miR-10b-5p&offsets|+1|-2|ACCCTGTAGAACCGAATTTG	2.1985	0
MIMAT0004809&MI0003642&hsa-miR-628-5p&offsets|0|-3|ATGCTGACATATTTACTAG	2.36178	0
MIMAT0022929&MI0003757&hsa-miR-758-5p&offsets|+1|-2|ATGGTTGACCAGAGAGCAC	2.39678	0
MIMAT0000079&MI0000080&hsa-miR-24-1-5p&offsets|-1|-2|GTGCCTACTGAGCTGATATCA	1.56423	0
MIMAT0004599&MI0000459&hsa-miR-143-5p&offsets|-1|-2|AGGTGCAGTGCTGCATCTCTG	2.29494	0
MIMAT0000689&MI0000746&hsa-miR-99b-5p&offsets|+3|-1|CCGTAGAACCGACCTTGC	2.88435	0
MIMAT0004588&MI0000440&hsa-miR-27b-5p&offsets|0|-2|AGAGCTTAGCTGATTGGTGA	1.75297	0
MIMAT0000104&MI0000114&hsa-miR-107&offsets|0|-4,MIMAT0000101&MI0000108&hsa-miR-103a-3p&offsets|0|-4,MIMAT0000101&MI0000109&hsa-miR-103a-3p&offsets|0|-4|AGCAGCATTGTACAGGGCT	2.10794	0
MIMAT0000077&MI0000078&hsa-miR-22-3p&offsets|0|-3|AAGCTGCCAGTTGAAGAAC	1.51445	0
MIMAT0000076&MI0000077&hsa-miR-21-5p&offsets|0|-3|TAGCTTATCAGACTGATGT	1.65837	0
MIMAT0000066&MI0000066&hsa-let-7e-5p&offsets|0|-2|TGAGGTAGGAGGTTGTATAG	1.32931	0
MIMAT0000078&MI0000079&hsa-miR-23a-3p&offsets|+1|+1|TCACATTGCCAGGGATTTCCA	1.82176	0
MIMAT0000078&MI0000079&hsa-miR-23a-3p&offsets|+2|0|CACATTGCCAGGGATTTCC	3.26614	0
MIMAT0000682&MI0000737&hsa-miR-200a-3p&offsets|0|-3|TAACACTGTCTGGTAACGA	2.27475	0
MIMAT0003161&MI0003132&hsa-miR-493-3p&offsets|0|-1|TGAAGGTCTACTGTGTGCCAG	1.74491	0
MIMAT0000459&MI0000487&hsa-miR-193a-3p&offsets|0|-1|AACTGGCCTACAAAGTCCCAG	1.74339	0
MIMAT0000762&MI0000813&hsa-miR-324-3p&offsets|0|0|ACTGCCCCAGGTGCTGCTGG	1.83884	0
MIMAT0000086&MI0000087&hsa-miR-29a-3p&offsets|+1|-1|AGCACCATCTGAAATCGGTT	3.40696	0
MIMAT0004603&MI0000470&hsa-miR-125b-2-3p&offsets|0|-2|TCACAAGTCAGGCTCTTGGG	2.28256	0
MIMAT0003322&MI0003667&hsa-miR-652-3p&offsets|0|-2|AATGGCGCCACTAGGGTTG	9.20661	0
MIMAT0000077&MI0000078&hsa-miR-22-3p&offsets|0|-1|AAGCTGCCAGTTGAAGAACTG	1.51535	0
MIMAT0000438&MI0000462&hsa-miR-152-3p&offsets|+1|0|CAGTGCATGACAGAACTTGG	2.59829	0
MIMAT0000100&MI0000107&hsa-miR-29b-3p&offsets|0|-3,MIMAT0000100&MI0000105&hsa-miR-29b-3p&offsets|0|-3|TAGCACCATTTGAAATCAGT	1.72483	0
MIMAT0000080&MI0000081&hsa-miR-24-3p&offsets|0|-1,MIMAT0000080&MI0000080&hsa-miR-24-3p&offsets|0|-1|TGGCTCAGTTCAGCAGGAACA	1.39485	0
MIMAT0000253&MI0000266&hsa-miR-10a-5p&offsets|-1|-3|ATACCCTGTAGATCCGAATTT	4.64117	0
MIMAT0000757&MI0000809&hsa-miR-151a-3p&offsets|0|-1|CTAGACTGAAGCTCCTTGAG	1.43452	0
MIMAT0000437&MI0000461&hsa-miR-145-5p&offsets|+1|-2|TCCAGTTTTCCCAGGAATCC	1.86023	0
MIMAT0000063&MI0000063&hsa-let-7b-5p&offsets|0|-3|TGAGGTAGTAGGTTGTGTG	1.54984	0
MIMAT0004604&MI0000472&hsa-miR-127-5p&offsets|0|-2|CTGAAGCTCAGAGGGCTCTG	2.82256	0
MIMAT0003322&MI0003667&hsa-miR-652-3p&offsets|+1|0|ATGGCGCCACTAGGGTTGTG	4.17115	0
MIMAT0000093&MI0000095&hsa-miR-93-5p&offsets|0|-4|CAAAGTGCTGTTCGTGCAG	2.07249	0
MIMAT0004757&MI0001721&hsa-miR-431-3p&offsets|-3|-5|TTGCAGGTCGTCTTGCAGGG	3.44914	0
MIMAT0001635&MI0001733&hsa-miR-452-5p&offsets|+2|0|CTGTTTGCAGAGGAAACTGA	2.22454	0
MIMAT0000264&MI0000283&hsa-miR-203a&offsets|+1|-2|TGAAATGTTTAGGACCACT	2.32957	0
MIMAT0004601&MI0000461&hsa-miR-145-3p&offsets|+3|+2|TTCCTGGAAATACTGTTCTTG	2.09253	0
MIMAT0004672&MI0000734&hsa-miR-106b-3p&offsets|0|-3|CCGCACTGTGGGTACTTGC	1.85221	0
MIMAT0000255&MI0000268&hsa-miR-34a-5p&offsets|0|-2|TGGCAGTGTCTTAGCTGGTT	1.76006	0
MIMAT0000084&MI0000085&hsa-miR-27a-3p&offsets|0|-1|TTCACAGTGGCTAAGTTCCG	1.41938	0
MIMAT0003322&MI0003667&hsa-miR-652-3p&offsets|0|0|AATGGCGCCACTAGGGTTGTG	2.26261	0
MIMAT0000254&MI0000267&hsa-miR-10b-5p&offsets|0|-3|TACCCTGTAGAACCGAATTT	2.08171	0
MIMAT0004809&MI0003642&hsa-miR-628-5p&offsets|0|-1|ATGCTGACATATTTACTAGAG	1.6281	0
MIMAT0000693&MI0000749&hsa-miR-30e-3p&offsets|+1|-2|TTTCAGTCGGATGTTTACA	1.44833	0
MIMAT0000098&MI0000102&hsa-miR-100-5p&offsets|+2|-1|CCCGTAGATCCGAACTTGT	2.3986	0
MIMAT0004909&MI0005531&hsa-miR-450b-5p&offsets|0|-1|TTTTGCAATATGTTCCTGAAT	1.83348	0
MIMAT0002814&MI0003133&hsa-miR-432-5p&offsets|0|-3|TCTTGGAGTAGGTCATTGGG	2.11909	0
MIMAT0000244&MI0000736&hsa-miR-30c-5p&offsets|0|-4,MIMAT0000244&MI0000254&hsa-miR-30c-5p&offsets|0|-4|TGTAAACATCCTACACTCT	1.67835	0
MIMAT0003218&MI0003560&hsa-miR-92b-3p&offsets|0|-3|TATTGCACTCGTCCCGGCC	2.61641	0
MIMAT0000097&MI0000101&hsa-miR-99a-5p&offsets|+2|-1|CCCGTAGATCCGATCTTGT	2.79151	0
MIMAT0000232&MI0000281&hsa-miR-199a-3p&offsets|+1|-2,MIMAT0000232&MI0000242&hsa-miR-199a-3p&offsets|+1|-2,MIMAT0004563&MI0000282&hsa-miR-199b-3p&offsets|+1|-2|CAGTAGTCTGCACATTGGT	1.88955	0
MIMAT0000253&MI0000266&hsa-miR-10a-5p&offsets|+3|-1|CCTGTAGATCCGAATTTGT	9.17865	0
MIMAT0003180&MI0003530&hsa-miR-487b-3p&offsets|0|-1|AATCGTACAGGGTCATCCACT	1.89035	0
MIMAT0000757&MI0000809&hsa-miR-151a-3p&offsets|-2|-3|TACTAGACTGAAGCTCCTTG	1.77212	0
MIMAT0000253&MI0000266&hsa-miR-10a-5p&offsets|-1|-5|ATACCCTGTAGATCCGAAT	6.62272	0
MIMAT0004600&MI0000460&hsa-miR-144-5p&offsets|0|-1|GGATATCATCATATACTGTAA	2.91192	0
MIMAT0000082&MI0000750&hsa-miR-26a-5p&offsets|+5|0,MIMAT0000082&MI0000083&hsa-miR-26a-5p&offsets|+5|0|GTAATCCAGGATAGGCT	2.43093	0
MIMAT0000099&MI0000103&hsa-miR-101-3p&offsets|+2|0,MIMAT0000099&MI0000739&hsa-miR-101-3p&offsets|+2|0|CAGTACTGTGATAACTGAA	2.24088	0
MIMAT0005903&MI0006386&hsa-miR-1251-5p&offsets|0|-1|ACTCTAGCTGCCAAAGGCGC	8.21425	0
MIMAT0000077&MI0000078&hsa-miR-22-3p&offsets|+3|0|CTGCCAGTTGAAGAACTGT	1.88522	0
MIMAT0000253&MI0000266&hsa-miR-10a-5p&offsets|+4|-2|CTGTAGATCCGAATTTG	24.3977	0
MIMAT0005458&MI0003764&hsa-miR-1224-5p&offsets|0|+3|GTGAGGACTCGGGAGGTGGAGG	11.2732	0
MIMAT0000417&MI0000438&hsa-miR-15b-5p&offsets|0|-4|TAGCAGCACATCATGGTT	2.16739	0
MIMAT0004500&MI0000084&hsa-miR-26b-3p&offsets|0|-3|CCTGTTCTCCATTACTTGG	2.34881	0
MIMAT0000098&MI0000102&hsa-miR-100-5p&offsets|+2|0|CCCGTAGATCCGAACTTGTG	2.37595	0
MIMAT0004606&MI0000475&hsa-miR-136-3p&offsets|0|0|CATCATCGTCTCAAATGAGTCT	1.69163	0
MIMAT0004504&MI0000089&hsa-miR-31-3p&offsets|0|-1|TGCTATGCCAACATATTGCCA	2.63724	0
MIMAT0005903&MI0006386&hsa-miR-1251-5p&offsets|0|0|ACTCTAGCTGCCAAAGGCGCT	7.13433	0
MIMAT0000087&MI0000088&hsa-miR-30a-5p&offsets|+1|+1|GTAAACATCCTCGACTGGAAGC	1.41624	0
MIMAT0000416&MI0000437&hsa-miR-1&offsets|0|-1,MIMAT0000416&MI0000651&hsa-miR-1&offsets|0|-1|TGGAATGTAAAGAAGTATGTA	1.59985	0
MIMAT0003301&MI0003646&hsa-miR-33b-5p&offsets|0|-1|GTGCATTGCTGTTGCATTG	3.16818	0
MIMAT0000085&MI0000086&hsa-miR-28-5p&offsets|0|-3|AAGGAGCTCACAGTCTATT	1.69703	0
MIMAT0004586&MI0000438&hsa-miR-15b-3p&offsets|0|-3|CGAATCATTATTTGCTGCT	2.70749	0
MIMAT0000426&MI0000449&hsa-miR-132-3p&offsets|0|-2|TAACAGTCTACAGCCATGGT	1.74164	0
MIMAT0002888&MI0003205&hsa-miR-532-5p&offsets|0|-3|CATGCCTTGAGTGTAGGAC	1.93948	0
MIMAT0004494&MI0000077&hsa-miR-21-3p&offsets|0|-5|CAACACCAGTCGATGG	2.75894	0
MIMAT0015050&MI0014206&hsa-miR-323b-3p&offsets|0|-1|CCCAATACACGGTCGACCTCT	3.26629	0
MIMAT0000244&MI0000736&hsa-miR-30c-5p&offsets|0|-5,MIMAT0000244&MI0000254&hsa-miR-30c-5p&offsets|0|-5,MIMAT0000420&MI0000441&hsa-miR-30b-5p&offsets|0|-4|TGTAAACATCCTACACTC	2.42077	0
MIMAT0000435&MI0000459&hsa-miR-143-3p&offsets|+2|0|AGATGAAGCACTGTAGCTC	2.18984	0
MIMAT0000258&MI0000271&hsa-miR-181c-5p&offsets|0|-1|AACATTCAACCTGTCGGTGAG	1.46026	0
MIMAT0000253&MI0000266&hsa-miR-10a-5p&offsets|-1|-2|ATACCCTGTAGATCCGAATTTG	3.11653	0
MIMAT0001341&MI0001446&hsa-miR-424-5p&offsets|0|-2|CAGCAGCAATTCATGTTTTG	1.76995	0
MIMAT0000426&MI0000449&hsa-miR-132-3p&offsets|0|-1|TAACAGTCTACAGCCATGGTC	1.49598	0
MIMAT0004603&MI0000470&hsa-miR-125b-2-3p&offsets|+2|-1|ACAAGTCAGGCTCTTGGGA	1.89409	0
MIMAT0000253&MI0000266&hsa-miR-10a-5p&offsets|+1|-1|ACCCTGTAGATCCGAATTTGT	2.48456	0
MIMAT0004484&MI0000065&hsa-let-7d-3p&offsets|0|-3|CTATACGACCTGCTGCCTT	2.55892	0
MIMAT0000097&MI0000101&hsa-miR-99a-5p&offsets|+1|-2|ACCCGTAGATCCGATCTTG	2.4284	0
MIMAT0002819&MI0003137&hsa-miR-193b-3p&offsets|0|-2|AACTGGCCCTCAAAGTCCCG	2.0654	0
MIMAT0022727&MI0006444&hsa-miR-1307-5p&offsets|0|-1|TCGACCGGACCTCGACCGGC	1.83485	0
MIMAT0000264&MI0000283&hsa-miR-203a&offsets|0|-2|GTGAAATGTTTAGGACCACT	2.06221	0
MIMAT0000062&MI0000061&hsa-let-7a-5p&offsets|-1|-4,MIMAT0000064&MI0000064&hsa-let-7c-5p&offsets|-1|-4|TTGAGGTAGTAGGTTGTAT	1.97593	0
MIMAT0004701&MI0000814&hsa-miR-338-5p&offsets|0|-2|AACAATATCCTGGTGCTGAG	1.98249	0
MIMAT0001343&MI0001448&hsa-miR-425-3p&offsets|-1|-2|CATCGGGAATGTCGTGTCCGC	1.60403	0
MIMAT0000254&MI0000267&hsa-miR-10b-5p&offsets|+4|-2|CTGTAGAACCGAATTTG	5.66266	0
MIMAT0003239&MI0003581&hsa-miR-574-3p&offsets|0|-3|CACGCTCATGCACACACCC	1.95576	0
MIMAT0000232&MI0000281&hsa-miR-199a-3p&offsets|-1|-3,MIMAT0000232&MI0000242&hsa-miR-199a-3p&offsets|-1|-3,MIMAT0004563&MI0000282&hsa-miR-199b-3p&offsets|-1|-3|TACAGTAGTCTGCACATTGG	1.42451	0
MIMAT0000445&MI0000471&hsa-miR-126-3p&offsets|0|-5|TCGTACCGTGAGTAATA	2.35116	0
MIMAT0000456&MI0000483&hsa-miR-186-5p&offsets|0|-2|CAAAGAATTCTCCTTTTGGG	1.71076	0
MIMAT0004603&MI0000470&hsa-miR-125b-2-3p&offsets|+2|0|ACAAGTCAGGCTCTTGGGAC	1.5507	0
MIMAT0002806&MI0003125&hsa-miR-490-3p&offsets|0|+1|CAACCTGGAGGACTCCATGCTGT	5.0021	0
MIMAT0000255&MI0000268&hsa-miR-34a-5p&offsets|0|-3|TGGCAGTGTCTTAGCTGGT	2.20481	0
MIMAT0000222&MI0000234&hsa-miR-192-5p&offsets|0|-1|CTGACCTATGAATTGACAGC	1.61939	0
MIMAT0000077&MI0000078&hsa-miR-22-3p&offsets|0|-2|AAGCTGCCAGTTGAAGAACT	1.40232	0
MIMAT0000099&MI0000103&hsa-miR-101-3p&offsets|+3|0,MIMAT0000099&MI0000739&hsa-miR-101-3p&offsets|+3|0|AGTACTGTGATAACTGAA	2.7816	0
MIMAT0004597&MI0000456&hsa-miR-140-3p&offsets|+1|0|ACCACAGGGTAGAACCACGG	1.54436	0
MIMAT0004601&MI0000461&hsa-miR-145-3p&offsets|0|-2|GGATTCCTGGAAATACTGTT	1.60398	0
MIMAT0000756&MI0000808&hsa-miR-326&offsets|0|0|CCTCTGGGCCCTTCCTCCAG	1.7258	0
MIMAT0000435&MI0000459&hsa-miR-143-3p&offsets|+2|+1|AGATGAAGCACTGTAGCTCA	2.01898	0
MIMAT0000231&MI0000281&hsa-miR-199a-5p&offsets|0|-2,MIMAT0000231&MI0000242&hsa-miR-199a-5p&offsets|0|-2|CCCAGTGTTCAGACTACCTGT	1.41327	0
MIMAT0000080&MI0000081&hsa-miR-24-3p&offsets|+1|-2,MIMAT0000080&MI0000080&hsa-miR-24-3p&offsets|+1|-2|GGCTCAGTTCAGCAGGAAC	2.16923	0
MIMAT0000318&MI0000342&hsa-miR-200b-3p&offsets|0|-4|TAATACTGCCTGGTAATG	2.31365	0
MIMAT0026483&MI0000778&hsa-miR-370-5p&offsets|0|-1|CAGGTCACGTCTCTGCAGTTA	1.73448	0
MIMAT0004569&MI0000299&hsa-miR-222-5p&offsets|0|-1|CTCAGTAGCCAGTGTAGATCC	2.05047	0
MIMAT0000081&MI0000082&hsa-miR-25-3p&offsets|0|-6|CATTGCACTTGTCTCG	2.26278	0
MIMAT0000435&MI0000459&hsa-miR-143-3p&offsets|0|+1|TGAGATGAAGCACTGTAGCTCA	1.30023	0
MIMAT0003340&MI0003686&hsa-miR-542-5p&offsets|0|-2|TCGGGGATCATCATGTCACGA	2.10543	0
MIMAT0000436&MI0000460&hsa-miR-144-3p&offsets|0|0|TACAGTATAGATGATGTACT	2.46584	0
MIMAT0000441&MI0000466&hsa-miR-9-5p&offsets|0|-4,MIMAT0000441&MI0000468&hsa-miR-9-5p&offsets|0|-4,MIMAT0000441&MI0000467&hsa-miR-9-5p&offsets|0|-4|TCTTTGGTTATCTAGCTGT	3.78189	0
MIMAT0000253&MI0000266&hsa-miR-10a-5p&offsets|+4|-1|CTGTAGATCCGAATTTGT	6.11572	0
MIMAT0004603&MI0000470&hsa-miR-125b-2-3p&offsets|-1|-3|ATCACAAGTCAGGCTCTTGG	2.0096	0
MIMAT0000427&MI0000450&hsa-miR-133a-3p&offsets|+1|-1,MIMAT0000427&MI0000451&hsa-miR-133a-3p&offsets|+1|-1,MIMAT0000770&MI0000822&hsa-miR-133b&offsets|+1|-1|TTGGTCCCCTTCAACCAGCT	3.11024	0
MIMAT0016895&MI0015873&hsa-miR-2355-5p&offsets|0|-1|ATCCCCAGATACAATGGACA	1.4598	0
MIMAT0005899&MI0006382&hsa-miR-1247-5p&offsets|0|-1|ACCCGTCCCGTTCGTCCCCGG	1.72676	0
MIMAT0002876&MI0003190&hsa-miR-505-3p&offsets|+2|0|TCAACACTTGCTGGTTTCCT	2.17217	0
MIMAT0000222&MI0000234&hsa-miR-192-5p&offsets|+1|0|TGACCTATGAATTGACAGCC	1.74958	0
MIMAT0003218&MI0003560&hsa-miR-92b-3p&offsets|0|-4|TATTGCACTCGTCCCGGC	2.48651	0
MIMAT0004809&MI0003642&hsa-miR-628-5p&offsets|0|-2|ATGCTGACATATTTACTAGA	1.86288	0
MIMAT0000751&MI0000803&hsa-miR-330-3p&offsets|0|-2|GCAAAGCACACGGCCTGCAGA	1.61231	0
MIMAT0005903&MI0006386&hsa-miR-1251-5p&offsets|+1|0|CTCTAGCTGCCAAAGGCGCT	15.2899	0
MIMAT0000449&MI0000477&hsa-miR-146a-5p&offsets|0|-3|TGAGAACTGAATTCCATGG	2.49097	0
MIMAT0000085&MI0000086&hsa-miR-28-5p&offsets|+2|0|GGAGCTCACAGTCTATTGAG	2.39633	0
MIMAT0001639&MI0001735&hsa-miR-409-3p&offsets|-1|-4|CGAATGTTGCTCGGTGAAC	5.49218	0
MIMAT0000732&MI0000786&hsa-miR-378a-3p&offsets|0|+1|ACTGGACTTGGAGTCAGAAGGC	1.33542	0
MIMAT0000682&MI0000737&hsa-miR-200a-3p&offsets|0|-2|TAACACTGTCTGGTAACGAT	2.07175	0
MIMAT0000689&MI0000746&hsa-miR-99b-5p&offsets|+3|0|CCGTAGAACCGACCTTGCG	2.44064	0
MIMAT0005951&MI0006444&hsa-miR-1307-3p&offsets|0|-2|ACTCGGCGTGGCGTCGGTCG	2.29943	0
MIMAT0004588&MI0000440&hsa-miR-27b-5p&offsets|-1|-2,TJU_CMC_MD2.ID03299.5p-miR&MI0000440&hsa-mir-27b&offsets|+22|+20|CAGAGCTTAGCTGATTGGTGA	1.73227	0
MIMAT0000088&MI0000088&hsa-miR-30a-3p&offsets|0|-2|CTTTCAGTCGGATGTTTGCA	1.45742	0
MIMAT0000681&MI0000735&hsa-miR-29c-3p&offsets|0|-2|TAGCACCATTTGAAATCGGT	1.4424	0
MIMAT0003163&MI0003514&hsa-miR-539-5p&offsets|0|-1|GGAGAAATTATCCTTGGTGTG	2.80904	0
MIMAT0001631&MI0001729&hsa-miR-451a&offsets|0|-2|AAACCGTTACCATTACTGAG	2.212	0
MIMAT0000253&MI0000266&hsa-miR-10a-5p&offsets|0|0|TACCCTGTAGATCCGAATTTGTG	2.36473	0
MIMAT0000424&MI0000447&hsa-miR-128-3p&offsets|0|-1,MIMAT0000424&MI0000727&hsa-miR-128-3p&offsets|0|-1|TCACAGTGAACCGGTCTCTT	1.43853	0
MIMAT0000254&MI0000267&hsa-miR-10b-5p&offsets|+1|-5|ACCCTGTAGAACCGAAT	2.8254	0
MIMAT0000415&MI0000434&hsa-let-7i-5p&offsets|0|-3|TGAGGTAGTAGTTTGTGCT	1.95574	0
MIMAT0000253&MI0000266&hsa-miR-10a-5p&offsets|+4|0|CTGTAGATCCGAATTTGTG	14.72	0
MIMAT0004702&MI0000815&hsa-miR-339-3p&offsets|0|-4|TGAGCGCCTCGACGACAGA	2.18475	0
MIMAT0000087&MI0000088&hsa-miR-30a-5p&offsets|+5|0|ACATCCTCGACTGGAAG	3.90017	0
MIMAT0000417&MI0000438&hsa-miR-15b-5p&offsets|0|-3|TAGCAGCACATCATGGTTT	1.61176	0
MIMAT0000266&MI0000285&hsa-miR-205-5p&offsets|0|0|TCCTTCATTCCACCGGAGTCTG	1.68959	0
MIMAT0000692&MI0000749&hsa-miR-30e-5p&offsets|+1|-1|GTAAACATCCTTGACTGGAA	1.71687	0
MIMAT0004515&MI0000107&hsa-miR-29b-2-5p&offsets|0|-2|CTGGTTTCACATGGTGGCTT	2.14736	0
MIMAT0000437&MI0000461&hsa-miR-145-5p&offsets|0|-2|GTCCAGTTTTCCCAGGAATCC	1.38431	0
MIMAT0000751&MI0000803&hsa-miR-330-3p&offsets|+1|-2|CAAAGCACACGGCCTGCAGA	1.77571	0
MIMAT0000085&MI0000086&hsa-miR-28-5p&offsets|0|-2|AAGGAGCTCACAGTCTATTG	1.35874	0
MIMAT0000098&MI0000102&hsa-miR-100-5p&offsets|+3|-1|CCGTAGATCCGAACTTGT	2.10948	0
MIMAT0000721&MI0000777&hsa-miR-369-3p&offsets|0|0|AATAATACATGGTTGATCTTT	1.58039	0
MIMAT0000760&MI0000812&hsa-miR-331-3p&offsets|0|-1|GCCCCTGGGCCTATCCTAGA	1.80717	0
MIMAT0000086&MI0000087&hsa-miR-29a-3p&offsets|-1|-2|CTAGCACCATCTGAAATCGGT	1.27069	0
MIMAT0004902&MI0005524&hsa-miR-891a-5p&offsets|0|-5|TGCAACGAACCTGAGCC	41.9558	0
MIMAT0000448&MI0000475&hsa-miR-136-5p&offsets|0|-2|ACTCCATTTGTTTTGATGATG	1.60461	0
TJU_CMC_MD2.ID00737.3p-miR&MI0000453&hsa-mir-135a-2&offsets|0|-1|TGTAGGGATGGAAGCCATGA	2.24073	0
MIMAT0000447&MI0000474&hsa-miR-134-5p&offsets|0|-1|TGTGACTGGTTGACCAGAGGG	1.35653	0
MIMAT0000227&MI0000239&hsa-miR-197-3p&offsets|0|-3|TTCACCACCTTCTCCACCC	2.10286	0
MIMAT0000722&MI0000778&hsa-miR-370-3p&offsets|0|-1|GCCTGCTGGGGTGGAACCTGG	1.70516	0
MIMAT0004559&MI0000271&hsa-miR-181c-3p&offsets|+1|-1|ACCATCGACCGTTGAGTGGA	1.49981	0
MIMAT0003247&MI0003589&hsa-miR-582-5p&offsets|0|-5|TTACAGTTGTTCAACCAG	2.10278	0
MIMAT0000063&MI0000063&hsa-let-7b-5p&offsets|0|-5|TGAGGTAGTAGGTTGTG	1.66899	0
MIMAT0000755&MI0000807&hsa-miR-323a-3p&offsets|0|0|CACATTACACGGTCGACCTCT	2.41783	0
MIMAT0004808&MI0003639&hsa-miR-625-3p&offsets|0|-4|GACTATAGAACTTTCCCC	2.32761	0
MIMAT0000279&MI0000299&hsa-miR-222-3p&offsets|0|+1|AGCTACATCTGGCTACTGGGTC	1.47987	0
MIMAT0004556&MI0000267&hsa-miR-10b-3p&offsets|+1|-2|CAGATTCGATTCTAGGGGA	2.90869	0
MIMAT0001340&MI0001445&hsa-miR-423-3p&offsets|0|-3|AGCTCGGTCTGAGGCCCCTC	1.97871	0
MIMAT0000097&MI0000101&hsa-miR-99a-5p&offsets|+1|-1|ACCCGTAGATCCGATCTTGT	1.8516	0
MIMAT0000733&MI0000787&hsa-miR-379-5p&offsets|0|0|TGGTAGACTATGGAACGTAGG	1.31699	0
MIMAT0000763&MI0000814&hsa-miR-338-3p&offsets|-1|-2|CTCCAGCATCAGTGATTTTGT	1.70363	0
MIMAT0000435&MI0000459&hsa-miR-143-3p&offsets|-2|-1|TCTGAGATGAAGCACTGTAGCT	1.41579	0
MIMAT0001621&MI0000777&hsa-miR-369-5p&offsets|0|-1|AGATCGACCGTGTTATATTCG	1.86202	0
MIMAT0004902&MI0005524&hsa-miR-891a-5p&offsets|0|-4|TGCAACGAACCTGAGCCA	139.783	0
MIMAT0000703&MI0000760&hsa-miR-361-5p&offsets|0|-3|TTATCAGAATCTCCAGGGG	1.57044	0
MIMAT0000099&MI0000103&hsa-miR-101-3p&offsets|+2|+1,MIMAT0000099&MI0000739&hsa-miR-101-3p&offsets|+2|+1|CAGTACTGTGATAACTGAAG	1.81211	0
MIMAT0004564&MI0000290&hsa-miR-214-5p&offsets|0|-1|TGCCTGTCTACACTTGCTGTG	1.52952	0
MIMAT0004809&MI0003642&hsa-miR-628-5p&offsets|+1|0|TGCTGACATATTTACTAGAGG	2.0113	0
MIMAT0000732&MI0000786&hsa-miR-378a-3p&offsets|+1|+2|CTGGACTTGGAGTCAGAAGGCC	1.61101	0
MIMAT0000083&MI0000084&hsa-miR-26b-5p&offsets|0|-1|TTCAAGTAATTCAGGATAGG	1.31799	0
MIMAT0002876&MI0003190&hsa-miR-505-3p&offsets|+1|-1|GTCAACACTTGCTGGTTTCC	1.95783	0
MIMAT0004604&MI0000472&hsa-miR-127-5p&offsets|+1|-1|TGAAGCTCAGAGGGCTCTGA	1.61716	0
MIMAT0001631&MI0001729&hsa-miR-451a&offsets|+1|0|AACCGTTACCATTACTGAGTT	2.50706	0
MIMAT0004909&MI0005531&hsa-miR-450b-5p&offsets|0|0|TTTTGCAATATGTTCCTGAATA	1.80809	0
MIMAT0000086&MI0000087&hsa-miR-29a-3p&offsets|0|-1|TAGCACCATCTGAAATCGGTT	1.23824	0
MIMAT0000080&MI0000081&hsa-miR-24-3p&offsets|+2|+1,MIMAT0000080&MI0000080&hsa-miR-24-3p&offsets|+2|+1|GCTCAGTTCAGCAGGAACAGG	1.50877	0
MIMAT0026557&MI0002464&hsa-miR-412-5p&offsets|0|-3|TGGTCGACCAGTTGGAAAGT	1.88374	0
MIMAT0000690&MI0000747&hsa-miR-296-5p&offsets|0|0|AGGGCCCCCCCTCAATCCTGT	1.79212	0
MIMAT0000266&MI0000285&hsa-miR-205-5p&offsets|+1|-1|CCTTCATTCCACCGGAGTCT	5.53626	0
MIMAT0004568&MI0000298&hsa-miR-221-5p&offsets|+8|+4|TACAATGTAGATTTCTGT	2.56097	0
MIMAT0004601&MI0000461&hsa-miR-145-3p&offsets|+2|+2|ATTCCTGGAAATACTGTTCTTG	1.45757	0
MIMAT0000062&MI0000061&hsa-let-7a-5p&offsets|+1|-2,MIMAT0000062&MI0000062&hsa-let-7a-5p&offsets|+1|-2,MIMAT0000062&MI0000060&hsa-let-7a-5p&offsets|+1|-2|GAGGTAGTAGGTTGTATAG	1.78646	0
MIMAT0000078&MI0000079&hsa-miR-23a-3p&offsets|0|0|ATCACATTGCCAGGGATTTCC	1.30904	0
MIMAT0004784&MI0003513&hsa-miR-455-3p&offsets|0|-3|GCAGTCCATGGGCATATA	2.22452	0
MIMAT0000456&MI0000483&hsa-miR-186-5p&offsets|0|-1|CAAAGAATTCTCCTTTTGGGC	1.28121	0
MIMAT0000418&MI0000439&hsa-miR-23b-3p&offsets|0|+1|ATCACATTGCCAGGGATTACCA	1.33957	0
MIMAT0000278&MI0000298&hsa-miR-221-3p&offsets|0|-1|AGCTACATTGTCTGCTGGGTTT	1.42675	0
MIMAT0004602&MI0000469&hsa-miR-125a-3p&offsets|0|-2|ACAGGTGAGGTTCTTGGGAG	1.80042	0
MIMAT0004568&MI0000298&hsa-miR-221-5p&offsets|+9|+4|ACAATGTAGATTTCTGT	2.80827	0
MIMAT0004701&MI0000814&hsa-miR-338-5p&offsets|0|-1|AACAATATCCTGGTGCTGAGT	1.60535	0
MIMAT0004597&MI0000456&hsa-miR-140-3p&offsets|0|-1|TACCACAGGGTAGAACCACG	1.44714	0
MIMAT0000432&MI0000457&hsa-miR-141-3p&offsets|0|-4|TAACACTGTCTGGTAAAG	2.01496	0
MIMAT0000692&MI0000749&hsa-miR-30e-5p&offsets|0|-1|TGTAAACATCCTTGACTGGAA	1.57938	0
MIMAT0000080&MI0000081&hsa-miR-24-3p&offsets|+1|0,MIMAT0000080&MI0000080&hsa-miR-24-3p&offsets|+1|0|GGCTCAGTTCAGCAGGAACAG	1.4263	0
MIMAT0000254&MI0000267&hsa-miR-10b-5p&offsets|+3|-1|CCTGTAGAACCGAATTTGT	3.16258	0
MIMAT0004678&MI0000746&hsa-miR-99b-3p&offsets|0|-1|CAAGCTCGTGTCTGTGGGTCC	1.39908	0
MIMAT0000689&MI0000746&hsa-miR-99b-5p&offsets|+2|0|CCCGTAGAACCGACCTTGCG	2.29167	0
MIMAT0004757&MI0001721&hsa-miR-431-3p&offsets|0|-2|CAGGTCGTCTTGCAGGGCTT	3.60285	0
MIMAT0000093&MI0000095&hsa-miR-93-5p&offsets|0|-6|CAAAGTGCTGTTCGTGC	2.26233	0
MIMAT0000265&MI0000284&hsa-miR-204-5p&offsets|0|+1|TTCCCTTTGTCATCCTATGCCTG	2.22036	0.0262965
MIMAT0026483&MI0000778&hsa-miR-370-5p&offsets|0|-2|CAGGTCACGTCTCTGCAGTT	1.79132	0.0262965
MIMAT0004552&MI0000261&hsa-miR-139-3p&offsets|0|-2|TGGAGACGCGGCCCTGTTGGA	1.38254	0.0262965
MIMAT0000281&MI0000301&hsa-miR-224-5p&offsets|0|+1|CAAGTCACTAGTGGTTCCGTTT	1.40718	0.0262965
MIMAT0000101&MI0000108&hsa-miR-103a-3p&offsets|+4|-1,MIMAT0000101&MI0000109&hsa-miR-103a-3p&offsets|+4|-1|GCATTGTACAGGGCTATG	1.78137	0.0262965
MIMAT0000437&MI0000461&hsa-miR-145-5p&offsets|-1|-4|GGTCCAGTTTTCCCAGGAAT	1.57774	0.0262965
MIMAT0004484&MI0000065&hsa-let-7d-3p&offsets|+1|-2|TATACGACCTGCTGCCTTT	2.34644	0.0262965
MIMAT0004585&MI0000434&hsa-let-7i-3p&offsets|0|-3|CTGCGCAAGCTACTGCCTT	2.0414	0.0262965
MIMAT0000435&MI0000459&hsa-miR-143-3p&offsets|-3|-3|GTCTGAGATGAAGCACTGTAG	1.44275	0.0262965
MIMAT0004494&MI0000077&hsa-miR-21-3p&offsets|0|-4|CAACACCAGTCGATGGG	2.49723	0.0262965
MIMAT0000426&MI0000449&hsa-miR-132-3p&offsets|0|-3|TAACAGTCTACAGCCATGG	1.81111	0.0262965
MIMAT0004556&MI0000267&hsa-miR-10b-3p&offsets|+1|-1|CAGATTCGATTCTAGGGGAA	1.93644	0.0262965
MIMAT0000425&MI0000448&hsa-miR-130a-3p&offsets|0|-1|CAGTGCAATGTTAAAAGGGCA	1.31679	0.0262965
MIMAT0000262&MI0000274&hsa-miR-187-3p&offsets|0|+1|TCGTGTCTTGTGTTGCAGCCGGA	2.64701	0.0262965
MIMAT0004484&MI0000065&hsa-let-7d-3p&offsets|0|-2|CTATACGACCTGCTGCCTTT	1.65131	0.0262965
MIMAT0003247&MI0003589&hsa-miR-582-5p&offsets|0|-3|TTACAGTTGTTCAACCAGTT	1.80282	0.0262965
MIMAT0000226&MI0000279&hsa-miR-196a-5p&offsets|0|-2,MIMAT0000226&MI0000238&hsa-miR-196a-5p&offsets|0|-2|TAGGTAGTTTCATGTTGTTG	2.53756	0.0262965
MIMAT0000064&MI0000064&hsa-let-7c-5p&offsets|0|-1|TGAGGTAGTAGGTTGTATGGT	1.33948	0.0262965
MIMAT0000437&MI0000461&hsa-miR-145-5p&offsets|+1|-1|TCCAGTTTTCCCAGGAATCCC	1.59795	0.0262965
MIMAT0000440&MI0000465&hsa-miR-191-5p&offsets|0|-5|CAACGGAATCCCAAAAGC	1.79366	0.0262965
MIMAT0000078&MI0000079&hsa-miR-23a-3p&offsets|+2|+1|CACATTGCCAGGGATTTCCA	2.69438	0.0262965
MIMAT0004513&MI0000103&hsa-miR-101-5p&offsets|0|-2|CAGTTATCACAGTGCTGATG	1.61783	0.0262965
MIMAT0004556&MI0000267&hsa-miR-10b-3p&offsets|0|-2|ACAGATTCGATTCTAGGGGA	2.15837	0.0262965
MIMAT0005949&MI0006442&hsa-miR-664a-3p&offsets|0|-3|TATTCATTTATCCCCAGCCT	1.65867	0.0262965
MIMAT0004599&MI0000459&hsa-miR-143-5p&offsets|-1|-1|AGGTGCAGTGCTGCATCTCTGG	1.63884	0.0262965
MIMAT0000087&MI0000088&hsa-miR-30a-5p&offsets|+4|+1|AACATCCTCGACTGGAAGC	2.2175	0.0262965
MIMAT0000703&MI0000760&hsa-miR-361-5p&offsets|0|-2|TTATCAGAATCTCCAGGGGT	1.31215	0.0262965
TJU_CMC_MD2.ID03300.5p-miR&MI0000080&hsa-mir-24-1&offsets|+1|0|TCGATTGGACCCGCCCTCCG	1.68241	0.0262965
MIMAT0000265&MI0000284&hsa-miR-204-5p&offsets|0|0|TTCCCTTTGTCATCCTATGCCT	1.74091	0.0262965
MIMAT0000099&MI0000103&hsa-miR-101-3p&offsets|+4|+1,MIMAT0000099&MI0000739&hsa-miR-101-3p&offsets|+4|+1|GTACTGTGATAACTGAAG	1.94773	0.0262965
MIMAT0004902&MI0005524&hsa-miR-891a-5p&offsets|0|-3|TGCAACGAACCTGAGCCAC	21.8593	0.0262965
MIMAT0000087&MI0000088&hsa-miR-30a-5p&offsets|+4|0|AACATCCTCGACTGGAAG	2.49705	0.0262965
MIMAT0004902&MI0005524&hsa-miR-891a-5p&offsets|0|-1|TGCAACGAACCTGAGCCACTG	21.0322	0.0262965
MIMAT0000617&MI0000650&hsa-miR-200c-3p&offsets|0|-8|TAATACTGCCGGGTA	2.25025	0.0262965
MIMAT0004987&MI0005769&hsa-miR-944&offsets|+1|0|AATTATTGTACATCGGATGAG	2.0506	0.0262965
MIMAT0004797&MI0003589&hsa-miR-582-3p&offsets|+1|-3|AACTGGTTGAACAACTGA	2.02786	0.0262965
MIMAT0004987&MI0005769&hsa-miR-944&offsets|0|0|AAATTATTGTACATCGGATGAG	1.66344	0.0262965
MIMAT0004955&MI0005566&hsa-miR-374b-5p&offsets|0|-2|ATATAATACAACCTGCTAAG	1.34316	0.0262965
MIMAT0004916&MI0005537&hsa-miR-888-5p&offsets|0|0|TACTCAAAAAGCTGTCAGTCA	13.7824	0.0262965
MIMAT0000415&MI0000434&hsa-let-7i-5p&offsets|+3|-1|GGTAGTAGTTTGTGCTGT	1.91074	0.0479057
MIMAT0002871&MI0003184&hsa-miR-500a-3p&offsets|-1|-3,MIMAT0004775&MI0003186&hsa-miR-502-3p&offsets|0|-2|AATGCACCTGGGCAAGGATT	1.5418	0.0479057
MIMAT0004902&MI0005524&hsa-miR-891a-5p&offsets|0|-2|TGCAACGAACCTGAGCCACT	35.2964	0.0479057
MIMAT0002820&MI0003138&hsa-miR-497-5p&offsets|0|-1|CAGCAGCACACTGTGGTTTG	1.65929	0.0479057
MIMAT0000458&MI0000486&hsa-miR-190a-5p&offsets|0|-1|TGATATGTTTGATATATTAGG	1.55253	0.0479057
MIMAT0000682&MI0000737&hsa-miR-200a-3p&offsets|+5|+1|CTGTCTGGTAACGATGTT	3.39018	0.0479057
MIMAT0004597&MI0000456&hsa-miR-140-3p&offsets|+3|+2|CACAGGGTAGAACCACGGAC	1.85583	0.0479057
MIMAT0003150&MI0003513&hsa-miR-455-5p&offsets|+2|+2|TGTGCCTTTGGACTACATCGTG	1.44428	0.0479057
MIMAT0004907&MI0005528&hsa-miR-892a&offsets|0|+1|CACTGTGTCCTTTCTGCGTAGA	19.6502	0.0479057
MIMAT0000097&MI0000101&hsa-miR-99a-5p&offsets|+2|0|CCCGTAGATCCGATCTTGTG	2.01706	0.0479057
MIMAT0004784&MI0003513&hsa-miR-455-3p&offsets|-2|-2|ATGCAGTCCATGGGCATATAC	1.5359	0.0479057
MIMAT0004584&MI0000433&hsa-let-7g-3p&offsets|0|-1|CTGTACAGGCCACTGCCTTG	2.24963	0.0479057
MIMAT0001620&MI0000737&hsa-miR-200a-5p&offsets|+1|-1|ATCTTACCGGACAGTGCTGG	1.62436	0.0479057
MIMAT0022721&MI0006382&hsa-miR-1247-3p&offsets|+3|-2|CGGGAACGTCGAGACTGGA	1.94319	0.0479057
MIMAT0004916&MI0005537&hsa-miR-888-5p&offsets|0|-2|TACTCAAAAAGCTGTCAGT	150.758	0.0479057
MIMAT0004913&MI0005534&hsa-miR-891b&offsets|0|-1|TGCAACTTACCTGAGTCATTG	51.8495	0.0479057
MIMAT0004902&MI0005524&hsa-miR-891a-5p&offsets|0|0|TGCAACGAACCTGAGCCACTGA	8.73873	0.0479057
MIMAT0004814&MI0003676&hsa-miR-654-3p&offsets|0|-1|TATGTCTGCTGACCATCACCT	1.33255	0.0479057
MIMAT0000270&MI0000289&hsa-miR-181a-3p&offsets|0|-3|ACCATCGACCGTTGATTGT	1.47975	0.0479057
MIMAT0003329&MI0003675&hsa-miR-411-5p&offsets|0|-1|TAGTAGACCGTATAGCGTAC	1.60196	0.0479057
MIMAT0000460&MI0000488&hsa-miR-194-5p&offsets|0|-2,MIMAT0000460&MI0000732&hsa-miR-194-5p&offsets|0|-2|TGTAACAGCAACTCCATGTG	1.89946	0.0479057
MIMAT0000318&MI0000342&hsa-miR-200b-3p&offsets|+1|-4|AATACTGCCTGGTAATG	2.12654	0.0479057
MIMAT0004693&MI0000803&hsa-miR-330-5p&offsets|0|-1|TCTCTGGGCCTGTGTCTTAGG	1.32717	0.0479057
MIMAT0000435&MI0000459&hsa-miR-143-3p&offsets|+1|0|GAGATGAAGCACTGTAGCTC	1.81065	0.0479057
MIMAT0000435&MI0000459&hsa-miR-143-3p&offsets|0|0|TGAGATGAAGCACTGTAGCTC	1.25121	0.0479057
MIMAT0001080&MI0001150&hsa-miR-196b-5p&offsets|0|-3|TAGGTAGTTTCCTGTTGTT	1.68139	0.0479057
MIMAT0022721&MI0006382&hsa-miR-1247-3p&offsets|+3|-1|CGGGAACGTCGAGACTGGAG	1.55247	0.0479057
MIMAT0000087&MI0000088&hsa-miR-30a-5p&offsets|0|-1|TGTAAACATCCTCGACTGGAA	1.32686	0.0479057
MIMAT0003879&MI0003757&hsa-miR-758-3p&offsets|0|-1|TTTGTGACCTGGTCCACTAAC	1.34942	0.0479057
MIMAT0004603&MI0000470&hsa-miR-125b-2-3p&offsets|0|-1|TCACAAGTCAGGCTCTTGGGA	1.36966	0.0479057
MIMAT0000243&MI0000253&hsa-miR-148a-3p&offsets|+2|-1|AGTGCACTACAGAACTTTG	2.95642	0.0479057
MIMAT0000617&MI0000650&hsa-miR-200c-3p&offsets|0|-4|TAATACTGCCGGGTAATGA	1.63527	0.0479057
MIMAT0001635&MI0001733&hsa-miR-452-5p&offsets|+3|+3|TGTTTGCAGAGGAAACTGAGAC	1.56692	0.0479057
MIMAT0004907&MI0005528&hsa-miR-892a&offsets|0|0|CACTGTGTCCTTTCTGCGTAG	63.7233	0.0479057
MIMAT0004558&MI0000269&hsa-miR-181a-2-3p&offsets|+1|0|CCACTGACCGTTGACTGTACC	1.59382	0.0479057
MIMAT0000680&MI0000734&hsa-miR-106b-5p&offsets|0|-2|TAAAGTGCTGACAGTGCAG	1.46957	0.0479057
MIMAT0000418&MI0000439&hsa-miR-23b-3p&offsets|-1|-1|AATCACATTGCCAGGGATTAC	1.56095	0.0479057
MIMAT0000461&MI0000489&hsa-miR-195-5p&offsets|0|-1|TAGCAGCACAGAAATATTGG	1.28489	0.0479057
MIMAT0019221&MI0016078&hsa-miR-3677-5p&offsets|0|-2|CAGTGGCCAGAGCCCTGCAG	1.57305	0.0479057
MIMAT0000752&MI0000804&hsa-miR-328-3p&offsets|0|-1|CTGGCCCTCTCTGCCCTTCCG	1.50291	0.0479057
MIMAT0004784&MI0003513&hsa-miR-455-3p&offsets|0|-1|GCAGTCCATGGGCATATACA	1.5258	0.0479057
MIMAT0000764&MI0000815&hsa-miR-339-5p&offsets|0|-3|TCCCTGTCCTCCAGGAGCTC	1.59038	0.0479057
MIMAT0004702&MI0000815&hsa-miR-339-3p&offsets|0|-3|TGAGCGCCTCGACGACAGAG	1.61525	0.0479057
MIMAT0000080&MI0000081&hsa-miR-24-3p&offsets|+1|-1,MIMAT0000080&MI0000080&hsa-miR-24-3p&offsets|+1|-1|GGCTCAGTTCAGCAGGAACA	1.73718	0.0479057
MIMAT0000254&MI0000267&hsa-miR-10b-5p&offsets|+4|0|CTGTAGAACCGAATTTGTG	2.1563	0.0479057
MIMAT0000255&MI0000268&hsa-miR-34a-5p&offsets|0|-1|TGGCAGTGTCTTAGCTGGTTG	1.31035	0.0479057
MIMAT0001631&MI0001729&hsa-miR-451a&offsets|+2|+1|ACCGTTACCATTACTGAGTTT	2.62151	0.0479057
MIMAT0004672&MI0000734&hsa-miR-106b-3p&offsets|-1|-3|ACCGCACTGTGGGTACTTGC	1.80064	0.0479057
MIMAT0000254&MI0000267&hsa-miR-10b-5p&offsets|+4|-1|CTGTAGAACCGAATTTGT	2.03109	0.0479057
MIMAT0000245&MI0000255&hsa-miR-30d-5p&offsets|+4|0|AACATCCCCGACTGGAAG	3.31667	0.0479057
MIMAT0002888&MI0003205&hsa-miR-532-5p&offsets|0|-2|CATGCCTTGAGTGTAGGACC	1.35952	0.0479057
MIMAT0000736&MI0000789&hsa-miR-381-3p&offsets|0|0|TATACAAGGGCAAGCTCTCTGT	1.42824	0.0479057
MIMAT0000263&MI0000282&hsa-miR-199b-5p&offsets|0|-3|CCCAGTGTTTAGACTATCTG	1.40021	0.0479057
MIMAT0000756&MI0000808&hsa-miR-326&offsets|0|+1|CCTCTGGGCCCTTCCTCCAGC	1.44382	0.0479057
MIMAT0000062&MI0000061&hsa-let-7a-5p&offsets|0|-2,MIMAT0000062&MI0000062&hsa-let-7a-5p&offsets|0|-2,MIMAT0000062&MI0000060&hsa-let-7a-5p&offsets|0|-2|TGAGGTAGTAGGTTGTATAG	1.18282	0.153736
MIMAT0000256&MI0000289&hsa-miR-181a-5p&offsets|+1|-1,MIMAT0000256&MI0000269&hsa-miR-181a-5p&offsets|+1|-1|ACATTCAACGCTGTCGGTGAG	1.42637	0.153736
TJU_CMC_MD2.ID03467.5p-miR&MI0003686&hsa-mir-542&offsets|0|0|ATGCACAGATCTCAGACATC	1.76556	0.153736
MIMAT0000617&MI0000650&hsa-miR-200c-3p&offsets|0|-5|TAATACTGCCGGGTAATG	1.76318	0.153736
MIMAT0000254&MI0000267&hsa-miR-10b-5p&offsets|+2|-1|CCCTGTAGAACCGAATTTGT	1.67575	0.153736
MIMAT0000427&MI0000450&hsa-miR-133a-3p&offsets|+1|0,MIMAT0000427&MI0000451&hsa-miR-133a-3p&offsets|+1|0|TTGGTCCCCTTCAACCAGCTG	2.11726	0.153736
MIMAT0004511&MI0000101&hsa-miR-99a-3p&offsets|0|-2|CAAGCTCGCTTCTATGGGTC	1.68958	0.153736
MIMAT0004601&MI0000461&hsa-miR-145-3p&offsets|0|-1|GGATTCCTGGAAATACTGTTC	1.27751	0.153736
MIMAT0000441&MI0000466&hsa-miR-9-5p&offsets|+1|-4,MIMAT0000441&MI0000468&hsa-miR-9-5p&offsets|+1|-4,MIMAT0000441&MI0000467&hsa-miR-9-5p&offsets|+1|-4|CTTTGGTTATCTAGCTGT	23.499	0.153736
MIMAT0000076&MI0000077&hsa-miR-21-5p&offsets|+2|-1|GCTTATCAGACTGATGTTG	2.00158	0.153736
MIMAT0004916&MI0005537&hsa-miR-888-5p&offsets|0|-1|TACTCAAAAAGCTGTCAGTC	70.0385	0.153736
MIMAT0000100&MI0000107&hsa-miR-29b-3p&offsets|+2|0,MIMAT0000100&MI0000105&hsa-miR-29b-3p&offsets|+2|0|GCACCATTTGAAATCAGTGTT	2.11147	0.153736
MIMAT0000448&MI0000475&hsa-miR-136-5p&offsets|0|-1|ACTCCATTTGTTTTGATGATGG	1.43019	0.153736
MIMAT0002821&MI0003139&hsa-miR-181d-5p&offsets|0|-3|AACATTCATTGTTGTCGGTG	1.90011	0.153736
MIMAT0000444&MI0000471&hsa-miR-126-5p&offsets|0|-2|CATTATTACTTTTGGTACG	1.52301	0.153736
MIMAT0004913&MI0005534&hsa-miR-891b&offsets|0|0|TGCAACTTACCTGAGTCATTGA	19.5797	0.153736
MIMAT0002171&MI0002465&hsa-miR-410-3p&offsets|0|0|AATATAACACAGATGGCCTGT	1.28659	0.153736
MIMAT0000318&MI0000342&hsa-miR-200b-3p&offsets|0|-2|TAATACTGCCTGGTAATGAT	1.4085	0.153736
MIMAT0003329&MI0003675&hsa-miR-411-5p&offsets|0|0|TAGTAGACCGTATAGCGTACG	1.33546	0.153736
MIMAT0000064&MI0000064&hsa-let-7c-5p&offsets|-2|-3|GTTGAGGTAGTAGGTTGTATG	1.51455	0.153736
MIMAT0000099&MI0000103&hsa-miR-101-3p&offsets|0|-1,MIMAT0000099&MI0000739&hsa-miR-101-3p&offsets|0|-1|TACAGTACTGTGATAACTGA	1.22299	0.153736
MIMAT0000703&MI0000760&hsa-miR-361-5p&offsets|0|-4|TTATCAGAATCTCCAGGG	1.6638	0.153736
MIMAT0000243&MI0000253&hsa-miR-148a-3p&offsets|+1|-1|CAGTGCACTACAGAACTTTG	1.82824	0.153736
MIMAT0004585&MI0000434&hsa-let-7i-3p&offsets|0|-2|CTGCGCAAGCTACTGCCTTG	1.76557	0.153736
MIMAT0022727&MI0006444&hsa-miR-1307-5p&offsets|0|0|TCGACCGGACCTCGACCGGCT	1.49149	0.153736
MIMAT0002174&MI0002468&hsa-miR-484&offsets|0|-2|TCAGGCTCAGTCCCCTCCCG	1.66128	0.153736
MIMAT0000062&MI0000062&hsa-let-7a-5p&offsets|-1|-4|GTGAGGTAGTAGGTTGTAT	1.60802	0.153736
MIMAT0000064&MI0000064&hsa-let-7c-5p&offsets|-1|-3|TTGAGGTAGTAGGTTGTATG	1.37968	0.153736
MIMAT0004502&MI0000086&hsa-miR-28-3p&offsets|+2|+1|CTAGATTGTGAGCTCCTGGAG	1.22116	0.153736
MIMAT0000065&MI0000065&hsa-let-7d-5p&offsets|0|-4|AGAGGTAGTAGGTTGCAT	1.68326	0.153736
MIMAT0000441&MI0000466&hsa-miR-9-5p&offsets|+1|-2,MIMAT0000441&MI0000468&hsa-miR-9-5p&offsets|+1|-2,MIMAT0000441&MI0000467&hsa-miR-9-5p&offsets|+1|-2|CTTTGGTTATCTAGCTGTAT	8.47939	0.153736
MIMAT0000243&MI0000253&hsa-miR-148a-3p&offsets|+4|-1|TGCACTACAGAACTTTG	2.7848	0.153736
MIMAT0004673&MI0000735&hsa-miR-29c-5p&offsets|+2|0|ACCGATTTCTCCTGGTGTTC	1.624	0.153736
MIMAT0000510&MI0000542&hsa-miR-320a&offsets|+1|-1|AAAGCTGGGTTGAGAGGGCG	1.34196	0.153736
MIMAT0000441&MI0000466&hsa-miR-9-5p&offsets|0|-3,MIMAT0000441&MI0000468&hsa-miR-9-5p&offsets|0|-3,MIMAT0000441&MI0000467&hsa-miR-9-5p&offsets|0|-3|TCTTTGGTTATCTAGCTGTA	2.37453	0.153736
MIMAT0003218&MI0003560&hsa-miR-92b-3p&offsets|0|-2|TATTGCACTCGTCCCGGCCT	1.58888	0.153736
MIMAT0000280&MI0000300&hsa-miR-223-3p&offsets|0|-2|TGTCAGTTTGTCAAATACCC	1.49198	0.153736
MIMAT0003150&MI0003513&hsa-miR-455-5p&offsets|0|0|TATGTGCCTTTGGACTACATCG	1.2809	0.153736
MIMAT0004550&MI0000254&hsa-miR-30c-2-3p&offsets|0|-1|CTGGGAGAAGGCTGTTTACTC	1.40613	0.153736
MIMAT0000062&MI0000061&hsa-let-7a-5p&offsets|+1|-1,MIMAT0000062&MI0000062&hsa-let-7a-5p&offsets|+1|-1,MIMAT0000062&MI0000060&hsa-let-7a-5p&offsets|+1|-1|GAGGTAGTAGGTTGTATAGT	1.44703	0.153736
MIMAT0000069&MI0000070&hsa-miR-16-5p&offsets|+5|-1,MIMAT0000069&MI0000115&hsa-miR-16-5p&offsets|+5|-1|GCACGTAAATATTGGC	2.04539	0.153736
MIMAT0000087&MI0000088&hsa-miR-30a-5p&offsets|+1|0|GTAAACATCCTCGACTGGAAG	1.2159	0.153736
MIMAT0004569&MI0000299&hsa-miR-222-5p&offsets|-2|-5|GGCTCAGTAGCCAGTGTAG	2.4276	0.153736
MIMAT0004571&MI0000342&hsa-miR-200b-5p&offsets|+1|-1|ATCTTACTGGGCAGCATTGG	1.65861	0.153736
MIMAT0000064&MI0000064&hsa-let-7c-5p&offsets|+1|-1|GAGGTAGTAGGTTGTATGGT	1.54132	0.462238
MIMAT0000096&MI0000100&hsa-miR-98-5p&offsets|+3|-1|GGTAGTAAGTTGTATTGT	1.80911	0.462238
MIMAT0000243&MI0000253&hsa-miR-148a-3p&offsets|+6|0|CACTACAGAACTTTGT	2.77488	0.462238
MIMAT0000067&MI0000067&hsa-let-7f-5p&offsets|0|-2,MIMAT0000067&MI0000068&hsa-let-7f-5p&offsets|0|-2|TGAGGTAGTAGATTGTATAG	1.18729	0.462238
MIMAT0001536&MI0001641&hsa-miR-429&offsets|0|-2|TAATACTGTCTGGTAAAACC	1.57575	0.462238
MIMAT0000441&MI0000466&hsa-miR-9-5p&offsets|+1|-1,MIMAT0000441&MI0000468&hsa-miR-9-5p&offsets|+1|-1,MIMAT0000441&MI0000467&hsa-miR-9-5p&offsets|+1|-1|CTTTGGTTATCTAGCTGTATG	5.80086	0.462238
MIMAT0000682&MI0000737&hsa-miR-200a-3p&offsets|0|-1|TAACACTGTCTGGTAACGATG	1.50913	0.462238
MIMAT0000082&MI0000750&hsa-miR-26a-5p&offsets|0|-1,MIMAT0000082&MI0000083&hsa-miR-26a-5p&offsets|0|-1|TTCAAGTAATCCAGGATAGGC	1.21722	0.462238
MIMAT0003233&MI0003575&hsa-miR-551b-3p&offsets|0|0|GCGACCCATACTTGGTTTCAG	1.88695	0.462238
MIMAT0000423&MI0000446&hsa-miR-125b-5p&offsets|+1|0,MIMAT0000423&MI0000470&hsa-miR-125b-5p&offsets|+1|0|CCCTGAGACCCTAACTTGTGA	1.38186	0.462238
MIMAT0000759&MI0000811&hsa-miR-148b-3p&offsets|0|-2|TCAGTGCATCACAGAACTTT	1.56566	0.462238
MIMAT0004597&MI0000456&hsa-miR-140-3p&offsets|0|0|TACCACAGGGTAGAACCACGG	1.1952	0.462238
MIMAT0000440&MI0000465&hsa-miR-191-5p&offsets|0|-3|CAACGGAATCCCAAAAGCAG	1.24135	0.462238
MIMAT0000092&MI0000093&hsa-miR-92a-3p&offsets|0|-4,MIMAT0000092&MI0000094&hsa-miR-92a-3p&offsets|0|-4|TATTGCACTTGTCCCGGC	1.76671	0.462238
MIMAT0001545&MI0001652&hsa-miR-450a-5p&offsets|0|-2,MIMAT0001545&MI0003187&hsa-miR-450a-5p&offsets|0|-2|TTTTGCGATGTGTTCCTAAT	1.50924	0.462238
MIMAT0000441&MI0000466&hsa-miR-9-5p&offsets|+2|-1,MIMAT0000441&MI0000468&hsa-miR-9-5p&offsets|+2|-1,MIMAT0000441&MI0000467&hsa-miR-9-5p&offsets|+2|-1|TTTGGTTATCTAGCTGTATG	5.21588	0.462238
MIMAT0000092&MI0000093&hsa-miR-92a-3p&offsets|0|-3,MIMAT0000092&MI0000094&hsa-miR-92a-3p&offsets|0|-3|TATTGCACTTGTCCCGGCC	1.57705	0.462238
MIMAT0004603&MI0000470&hsa-miR-125b-2-3p&offsets|+2|+1|ACAAGTCAGGCTCTTGGGACC	1.2372	0.462238
MIMAT0000707&MI0000764&hsa-miR-363-3p&offsets|0|-3|AATTGCACGGTATCCATCT	1.77387	0.462238
MIMAT0000064&MI0000064&hsa-let-7c-5p&offsets|-1|-2|TTGAGGTAGTAGGTTGTATGG	1.24495	0.462238
MIMAT0004592&MI0000446&hsa-miR-125b-1-3p&offsets|0|-2|ACGGGTTAGGCTCTTGGGAG	1.66433	0.462238
MIMAT0004597&MI0000456&hsa-miR-140-3p&offsets|+4|+2|ACAGGGTAGAACCACGGAC	1.67208	0.462238
MIMAT0000757&MI0000809&hsa-miR-151a-3p&offsets|+1|0|TAGACTGAAGCTCCTTGAGG	1.54096	0.462238
MIMAT0000432&MI0000457&hsa-miR-141-3p&offsets|+5|0|CTGTCTGGTAAAGATGG	5.14093	0.462238
MIMAT0000756&MI0000808&hsa-miR-326&offsets|0|-1|CCTCTGGGCCCTTCCTCCA	1.85341	0.462238
MIMAT0004592&MI0000446&hsa-miR-125b-1-3p&offsets|0|-1|ACGGGTTAGGCTCTTGGGAGC	1.48796	0.462238
MIMAT0005903&MI0006386&hsa-miR-1251-5p&offsets|0|+1|ACTCTAGCTGCCAAAGGCGCTT	2.24989	0.462238
MIMAT0000062&MI0000061&hsa-let-7a-5p&offsets|+5|0,MIMAT0000062&MI0000062&hsa-let-7a-5p&offsets|+5|0,MIMAT0000062&MI0000060&hsa-let-7a-5p&offsets|+5|0|TAGTAGGTTGTATAGTT	1.58713	0.462238
MIMAT0000063&MI0000063&hsa-let-7b-5p&offsets|0|-2|TGAGGTAGTAGGTTGTGTGG	1.20496	0.462238
MIMAT0000081&MI0000082&hsa-miR-25-3p&offsets|0|-3|CATTGCACTTGTCTCGGTC	1.49823	0.462238
[truncated: 954 more rows]

## Sheet: tRFs Race FDR=5%
PRAD Wh vs. Normal Wh
tRF Sequence	tRF License Plate	Fold Change	q-value(%)
TCCCATATGGTCTAGCGGTTAGGA	tRF-24-86V8WPMNEX	0.273758	0
TCCCACATGGTCTAGCGGTTAGGA	tRF-24-86J8WPMNEX	0.392124	0
CGCCGTGATCGTATAGTGGTTAG	tRF-23-LSXMSL730H	0.220042	0
TCCCTGGTGGTCTAGTGGTTAGGA	tRF-24-87R8WP9NEX	0.201236	0
AGCCGTGATCGTATAGTGGTTAGT	tRF-24-FSXMSL732Z	0.2691	0
AGCCGTGATCGTATAGTGGTTAG	tRF-23-FSXMSL730H	0.469654	0
GACCCAGTGGCCTAATGGATAAGG	tRF-24-OR183O9E0Y	0.304516	0
TGGATAACGCGTCTGACTACGGA	tRF-23-9EBVSYE5DX	0.190648	0
TGCCGTGATCGTATAGTGGTTAG	tRF-23-XSXMSL730H	0.498472	0
ATGGATAACGCGTCTGACTACGGA	tRF-24-I2UHM7OX1X	0.0929246	0
TGCCGTGATCGTATAGTGGTTAGT	tRF-24-XSXMSL732Z	0.287589	0
GTCAGGATGGCCGAGCGGTCTAAGG	tRF-25-SP5830MMUK	0.130649	0
CCTTCGATAGCTCAGTTGGTAGAGC	tRF-25-395P4PZ3FJ	0.160649	0
CCTTCGATAGCTCAGCTGGTAGA	tRF-23-395P4PN3X	0.329798	0
GGCCGTGATCGTATAGTGGTTAGT	tRF-24-6SXMSL732Z	0.192698	0
CGCCGTGATCGTATAGTGGTTAGT	tRF-24-LSXMSL732Z	0.158209	0
TCCCACATGGTCTAGCGGTTAGG	tRF-23-86J8WPMNY	0.627009	0
GACCCAGTGGCCTAATGGATAAG	tRF-23-OR183O9ES	0.461061	0
GGGGATGTAGCTCAGTGGTAGAGC	tRF-24-R29P4P9LH9	0.101258	0
TCCCTGGTGGTCTAGTGGTTAGGATT	tRF-26-87R8WP9N1EE	0.255079	0
ACCAGGATGGCCGAGTGGTTAAGGC	tRF-25-0P58309NDJ	0.0868605	0
GGTTCCATGGTGTAATGGTTAGC	tRF-23-R9J89O9N9	0.165786	0
TCCCATATGGTCTAGCGGTTAGG	tRF-23-86V8WPMNY	0.521853	0
GGTTCGATTCCCCGACGGGGAGCCA	tRF-25-R959KUMKF6	0.210891	0
CACTGTAAAGCTAACTTAGCATT	tRF-23-2YU04DYJDE	0.322582	0
GCATTGGTGGTTCAGTGGTAGAATT	tRF-25-PNR8YP9LON	0.224527	0
TCCCTGGTGGTCTAGTGGTTAGG	tRF-23-87R8WP9NY	0.417648	0
GCATTGGTGGTTCAGTGGTAGAAT	tRF-24-PNR8YP9LH7	0.177144	0
GCACTGGTGGTTCAGTGGTAGAATTCTCGC	tRF-30-PIR8YP9LON4V	0.116421	0
GTCAGGATGGCCGAGCGGTCTAAGGCGCTG	tRF-30-SP5830MMUKLY	0.120402	0
GGGTTCGATTCCCCGACGGGGAGCCA	tRF-26-RNLNKSEK51B	0.209266	0
GCAATGGTGGTTCAGTGGTAGAATTCTCGC	tRF-30-PER8YP9LON4V	0.0863985	0
GGTTCGATTCCCGGTCAGGGAACCA	tRF-25-R95933JKB6	0.185265	0
CCTTCGATAGCTCAGCTGGTAGAGC	tRF-25-395P4PN3FJ	0.210067	0
GGCCGTGATCGTATAGTGGTTAG	tRF-23-6SXMSL730H	0.327571	0
GAAAAAGTCATGGAGGCCATGGG	tRF-23-OB1690PQDY	0.194137	0
GTAGTCGTGGCCGAGTGGTTAAGGC	tRF-25-S3M8309NDJ	0.131308	0
GTCAGGATGGCCGAGTGGTCTAAGG	tRF-25-SP58309MUK	0.120676	0
GTTCGATTCCCGGTCAGGGAACCA	tRF-24-7SIRMM12E2	0.219581	0
GTCAGGATGGCCGAGCGGTCTAAG	tRF-24-SP5830MM2S	0.199047	0
GAAAAAGTCATGGAGGCCATGGGG	tRF-24-OB1690PQIY	0.117155	0
GCATTGGTGGTTCAGTGGTAGAATTCTCGC	tRF-30-PNR8YP9LON4V	0.136079	0
GTTTATGTAGCTTACCTCCTCA	tRF-22-7X9PN5472	0.223588	0
TGCCGTGATCGTATAGTGGTTAGTACTCTG	tRF-30-XSXMSL73VL4Y	0.145749	0
GGTAGCGTGGCCGAGTGGTCTAAGG	tRF-25-RPM8309MUK	0.130131	0
GTTTCCGTAGTGTAGTGGTTATC	tRF-23-79MP9P9NDD	0.234837	0
CCTTCGATAGCTCAGTTGGTAGA	tRF-23-395P4PZ3X	0.433368	0
GTAGTCGTGGCCGAGTGGTTAAGG	tRF-24-S3M8309N0Y	0.20448	0
GGTAGCGTGGCCGAGCGGTCTAAG	tRF-24-RPM830MM2S	0.134995	0
TCCCTGTGGTCTAGTGGTTAGGA	tRF-23-877343RXDX	0.40698	0
GACGAGGTGGCCGAGTGGTTAAGGCGATGG	tRF-30-OUR8309NDJ58	0.101389	0
GACCCAGTGGCCTAATGGATAAGGC	tRF-25-OR183O9EDJ	0.314838	0
TAACCCAGAGGTCGATGGATCGAA	tRF-24-U1J0SU9E16	0.245158	0
GGTAGCGTGGCCGAGCGGTCTAAGG	tRF-25-RPM830MMUK	0.127643	0
ACCAGAATGGCCGAGTGGTTAAGGC	tRF-25-0PD8309NDJ	0.0660046	0
CATAACCCAGAGGTCGATGGATCG	tRF-24-JOKP1M58FK	0.484941	0
GTTTCCGTAGTGTAGCGGTTATC	tRF-23-79MP9PMNDD	0.344994	0
TCCCTGGTGGTCTAGTGGTTAGGATTCGGC	tRF-30-87R8WP9N1EWJ	0.186462	0
AAGGTCCTGGGTTCGAGCCCCAGTGGAACC	tRF-30-D3387SFRJ4O1	0.11461	0
TAGGATGGGGTGTGATAGGTGGC	tRF-23-V29K9UV3D9	0.174952	0
GTGATCGTATAGTGGTTAGTACTC	tRF-24-7EMQ18Y3E5	0.142149	0
TCCCATATGGTCTAGCGGTTAGGAT	tRF-25-86V8WPMN1E	0.189687	0
GTCGTGGTTGTAGTCCGTGCGAGAATACC	tRF-29-SWRYVMMV5B2V	0.160715	0
TCCCTGGTGGTCTAGTGGTTAGGAT	tRF-25-87R8WP9N1E	0.142451	0
GGGGATGTAGCTCAGTGGTAGAGCGCGC	tRF-28-R29P4P9L5HDM	0.0929707	0
TAAGAGAACCAACACCTCTTTACAGTGACC	tRF-30-U2O1B54ZUPX1	0.128765	0
TGCCGTGATCGTATAGTGGTTAGTA	tRF-25-XSXMSL73VL	0.246664	0
ATAACCCAGAGGTCGATGGATCGA	tRF-24-HDK2RSI2JL	0.244661	0
CGTATAGTGGTTAGTACTCTGCGTTG	tRF-26-MQ18Y3E7QN0	0.0956298	0
GCCCGGATAGCTCAGTCGGTAGA	tRF-23-PS5P4PW3X	0.304714	0
GGCTCGTTGGTCTAGGGGTATGATTCTCGG	tRF-30-6978WPRLXN48	0.090834	0
TAACCCAGAGGTCGATGGATCGA	tRF-23-U1J0SU9EDL	0.510744	0
TAGGATGGGGTGTGATAGGTG	tRF-21-V29K9UV30	0.50702	0
TAGATTGAAGCCAGTTGATTAGG	tRF-23-VEX0K3XNY	0.273962	0
GTTTAACCAAAACATCAGATTGTG	tRF-24-7X0OBQJEK0	0.149149	0
GGTAAAATGGCTGAGTGAAGCATT	tRF-24-ROD8N0X01E	0.227832	0
TCCCTGGTCTAGTGGTTAGGATT	tRF-23-87R718YKDE	0.458637	0
GCCCGGCTAGCTCAGTCGGTAGAG	tRF-24-PSQP4PW3ES	0.157718	0
GGAGATTTCAACTTAACTTGACCGCTCTG	tRF-29-62Z6EXEY0VJP	0.153242	0
GGCTCGTTGGTCTAGGGGTATGATT	tRF-25-6978WPRLXN	0.137289	0
AGCCGTGATCGTATAGTGGTTAGTACTCTG	tRF-30-FSXMSL73VL4Y	0.120527	0
GTCACGGTGGCCGAGTGGTTAAGGC	tRF-25-S5R8309NDJ	0.0960826	0
GACGAGGTGGCCGAGTGGTTAAGGC	tRF-25-OUR8309NDJ	0.0969914	0
TCCCACATGGTCTAGCGGTTAGGATTCCTG	tRF-30-86J8WPMN1E8Y	0.085834	0
TCCCATATGGTCTAGCGGTTAGGATTCCT	tRF-29-86V8WPMN1EJ3	0.138226	0
GACGAGGTGGCCGAGTGGTTAAGG	tRF-24-OUR8309N0Y	0.14656	0
AGATTTCAACTTAACTTGACCGCTCTGACC	tRF-30-FN8DYDZDL9X1	0.243683	0
GGCTCTGTGGCTTAGTTGGC	tRF-20-6998NPZJ	0.180898	0
GATTTCAACTTAACTTGACCGC	tRF-22-5Z2IUIX1M	0.142696	0
GTCAGGATGGCCGAGCGGTCTAAGGC	tRF-26-SP5830MMUKD	0.140681	0
TCCCACATGGTCTAGCGGTTAGGATTCCT	tRF-29-86J8WPMN1EJ3	0.151101	0
AATCCAGCGATCCGAGTTCAAAT	tRF-23-DRFU8U767	0.512493	0
TCCCATATGGTCTAGCGGTTAGGATT	tRF-26-86V8WPMN1EE	0.258526	0
GGTTCGATCCCCGGCATCTCCACCA	tRF-25-R95R3JH926	0.111056	0
GCGTTGGTGGTATAGTGGTTAGCAT	tRF-25-QNR8VP9NFQ	0.196365	0
GGTAAAATGGCTGAGTGAAGCA	tRF-22-ROD8N0X02	0.268625	0
GGGTCGATTCCCCGACGGGGAGCCA	tRF-25-RM59KUMKF6	0.0663823	0
CATAACCCAGAGGTCGATGGATC	tRF-23-JOKP1M58DD	0.611833	0
GCCCGGATAGCTCAGTCGGTAGAGCATC	tRF-28-PS5P4PW3FJDD	0.134796	0
GCGGGAGACCGGGGTTCGATTCCCCGACGG	tRF-30-QKF1R3WE8RO8	0.220134	0
AGCAGAGTGGCGCAGCGGAAGCG	tRF-23-FP18LPMBD8	0.187279	0
GGTAGCGTGGCCGAGTGGTCTAAG	tRF-24-RPM8309M2S	0.142118	0
GGTAAAATGGCTGAGTGAAGCATTGGACTG	tRF-30-ROD8N0X0JYOY	0.244703	0
AGATTTCAACTTAACTTGACCGCTCTGAC	tRF-29-FN8DYDZDL9JR	0.270465	0
ATTGGTGGTTCAGTGGTAGAATTCTCGCC	tRF-29-I89NJ4S2I71V	0.176221	0
GCGTTGGTGGTATAGTGGTTAGCA	tRF-24-QNR8VP9NEU	0.151915	0
AGCATTGGTGGTTCAGTGGTAGAATTCTCG	tRF-30-FQ947673FEWS	0.152884	0
TGGTCGTGGTTGTAGTCCGTGCGAGAATAC	tRF-30-9M739P8WQ0D5	0.251984	0
GGCCGTGATCGTATAGTGGTTAGTACTCTG	tRF-30-6SXMSL73VL4Y	0.153296	0
GGCTCCAGTCTCTTCGGGGGCGTG	tRF-24-69JMW9RKH0	0.342197	0
GGTTAGCACTCTGGACTCTGAA	tRF-22-RXPIN24YF	0.228728	0
GAGTGGCGCAGCGGAAGCGTGCTGGGC	tRF-27-54QFQ2FWQ8M	0.18769	0
GGCTCGTTGGTCTAGGGGTATGATTCTCGC	tRF-30-6978WPRLXN4V	0.0898934	0
TCCCACATGGTCTAGCGGTTAGGAT	tRF-25-86J8WPMN1E	0.364282	0
TCCCTGGTGGTCTAGTGGTTAGGATTC	tRF-27-87R8WP9N1E5	0.210777	0
GTTTCCGTAGTGTAGTGGTCATC	tRF-23-79MP9P9MDD	0.254379	0
GGTTGTAGTCCGTGCGAGAATACCA	tRF-25-RYVMMV5BU6	0.0830432	0
GCATTGGTGGTTCAGTGGTAGAATTCTC	tRF-28-PNR8YP9LOND5	0.126466	0
TCGTATAGTGGTTAGTACTCTGCG	tRF-24-WLV47PU9J8	0.150228	0
GGTTGTAGTCCGTGCGAGAATACC	tRF-24-RYVMMV5B2V	0.0878461	0
GTGTAATGGTTAGCACTCTGGACTCTGA	tRF-28-7LI3VF4YO90L	0.157687	0
GAGACCGGGGTTCGATTCCCCGACGGGGAG	tRF-30-5DMKYUYRLHR0	0.149568	0
CCGTGATCGTATAGTGGTTAGTACTCTGCG	tRF-30-34HWH3RXSINH	0.266707	0
GCGTTGGTGGTATAGTGGTAAGCATAGCTG	tRF-30-QNR8VP9LFQFY	0.0563304	0
GCGTTGGTGGTATAGTGGTTAGCATA	tRF-26-QNR8VP9NFQB	0.146719	0
GCTCCAGTGGCGCAATCGGTTAG	tRF-23-QR18LOW30H	0.404604	0
GGTTCCATAGTGTAGTGGTTATCACGTCTG	tRF-30-R9JP9P9NH5SY	0.0947833	0
GGAGATTTCAACTTAACTTGACCGC	tRF-25-62Z6EXEY0V	0.0375055	0
GTAGTCGTGGCCGAGTGGTTAAGGCGATGG	tRF-30-S3M8309NDJ58	0.121447	0
TCCCATATGGTCTAGCGGTTAGGATTCC	tRF-28-86V8WPMN1E0J	0.123122	0
TTCCCATATGGTCTAGCGGTTAG	tRF-23-YRH4SXQ30H	0.547774	0
CCGTGATCGTATAGTGGTTAGTACTC	tRF-26-34HWH3RXSID	0.135751	0
AGCAGAGTGGCGCAGCGGAAGCGTGCTGGG	tRF-30-FP18LPMBQ4NK	0.109075	0
TGGTTAGGATTCGGCGCTCTCACC	tRF-24-9N1EWJQ7FV	0.358337	0
TCATTGGTCGTGGTTGTAGTCCGTGCGAG	tRF-29-8NRS9NS3341S	0.2259	0
TCCCATATGGTCTAGCGGTTAGGATTCCTG	tRF-30-86V8WPMN1E8Y	0.0549561	0
GAGAAAGCTCACAAGAACTGCTAA	tRF-24-5BF900BYHF	0.228335	0
TAACCAAAACATCAGATTGTGAATCTGAC	tRF-29-U1BDHPIWOMJR	0.314909	0
AGTAAGGTCAGCTAAATAAGC	tRF-21-1OR6QOH0D	0.28223	0
GTTGTAGTCCGTGCGAGAATACCA	tRF-24-7W1R7HFEE2	0.123923	0
GGGTTCGATTCCCGGTCAGGGAACCA	tRF-26-RNLNK88KO1B	0.114515	0
GGGCCAGTGGCGCAATGGATAACG	tRF-24-R118LO9E08	0.154825	0
GGCCCCATGGTGTAATGGTTAGCACTCTGG	tRF-30-6RJ89O9NF5W8	0.0802701	0
CATGCCCCCATGTCTAACAACATGGC	tRF-26-JVK697BOJ8D	0.0507039	0
GTCAGGATGGCCGAGTGGTCTAAGGCGCC	tRF-29-SP58309MUK1V	0.118461	0
GAAAAAGTCATGGAGGCCATGGGGTT	tRF-26-OB1690PQR3E	0.0625037	0
TCCCACATGGTCTAGCGGTTAGGATT	tRF-26-86J8WPMN1EE	0.260774	0
GGTCCCATGGTGTAATGGTTAGC	tRF-23-RRJ89O9N9	0.137068	0
GCCCCAGTGGCCTAATGGATAAGGC	tRF-25-PR183O9EDJ	0.204831	0
GGGGAATTAGCTCAAATGGTAGA	tRF-23-R2IP4OI3X	0.068483	0
GAAAAAGTCATGGAGGCCATGGGGTTGG	tRF-28-OB1690PQR304	0.108383	0
GCGTTGGTGGTATAGTGGTTAGCATAGCTG	tRF-30-QNR8VP9NFQFY	0.0633302	0
GACCTCGTGGCGCAACGGTAGCGC	tRF-24-O7M8LOMLIM	0.267713	0
GCCCGGATAGCTCAGTCGGTAG	tRF-22-PS5P4PW3H	0.518252	0
GAGGCCCCGGGTTCAATCCCCGGC	tRF-24-5JK876HR19	0.121867	0
GAGAAAGCTCACAAGAACTGCTAAC	tRF-25-5BF900BY4D	0.194721	0
GCCCGGCTAGCTCAGTCGGTAGAGCATGGG	tRF-30-PSQP4PW3FJIK	0.113408	0
GTTAAGATGGCAGAGCCCGGTAATCGCAT	tRF-29-7O58J0K8UMII	0.210279	0
GCGTTGGTGGTATAGTGGTAAGCATA	tRF-26-QNR8VP9LFQB	0.196462	0
CGTATAGTGGTTAGTACTCTGC	tRF-22-MQ18Y3E7M	0.312745	0
GGTTAGCACTCTGGACTCTGAAT	tRF-23-RXPIN24Y7	0.230402	0
CGATTCCTTCCTTTTTTGCC	tRF-20-LN39NZZ1	0.179594	0
TGGTTCAGTGGTAGAATTCTCGC	tRF-23-9NJ4S2I7DM	0.191125	0
GGTAGCGTGGCCGAGCGGTCTAAGGC	tRF-26-RPM830MMUKD	0.113783	0
AAATGGCTGAGTGAAGCATTGGACTG	tRF-26-B4QU7BPN6I0	0.0653269	0
TCAAAGGTTCCGGGTTCGAGTCCCGGCGG	tRF-29-8BR9M3W08SI4	0.0857751	0
AGGTCCTGGGTTCGAGCCCCAGTGGAACC	tRF-29-1MNKYUPR180V	0.210913	0
TGATCGTATAGTGGTTAGTACTCTGC	tRF-26-XMSL73VL4YD	0.123521	0
GGTAGCGTGGCCGAGTGGTCTAAGGC	tRF-26-RPM8309MUKD	0.111511	0
AAAATGGCTGAGTGAAGCATTGGACTGT	tRF-28-BE6Y1UFQ9D0N	0.168744	0
GGTTCCATAGTGTAGTGGTTATC	tRF-23-R9JP9P9NDD	0.184052	0
GGTTTTTCATATCATTGGTCGTGG	tRF-24-RZYQHQ9M24	0.144148	0
CATAACCCAGAGGTCGATGGAT	tRF-22-JOKP1M58I	0.516616	0
GTTCTTGTAGTTGAAATACAACG	tRF-23-779PZBHF8	0.142021	0
TAGATTGAAGCCAGTTGATTAGGGT	tRF-25-VEX0K3XN13	0.297446	0
GGCCGCGTGGCCTAATGGATAAGG	tRF-24-6SM83O9E0Y	0.149534	0
GTTTCCGTAGTGTAGTGGTTATCACG	tRF-26-79MP9P9NH50	0.175269	0
GCCCGGCTAGCTCAGTCGGTAGAGCATGG	tRF-29-PSQP4PW3FJF4	0.0628148	0
CGTATAGTGGTTAGTACTCTGCGT	tRF-24-MQ18Y3E7IN	0.217889	0
TTAAGAGAACCAACACCTCTTTACAGTGAC	tRF-30-Y0FD2F37YF7D	0.273306	0
GAGAAAGCTCACAAGAACTGCTAACT	tRF-26-5BF900BY4DE	0.229996	0
GTTTCCGTAGTGTAGTGGTTATCAC	tRF-25-79MP9P9NH5	0.123756	0
CATTGGTCGTGGTTGTAGTCCGTGCGAGA	tRF-29-JYSWRYVMMVHX	0.309602	0
GGGGGTGTAGCTCAGTGGTAGAGC	tRF-24-RK9P4P9LH9	0.1696	0
TGGCTGAGTGAAGCATTGGACTGTA	tRF-25-9I54DFZ2NL	0.228031	0
GGTAGCGTGGCCGAGCGGTCTAAGGCGCTG	tRF-30-RPM830MMUKLY	0.142777	0
TTAGTACTCTGCGTTGTGGCCG	tRF-22-Y3E7QN7JK	0.114731	0
GCCTCCTAAGCCAGGGATTGTGG	tRF-23-P940KK5Y04	0.367382	0
GTTTCCGTAGTGTAGTGGTTATCACGTTCG	tRF-30-79MP9P9NH57S	0.109304	0
GAGTGAAGCATTGGACTGTAAA	tRF-22-54DFZ2NLF	0.301241	0
GTCACGGTGGCCGAGTGGTTAAGG	tRF-24-S5R8309N0Y	0.221765	0
CTTAGGAGATTTCAACTTAACTTGACCGCT	tRF-30-NP5EYONONU3I	0.112683	0
GCGTTGGTGGTATAGTGGTGAGCATA	tRF-26-QNR8VP94FQB	0.177817	0
ATAACCCAGAGGTCGATGGAT	tRF-21-HDK2RSI2E	0.364637	0
GGTAGCGTGGCCGAGCGGTCTAAGGCGCT	tRF-29-RPM830MMUK1W	0.117227	0
AGGAGATTTCAACTTAACTTGACCGCTCTG	tRF-30-10I9BZBZOS4Y	0.127041	0
GACCTCGTGGCGCAATGGTAGCGC	tRF-24-O7M8LO9LIM	0.153352	0
TCATATCATTGGTCGTGGTTGTAGTCCGTG	tRF-30-8L8NRS9NS334	0.205438	0
GCCGTGATCGTATAGTGGTTAGT	tRF-23-PW5SVP9NZ	0.274254	0
AAAATGGCTGAGTGAAGCATTGGACTGTA	tRF-29-BE6Y1UFQ9DKB	0.236227	0
ATGGTCTAGCGGTTAGGATTCCTGG	tRF-25-I34JRX6N38	0.0656816	0
GTTTCCGTAGTGTAGTGGTCATCAC	tRF-25-79MP9P9MH5	0.162111	0
GGTTCGATTCCCCGACGGGGAGCC	tRF-24-R959KUMKEV	0.216305	0
CGTGATCGTATAGTGGTTAGT	tRF-21-MUWLV47PE	0.399911	0
GTGGTTGTAGTCCGTGCGAGAATACC	tRF-26-739P8WQ0D5D	0.177662	0
TCCCTGGTGGTCTAGTGGTTAGGATTCGG	tRF-29-87R8WP9N1EJ4	0.0781189	0
TAGGAGATTTCAACTTAACTTGACCGCTCT	tRF-30-V25Z2IUIX1Q7	0.147706	0
TGGTAGAGCATTTGACTGCAGATC	tRF-24-9L5FZUNFID	0.153845	0
GGCTGAGTGAAGCATTGGACTGTA	tRF-24-6Y1UFQ9DKB	0.195071	0
GCCCGGCTAGCTCAGTCGGTAGA	tRF-23-PSQP4PW3X	0.340439	0
GCCCCCATGTCTAACAACATGGCT	tRF-24-PRJW4DBQIW	0.191281	0
CCGTGATCGTATAGTGGTTAGTACTCTGC	tRF-29-34HWH3RXSIHM	0.152921	0
GGGGAATTAGCTCAAATGGTAGAGC	tRF-25-R2IP4OI3FJ	0.0336455	0
GAAAAAGTCATGGAGGCCATG	tRF-21-OB1690PQ0	0.35727	0
GAGATTTCAACTTAACTTGACCGC	tRF-24-5EYONONU1M	0.0716298	0
ATAACCCAGAGGTCGATGGATCG	tRF-23-HDK2RSI20K	0.353529	0
GGTGTAATGGTTAGCACTCTGGA	tRF-23-RWD8YJE7DX	0.387635	0
GAAAAAGTCATGGAGGCCATGG	tRF-22-OB1690PQ4	0.239227	0
GGTCGTGGTTGTAGTCCGTGCGAGAATACC	tRF-30-RS9NS334L2H1	0.19465	0
CTTATAATGCCGAGGTTGTGAGT	tRF-23-NQDVLKZ4Z	0.375367	0
CGTGGTTGTAGTCCGTGCGAGAATACCA	tRF-28-M8ZLSSXUOLD2	0.219316	0
AAAACATCAGATTGTGAATCTGAC	tRF-24-BDHPIWOMJR	0.116753	0
GTTTCCGTAGTGTAGTGGTCATCACG	tRF-26-79MP9P9MH50	0.222428	0
GAGAAAGCTCACAAGAACTGCTA	tRF-23-5BF900BYDO	0.307995	0
TAGATTGAAGCCAGTTGATTAGGG	tRF-24-VEX0K3XNEY	0.147691	0
GATTTCAACTTAACTTGACCGCT	tRF-23-5Z2IUIX1DW	0.0929558	0
GGTTTTTCATATCATTGGTCGTGGTTGTAG	tRF-30-RZYQHQ9M739P	0.146348	0
GTTAAGATGGCAGAGCCCGGTA	tRF-22-7O58J0K8O	0.246729	0
GGGGGATTAGCTCAAATGGTAGA	tRF-23-RKIP4OI3X	0.102263	0
GCGCCGCTGGTGTAGTGGTATCATGCAAG	tRF-29-Q1Q89P9L84FS	0.209864	0
CATTGGTCGTGGTTGTAGTCCGTG	tRF-24-JYSWRYVMH0	0.120661	0
ATCCCTGGTGGTCTAGTGGTTAGGATTCGG	tRF-30-HR94SX73V2Y8	0.165755	0
GGGGGTGTAGCTCAGTGGTAGA	tRF-22-RK9P4P9LL	0.307799	0
AGACCGGGGTTCGATTCCCCGACGGGGAGC	tRF-30-F1R3WE8RO86J	0.170147	0
ATTGGTCGTGGTTGTAGTCCGTGCGAGA	tRF-28-I8W47W1R7HX	0.238456	0
TGGTTGTAGTCCGTGCGAGAATACC	tRF-25-9NS334L2H1	0.12134	0
TCGATTCCTTCCTTTTTTGCC	tRF-21-WE8Z3ZZVD	0.250757	0
GGGGATGTAGCTCAGTGGTAGAGCGC	tRF-26-R29P4P9L5HD	0.15494	0
TATGATAATCATATTTACCAACC	tRF-23-VUUMHNU6V	0.223253	0
GGCGCGGTGGCCAAGTGGTAAG	tRF-22-6VR8K09LH	0.29914	0
AAGGGCTTAGCTTAATTAAAGTGGC	tRF-25-DKNPNOYB7J	0.0590257	0
TTCAGTTGATGCAGAGTGGGGTTTTGCAGT	tRF-30-YPZEP27K7ZP3	0.0980096	0
GAGATTTCAACTTAACTTGACCGCTCTG	tRF-28-5EYONONU3IDP	0.166373	0
GAAAAAGTCATGGAGGCCATGGGGT	tRF-25-OB1690PQR3	0.161655	0
TAGGATGGGGTGTGATAGGTGGCACG	tRF-26-V29K9UV3650	0.136957	0
GGGGTTAGGCCTCTTTTTACCACC	tRF-24-R3VJ4ZZ5FV	0.137347	0
GCCCGGATAGCTCAGTCGGTAGAGCAT	tRF-27-PS5P4PW3FJI	0.0578693	0
TTAGGAGATTTCAACTTAACTTGACCGCTC	tRF-30-YKFN8DYDZDL9	0.16607	0
GGGCCAGTGGCGCAATGGATAACGC	tRF-25-R118LO9EBV	0.125308	0
TTGGTCTAGGGGTATGATTCTCGC	tRF-24-Z34KRQ59JM	0.350547	0
TAACCCAGAGGTCGATGGATCG	tRF-22-U1J0SU9EK	0.592719	0
CATTGGTCGTGGTTGTAGTCCGT	tRF-23-JYSWRYVMDN	0.153126	0
GGTTCCATGGTGTAATGGTTAGCA	tRF-24-R9J89O9NEU	0.12591	0
CCCTGGTGGTCTAGTGGTTAGGATTCGGCG	tRF-30-KY7343RX6NMH	0.335999	0
GCTGTGATGGCCGAGTGGTTAAGGC	tRF-25-QW58309NDJ	0.0670598	0
AACCAAAACATCAGATTGTGAATCTGACA	tRF-29-B6BF82Z4D7HU	0.16516	0
GGTAGCGTGGCCGAGTGGTCTA	tRF-22-RPM8309MO	0.288005	0
AAATGGCTGAGTGAAGCATTGGACTGTA	tRF-28-B4QU7BPN6I0B	0.186595	0
TATGGTCTAGCGGTTAGGATTCCTGG	tRF-26-V8WPMN1E8Y0	0.0738245	0
GCCCGGATAGCTCAGTCGGTAGAGCATCAG	tRF-30-PS5P4PW3FJHP	0.167258	0
TCATTGGTCGTGGTTGTAGTCCG	tRF-23-8NRS9NS3DK	0.156158	0
GTATAGTGGTTAGTACTCTGCG	tRF-22-SL73VL4YK	0.355678	0
TCCCTGGTGGTCTAGTGGCTAGGATTCGGC	tRF-30-87R8WP9I1EWJ	0.24961	0
TATCATTGGTCGTGGTTGTAGT	tRF-22-V6Z3M8ZLN	0.143949	0
GCCCGGATAGCTCAGTCGGTAGAGCATCA	tRF-29-PS5P4PW3FJF2	0.146356	0
GTGGTTGTAGTCCGTGCGAGAATA	tRF-24-739P8WQ0EB	0.169723	0
AGCTCCGAGGTGATTTTCATATT	tRF-23-F9LKXNYQDE	0.16112	0
ATAATGCCGAGGTTGTGAGTTC	tRF-22-HEPURYX35	0.221969	0
TAAATACAGACCAAGAGCCTTCA	tRF-23-UE02K0F702	0.0346455	0
TCAGTCGGTAGAGCATGGGACTCT	tRF-24-83ML5F92H3	0.130883	0
ATTGTGAATCTGACAACAGAGGCTTACGA	tRF-29-IWOMXF026ZEL	0.0393211	0
CTCACAAGAACTGCTAACTCATG	tRF-23-45DBNIB9D0	0.208388	0
GGTTAGCACTCTGGACTCTGAATC	tRF-24-RXPIN24YED	0.097005	0
GTCGTGGTTGTAGTCCGTGCGAGA	tRF-24-SWRYVMMVHX	0.0762903	0
GCAGAGCCCGGTAATCGCATA	tRF-21-P2PSSELQB	0.165246	0
GCGTTGGTGGTATAGTGGTGAGCAT	tRF-25-QNR8VP94FQ	0.237503	0
GGCCCCATGGTGTAATGGTTAGC	tRF-23-6RJ89O9N9	0.170709	0
CTGAGTGAAGCATTGGACTGTAA	tRF-23-N0X0JYOY0F	0.163301	0
TCGTGGTTGTAGTCCGTGCGAGAATACCA	tRF-29-W47W1R7HFEE2	0.285755	0
GATTTCAACTTAACTTGACCG	tRF-21-5Z2IUIX10	0.347633	0
TGGGTTTAAGTCCCATTGGTCTA	tRF-23-93Y086Z3DO	0.0894108	0
TGGATAACGCGTCTGACTACGG	tRF-22-9EBVSYE54	0.284887	0
ATGGATAACGCGTCTGACTACGG	tRF-23-I2UHM7OXD4	0.242009	0
GCAGAAGGTCCTGGGTTCGAGCCCCAGTGG	tRF-30-P21MNKYUPR18	0.146234	0
GCATTGGTGGTTCAGTGGTAGAATTC	tRF-26-PNR8YP9LOND	0.200852	0
CCTGGTGGTCTAGTGGTTAGGATTCGGCGC	tRF-30-389MV47P596V	0.219137	0
TCATTGGTCGTGGTTGTAGTCCGTG	tRF-25-8NRS9NS334	0.107473	0
TAACCAAAACATCAGATTGTGA	tRF-22-U1BDHPIWL	0.228053	0
CGTGGTTGTAGTCCGTGCGAGAATACC	tRF-27-M8ZLSSXUOLJ	0.133671	0
CCGTGATCGTATAGTGGTTAGTA	tRF-23-34HWH3RX0B	0.130386	0
CACTGAAAATGTTTAGACGGGCT	tRF-23-2YBE7XO8DW	0.0854493	0
GGTAAAATGGCTGAGTGAAGCATTGGACT	tRF-29-ROD8N0X0JYHW	0.27301	0
TTGGTGGTTCAGTGGTAGAATTCTCGC	tRF-27-Z3R918VBY9M	0.090688	0
TTAACCAAAACATCAGATTGTGA	tRF-23-YD2BJ65Y0L	0.14223	0
GCCGTGATCGTATAGTGGTTAGTACT	tRF-26-PW5SVP9N15E	0.0542674	0
GACCCAGTGGCCTAATGGATAAGGCATC	tRF-28-OR183O9EDJDD	0.330636	0
CCGTGATCGTATAGTGGTTAGTACTCT	tRF-27-34HWH3RXSI3	0.213253	0
ATAACCCAGAGGTCGATGGATCGAAA	tRF-26-HDK2RSI2WBB	0.0734013	0
GTCAGGATGGCCGAGCGGTCTAA	tRF-23-SP5830MM0F	0.265907	0
CATATCATTGGTCGTGGTTGTAGTCCGTGC	tRF-30-JQJYSWRYVMMV	0.200469	0
CAGGGTTCAAGTCCCTGTTCGG	tRF-22-JKYOSR994	0.238109	0
GGGGGTATAGCTCAGTGGTAGAGC	tRF-24-RKVP4P9LH9	0.113368	0
GTCAGGATGGCCGAGCGGTCTAAGGCGCT	tRF-29-SP5830MMUK1W	0.101698	0
ATGGTTTTTCATATCATTGGTCGTGGTTGT	tRF-30-I3Z9HMI8W47W	0.154375	0
GTGGTTGTAGTCCGTGCGAGAATAC	tRF-25-739P8WQ0D5	0.213686	0
AGATTTCAACTTAACTTGACCG	tRF-22-FN8DYDZDK	0.223033	0
GCCCCCATGTCTAACAACATGGC	tRF-23-PRJW4DBQD9	0.309969	0
GTGGTTCAGTGGTAGAATTCTCGC	tRF-24-7383RPD9JM	0.0674267	0
GCAGCGATGGCCGAGTGGTTAAGGC	tRF-25-PJ58309NDJ	0.0858944	0
AGTGGCGCAGCGGAAGCGTGCTGGGC	tRF-26-18LPMBQ4NKD	0.303884	0
ATCATTGGTCGTGGTTGTAGTCCGTG	tRF-26-HQ9M739P8W0	0.109593	0
GGTTCGAGTCCCGGCGGAGTCGCCA	tRF-25-R95M3J63L6	0.14566	0
ATGGCTGAGTGAAGCATTGGACTGT	tRF-25-IJX3OJI8EW	0.148725	0
TTCGATTCCTTCCTTTTTTGCC	tRF-22-YUY78ZZYJ	0.150741	0
GGCTCCAGTCTCTTCGGGGGCGTGG	tRF-25-69JMW9RKM8	0.329986	0
GGAGATTTCAACTTAACTTGACCG	tRF-24-62Z6EXEYEK	0.111606	0
CATATGGTCTAGCGGTTAGGATTCCTGG	tRF-28-JQR7F8YKIR04	0.0287393	0
CATATCATTGGTCGTGGTTGTAG	tRF-23-JQJYSWRY0H	0.145316	0
ACTTAGGAGATTTCAACTTAACTTGACCGC	tRF-30-EX62Z6EXEY0V	0.181637	0
GGGGATGTAGCTCAGTGGTAGAGCGCGCGC	tRF-30-R29P4P9L5HLV	0.208095	0
CTAAGCCAGGGATTGTGGGTTCG	tRF-23-40KK5Y930K	0.191232	0
AAAACATCAGATTGTGAATCTGACA	tRF-25-BDHPIWOMXF	0.220212	0
TTGGTCGTGGTTGTAGTCCGTGCG	tRF-24-Z3M8ZLSSJ8	0.124457	0
CTGATTTGCGTTCAGTTGATGCA	tRF-23-NEZHYPZEDU	0.182938	0
CAGAGAATAGTTTAAATTAGAATC	tRF-24-J0DPZOIPED	0.30195	0
TTAGTACTCTGCGTTGTGGCCGC	tRF-23-Y3E7QN7JDM	0.243258	0
GTCGTGGTTGTAGTCCGTGCGAGAA	tRF-25-SWRYVMMV5B	0.0610675	0
AATGGCTGAGTGAAGCATTGGACTG	tRF-25-D8N0X0JYOY	0.292922	0
GTTTCCGTAGTGGAGTGGTTATCACGTTCG	tRF-30-79MP909NH57S	0.0139676	0
GAGATTTCAACTTAACTTGACCG	tRF-23-5EYONONUDK	0.119576	0
GTCGTGGTTGTAGTCCGTGCGAGAATAC	tRF-28-SWRYVMMV5B01	0.106606	0
TGATCGTATAGTGGTTAGTACTCTGCGTTG	tRF-30-XMSL73VL4YMY	0.175716	0
TAAAATGGCTGAGTGAAGCATTGGACTGT	tRF-29-UB9I54DFZ2HN	0.335887	0
GGGGATGTAGCTCAGTGGTAGA	tRF-22-R29P4P9LL	0.439476	0
CACTTAGGAGATTTCAACTTAACTTGACCG	tRF-30-2Z10I9BZBZOS	0.201988	0
GGAGACCGGGGTTCGATTCCCCGACGGGG	tRF-29-623K7SIR3DIY	0.227359	0
GGGGGTATAGCTCAGTGGTAGAGCATTTG	tRF-29-RKVP4P9L5FKP	0.144077	0
CGTGATCGTATAGTGGTTAGTACTCTGCGT	tRF-30-MUWLV47PU9XW	0.16768	0
TCATTGGTCGTGGTTGTAGTCCGT	tRF-24-8NRS9NS31N	0.0565144	0
GCCGTGATCGTATAGTGGTTAGTACTCTGC	tRF-30-PW5SVP9N15WV	0.0725789	0
TTGGTCGTGGTTGTAGTCCGTGCGAGAAT	tRF-29-Z3M8ZLSSXUH7	0.256321	0
GGGGGTATAGCTCAGTGGTAGA	tRF-22-RKVP4P9LL	0.215421	0
GTTAAGATGGCAGAGCCCGGTAAT	tRF-24-7O58J0K827	0.0933061	0
GGTTCCATAGTGTAGTGGTTATCACG	tRF-26-R9JP9P9NH50	0.145511	0
GCTGAGTGAAGCATTGGACTGTA	tRF-23-QU7BPN6I0B	0.195615	0
TTATAATGCCGAGGTTGTGAGT	tRF-22-YLI1539UN	0.343255	0
GAAGGTCCTGGGTTCGAGCCCCAGTGGAAC	tRF-30-OK8YR951K36D	0.136748	0
GTGGTTGTAGTCCGTGCGAGAAT	tRF-23-739P8WQ07	0.15668	0
GTGGTTGTAGTCCGTGCGAGAATACCA	tRF-27-739P8WQ0D52	0.204921	0
GATTGTGAATCTGACAACAGAGGCTTACG	tRF-29-5YXENDBP1I28	0.110333	0
GTTGATGCAGAGTGGGGTTTTGCA	tRF-24-7UXP18RZJU	0.0935276	0
TCCCATATGGTCTAGCGGTTAGGATTC	tRF-27-86V8WPMN1E5	0.113637	0
TGCAACTCCAAATAAAAGTACC	tRF-22-XO46DODLJ	0.11784	0
CCGTGATCGTATAGTGGTTAGTAC	tRF-24-34HWH3RX21	0.147917	0
CTCACAAGAACTGCTAACTCATGC	tRF-24-45DBNIB9FM	0.187415	0
GGCCGGTTAGCTCAGTTGGTTAGAGC	tRF-26-6S7P4PZ3V0D	0.0819396	0
GGTGGTCTAGTGGTTAGGATTCGGC	tRF-25-R8WP9N1EWJ	0.037969	0
GTCAGGATGGCCGAGCGGTCTA	tRF-22-SP5830MMO	0.422493	0
TAACAGCTATCCATTGGTCTTAG	tRF-23-UFQQKNR70H	0.108933	0
GTTAAGATGGCAGAGCCCGGTAATCGCA	tRF-28-7O58J0K8UMDU	0.0866824	0
TGCCCCCATGTCTAACAACATGGC	tRF-24-XRK4WO2FJ9	0.296667	0
GAGTGAAGCATTGGACTGTAAATC	tRF-24-54DFZ2NLED	0.112804	0
AGTAAGGTCAGCTAAATAAGCTATCGGGCC	tRF-30-1OR6QOH04MR1	0.398534	0
TTCAAAGGTTCCGGGTTCGAGTCCCGGCGG	tRF-30-YO1N3KYUSR68	0.06725	0
CGTGGTTGTAGTCCGTGCGAGAAT	tRF-24-M8ZLSSXUH7	0.0762035	0
ATTTCAACTTAACTTGACCGCT	tRF-22-I9BZBZOS3	0.126747	0
GGTTTAAGTCCCATTGGTCTAGCC	tRF-24-RZDMKNR7EV	0.0803313	0
CAGGATGGCCGAGCGGTCTAAGGC	tRF-24-J2915HSXE9	0.258657	0
GTCAGGATGGCCGAGTGGTCTAAGGC	tRF-26-SP58309MUKD	0.122748	0
TGGTCGTGGTTGTAGTCCGTGCG	tRF-23-9M739P8WD8	0.169171	0
GCGTTGGTGGTATAGTGGTTAGC	tRF-23-QNR8VP9N9	0.151207	0
TGGTCTAGGGGTATGATTCTCGG	tRF-23-9MVKS4I7D4	0.392939	0
TTGGTCTAGGGGTATGATTCTCG	tRF-23-Z34KRQ590K	0.175859	0
GTTCGATTCCTTCCTTTTTTGCC	tRF-23-7SIRY7ZZDV	0.137954	0
GCATGGGTGGTTCAGTGGTAGAATT	tRF-25-P4R8YP9LON	0.172553	0
GTCGTGGTTGTAGTCCGTGCGAGAATA	tRF-27-SWRYVMMV5BO	0.0998364	0
GGGGGTATAGCTCAGTGGGTAGAGCATTTG	tRF-30-RKVP4P93FJIY	0.132424	0
GACCTCGTGGCGCAATGGTAGC	tRF-22-O7M8LO9LM	0.381822	0
CAAAACATCAGATTGTGAATCTGACA	tRF-26-2BJ65YXENDB	0.342541	0
GTTTCCGTAGTGTAGTGGTTATCACGTTC	tRF-29-79MP9P9NH525	0.122657	0
AGTGGTTAGTACTCTGCGTTGT	tRF-22-18Y3E7QNN	0.325919	0
TGGTTGTAGTCCGTGCGAGAATACCA	tRF-26-9NS334L2H1B	0.187633	0
ATTGTGAATCTGACAACAGAGGCTTAC	tRF-27-IWOMXF026Z1	0.155447	0
GATTTCAACTTAACTTGACCGCTCTG	tRF-26-5Z2IUIX1Q70	0.163765	0
ACCAGGATGGCCGAGTGGTTAAGG	tRF-24-0P58309N0Y	0.160858	0
TAACGCCAAGGTCGCGGGTTCGA	tRF-23-UHK0SVRNDL	0.528137	0
GCAGAGCCCGGTAATCGCATAAA	tRF-23-P2PSSELQ6	0.0546291	0
CCGGGTTCGATTCCCGGTCAGGGAACCA	tRF-28-3KYUYRR6RBD2	0.160139	0
CCCACATGGTCTAGCGGTTAGGATTCCTGG	tRF-30-K5I34JRX6N38	0.104602	0
TCCTCGTTAGTATAGTGGTGAGTATCCCCG	tRF-30-897PVP941QKS	0.15289	0
CTCTGAATCCAGCGATCCGAGTTC	tRF-24-4YDRFU8U25	0.16236	0
GGGGTTAGGCCTCTTTTTACCACCA	tRF-25-R3VJ4ZZ526	0.248732	0
GGTTAGTACTCTGCGTTGTGGCCG	tRF-24-RXSINHZ4IK	0.106637	0
TGGCTGAGTGAAGCATTGGACTGT	tRF-24-9I54DFZ2HN	0.224574	0
GAACCAACACCTCTTTACAGTGAC	tRF-24-O1B54ZUPJR	0.12759	0
GGTTCCATAGTGTAGCGGTTATCACGTCTG	tRF-30-R9JP9PMNH5SY	0.108998	0
GTTTTTCATATCATTGGTCGTGG	tRF-23-7Z8L8NRS04	0.153672	0
GGGGGTATAGCTCAGGGGTAGAGCATTTG	tRF-29-RKVP4PRL5FKP	0.113375	0
ATTGTGAATCTGACAACAGAGGCTTACG	tRF-28-IWOMXF026Z8	0.17359	0
AATGGCTGAGTGAAGCATTGGACTGTA	tRF-27-D8N0X0JYOYO	0.178899	0
TAGGATGGGGTGTGATAGGTGG	tRF-22-V29K9UV34	0.187921	0
CACTGTAAAGCTAACTTAGCATTA	tRF-24-2YU04DYJFO	0.386207	0
TAGGATGGGGTGTGATAGGTGGCA	tRF-24-V29K9UV3IU	0.0961472	0
[truncated: 3,261 more rows]

## Sheet: isomiRs Clinical FDR=5%
Comparison	isomiR	q-value(%)
[truncated: 4,934 more rows]

## Sheet: tRFs Clinical FDR=5%
Comparison	tRF Sequence	tRF License Plate	q-value(%)
[truncated: 8,983 more rows]

[truncated: 1 more sheets: Clinical Sample Info]
