# Supplementary material for: Profiles of miRNA Isoforms and tRNA Fragments in Prostate Cancer
Source: Sci Rep. 2018 Mar 28;8:5314. doi: 10.1038/s41598-018-22488-2 (PMC5871839; doi:10.1038/s41598-018-22488-2)
Supplement: Supplementary file 4 — Supplemental Table 3 [file 41598_2018_22488_MOESM4_ESM.xlsx]

## Sheet: Correlations miRNA-miRNA
miRNA	miRNA	Spearman r	P value	Corrected p value (FDR method)
hsa-miR-200b-3p	hsa-miR-200a-3p	0.92847	0	0
hsa-miR-200b-3p	hsa-miR-200a-5p	0.885089	0	0
hsa-miR-200b-3p	hsa-miR-200b-5p	0.83044	0	0
hsa-miR-200b-3p	hsa-miR-429	0.87073	0	0
hsa-miR-200a-3p	hsa-miR-200b-3p	0.92847	0	0
hsa-miR-200a-3p	hsa-miR-200a-5p	0.804621	0	0
hsa-miR-200a-3p	hsa-miR-429	0.880783	0	0
hsa-miR-143-3p	hsa-mir-151a	-0.768817	0	0
hsa-miR-143-3p	hsa-miR-93-5p	-0.769787	0	0
hsa-miR-26b-3p	hsa-let-7g-3p	0.756527	0	0
hsa-miR-30a-3p	hsa-miR-30c-2-3p	0.771345	0	0
hsa-miR-182-5p	hsa-miR-183-5p	0.938646	0	0
hsa-miR-23b-3p	hsa-miR-27b-3p	0.783747	0	0
hsa-miR-23b-3p	hsa-miR-23a-3p	0.785661	0	0
hsa-miR-27b-3p	hsa-miR-23b-3p	0.783747	0	0
hsa-miR-27b-3p	hsa-miR-27a-3p	0.777845	0	0
hsa-miR-200a-5p	hsa-miR-200b-3p	0.885089	0	0
hsa-miR-200a-5p	hsa-miR-200a-3p	0.804621	0	0
hsa-miR-200a-5p	hsa-miR-200b-5p	0.819377	0	0
hsa-miR-200a-5p	hsa-miR-429	0.79927	0	0
hsa-miR-30e-5p	hsa-let-7g-3p	0.757662	0	0
hsa-miR-708-5p	hsa-miR-708-3p	0.782446	0	0
hsa-miR-30c-2-3p	hsa-miR-30a-3p	0.771345	0	0
hsa-let-7g-3p	hsa-miR-26b-3p	0.756527	0	0
hsa-let-7g-3p	hsa-miR-30e-5p	0.757662	0	0
hsa-let-7g-3p	hsa-miR-455-3p	0.7698	0	0
hsa-let-7g-3p	hsa-miR-331-3p	0.827821	0	0
hsa-miR-141-3p	hsa-miR-19b-3p	0.787607	0	0
hsa-miR-337-3p	hsa-miR-127-5p	0.766397	0	0
hsa-miR-221-3p	hsa-miR-222-3p	0.908938	0	0
hsa-miR-29b-2-5p	hsa-miR-29c-5p	0.755696	0	0
hsa-miR-455-3p	hsa-let-7g-3p	0.7698	0	0
hsa-miR-455-3p	hsa-miR-143-5p	0.757231	0	0
hsa-miR-20b-3p	hsa-miR-363-3p	0.830707	0	0
hsa-miR-20b-3p	hsa-miR-20b-5p	0.885526	0	0
hsa-miR-20b-3p	hsa-miR-106a-5p	0.781442	0	0
hsa-miR-200b-5p	hsa-miR-200b-3p	0.83044	0	0
hsa-miR-200b-5p	hsa-miR-200a-5p	0.819377	0	0
hsa-miR-222-3p	hsa-miR-221-3p	0.908938	0	0
hsa-miR-708-3p	hsa-miR-708-5p	0.782446	0	0
hsa-miR-99a-3p	hsa-miR-125b-5p	0.787932	0	0
hsa-miR-92a-3p	hsa-miR-17-5p	0.836737	0	0
hsa-miR-92a-3p	hsa-miR-19b-3p	0.750228	0	0
hsa-miR-92a-3p	hsa-miR-20a-5p	0.783977	0	0
hsa-miR-199b-5p	hsa-miR-199a-5p	0.876674	0	0
hsa-let-7c-5p	hsa-miR-125b-2-3p	0.790485	0	0
hsa-miR-23a-3p	hsa-miR-23b-3p	0.785661	0	0
hsa-miR-23a-3p	hsa-miR-27a-3p	0.75167	0	0
hsa-miR-23a-3p	hsa-miR-181c-5p	0.758274	0	0
hsa-miR-23a-3p	hsa-miR-199a-3p	0.788005	0	0
hsa-miR-145-5p	hsa-miR-133a-3p	0.834189	0	0
hsa-miR-133a-3p	hsa-miR-145-5p	0.834189	0	0
hsa-miR-127-5p	hsa-miR-337-3p	0.766397	0	0
hsa-miR-127-5p	hsa-miR-409-5p	0.758274	0	0
hsa-miR-183-5p	hsa-miR-182-5p	0.938646	0	0
hsa-miR-17-5p	hsa-miR-92a-3p	0.836737	0	0
hsa-miR-17-5p	hsa-miR-19a-3p	0.783716	0	0
hsa-miR-17-5p	hsa-miR-17-3p	0.773632	0	0
hsa-miR-17-5p	hsa-miR-93-5p	0.840175	0	0
hsa-miR-17-5p	hsa-miR-19b-3p	0.885274	0	0
hsa-miR-17-5p	hsa-miR-20a-5p	0.956786	0	0
hsa-miR-17-5p	hsa-miR-19b-1-5p	0.771902	0	0
hsa-miR-532-5p	hsa-miR-660-5p	0.777086	0	0
hsa-miR-125b-5p	hsa-miR-99a-3p	0.787932	0	0
hsa-miR-125b-5p	hsa-miR-99a-5p	0.833321	0	0
hsa-miR-125b-2-3p	hsa-let-7c-5p	0.790485	0	0
hsa-miR-125b-2-3p	hsa-miR-99a-5p	0.798201	0	0
hsa-miR-153-5p	hsa-miR-153-3p	0.790945	0	0
hsa-miR-363-3p	hsa-miR-20b-3p	0.830707	0	0
hsa-miR-363-3p	hsa-miR-20b-5p	0.900291	0	0
hsa-miR-363-3p	hsa-miR-106a-5p	0.845742	0	0
hsa-miR-451a	hsa-miR-144-5p	0.804977	0	0
hsa-miR-181a-5p	hsa-miR-181b-5p	0.877478	0	0
hsa-miR-582-3p	hsa-miR-582-5p	0.789694	0	0
hsa-miR-542-3p	hsa-miR-450b-5p	0.758173	0	0
hsa-miR-542-3p	hsa-miR-450a-5p	0.755959	0	0
hsa-miR-582-5p	hsa-miR-582-3p	0.789694	0	0
hsa-miR-500a-3p	hsa-miR-501-3p	0.839719	0	0
hsa-miR-181b-5p	hsa-miR-181a-5p	0.877478	0	0
hsa-miR-199a-5p	hsa-miR-199b-5p	0.876674	0	0
hsa-miR-429	hsa-miR-200b-3p	0.87073	0	0
hsa-miR-429	hsa-miR-200a-3p	0.880783	0	0
hsa-miR-429	hsa-miR-200a-5p	0.79927	0	0
hsa-miR-181c-3p	hsa-miR-181c-5p	0.888254	0	0
hsa-miR-150-5p	hsa-miR-142-5p	0.846099	0	0
hsa-miR-3065-3p	hsa-miR-3065-5p	0.755358	0	0
hsa-mir-151a	hsa-miR-143-3p	-0.768817	0	0
hsa-mir-151a	hsa-miR-93-5p	0.769648	0	0
hsa-mir-151a	hsa-miR-151a-5p	0.756419	0	0
hsa-miR-142-3p	hsa-miR-142-5p	0.755976	0	0
hsa-miR-136-5p	hsa-miR-136-3p	0.815277	0	0
hsa-miR-136-5p	hsa-miR-199a-3p	0.782384	0	0
hsa-miR-136-3p	hsa-miR-136-5p	0.815277	0	0
hsa-miR-136-3p	hsa-miR-199a-3p	0.786552	0	0
hsa-miR-19a-3p	hsa-miR-17-5p	0.783716	0	0
hsa-miR-19a-3p	hsa-miR-19b-3p	0.875314	0	0
hsa-miR-19a-3p	hsa-miR-20a-5p	0.75641	0	0
hsa-miR-17-3p	hsa-miR-17-5p	0.773632	0	0
hsa-miR-17-3p	hsa-miR-20a-5p	0.801941	0	0
hsa-miR-17-3p	hsa-miR-19b-1-5p	0.757288	0	0
hsa-miR-93-5p	hsa-miR-143-3p	-0.769787	0	0
hsa-miR-93-5p	hsa-miR-17-5p	0.840175	0	0
hsa-miR-93-5p	hsa-mir-151a	0.769648	0	0
hsa-miR-93-5p	hsa-miR-20a-5p	0.831424	0	0
hsa-miR-27a-3p	hsa-miR-27b-3p	0.777845	0	0
hsa-miR-27a-3p	hsa-miR-23a-3p	0.75167	0	0
hsa-miR-127-3p	hsa-miR-379-5p	0.825035	0	0
hsa-miR-127-3p	hsa-miR-134-5p	0.807719	0	0
hsa-miR-127-3p	hsa-miR-381-3p	0.801968	0	0
hsa-miR-127-3p	hsa-miR-410-3p	0.755808	0	0
hsa-miR-20b-5p	hsa-miR-20b-3p	0.885526	0	0
hsa-miR-20b-5p	hsa-miR-363-3p	0.900291	0	0
hsa-miR-20b-5p	hsa-miR-106a-5p	0.92256	0	0
hsa-miR-99a-5p	hsa-miR-125b-5p	0.833321	0	0
hsa-miR-99a-5p	hsa-miR-125b-2-3p	0.798201	0	0
hsa-miR-379-5p	hsa-miR-127-3p	0.825035	0	0
hsa-miR-379-5p	hsa-miR-134-5p	0.809241	0	0
hsa-miR-181c-5p	hsa-miR-23a-3p	0.758274	0	0
hsa-miR-181c-5p	hsa-miR-181c-3p	0.888254	0	0
hsa-miR-143-5p	hsa-miR-455-3p	0.757231	0	0
hsa-miR-194-5p	hsa-miR-192-5p	0.830936	0	0
hsa-miR-409-5p	hsa-miR-127-5p	0.758274	0	0
hsa-miR-19b-3p	hsa-miR-141-3p	0.787607	0	0
hsa-miR-19b-3p	hsa-miR-92a-3p	0.750228	0	0
hsa-miR-19b-3p	hsa-miR-17-5p	0.885274	0	0
hsa-miR-19b-3p	hsa-miR-19a-3p	0.875314	0	0
hsa-miR-19b-3p	hsa-miR-20a-5p	0.840454	0	0
hsa-miR-19b-3p	hsa-miR-106a-5p	0.759926	0	0
hsa-miR-134-5p	hsa-miR-127-3p	0.807719	0	0
hsa-miR-134-5p	hsa-miR-379-5p	0.809241	0	0
hsa-miR-381-3p	hsa-miR-127-3p	0.801968	0	0
hsa-miR-192-5p	hsa-miR-194-5p	0.830936	0	0
hsa-miR-29c-5p	hsa-miR-29b-2-5p	0.755696	0	0
hsa-miR-660-5p	hsa-miR-532-5p	0.777086	0	0
hsa-miR-151a-5p	hsa-mir-151a	0.756419	0	0
hsa-miR-501-3p	hsa-miR-500a-3p	0.839719	0	0
hsa-miR-20a-5p	hsa-miR-92a-3p	0.783977	0	0
hsa-miR-20a-5p	hsa-miR-17-5p	0.956786	0	0
hsa-miR-20a-5p	hsa-miR-19a-3p	0.75641	0	0
hsa-miR-20a-5p	hsa-miR-17-3p	0.801941	0	0
hsa-miR-20a-5p	hsa-miR-93-5p	0.831424	0	0
hsa-miR-20a-5p	hsa-miR-19b-3p	0.840454	0	0
hsa-miR-20a-5p	hsa-miR-19b-1-5p	0.75503	0	0
hsa-miR-144-5p	hsa-miR-451a	0.804977	0	0
hsa-miR-153-3p	hsa-miR-153-5p	0.790945	0	0
hsa-miR-106a-5p	hsa-miR-20b-3p	0.781442	0	0
hsa-miR-106a-5p	hsa-miR-363-3p	0.845742	0	0
hsa-miR-106a-5p	hsa-miR-20b-5p	0.92256	0	0
hsa-miR-106a-5p	hsa-miR-19b-3p	0.759926	0	0
hsa-miR-19b-1-5p	hsa-miR-17-5p	0.771902	0	0
hsa-miR-19b-1-5p	hsa-miR-17-3p	0.757288	0	0
hsa-miR-19b-1-5p	hsa-miR-20a-5p	0.75503	0	0
hsa-miR-199a-3p	hsa-miR-23a-3p	0.788005	0	0
hsa-miR-199a-3p	hsa-miR-136-5p	0.782384	0	0
hsa-miR-199a-3p	hsa-miR-136-3p	0.786552	0	0
hsa-miR-410-3p	hsa-miR-127-3p	0.755808	0	0
hsa-miR-450b-5p	hsa-miR-542-3p	0.758173	0	0
hsa-miR-142-5p	hsa-miR-150-5p	0.846099	0	0
hsa-miR-142-5p	hsa-miR-142-3p	0.755976	0	0
hsa-miR-1911-5p	hsa-miR-1298-3p	0.757136	0	0
hsa-miR-450a-5p	hsa-miR-542-3p	0.755959	0	0
hsa-miR-331-3p	hsa-let-7g-3p	0.827821	0	0
hsa-miR-1298-3p	hsa-miR-1911-5p	0.757136	0	0
hsa-miR-3065-5p	hsa-miR-3065-3p	0.755358	0	0

## Sheet: Correlations isomiR-isomiR
isomiR	isomiR	Spearman r	P value	Corrected p value (FDR method)
MIMAT0000318&MI0000342&hsa-miR-200b-3p&offsets|0|+1|TAATACTGCCTGGTAATGATGAC	MIMAT0000318&MI0000342&hsa-miR-200b-3p&offsets|0|0|TAATACTGCCTGGTAATGATGA	0.831667	0	0
MIMAT0000318&MI0000342&hsa-miR-200b-3p&offsets|0|+1|TAATACTGCCTGGTAATGATGAC	MIMAT0000318&MI0000342&hsa-miR-200b-3p&offsets|+1|+1|AATACTGCCTGGTAATGATGAC	0.831028	0	0
MIMAT0000318&MI0000342&hsa-miR-200b-3p&offsets|0|+1|TAATACTGCCTGGTAATGATGAC	MIMAT0000318&MI0000342&hsa-miR-200b-3p&offsets|0|+2|TAATACTGCCTGGTAATGATGACG	0.826834	0	0
MIMAT0000318&MI0000342&hsa-miR-200b-3p&offsets|0|+1|TAATACTGCCTGGTAATGATGAC	MIMAT0000682&MI0000737&hsa-miR-200a-3p&offsets|0|+1|TAACACTGTCTGGTAACGATGTT	0.799511	0	0
MIMAT0000318&MI0000342&hsa-miR-200b-3p&offsets|0|+1|TAATACTGCCTGGTAATGATGAC	MIMAT0001620&MI0000737&hsa-miR-200a-5p&offsets|0|0|CATCTTACCGGACAGTGCTGGA	0.867432	0	0
MIMAT0000318&MI0000342&hsa-miR-200b-3p&offsets|0|+1|TAATACTGCCTGGTAATGATGAC	MIMAT0001620&MI0000737&hsa-miR-200a-5p&offsets|0|+1|CATCTTACCGGACAGTGCTGGAT	0.841683	0	0
MIMAT0000318&MI0000342&hsa-miR-200b-3p&offsets|0|+1|TAATACTGCCTGGTAATGATGAC	MIMAT0004571&MI0000342&hsa-miR-200b-5p&offsets|0|0|CATCTTACTGGGCAGCATTGGA	0.825855	0	0
MIMAT0000318&MI0000342&hsa-miR-200b-3p&offsets|0|+1|TAATACTGCCTGGTAATGATGAC	MIMAT0001536&MI0001641&hsa-miR-429&offsets|0|0|TAATACTGTCTGGTAAAACCGT	0.856505	0	0
MIMAT0000318&MI0000342&hsa-miR-200b-3p&offsets|0|+1|TAATACTGCCTGGTAATGATGAC	MIMAT0001536&MI0001641&hsa-miR-429&offsets|-1|0|CTAATACTGTCTGGTAAAACCGT	0.75671	0	0
MIMAT0000318&MI0000342&hsa-miR-200b-3p&offsets|0|0|TAATACTGCCTGGTAATGATGA	MIMAT0000318&MI0000342&hsa-miR-200b-3p&offsets|0|+1|TAATACTGCCTGGTAATGATGAC	0.831667	0	0
MIMAT0000318&MI0000342&hsa-miR-200b-3p&offsets|0|0|TAATACTGCCTGGTAATGATGA	MIMAT0000318&MI0000342&hsa-miR-200b-3p&offsets|+1|0|AATACTGCCTGGTAATGATGA	0.808437	0	0
MIMAT0000318&MI0000342&hsa-miR-200b-3p&offsets|0|0|TAATACTGCCTGGTAATGATGA	MIMAT0000318&MI0000342&hsa-miR-200b-3p&offsets|+1|+1|AATACTGCCTGGTAATGATGAC	0.769335	0	0
MIMAT0000318&MI0000342&hsa-miR-200b-3p&offsets|0|0|TAATACTGCCTGGTAATGATGA	MIMAT0000318&MI0000342&hsa-miR-200b-3p&offsets|0|-1|TAATACTGCCTGGTAATGATG	0.914598	0	0
MIMAT0000318&MI0000342&hsa-miR-200b-3p&offsets|0|0|TAATACTGCCTGGTAATGATGA	MIMAT0000682&MI0000737&hsa-miR-200a-3p&offsets|0|0|TAACACTGTCTGGTAACGATGT	0.910704	0	0
MIMAT0000318&MI0000342&hsa-miR-200b-3p&offsets|0|0|TAATACTGCCTGGTAATGATGA	MIMAT0000682&MI0000737&hsa-miR-200a-3p&offsets|0|+1|TAACACTGTCTGGTAACGATGTT	0.931171	0	0
MIMAT0000318&MI0000342&hsa-miR-200b-3p&offsets|0|0|TAATACTGCCTGGTAATGATGA	MIMAT0000682&MI0000737&hsa-miR-200a-3p&offsets|0|-1|TAACACTGTCTGGTAACGATG	0.773392	0	0
MIMAT0000318&MI0000342&hsa-miR-200b-3p&offsets|0|0|TAATACTGCCTGGTAATGATGA	MIMAT0001620&MI0000737&hsa-miR-200a-5p&offsets|+1|0|ATCTTACCGGACAGTGCTGGA	0.819315	0	0
MIMAT0000318&MI0000342&hsa-miR-200b-3p&offsets|0|0|TAATACTGCCTGGTAATGATGA	MIMAT0001620&MI0000737&hsa-miR-200a-5p&offsets|+1|+1|ATCTTACCGGACAGTGCTGGAT	0.880712	0	0
MIMAT0000318&MI0000342&hsa-miR-200b-3p&offsets|0|0|TAATACTGCCTGGTAATGATGA	MIMAT0001620&MI0000737&hsa-miR-200a-5p&offsets|0|-1|CATCTTACCGGACAGTGCTGG	0.778098	0	0
MIMAT0000318&MI0000342&hsa-miR-200b-3p&offsets|0|0|TAATACTGCCTGGTAATGATGA	MIMAT0001620&MI0000737&hsa-miR-200a-5p&offsets|0|0|CATCTTACCGGACAGTGCTGGA	0.866315	0	0
MIMAT0000318&MI0000342&hsa-miR-200b-3p&offsets|0|0|TAATACTGCCTGGTAATGATGA	MIMAT0001620&MI0000737&hsa-miR-200a-5p&offsets|0|+1|CATCTTACCGGACAGTGCTGGAT	0.862941	0	0
MIMAT0000318&MI0000342&hsa-miR-200b-3p&offsets|0|0|TAATACTGCCTGGTAATGATGA	MIMAT0001620&MI0000737&hsa-miR-200a-5p&offsets|+1|+2|ATCTTACCGGACAGTGCTGGATT	0.767693	0	0
MIMAT0000318&MI0000342&hsa-miR-200b-3p&offsets|0|0|TAATACTGCCTGGTAATGATGA	MIMAT0004571&MI0000342&hsa-miR-200b-5p&offsets|0|0|CATCTTACTGGGCAGCATTGGA	0.817375	0	0
MIMAT0000318&MI0000342&hsa-miR-200b-3p&offsets|0|0|TAATACTGCCTGGTAATGATGA	MIMAT0001536&MI0001641&hsa-miR-429&offsets|0|0|TAATACTGTCTGGTAAAACCGT	0.860237	0	0
MIMAT0000318&MI0000342&hsa-miR-200b-3p&offsets|+1|0|AATACTGCCTGGTAATGATGA	MIMAT0000318&MI0000342&hsa-miR-200b-3p&offsets|0|0|TAATACTGCCTGGTAATGATGA	0.808437	0	0
MIMAT0000318&MI0000342&hsa-miR-200b-3p&offsets|+1|0|AATACTGCCTGGTAATGATGA	MIMAT0000318&MI0000342&hsa-miR-200b-3p&offsets|0|-1|TAATACTGCCTGGTAATGATG	0.830136	0	0
MIMAT0000318&MI0000342&hsa-miR-200b-3p&offsets|+1|+1|AATACTGCCTGGTAATGATGAC	MIMAT0000318&MI0000342&hsa-miR-200b-3p&offsets|0|+1|TAATACTGCCTGGTAATGATGAC	0.831028	0	0
MIMAT0000318&MI0000342&hsa-miR-200b-3p&offsets|+1|+1|AATACTGCCTGGTAATGATGAC	MIMAT0000318&MI0000342&hsa-miR-200b-3p&offsets|0|0|TAATACTGCCTGGTAATGATGA	0.769335	0	0
MIMAT0000318&MI0000342&hsa-miR-200b-3p&offsets|+1|+1|AATACTGCCTGGTAATGATGAC	MIMAT0001620&MI0000737&hsa-miR-200a-5p&offsets|0|0|CATCTTACCGGACAGTGCTGGA	0.777525	0	0
MIMAT0000318&MI0000342&hsa-miR-200b-3p&offsets|+1|+1|AATACTGCCTGGTAATGATGAC	MIMAT0001620&MI0000737&hsa-miR-200a-5p&offsets|0|+1|CATCTTACCGGACAGTGCTGGAT	0.760557	0	0
MIMAT0000318&MI0000342&hsa-miR-200b-3p&offsets|+1|+1|AATACTGCCTGGTAATGATGAC	MIMAT0004571&MI0000342&hsa-miR-200b-5p&offsets|0|-1|CATCTTACTGGGCAGCATTGG	0.761907	0	0
MIMAT0000318&MI0000342&hsa-miR-200b-3p&offsets|+1|+1|AATACTGCCTGGTAATGATGAC	MIMAT0004571&MI0000342&hsa-miR-200b-5p&offsets|0|0|CATCTTACTGGGCAGCATTGGA	0.827969	0	0
MIMAT0000318&MI0000342&hsa-miR-200b-3p&offsets|0|-2|TAATACTGCCTGGTAATGAT	MIMAT0000318&MI0000342&hsa-miR-200b-3p&offsets|0|-3|TAATACTGCCTGGTAATGA	0.801491	0	0
MIMAT0000318&MI0000342&hsa-miR-200b-3p&offsets|0|-2|TAATACTGCCTGGTAATGAT	MIMAT0000318&MI0000342&hsa-miR-200b-3p&offsets|0|-1|TAATACTGCCTGGTAATGATG	0.850918	0	0
MIMAT0000318&MI0000342&hsa-miR-200b-3p&offsets|0|-2|TAATACTGCCTGGTAATGAT	MIMAT0000682&MI0000737&hsa-miR-200a-3p&offsets|0|-1|TAACACTGTCTGGTAACGATG	0.781463	0	0
MIMAT0000318&MI0000342&hsa-miR-200b-3p&offsets|0|-2|TAATACTGCCTGGTAATGAT	MIMAT0000682&MI0000737&hsa-miR-200a-3p&offsets|0|-2|TAACACTGTCTGGTAACGAT	0.777449	0	0
MIMAT0000318&MI0000342&hsa-miR-200b-3p&offsets|0|-2|TAATACTGCCTGGTAATGAT	MIMAT0001620&MI0000737&hsa-miR-200a-5p&offsets|0|-1|CATCTTACCGGACAGTGCTGG	0.752787	0	0
MIMAT0000318&MI0000342&hsa-miR-200b-3p&offsets|0|-2|TAATACTGCCTGGTAATGAT	MIMAT0001620&MI0000737&hsa-miR-200a-5p&offsets|0|-2|CATCTTACCGGACAGTGCTG	0.753752	0	0
MIMAT0000318&MI0000342&hsa-miR-200b-3p&offsets|0|-2|TAATACTGCCTGGTAATGAT	MIMAT0004571&MI0000342&hsa-miR-200b-5p&offsets|0|-1|CATCTTACTGGGCAGCATTGG	0.764825	0	0
MIMAT0000318&MI0000342&hsa-miR-200b-3p&offsets|0|-3|TAATACTGCCTGGTAATGA	MIMAT0000318&MI0000342&hsa-miR-200b-3p&offsets|0|-2|TAATACTGCCTGGTAATGAT	0.801491	0	0
MIMAT0000318&MI0000342&hsa-miR-200b-3p&offsets|0|-3|TAATACTGCCTGGTAATGA	MIMAT0000318&MI0000342&hsa-miR-200b-3p&offsets|0|-1|TAATACTGCCTGGTAATGATG	0.76818	0	0
MIMAT0000318&MI0000342&hsa-miR-200b-3p&offsets|0|-3|TAATACTGCCTGGTAATGA	MIMAT0000682&MI0000737&hsa-miR-200a-3p&offsets|0|-1|TAACACTGTCTGGTAACGATG	0.775542	0	0
MIMAT0000318&MI0000342&hsa-miR-200b-3p&offsets|0|-3|TAATACTGCCTGGTAATGA	MIMAT0000682&MI0000737&hsa-miR-200a-3p&offsets|0|-2|TAACACTGTCTGGTAACGAT	0.799818	0	0
MIMAT0000318&MI0000342&hsa-miR-200b-3p&offsets|0|-3|TAATACTGCCTGGTAATGA	MIMAT0001620&MI0000737&hsa-miR-200a-5p&offsets|0|-2|CATCTTACCGGACAGTGCTG	0.751048	0	0
MIMAT0000318&MI0000342&hsa-miR-200b-3p&offsets|0|-1|TAATACTGCCTGGTAATGATG	MIMAT0000318&MI0000342&hsa-miR-200b-3p&offsets|0|0|TAATACTGCCTGGTAATGATGA	0.914598	0	0
MIMAT0000318&MI0000342&hsa-miR-200b-3p&offsets|0|-1|TAATACTGCCTGGTAATGATG	MIMAT0000318&MI0000342&hsa-miR-200b-3p&offsets|+1|0|AATACTGCCTGGTAATGATGA	0.830136	0	0
MIMAT0000318&MI0000342&hsa-miR-200b-3p&offsets|0|-1|TAATACTGCCTGGTAATGATG	MIMAT0000318&MI0000342&hsa-miR-200b-3p&offsets|0|-2|TAATACTGCCTGGTAATGAT	0.850918	0	0
MIMAT0000318&MI0000342&hsa-miR-200b-3p&offsets|0|-1|TAATACTGCCTGGTAATGATG	MIMAT0000318&MI0000342&hsa-miR-200b-3p&offsets|0|-3|TAATACTGCCTGGTAATGA	0.76818	0	0
MIMAT0000318&MI0000342&hsa-miR-200b-3p&offsets|0|-1|TAATACTGCCTGGTAATGATG	MIMAT0000682&MI0000737&hsa-miR-200a-3p&offsets|0|0|TAACACTGTCTGGTAACGATGT	0.878354	0	0
MIMAT0000318&MI0000342&hsa-miR-200b-3p&offsets|0|-1|TAATACTGCCTGGTAATGATG	MIMAT0000682&MI0000737&hsa-miR-200a-3p&offsets|0|+1|TAACACTGTCTGGTAACGATGTT	0.82039	0	0
MIMAT0000318&MI0000342&hsa-miR-200b-3p&offsets|0|-1|TAATACTGCCTGGTAATGATG	MIMAT0000682&MI0000737&hsa-miR-200a-3p&offsets|0|-1|TAACACTGTCTGGTAACGATG	0.884589	0	0
MIMAT0000318&MI0000342&hsa-miR-200b-3p&offsets|0|-1|TAATACTGCCTGGTAATGATG	MIMAT0000682&MI0000737&hsa-miR-200a-3p&offsets|0|-2|TAACACTGTCTGGTAACGAT	0.776489	0	0
MIMAT0000318&MI0000342&hsa-miR-200b-3p&offsets|0|-1|TAATACTGCCTGGTAATGATG	MIMAT0001620&MI0000737&hsa-miR-200a-5p&offsets|+1|0|ATCTTACCGGACAGTGCTGGA	0.833729	0	0
MIMAT0000318&MI0000342&hsa-miR-200b-3p&offsets|0|-1|TAATACTGCCTGGTAATGATG	MIMAT0001620&MI0000737&hsa-miR-200a-5p&offsets|+1|+1|ATCTTACCGGACAGTGCTGGAT	0.825786	0	0
MIMAT0000318&MI0000342&hsa-miR-200b-3p&offsets|0|-1|TAATACTGCCTGGTAATGATG	MIMAT0001620&MI0000737&hsa-miR-200a-5p&offsets|0|-1|CATCTTACCGGACAGTGCTGG	0.859924	0	0
MIMAT0000318&MI0000342&hsa-miR-200b-3p&offsets|0|-1|TAATACTGCCTGGTAATGATG	MIMAT0001620&MI0000737&hsa-miR-200a-5p&offsets|0|0|CATCTTACCGGACAGTGCTGGA	0.784608	0	0
MIMAT0000318&MI0000342&hsa-miR-200b-3p&offsets|0|-1|TAATACTGCCTGGTAATGATG	MIMAT0001620&MI0000737&hsa-miR-200a-5p&offsets|0|-2|CATCTTACCGGACAGTGCTG	0.778584	0	0
MIMAT0000318&MI0000342&hsa-miR-200b-3p&offsets|0|-1|TAATACTGCCTGGTAATGATG	MIMAT0004571&MI0000342&hsa-miR-200b-5p&offsets|0|-1|CATCTTACTGGGCAGCATTGG	0.808822	0	0
MIMAT0000318&MI0000342&hsa-miR-200b-3p&offsets|0|-1|TAATACTGCCTGGTAATGATG	MIMAT0004571&MI0000342&hsa-miR-200b-5p&offsets|0|0|CATCTTACTGGGCAGCATTGGA	0.812736	0	0
MIMAT0000318&MI0000342&hsa-miR-200b-3p&offsets|0|-1|TAATACTGCCTGGTAATGATG	MIMAT0001536&MI0001641&hsa-miR-429&offsets|0|0|TAATACTGTCTGGTAAAACCGT	0.759176	0	0
MIMAT0000318&MI0000342&hsa-miR-200b-3p&offsets|0|-1|TAATACTGCCTGGTAATGATG	MIMAT0001536&MI0001641&hsa-miR-429&offsets|0|-1|TAATACTGTCTGGTAAAACCG	0.776386	0	0
MIMAT0000318&MI0000342&hsa-miR-200b-3p&offsets|0|-4|TAATACTGCCTGGTAATG	MIMAT0000318&MI0000342&hsa-miR-200b-3p&offsets|+1|-4|AATACTGCCTGGTAATG	0.832159	0	0
MIMAT0000318&MI0000342&hsa-miR-200b-3p&offsets|0|-4|TAATACTGCCTGGTAATG	MIMAT0000682&MI0000737&hsa-miR-200a-3p&offsets|0|-4|TAACACTGTCTGGTAACG	0.784579	0	0
MIMAT0000318&MI0000342&hsa-miR-200b-3p&offsets|0|-4|TAATACTGCCTGGTAATG	MIMAT0000432&MI0000457&hsa-miR-141-3p&offsets|0|-4|TAACACTGTCTGGTAAAG	0.756248	0	0
MIMAT0000318&MI0000342&hsa-miR-200b-3p&offsets|0|-4|TAATACTGCCTGGTAATG	MIMAT0000434&MI0000458&hsa-miR-142-3p&offsets|+1|-5|GTAGTGTTTCCTACTTT	0.781573	0	0
MIMAT0000318&MI0000342&hsa-miR-200b-3p&offsets|0|+2|TAATACTGCCTGGTAATGATGACG	MIMAT0000318&MI0000342&hsa-miR-200b-3p&offsets|0|+1|TAATACTGCCTGGTAATGATGAC	0.826834	0	0
MIMAT0000318&MI0000342&hsa-miR-200b-3p&offsets|+1|-4|AATACTGCCTGGTAATG	MIMAT0000318&MI0000342&hsa-miR-200b-3p&offsets|0|-4|TAATACTGCCTGGTAATG	0.832159	0	0
MIMAT0000318&MI0000342&hsa-miR-200b-3p&offsets|+1|-4|AATACTGCCTGGTAATG	MIMAT0000435&MI0000459&hsa-miR-143-3p&offsets|-1|-5|CTGAGATGAAGCACTGT	0.785693	0	0
MIMAT0000318&MI0000342&hsa-miR-200b-3p&offsets|+1|-4|AATACTGCCTGGTAATG	MIMAT0000434&MI0000458&hsa-miR-142-3p&offsets|+1|-5|GTAGTGTTTCCTACTTT	0.79094	0	0
MIMAT0000682&MI0000737&hsa-miR-200a-3p&offsets|0|0|TAACACTGTCTGGTAACGATGT	MIMAT0000318&MI0000342&hsa-miR-200b-3p&offsets|0|0|TAATACTGCCTGGTAATGATGA	0.910704	0	0
MIMAT0000682&MI0000737&hsa-miR-200a-3p&offsets|0|0|TAACACTGTCTGGTAACGATGT	MIMAT0000318&MI0000342&hsa-miR-200b-3p&offsets|0|-1|TAATACTGCCTGGTAATGATG	0.878354	0	0
MIMAT0000682&MI0000737&hsa-miR-200a-3p&offsets|0|0|TAACACTGTCTGGTAACGATGT	MIMAT0000682&MI0000737&hsa-miR-200a-3p&offsets|0|+1|TAACACTGTCTGGTAACGATGTT	0.945917	0	0
MIMAT0000682&MI0000737&hsa-miR-200a-3p&offsets|0|0|TAACACTGTCTGGTAACGATGT	MIMAT0000682&MI0000737&hsa-miR-200a-3p&offsets|0|-1|TAACACTGTCTGGTAACGATG	0.831946	0	0
MIMAT0000682&MI0000737&hsa-miR-200a-3p&offsets|0|0|TAACACTGTCTGGTAACGATGT	MIMAT0001620&MI0000737&hsa-miR-200a-5p&offsets|+1|0|ATCTTACCGGACAGTGCTGGA	0.778163	0	0
MIMAT0000682&MI0000737&hsa-miR-200a-3p&offsets|0|0|TAACACTGTCTGGTAACGATGT	MIMAT0001620&MI0000737&hsa-miR-200a-5p&offsets|+1|+1|ATCTTACCGGACAGTGCTGGAT	0.856736	0	0
MIMAT0000682&MI0000737&hsa-miR-200a-3p&offsets|0|0|TAACACTGTCTGGTAACGATGT	MIMAT0001620&MI0000737&hsa-miR-200a-5p&offsets|0|0|CATCTTACCGGACAGTGCTGGA	0.754603	0	0
MIMAT0000682&MI0000737&hsa-miR-200a-3p&offsets|0|0|TAACACTGTCTGGTAACGATGT	MIMAT0001620&MI0000737&hsa-miR-200a-5p&offsets|0|+1|CATCTTACCGGACAGTGCTGGAT	0.780329	0	0
MIMAT0000682&MI0000737&hsa-miR-200a-3p&offsets|0|0|TAACACTGTCTGGTAACGATGT	MIMAT0004571&MI0000342&hsa-miR-200b-5p&offsets|0|0|CATCTTACTGGGCAGCATTGGA	0.775755	0	0
MIMAT0000682&MI0000737&hsa-miR-200a-3p&offsets|0|0|TAACACTGTCTGGTAACGATGT	MIMAT0001536&MI0001641&hsa-miR-429&offsets|0|0|TAATACTGTCTGGTAAAACCGT	0.865547	0	0
MIMAT0000682&MI0000737&hsa-miR-200a-3p&offsets|0|0|TAACACTGTCTGGTAACGATGT	MIMAT0001536&MI0001641&hsa-miR-429&offsets|0|-1|TAATACTGTCTGGTAAAACCG	0.758923	0	0
MIMAT0000682&MI0000737&hsa-miR-200a-3p&offsets|0|+1|TAACACTGTCTGGTAACGATGTT	MIMAT0000318&MI0000342&hsa-miR-200b-3p&offsets|0|+1|TAATACTGCCTGGTAATGATGAC	0.799511	0	0
MIMAT0000682&MI0000737&hsa-miR-200a-3p&offsets|0|+1|TAACACTGTCTGGTAACGATGTT	MIMAT0000318&MI0000342&hsa-miR-200b-3p&offsets|0|0|TAATACTGCCTGGTAATGATGA	0.931171	0	0
MIMAT0000682&MI0000737&hsa-miR-200a-3p&offsets|0|+1|TAACACTGTCTGGTAACGATGTT	MIMAT0000318&MI0000342&hsa-miR-200b-3p&offsets|0|-1|TAATACTGCCTGGTAATGATG	0.82039	0	0
MIMAT0000682&MI0000737&hsa-miR-200a-3p&offsets|0|+1|TAACACTGTCTGGTAACGATGTT	MIMAT0000682&MI0000737&hsa-miR-200a-3p&offsets|0|0|TAACACTGTCTGGTAACGATGT	0.945917	0	0
MIMAT0000682&MI0000737&hsa-miR-200a-3p&offsets|0|+1|TAACACTGTCTGGTAACGATGTT	MIMAT0001620&MI0000737&hsa-miR-200a-5p&offsets|+1|0|ATCTTACCGGACAGTGCTGGA	0.75316	0	0
MIMAT0000682&MI0000737&hsa-miR-200a-3p&offsets|0|+1|TAACACTGTCTGGTAACGATGTT	MIMAT0001620&MI0000737&hsa-miR-200a-5p&offsets|+1|+1|ATCTTACCGGACAGTGCTGGAT	0.860125	0	0
MIMAT0000682&MI0000737&hsa-miR-200a-3p&offsets|0|+1|TAACACTGTCTGGTAACGATGTT	MIMAT0001620&MI0000737&hsa-miR-200a-5p&offsets|0|0|CATCTTACCGGACAGTGCTGGA	0.80275	0	0
MIMAT0000682&MI0000737&hsa-miR-200a-3p&offsets|0|+1|TAACACTGTCTGGTAACGATGTT	MIMAT0001620&MI0000737&hsa-miR-200a-5p&offsets|0|+1|CATCTTACCGGACAGTGCTGGAT	0.857882	0	0
MIMAT0000682&MI0000737&hsa-miR-200a-3p&offsets|0|+1|TAACACTGTCTGGTAACGATGTT	MIMAT0001620&MI0000737&hsa-miR-200a-5p&offsets|+1|+2|ATCTTACCGGACAGTGCTGGATT	0.775814	0	0
MIMAT0000682&MI0000737&hsa-miR-200a-3p&offsets|0|+1|TAACACTGTCTGGTAACGATGTT	MIMAT0004571&MI0000342&hsa-miR-200b-5p&offsets|0|0|CATCTTACTGGGCAGCATTGGA	0.75654	0	0
MIMAT0000682&MI0000737&hsa-miR-200a-3p&offsets|0|+1|TAACACTGTCTGGTAACGATGTT	MIMAT0001536&MI0001641&hsa-miR-429&offsets|0|0|TAATACTGTCTGGTAAAACCGT	0.887492	0	0
MIMAT0000682&MI0000737&hsa-miR-200a-3p&offsets|0|-1|TAACACTGTCTGGTAACGATG	MIMAT0000318&MI0000342&hsa-miR-200b-3p&offsets|0|0|TAATACTGCCTGGTAATGATGA	0.773392	0	0
MIMAT0000682&MI0000737&hsa-miR-200a-3p&offsets|0|-1|TAACACTGTCTGGTAACGATG	MIMAT0000318&MI0000342&hsa-miR-200b-3p&offsets|0|-2|TAATACTGCCTGGTAATGAT	0.781463	0	0
MIMAT0000682&MI0000737&hsa-miR-200a-3p&offsets|0|-1|TAACACTGTCTGGTAACGATG	MIMAT0000318&MI0000342&hsa-miR-200b-3p&offsets|0|-3|TAATACTGCCTGGTAATGA	0.775542	0	0
MIMAT0000682&MI0000737&hsa-miR-200a-3p&offsets|0|-1|TAACACTGTCTGGTAACGATG	MIMAT0000318&MI0000342&hsa-miR-200b-3p&offsets|0|-1|TAATACTGCCTGGTAATGATG	0.884589	0	0
MIMAT0000682&MI0000737&hsa-miR-200a-3p&offsets|0|-1|TAACACTGTCTGGTAACGATG	MIMAT0000682&MI0000737&hsa-miR-200a-3p&offsets|0|0|TAACACTGTCTGGTAACGATGT	0.831946	0	0
MIMAT0000682&MI0000737&hsa-miR-200a-3p&offsets|0|-1|TAACACTGTCTGGTAACGATG	MIMAT0000682&MI0000737&hsa-miR-200a-3p&offsets|0|-2|TAACACTGTCTGGTAACGAT	0.815418	0	0
MIMAT0000682&MI0000737&hsa-miR-200a-3p&offsets|0|-1|TAACACTGTCTGGTAACGATG	MIMAT0000682&MI0000737&hsa-miR-200a-3p&offsets|0|-3|TAACACTGTCTGGTAACGA	0.75208	0	0
MIMAT0000682&MI0000737&hsa-miR-200a-3p&offsets|0|-1|TAACACTGTCTGGTAACGATG	MIMAT0001620&MI0000737&hsa-miR-200a-5p&offsets|+1|0|ATCTTACCGGACAGTGCTGGA	0.766315	0	0
MIMAT0000682&MI0000737&hsa-miR-200a-3p&offsets|0|-1|TAACACTGTCTGGTAACGATG	MIMAT0001620&MI0000737&hsa-miR-200a-5p&offsets|+1|+1|ATCTTACCGGACAGTGCTGGAT	0.750284	0	0
MIMAT0000682&MI0000737&hsa-miR-200a-3p&offsets|0|-1|TAACACTGTCTGGTAACGATG	MIMAT0001620&MI0000737&hsa-miR-200a-5p&offsets|0|-1|CATCTTACCGGACAGTGCTGG	0.773722	0	0
MIMAT0000682&MI0000737&hsa-miR-200a-3p&offsets|0|-1|TAACACTGTCTGGTAACGATG	MIMAT0001620&MI0000737&hsa-miR-200a-5p&offsets|0|-2|CATCTTACCGGACAGTGCTG	0.789181	0	0
MIMAT0000682&MI0000737&hsa-miR-200a-3p&offsets|0|-1|TAACACTGTCTGGTAACGATG	MIMAT0001536&MI0001641&hsa-miR-429&offsets|0|-1|TAATACTGTCTGGTAAAACCG	0.781499	0	0
MIMAT0000682&MI0000737&hsa-miR-200a-3p&offsets|0|-2|TAACACTGTCTGGTAACGAT	MIMAT0000318&MI0000342&hsa-miR-200b-3p&offsets|0|-2|TAATACTGCCTGGTAATGAT	0.777449	0	0
MIMAT0000682&MI0000737&hsa-miR-200a-3p&offsets|0|-2|TAACACTGTCTGGTAACGAT	MIMAT0000318&MI0000342&hsa-miR-200b-3p&offsets|0|-3|TAATACTGCCTGGTAATGA	0.799818	0	0
MIMAT0000682&MI0000737&hsa-miR-200a-3p&offsets|0|-2|TAACACTGTCTGGTAACGAT	MIMAT0000318&MI0000342&hsa-miR-200b-3p&offsets|0|-1|TAATACTGCCTGGTAATGATG	0.776489	0	0
MIMAT0000682&MI0000737&hsa-miR-200a-3p&offsets|0|-2|TAACACTGTCTGGTAACGAT	MIMAT0000682&MI0000737&hsa-miR-200a-3p&offsets|0|-1|TAACACTGTCTGGTAACGATG	0.815418	0	0
MIMAT0000682&MI0000737&hsa-miR-200a-3p&offsets|0|-4|TAACACTGTCTGGTAACG	MIMAT0000318&MI0000342&hsa-miR-200b-3p&offsets|0|-4|TAATACTGCCTGGTAATG	0.784579	0	0
MIMAT0000682&MI0000737&hsa-miR-200a-3p&offsets|0|-3|TAACACTGTCTGGTAACGA	MIMAT0000682&MI0000737&hsa-miR-200a-3p&offsets|0|-1|TAACACTGTCTGGTAACGATG	0.75208	0	0
MIMAT0000435&MI0000459&hsa-miR-143-3p&offsets|0|-2|TGAGATGAAGCACTGTAGC	MIMAT0000435&MI0000459&hsa-miR-143-3p&offsets|0|-3|TGAGATGAAGCACTGTAG	0.806256	0	0
MIMAT0000435&MI0000459&hsa-miR-143-3p&offsets|0|-2|TGAGATGAAGCACTGTAGC	MIMAT0000435&MI0000459&hsa-miR-143-3p&offsets|-2|-2|TCTGAGATGAAGCACTGTAGC	0.809614	0	0
MIMAT0000435&MI0000459&hsa-miR-143-3p&offsets|0|-2|TGAGATGAAGCACTGTAGC	MIMAT0000435&MI0000459&hsa-miR-143-3p&offsets|+3|0|GATGAAGCACTGTAGCTC	0.812637	0	0
MIMAT0000435&MI0000459&hsa-miR-143-3p&offsets|0|-2|TGAGATGAAGCACTGTAGC	MIMAT0000435&MI0000459&hsa-miR-143-3p&offsets|+3|-1|GATGAAGCACTGTAGCT	0.776827	0	0
MIMAT0000435&MI0000459&hsa-miR-143-3p&offsets|0|-2|TGAGATGAAGCACTGTAGC	MIMAT0000435&MI0000459&hsa-miR-143-3p&offsets|0|-1|TGAGATGAAGCACTGTAGCT	0.956018	0	0
MIMAT0000435&MI0000459&hsa-miR-143-3p&offsets|0|-2|TGAGATGAAGCACTGTAGC	MIMAT0000435&MI0000459&hsa-miR-143-3p&offsets|-1|-1|CTGAGATGAAGCACTGTAGCT	0.814268	0	0
MIMAT0000435&MI0000459&hsa-miR-143-3p&offsets|0|-2|TGAGATGAAGCACTGTAGC	MIMAT0000435&MI0000459&hsa-miR-143-3p&offsets|-1|-2|CTGAGATGAAGCACTGTAGC	0.961684	0	0
MIMAT0000435&MI0000459&hsa-miR-143-3p&offsets|0|-2|TGAGATGAAGCACTGTAGC	MIMAT0000435&MI0000459&hsa-miR-143-3p&offsets|+4|+1|ATGAAGCACTGTAGCTCA	0.832374	0	0
MIMAT0000435&MI0000459&hsa-miR-143-3p&offsets|0|-2|TGAGATGAAGCACTGTAGC	MIMAT0000435&MI0000459&hsa-miR-143-3p&offsets|-1|-3|CTGAGATGAAGCACTGTAG	0.799317	0	0
MIMAT0000435&MI0000459&hsa-miR-143-3p&offsets|0|-2|TGAGATGAAGCACTGTAGC	MIMAT0000435&MI0000459&hsa-miR-143-3p&offsets|+1|-1|GAGATGAAGCACTGTAGCT	0.762822	0	0
MIMAT0000435&MI0000459&hsa-miR-143-3p&offsets|0|-2|TGAGATGAAGCACTGTAGC	MIMAT0000435&MI0000459&hsa-miR-143-3p&offsets|0|-4|TGAGATGAAGCACTGTA	0.933767	0	0
MIMAT0000435&MI0000459&hsa-miR-143-3p&offsets|0|-2|TGAGATGAAGCACTGTAGC	MIMAT0000435&MI0000459&hsa-miR-143-3p&offsets|+3|+1|GATGAAGCACTGTAGCTCA	0.797457	0	0
MIMAT0000435&MI0000459&hsa-miR-143-3p&offsets|0|-2|TGAGATGAAGCACTGTAGC	MIMAT0000435&MI0000459&hsa-miR-143-3p&offsets|+2|-1|AGATGAAGCACTGTAGCT	0.823711	0	0
MIMAT0000435&MI0000459&hsa-miR-143-3p&offsets|0|-2|TGAGATGAAGCACTGTAGC	MIMAT0000435&MI0000459&hsa-miR-143-3p&offsets|-1|-5|CTGAGATGAAGCACTGT	0.824429	0	0
MIMAT0000435&MI0000459&hsa-miR-143-3p&offsets|0|-2|TGAGATGAAGCACTGTAGC	MIMAT0000435&MI0000459&hsa-miR-143-3p&offsets|+4|0|ATGAAGCACTGTAGCTC	0.818003	0	0
MIMAT0000435&MI0000459&hsa-miR-143-3p&offsets|0|-2|TGAGATGAAGCACTGTAGC	MIMAT0000435&MI0000459&hsa-miR-143-3p&offsets|+2|+1|AGATGAAGCACTGTAGCTCA	0.75015	0	0
MIMAT0000435&MI0000459&hsa-miR-143-3p&offsets|0|-2|TGAGATGAAGCACTGTAGC	MIMAT0000435&MI0000459&hsa-miR-143-3p&offsets|+4|-1|ATGAAGCACTGTAGCT	0.785524	0	0
MIMAT0000435&MI0000459&hsa-miR-143-3p&offsets|0|-2|TGAGATGAAGCACTGTAGC	MIMAT0000435&MI0000459&hsa-miR-143-3p&offsets|-1|-4|CTGAGATGAAGCACTGTA	0.789393	0	0
MIMAT0000435&MI0000459&hsa-miR-143-3p&offsets|0|-2|TGAGATGAAGCACTGTAGC	MIMAT0000259&MI0000272&hsa-miR-182-5p&offsets|0|+2|TTTGGCAATGGTAGAACTCACACTGG	-0.803233	0	0
MIMAT0000435&MI0000459&hsa-miR-143-3p&offsets|0|-2|TGAGATGAAGCACTGTAGC	MIMAT0000259&MI0000272&hsa-miR-182-5p&offsets|0|+1|TTTGGCAATGGTAGAACTCACACTG	-0.847555	0	0
MIMAT0000435&MI0000459&hsa-miR-143-3p&offsets|0|-2|TGAGATGAAGCACTGTAGC	MIMAT0000259&MI0000272&hsa-miR-182-5p&offsets|0|0|TTTGGCAATGGTAGAACTCACACT	-0.84516	0	0
MIMAT0000435&MI0000459&hsa-miR-143-3p&offsets|0|-2|TGAGATGAAGCACTGTAGC	MIMAT0000259&MI0000272&hsa-miR-182-5p&offsets|+1|+1|TTGGCAATGGTAGAACTCACACTG	-0.750024	0	0
MIMAT0000435&MI0000459&hsa-miR-143-3p&offsets|0|-2|TGAGATGAAGCACTGTAGC	MIMAT0000259&MI0000272&hsa-miR-182-5p&offsets|0|-1|TTTGGCAATGGTAGAACTCACAC	-0.772247	0	0
MIMAT0000435&MI0000459&hsa-miR-143-3p&offsets|0|-2|TGAGATGAAGCACTGTAGC	MIMAT0000418&MI0000439&hsa-miR-23b-3p&offsets|+1|0|TCACATTGCCAGGGATTACC	0.832343	0	0
MIMAT0000435&MI0000459&hsa-miR-143-3p&offsets|0|-2|TGAGATGAAGCACTGTAGC	MIMAT0000418&MI0000439&hsa-miR-23b-3p&offsets|0|-2|ATCACATTGCCAGGGATTA	0.770493	0	0
MIMAT0000435&MI0000459&hsa-miR-143-3p&offsets|0|-2|TGAGATGAAGCACTGTAGC	MIMAT0000078&MI0000079&hsa-miR-23a-3p&offsets|0|-3,MIMAT0000418&MI0000439&hsa-miR-23b-3p&offsets|0|-3|ATCACATTGCCAGGGATT	0.793944	0	0
MIMAT0000435&MI0000459&hsa-miR-143-3p&offsets|0|-2|TGAGATGAAGCACTGTAGC	MIMAT0000418&MI0000439&hsa-miR-23b-3p&offsets|+1|-1|TCACATTGCCAGGGATTAC	0.800783	0	0
MIMAT0000435&MI0000459&hsa-miR-143-3p&offsets|0|-2|TGAGATGAAGCACTGTAGC	MIMAT0000419&MI0000440&hsa-miR-27b-3p&offsets|0|-2|TTCACAGTGGCTAAGTTCT	0.782682	0	0
MIMAT0000435&MI0000459&hsa-miR-143-3p&offsets|0|-2|TGAGATGAAGCACTGTAGC	MIMAT0000084&MI0000085&hsa-miR-27a-3p&offsets|0|-3,MIMAT0000419&MI0000440&hsa-miR-27b-3p&offsets|0|-3|TTCACAGTGGCTAAGTTC	0.782022	0	0
MIMAT0000435&MI0000459&hsa-miR-143-3p&offsets|0|-2|TGAGATGAAGCACTGTAGC	MIMAT0000692&MI0000749&hsa-miR-30e-5p&offsets|+1|+4|GTAAACATCCTTGACTGGAAGCTGT	-0.774978	0	0
MIMAT0000435&MI0000459&hsa-miR-143-3p&offsets|0|-2|TGAGATGAAGCACTGTAGC	MIMAT0000692&MI0000749&hsa-miR-30e-5p&offsets|+1|-3|GTAAACATCCTTGACTGG	0.76749	0	0
MIMAT0000435&MI0000459&hsa-miR-143-3p&offsets|0|-2|TGAGATGAAGCACTGTAGC	MIMAT0000432&MI0000457&hsa-miR-141-3p&offsets|0|+1|TAACACTGTCTGGTAAAGATGGC	-0.774316	0	0
MIMAT0000435&MI0000459&hsa-miR-143-3p&offsets|0|-2|TGAGATGAAGCACTGTAGC	MIMAT0000432&MI0000457&hsa-miR-141-3p&offsets|0|+2|TAACACTGTCTGGTAAAGATGGCT	-0.816615	0	0
MIMAT0000435&MI0000459&hsa-miR-143-3p&offsets|0|-2|TGAGATGAAGCACTGTAGC	MIMAT0000278&MI0000298&hsa-miR-221-3p&offsets|0|-3|AGCTACATTGTCTGCTGGGT	0.793079	0	0
MIMAT0000435&MI0000459&hsa-miR-143-3p&offsets|0|-2|TGAGATGAAGCACTGTAGC	MIMAT0000278&MI0000298&hsa-miR-221-3p&offsets|0|-4|AGCTACATTGTCTGCTGGG	0.807594	0	0
MIMAT0000435&MI0000459&hsa-miR-143-3p&offsets|0|-2|TGAGATGAAGCACTGTAGC	MIMAT0000279&MI0000299&hsa-miR-222-3p&offsets|0|-1|AGCTACATCTGGCTACTGGG	0.771437	0	0
MIMAT0000435&MI0000459&hsa-miR-143-3p&offsets|0|-2|TGAGATGAAGCACTGTAGC	MIMAT0000279&MI0000299&hsa-miR-222-3p&offsets|0|-2|AGCTACATCTGGCTACTGG	0.759301	0	0
MIMAT0000435&MI0000459&hsa-miR-143-3p&offsets|0|-2|TGAGATGAAGCACTGTAGC	MIMAT0000092&MI0000093&hsa-miR-92a-3p&offsets|0|+1|TATTGCACTTGTCCCGGCCTGTT	-0.77285	0	0
MIMAT0000435&MI0000459&hsa-miR-143-3p&offsets|0|-2|TGAGATGAAGCACTGTAGC	MIMAT0000078&MI0000079&hsa-miR-23a-3p&offsets|0|-3,MIMAT0000418&MI0000439&hsa-miR-23b-3p&offsets|0|-3|ATCACATTGCCAGGGATT.1	0.793944	0	0
MIMAT0000435&MI0000459&hsa-miR-143-3p&offsets|0|-2|TGAGATGAAGCACTGTAGC	MIMAT0000261&MI0000273&hsa-miR-183-5p&offsets|0|+2|TATGGCACTGGTAGAATTCACTGT	-0.847705	0	0
MIMAT0000435&MI0000459&hsa-miR-143-3p&offsets|0|-2|TGAGATGAAGCACTGTAGC	MIMAT0000261&MI0000273&hsa-miR-183-5p&offsets|+1|+2|ATGGCACTGGTAGAATTCACTGT	-0.801193	0	0
MIMAT0000435&MI0000459&hsa-miR-143-3p&offsets|0|-2|TGAGATGAAGCACTGTAGC	MIMAT0000261&MI0000273&hsa-miR-183-5p&offsets|0|+1|TATGGCACTGGTAGAATTCACTG	-0.798042	0	0
MIMAT0000435&MI0000459&hsa-miR-143-3p&offsets|0|-2|TGAGATGAAGCACTGTAGC	MIMAT0000070&MI0000071&hsa-miR-17-5p&offsets|0|+1|CAAAGTGCTTACAGTGCAGGTAGT	-0.769655	0	0
MIMAT0000435&MI0000459&hsa-miR-143-3p&offsets|0|-2|TGAGATGAAGCACTGTAGC	MIMAT0002871&MI0003184&hsa-miR-500a-3p&offsets|0|+1|ATGCACCTGGGCAAGGATTCTGA	-0.800387	0	0
MIMAT0000435&MI0000459&hsa-miR-143-3p&offsets|0|-2|TGAGATGAAGCACTGTAGC	MIMAT0000093&MI0000095&hsa-miR-93-5p&offsets|0|+1|CAAAGTGCTGTTCGTGCAGGTAGT	-0.78965	0	0
MIMAT0000435&MI0000459&hsa-miR-143-3p&offsets|0|-2|TGAGATGAAGCACTGTAGC	MIMAT0000093&MI0000095&hsa-miR-93-5p&offsets|0|0|CAAAGTGCTGTTCGTGCAGGTAG	-0.817818	0	0
MIMAT0000435&MI0000459&hsa-miR-143-3p&offsets|0|-2|TGAGATGAAGCACTGTAGC	MIMAT0000084&MI0000085&hsa-miR-27a-3p&offsets|0|-3,MIMAT0000419&MI0000440&hsa-miR-27b-3p&offsets|0|-3|TTCACAGTGGCTAAGTTC.1	0.782022	0	0
MIMAT0000435&MI0000459&hsa-miR-143-3p&offsets|0|-3|TGAGATGAAGCACTGTAG	MIMAT0000435&MI0000459&hsa-miR-143-3p&offsets|0|-2|TGAGATGAAGCACTGTAGC	0.806256	0	0
MIMAT0000435&MI0000459&hsa-miR-143-3p&offsets|0|-3|TGAGATGAAGCACTGTAG	MIMAT0000435&MI0000459&hsa-miR-143-3p&offsets|-2|-3|TCTGAGATGAAGCACTGTAG	0.889242	0	0
MIMAT0000435&MI0000459&hsa-miR-143-3p&offsets|0|-3|TGAGATGAAGCACTGTAG	MIMAT0000435&MI0000459&hsa-miR-143-3p&offsets|+3|-1|GATGAAGCACTGTAGCT	0.779559	0	0
MIMAT0000435&MI0000459&hsa-miR-143-3p&offsets|0|-3|TGAGATGAAGCACTGTAG	MIMAT0000435&MI0000459&hsa-miR-143-3p&offsets|0|-1|TGAGATGAAGCACTGTAGCT	0.777644	0	0
MIMAT0000435&MI0000459&hsa-miR-143-3p&offsets|0|-3|TGAGATGAAGCACTGTAG	MIMAT0000435&MI0000459&hsa-miR-143-3p&offsets|-1|-2|CTGAGATGAAGCACTGTAGC	0.811454	0	0
MIMAT0000435&MI0000459&hsa-miR-143-3p&offsets|0|-3|TGAGATGAAGCACTGTAG	MIMAT0000435&MI0000459&hsa-miR-143-3p&offsets|-1|-3|CTGAGATGAAGCACTGTAG	0.965405	0	0
MIMAT0000435&MI0000459&hsa-miR-143-3p&offsets|0|-3|TGAGATGAAGCACTGTAG	MIMAT0000435&MI0000459&hsa-miR-143-3p&offsets|+1|-3|GAGATGAAGCACTGTAG	0.826525	0	0
MIMAT0000435&MI0000459&hsa-miR-143-3p&offsets|0|-3|TGAGATGAAGCACTGTAG	MIMAT0000692&MI0000749&hsa-miR-30e-5p&offsets|+1|-3|GTAAACATCCTTGACTGG	0.813169	0	0
MIMAT0000435&MI0000459&hsa-miR-143-3p&offsets|0|-3|TGAGATGAAGCACTGTAG	MIMAT0000093&MI0000095&hsa-miR-93-5p&offsets|0|+1|CAAAGTGCTGTTCGTGCAGGTAGT	-0.761653	0	0
MIMAT0000435&MI0000459&hsa-miR-143-3p&offsets|-2|-2|TCTGAGATGAAGCACTGTAGC	MIMAT0000435&MI0000459&hsa-miR-143-3p&offsets|0|-2|TGAGATGAAGCACTGTAGC	0.809614	0	0
MIMAT0000435&MI0000459&hsa-miR-143-3p&offsets|-2|-2|TCTGAGATGAAGCACTGTAGC	MIMAT0000435&MI0000459&hsa-miR-143-3p&offsets|0|-1|TGAGATGAAGCACTGTAGCT	0.833091	0	0
MIMAT0000435&MI0000459&hsa-miR-143-3p&offsets|-2|-2|TCTGAGATGAAGCACTGTAGC	MIMAT0000435&MI0000459&hsa-miR-143-3p&offsets|-1|-1|CTGAGATGAAGCACTGTAGCT	0.857194	0	0
MIMAT0000435&MI0000459&hsa-miR-143-3p&offsets|-2|-2|TCTGAGATGAAGCACTGTAGC	MIMAT0000435&MI0000459&hsa-miR-143-3p&offsets|-1|-2|CTGAGATGAAGCACTGTAGC	0.853311	0	0
MIMAT0000435&MI0000459&hsa-miR-143-3p&offsets|+3|0|GATGAAGCACTGTAGCTC	MIMAT0000435&MI0000459&hsa-miR-143-3p&offsets|0|-2|TGAGATGAAGCACTGTAGC	0.812637	0	0
MIMAT0000435&MI0000459&hsa-miR-143-3p&offsets|+3|0|GATGAAGCACTGTAGCTC	MIMAT0000435&MI0000459&hsa-miR-143-3p&offsets|+3|-1|GATGAAGCACTGTAGCT	0.904713	0	0
MIMAT0000435&MI0000459&hsa-miR-143-3p&offsets|+3|0|GATGAAGCACTGTAGCTC	MIMAT0000435&MI0000459&hsa-miR-143-3p&offsets|-1|-2|CTGAGATGAAGCACTGTAGC	0.81178	0	0
MIMAT0000435&MI0000459&hsa-miR-143-3p&offsets|+3|0|GATGAAGCACTGTAGCTC	MIMAT0000435&MI0000459&hsa-miR-143-3p&offsets|+4|+1|ATGAAGCACTGTAGCTCA	0.918406	0	0
MIMAT0000435&MI0000459&hsa-miR-143-3p&offsets|+3|0|GATGAAGCACTGTAGCTC	MIMAT0000435&MI0000459&hsa-miR-143-3p&offsets|0|-4|TGAGATGAAGCACTGTA	0.810536	0	0
MIMAT0000435&MI0000459&hsa-miR-143-3p&offsets|+3|0|GATGAAGCACTGTAGCTC	MIMAT0000435&MI0000459&hsa-miR-143-3p&offsets|+3|+1|GATGAAGCACTGTAGCTCA	0.94355	0	0
MIMAT0000435&MI0000459&hsa-miR-143-3p&offsets|+3|0|GATGAAGCACTGTAGCTC	MIMAT0000435&MI0000459&hsa-miR-143-3p&offsets|+2|-1|AGATGAAGCACTGTAGCT	0.904054	0	0
MIMAT0000435&MI0000459&hsa-miR-143-3p&offsets|+3|0|GATGAAGCACTGTAGCTC	MIMAT0000435&MI0000459&hsa-miR-143-3p&offsets|-1|-5|CTGAGATGAAGCACTGT	0.806906	0	0
MIMAT0000435&MI0000459&hsa-miR-143-3p&offsets|+3|0|GATGAAGCACTGTAGCTC	MIMAT0000435&MI0000459&hsa-miR-143-3p&offsets|+4|0|ATGAAGCACTGTAGCTC	0.917779	0	0
MIMAT0000435&MI0000459&hsa-miR-143-3p&offsets|+3|0|GATGAAGCACTGTAGCTC	MIMAT0000435&MI0000459&hsa-miR-143-3p&offsets|+2|0|AGATGAAGCACTGTAGCTC	0.84345	0	0
MIMAT0000435&MI0000459&hsa-miR-143-3p&offsets|+3|0|GATGAAGCACTGTAGCTC	MIMAT0000435&MI0000459&hsa-miR-143-3p&offsets|+2|+1|AGATGAAGCACTGTAGCTCA	0.816892	0	0
MIMAT0000435&MI0000459&hsa-miR-143-3p&offsets|+3|0|GATGAAGCACTGTAGCTC	MIMAT0000435&MI0000459&hsa-miR-143-3p&offsets|+4|-1|ATGAAGCACTGTAGCT	0.886968	0	0
MIMAT0000435&MI0000459&hsa-miR-143-3p&offsets|+3|0|GATGAAGCACTGTAGCTC	MIMAT0000418&MI0000439&hsa-miR-23b-3p&offsets|+1|0|TCACATTGCCAGGGATTACC	0.757564	0	0
MIMAT0000435&MI0000459&hsa-miR-143-3p&offsets|+3|0|GATGAAGCACTGTAGCTC	MIMAT0000692&MI0000749&hsa-miR-30e-5p&offsets|+1|-3|GTAAACATCCTTGACTGG	0.752793	0	0
MIMAT0000435&MI0000459&hsa-miR-143-3p&offsets|-2|-3|TCTGAGATGAAGCACTGTAG	MIMAT0000435&MI0000459&hsa-miR-143-3p&offsets|0|-3|TGAGATGAAGCACTGTAG	0.889242	0	0
MIMAT0000435&MI0000459&hsa-miR-143-3p&offsets|-2|-3|TCTGAGATGAAGCACTGTAG	MIMAT0000435&MI0000459&hsa-miR-143-3p&offsets|-1|-3|CTGAGATGAAGCACTGTAG	0.911755	0	0
MIMAT0000435&MI0000459&hsa-miR-143-3p&offsets|+3|-1|GATGAAGCACTGTAGCT	MIMAT0000435&MI0000459&hsa-miR-143-3p&offsets|0|-2|TGAGATGAAGCACTGTAGC	0.776827	0	0
MIMAT0000435&MI0000459&hsa-miR-143-3p&offsets|+3|-1|GATGAAGCACTGTAGCT	MIMAT0000435&MI0000459&hsa-miR-143-3p&offsets|0|-3|TGAGATGAAGCACTGTAG	0.779559	0	0
MIMAT0000435&MI0000459&hsa-miR-143-3p&offsets|+3|-1|GATGAAGCACTGTAGCT	MIMAT0000435&MI0000459&hsa-miR-143-3p&offsets|+3|0|GATGAAGCACTGTAGCTC	0.904713	0	0
MIMAT0000435&MI0000459&hsa-miR-143-3p&offsets|+3|-1|GATGAAGCACTGTAGCT	MIMAT0000435&MI0000459&hsa-miR-143-3p&offsets|-1|-2|CTGAGATGAAGCACTGTAGC	0.782273	0	0
MIMAT0000435&MI0000459&hsa-miR-143-3p&offsets|+3|-1|GATGAAGCACTGTAGCT	MIMAT0000435&MI0000459&hsa-miR-143-3p&offsets|+4|+1|ATGAAGCACTGTAGCTCA	0.875831	0	0
MIMAT0000435&MI0000459&hsa-miR-143-3p&offsets|+3|-1|GATGAAGCACTGTAGCT	MIMAT0000435&MI0000459&hsa-miR-143-3p&offsets|-1|-3|CTGAGATGAAGCACTGTAG	0.793141	0	0
MIMAT0000435&MI0000459&hsa-miR-143-3p&offsets|+3|-1|GATGAAGCACTGTAGCT	MIMAT0000435&MI0000459&hsa-miR-143-3p&offsets|0|-4|TGAGATGAAGCACTGTA	0.769003	0	0
MIMAT0000435&MI0000459&hsa-miR-143-3p&offsets|+3|-1|GATGAAGCACTGTAGCT	MIMAT0000435&MI0000459&hsa-miR-143-3p&offsets|+3|+1|GATGAAGCACTGTAGCTCA	0.937068	0	0
MIMAT0000435&MI0000459&hsa-miR-143-3p&offsets|+3|-1|GATGAAGCACTGTAGCT	MIMAT0000435&MI0000459&hsa-miR-143-3p&offsets|+2|-1|AGATGAAGCACTGTAGCT	0.884445	0	0
MIMAT0000435&MI0000459&hsa-miR-143-3p&offsets|+3|-1|GATGAAGCACTGTAGCT	MIMAT0000435&MI0000459&hsa-miR-143-3p&offsets|-1|-5|CTGAGATGAAGCACTGT	0.800633	0	0
MIMAT0000435&MI0000459&hsa-miR-143-3p&offsets|+3|-1|GATGAAGCACTGTAGCT	MIMAT0000435&MI0000459&hsa-miR-143-3p&offsets|+4|0|ATGAAGCACTGTAGCTC	0.891996	0	0
MIMAT0000435&MI0000459&hsa-miR-143-3p&offsets|+3|-1|GATGAAGCACTGTAGCT	MIMAT0000435&MI0000459&hsa-miR-143-3p&offsets|+2|0|AGATGAAGCACTGTAGCTC	0.768585	0	0
MIMAT0000435&MI0000459&hsa-miR-143-3p&offsets|+3|-1|GATGAAGCACTGTAGCT	MIMAT0000435&MI0000459&hsa-miR-143-3p&offsets|+2|+1|AGATGAAGCACTGTAGCTCA	0.769594	0	0
MIMAT0000435&MI0000459&hsa-miR-143-3p&offsets|+3|-1|GATGAAGCACTGTAGCT	MIMAT0000435&MI0000459&hsa-miR-143-3p&offsets|+4|-1|ATGAAGCACTGTAGCT	0.926736	0	0
MIMAT0000435&MI0000459&hsa-miR-143-3p&offsets|+3|-1|GATGAAGCACTGTAGCT	MIMAT0000088&MI0000088&hsa-miR-30a-3p&offsets|+1|-3|TTTCAGTCGGATGTTTGC	0.752576	0	0
MIMAT0000435&MI0000459&hsa-miR-143-3p&offsets|+3|-1|GATGAAGCACTGTAGCT	MIMAT0000693&MI0000749&hsa-miR-30e-3p&offsets|0|-5,MIMAT0000088&MI0000088&hsa-miR-30a-3p&offsets|0|-5|CTTTCAGTCGGATGTTT	0.778134	0	0
MIMAT0000435&MI0000459&hsa-miR-143-3p&offsets|+3|-1|GATGAAGCACTGTAGCT	MIMAT0000692&MI0000749&hsa-miR-30e-5p&offsets|+1|-3|GTAAACATCCTTGACTGG	0.803051	0	0
MIMAT0000435&MI0000459&hsa-miR-143-3p&offsets|0|-1|TGAGATGAAGCACTGTAGCT	MIMAT0000435&MI0000459&hsa-miR-143-3p&offsets|0|-2|TGAGATGAAGCACTGTAGC	0.956018	0	0
MIMAT0000435&MI0000459&hsa-miR-143-3p&offsets|0|-1|TGAGATGAAGCACTGTAGCT	MIMAT0000435&MI0000459&hsa-miR-143-3p&offsets|0|-3|TGAGATGAAGCACTGTAG	0.777644	0	0
MIMAT0000435&MI0000459&hsa-miR-143-3p&offsets|0|-1|TGAGATGAAGCACTGTAGCT	MIMAT0000435&MI0000459&hsa-miR-143-3p&offsets|-2|-2|TCTGAGATGAAGCACTGTAGC	0.833091	0	0
MIMAT0000435&MI0000459&hsa-miR-143-3p&offsets|0|-1|TGAGATGAAGCACTGTAGCT	MIMAT0000435&MI0000459&hsa-miR-143-3p&offsets|-1|-1|CTGAGATGAAGCACTGTAGCT	0.896214	0	0
MIMAT0000435&MI0000459&hsa-miR-143-3p&offsets|0|-1|TGAGATGAAGCACTGTAGCT	MIMAT0000435&MI0000459&hsa-miR-143-3p&offsets|-1|-2|CTGAGATGAAGCACTGTAGC	0.937675	0	0
MIMAT0000435&MI0000459&hsa-miR-143-3p&offsets|0|-1|TGAGATGAAGCACTGTAGCT	MIMAT0000435&MI0000459&hsa-miR-143-3p&offsets|-1|-3|CTGAGATGAAGCACTGTAG	0.774762	0	0
MIMAT0000435&MI0000459&hsa-miR-143-3p&offsets|0|-1|TGAGATGAAGCACTGTAGCT	MIMAT0000435&MI0000459&hsa-miR-143-3p&offsets|+1|-1|GAGATGAAGCACTGTAGCT	0.754135	0	0
MIMAT0000435&MI0000459&hsa-miR-143-3p&offsets|0|-1|TGAGATGAAGCACTGTAGCT	MIMAT0000435&MI0000459&hsa-miR-143-3p&offsets|0|-4|TGAGATGAAGCACTGTA	0.855817	0	0
MIMAT0000435&MI0000459&hsa-miR-143-3p&offsets|0|-1|TGAGATGAAGCACTGTAGCT	MIMAT0000259&MI0000272&hsa-miR-182-5p&offsets|0|+2|TTTGGCAATGGTAGAACTCACACTGG	-0.778548	0	0
MIMAT0000435&MI0000459&hsa-miR-143-3p&offsets|0|-1|TGAGATGAAGCACTGTAGCT	MIMAT0000259&MI0000272&hsa-miR-182-5p&offsets|0|+1|TTTGGCAATGGTAGAACTCACACTG	-0.817823	0	0
MIMAT0000435&MI0000459&hsa-miR-143-3p&offsets|0|-1|TGAGATGAAGCACTGTAGCT	MIMAT0000259&MI0000272&hsa-miR-182-5p&offsets|0|0|TTTGGCAATGGTAGAACTCACACT	-0.798547	0	0
MIMAT0000435&MI0000459&hsa-miR-143-3p&offsets|0|-1|TGAGATGAAGCACTGTAGCT	MIMAT0000418&MI0000439&hsa-miR-23b-3p&offsets|+1|0|TCACATTGCCAGGGATTACC	0.751518	0	0
MIMAT0000435&MI0000459&hsa-miR-143-3p&offsets|0|-1|TGAGATGAAGCACTGTAGCT	MIMAT0000692&MI0000749&hsa-miR-30e-5p&offsets|+1|+4|GTAAACATCCTTGACTGGAAGCTGT	-0.796077	0	0
MIMAT0000435&MI0000459&hsa-miR-143-3p&offsets|0|-1|TGAGATGAAGCACTGTAGCT	MIMAT0000432&MI0000457&hsa-miR-141-3p&offsets|0|+1|TAACACTGTCTGGTAAAGATGGC	-0.753118	0	0
MIMAT0000435&MI0000459&hsa-miR-143-3p&offsets|0|-1|TGAGATGAAGCACTGTAGCT	MIMAT0000432&MI0000457&hsa-miR-141-3p&offsets|0|+2|TAACACTGTCTGGTAAAGATGGCT	-0.785949	0	0
MIMAT0000435&MI0000459&hsa-miR-143-3p&offsets|0|-1|TGAGATGAAGCACTGTAGCT	MIMAT0000092&MI0000093&hsa-miR-92a-3p&offsets|0|+1|TATTGCACTTGTCCCGGCCTGTT	-0.788032	0	0
MIMAT0000435&MI0000459&hsa-miR-143-3p&offsets|0|-1|TGAGATGAAGCACTGTAGCT	MIMAT0000261&MI0000273&hsa-miR-183-5p&offsets|0|+2|TATGGCACTGGTAGAATTCACTGT	-0.814949	0	0
MIMAT0000435&MI0000459&hsa-miR-143-3p&offsets|0|-1|TGAGATGAAGCACTGTAGCT	MIMAT0000261&MI0000273&hsa-miR-183-5p&offsets|+1|+2|ATGGCACTGGTAGAATTCACTGT	-0.775232	0	0
MIMAT0000435&MI0000459&hsa-miR-143-3p&offsets|0|-1|TGAGATGAAGCACTGTAGCT	MIMAT0000261&MI0000273&hsa-miR-183-5p&offsets|0|+1|TATGGCACTGGTAGAATTCACTG	-0.766988	0	0
MIMAT0000435&MI0000459&hsa-miR-143-3p&offsets|0|-1|TGAGATGAAGCACTGTAGCT	MIMAT0000070&MI0000071&hsa-miR-17-5p&offsets|0|+1|CAAAGTGCTTACAGTGCAGGTAGT	-0.765157	0	0
MIMAT0000435&MI0000459&hsa-miR-143-3p&offsets|0|-1|TGAGATGAAGCACTGTAGCT	MIMAT0002871&MI0003184&hsa-miR-500a-3p&offsets|0|+1|ATGCACCTGGGCAAGGATTCTGA	-0.764589	0	0
MIMAT0000435&MI0000459&hsa-miR-143-3p&offsets|0|-1|TGAGATGAAGCACTGTAGCT	MI0000809&hsa-mir-151a&coords|8|-|141742721|141742743|CTCGAGGAGCTCACAGTCTAGTA	-0.770721	0	0
MIMAT0000435&MI0000459&hsa-miR-143-3p&offsets|0|-1|TGAGATGAAGCACTGTAGCT	MIMAT0000093&MI0000095&hsa-miR-93-5p&offsets|0|+1|CAAAGTGCTGTTCGTGCAGGTAGT	-0.82203	0	0
MIMAT0000435&MI0000459&hsa-miR-143-3p&offsets|0|-1|TGAGATGAAGCACTGTAGCT	MIMAT0000093&MI0000095&hsa-miR-93-5p&offsets|0|0|CAAAGTGCTGTTCGTGCAGGTAG	-0.843608	0	0
MIMAT0000435&MI0000459&hsa-miR-143-3p&offsets|0|-1|TGAGATGAAGCACTGTAGCT	MIMAT0004697&MI0000809&hsa-miR-151a-5p&offsets|0|+2|TCGAGGAGCTCACAGTCTAGTAT	-0.763267	0	0
MIMAT0000435&MI0000459&hsa-miR-143-3p&offsets|0|0|TGAGATGAAGCACTGTAGCTC	MIMAT0000435&MI0000459&hsa-miR-143-3p&offsets|-1|0|CTGAGATGAAGCACTGTAGCTC	0.88981	0	0
MIMAT0000435&MI0000459&hsa-miR-143-3p&offsets|0|0|TGAGATGAAGCACTGTAGCTC	MIMAT0000435&MI0000459&hsa-miR-143-3p&offsets|0|+1|TGAGATGAAGCACTGTAGCTCA	0.774703	0	0
MIMAT0000435&MI0000459&hsa-miR-143-3p&offsets|-1|0|CTGAGATGAAGCACTGTAGCTC	MIMAT0000435&MI0000459&hsa-miR-143-3p&offsets|0|0|TGAGATGAAGCACTGTAGCTC	0.88981	0	0
MIMAT0000435&MI0000459&hsa-miR-143-3p&offsets|-1|0|CTGAGATGAAGCACTGTAGCTC	MIMAT0000435&MI0000459&hsa-miR-143-3p&offsets|-2|0|TCTGAGATGAAGCACTGTAGCTC	0.801388	0	0
MIMAT0000435&MI0000459&hsa-miR-143-3p&offsets|-1|-1|CTGAGATGAAGCACTGTAGCT	MIMAT0000435&MI0000459&hsa-miR-143-3p&offsets|0|-2|TGAGATGAAGCACTGTAGC	0.814268	0	0
MIMAT0000435&MI0000459&hsa-miR-143-3p&offsets|-1|-1|CTGAGATGAAGCACTGTAGCT	MIMAT0000435&MI0000459&hsa-miR-143-3p&offsets|-2|-2|TCTGAGATGAAGCACTGTAGC	0.857194	0	0
MIMAT0000435&MI0000459&hsa-miR-143-3p&offsets|-1|-1|CTGAGATGAAGCACTGTAGCT	MIMAT0000435&MI0000459&hsa-miR-143-3p&offsets|0|-1|TGAGATGAAGCACTGTAGCT	0.896214	0	0
MIMAT0000435&MI0000459&hsa-miR-143-3p&offsets|-1|-1|CTGAGATGAAGCACTGTAGCT	MIMAT0000435&MI0000459&hsa-miR-143-3p&offsets|-1|-2|CTGAGATGAAGCACTGTAGC	0.892259	0	0
MIMAT0000435&MI0000459&hsa-miR-143-3p&offsets|-1|-1|CTGAGATGAAGCACTGTAGCT	MIMAT0000435&MI0000459&hsa-miR-143-3p&offsets|0|+1|TGAGATGAAGCACTGTAGCTCA	0.770702	0	0
MIMAT0000435&MI0000459&hsa-miR-143-3p&offsets|-1|-2|CTGAGATGAAGCACTGTAGC	MIMAT0000435&MI0000459&hsa-miR-143-3p&offsets|0|-2|TGAGATGAAGCACTGTAGC	0.961684	0	0
MIMAT0000435&MI0000459&hsa-miR-143-3p&offsets|-1|-2|CTGAGATGAAGCACTGTAGC	MIMAT0000435&MI0000459&hsa-miR-143-3p&offsets|0|-3|TGAGATGAAGCACTGTAG	0.811454	0	0
MIMAT0000435&MI0000459&hsa-miR-143-3p&offsets|-1|-2|CTGAGATGAAGCACTGTAGC	MIMAT0000435&MI0000459&hsa-miR-143-3p&offsets|-2|-2|TCTGAGATGAAGCACTGTAGC	0.853311	0	0
MIMAT0000435&MI0000459&hsa-miR-143-3p&offsets|-1|-2|CTGAGATGAAGCACTGTAGC	MIMAT0000435&MI0000459&hsa-miR-143-3p&offsets|+3|0|GATGAAGCACTGTAGCTC	0.81178	0	0
MIMAT0000435&MI0000459&hsa-miR-143-3p&offsets|-1|-2|CTGAGATGAAGCACTGTAGC	MIMAT0000435&MI0000459&hsa-miR-143-3p&offsets|+3|-1|GATGAAGCACTGTAGCT	0.782273	0	0
MIMAT0000435&MI0000459&hsa-miR-143-3p&offsets|-1|-2|CTGAGATGAAGCACTGTAGC	MIMAT0000435&MI0000459&hsa-miR-143-3p&offsets|0|-1|TGAGATGAAGCACTGTAGCT	0.937675	0	0
MIMAT0000435&MI0000459&hsa-miR-143-3p&offsets|-1|-2|CTGAGATGAAGCACTGTAGC	MIMAT0000435&MI0000459&hsa-miR-143-3p&offsets|-1|-1|CTGAGATGAAGCACTGTAGCT	0.892259	0	0
MIMAT0000435&MI0000459&hsa-miR-143-3p&offsets|-1|-2|CTGAGATGAAGCACTGTAGC	MIMAT0000435&MI0000459&hsa-miR-143-3p&offsets|+4|+1|ATGAAGCACTGTAGCTCA	0.835319	0	0
MIMAT0000435&MI0000459&hsa-miR-143-3p&offsets|-1|-2|CTGAGATGAAGCACTGTAGC	MIMAT0000435&MI0000459&hsa-miR-143-3p&offsets|-1|-3|CTGAGATGAAGCACTGTAG	0.852132	0	0
MIMAT0000435&MI0000459&hsa-miR-143-3p&offsets|-1|-2|CTGAGATGAAGCACTGTAGC	MIMAT0000435&MI0000459&hsa-miR-143-3p&offsets|0|-4|TGAGATGAAGCACTGTA	0.864981	0	0
MIMAT0000435&MI0000459&hsa-miR-143-3p&offsets|-1|-2|CTGAGATGAAGCACTGTAGC	MIMAT0000435&MI0000459&hsa-miR-143-3p&offsets|+3|+1|GATGAAGCACTGTAGCTCA	0.809737	0	0
MIMAT0000435&MI0000459&hsa-miR-143-3p&offsets|-1|-2|CTGAGATGAAGCACTGTAGC	MIMAT0000435&MI0000459&hsa-miR-143-3p&offsets|+2|-1|AGATGAAGCACTGTAGCT	0.832079	0	0
MIMAT0000435&MI0000459&hsa-miR-143-3p&offsets|-1|-2|CTGAGATGAAGCACTGTAGC	MIMAT0000435&MI0000459&hsa-miR-143-3p&offsets|-1|-5|CTGAGATGAAGCACTGT	0.799905	0	0
MIMAT0000435&MI0000459&hsa-miR-143-3p&offsets|-1|-2|CTGAGATGAAGCACTGTAGC	MIMAT0000435&MI0000459&hsa-miR-143-3p&offsets|+4|0|ATGAAGCACTGTAGCTC	0.826255	0	0
MIMAT0000435&MI0000459&hsa-miR-143-3p&offsets|-1|-2|CTGAGATGAAGCACTGTAGC	MIMAT0000435&MI0000459&hsa-miR-143-3p&offsets|+2|0|AGATGAAGCACTGTAGCTC	0.762407	0	0
MIMAT0000435&MI0000459&hsa-miR-143-3p&offsets|-1|-2|CTGAGATGAAGCACTGTAGC	MIMAT0000435&MI0000459&hsa-miR-143-3p&offsets|+2|+1|AGATGAAGCACTGTAGCTCA	0.765903	0	0
MIMAT0000435&MI0000459&hsa-miR-143-3p&offsets|-1|-2|CTGAGATGAAGCACTGTAGC	MIMAT0000435&MI0000459&hsa-miR-143-3p&offsets|+4|-1|ATGAAGCACTGTAGCT	0.791268	0	0
MIMAT0000435&MI0000459&hsa-miR-143-3p&offsets|-1|-2|CTGAGATGAAGCACTGTAGC	MIMAT0000435&MI0000459&hsa-miR-143-3p&offsets|-1|-4|CTGAGATGAAGCACTGTA	0.771432	0	0
MIMAT0000435&MI0000459&hsa-miR-143-3p&offsets|-1|-2|CTGAGATGAAGCACTGTAGC	MIMAT0000259&MI0000272&hsa-miR-182-5p&offsets|0|+1|TTTGGCAATGGTAGAACTCACACTG	-0.786578	0	0
MIMAT0000435&MI0000459&hsa-miR-143-3p&offsets|-1|-2|CTGAGATGAAGCACTGTAGC	MIMAT0000259&MI0000272&hsa-miR-182-5p&offsets|0|0|TTTGGCAATGGTAGAACTCACACT	-0.777563	0	0
MIMAT0000435&MI0000459&hsa-miR-143-3p&offsets|-1|-2|CTGAGATGAAGCACTGTAGC	MIMAT0000418&MI0000439&hsa-miR-23b-3p&offsets|+1|0|TCACATTGCCAGGGATTACC	0.787776	0	0
MIMAT0000435&MI0000459&hsa-miR-143-3p&offsets|-1|-2|CTGAGATGAAGCACTGTAGC	MIMAT0000418&MI0000439&hsa-miR-23b-3p&offsets|+1|-1|TCACATTGCCAGGGATTAC	0.751864	0	0
MIMAT0000435&MI0000459&hsa-miR-143-3p&offsets|-1|-2|CTGAGATGAAGCACTGTAGC	MIMAT0000432&MI0000457&hsa-miR-141-3p&offsets|0|+1|TAACACTGTCTGGTAAAGATGGC	-0.807321	0	0
MIMAT0000435&MI0000459&hsa-miR-143-3p&offsets|-1|-2|CTGAGATGAAGCACTGTAGC	MIMAT0000432&MI0000457&hsa-miR-141-3p&offsets|0|+2|TAACACTGTCTGGTAAAGATGGCT	-0.837413	0	0
MIMAT0000435&MI0000459&hsa-miR-143-3p&offsets|-1|-2|CTGAGATGAAGCACTGTAGC	MIMAT0000278&MI0000298&hsa-miR-221-3p&offsets|0|-3|AGCTACATTGTCTGCTGGGT	0.762007	0	0
MIMAT0000435&MI0000459&hsa-miR-143-3p&offsets|-1|-2|CTGAGATGAAGCACTGTAGC	MIMAT0000278&MI0000298&hsa-miR-221-3p&offsets|0|-4|AGCTACATTGTCTGCTGGG	0.780664	0	0
MIMAT0000435&MI0000459&hsa-miR-143-3p&offsets|-1|-2|CTGAGATGAAGCACTGTAGC	MIMAT0000092&MI0000093&hsa-miR-92a-3p&offsets|0|+1|TATTGCACTTGTCCCGGCCTGTT	-0.777722	0	0
MIMAT0000435&MI0000459&hsa-miR-143-3p&offsets|-1|-2|CTGAGATGAAGCACTGTAGC	MIMAT0000427&MI0000450&hsa-miR-133a-3p&offsets|0|-2,MIMAT0000427&MI0000451&hsa-miR-133a-3p&offsets|0|-2,MIMAT0000770&MI0000822&hsa-miR-133b&offsets|0|-2|TTTGGTCCCCTTCAACCAGC	0.760396	0	0
MIMAT0000435&MI0000459&hsa-miR-143-3p&offsets|-1|-2|CTGAGATGAAGCACTGTAGC	MIMAT0000261&MI0000273&hsa-miR-183-5p&offsets|0|+2|TATGGCACTGGTAGAATTCACTGT	-0.782365	0	0
MIMAT0000435&MI0000459&hsa-miR-143-3p&offsets|-1|-2|CTGAGATGAAGCACTGTAGC	MIMAT0000070&MI0000071&hsa-miR-17-5p&offsets|0|+1|CAAAGTGCTTACAGTGCAGGTAGT	-0.76449	0	0
MIMAT0000435&MI0000459&hsa-miR-143-3p&offsets|-1|-2|CTGAGATGAAGCACTGTAGC	MIMAT0000093&MI0000095&hsa-miR-93-5p&offsets|0|+1|CAAAGTGCTGTTCGTGCAGGTAGT	-0.800864	0	0
MIMAT0000435&MI0000459&hsa-miR-143-3p&offsets|-1|-2|CTGAGATGAAGCACTGTAGC	MIMAT0000093&MI0000095&hsa-miR-93-5p&offsets|0|0|CAAAGTGCTGTTCGTGCAGGTAG	-0.809895	0	0
MIMAT0000435&MI0000459&hsa-miR-143-3p&offsets|-1|-2|CTGAGATGAAGCACTGTAGC	MIMAT0004697&MI0000809&hsa-miR-151a-5p&offsets|0|+2|TCGAGGAGCTCACAGTCTAGTAT	-0.756347	0	0
MIMAT0000435&MI0000459&hsa-miR-143-3p&offsets|-1|-2|CTGAGATGAAGCACTGTAGC	MIMAT0000075&MI0000076&hsa-miR-20a-5p&offsets|0|+1|TAAAGTGCTTATAGTGCAGGTAGT	-0.758123	0	0
MIMAT0000435&MI0000459&hsa-miR-143-3p&offsets|+4|+1|ATGAAGCACTGTAGCTCA	MIMAT0000435&MI0000459&hsa-miR-143-3p&offsets|0|-2|TGAGATGAAGCACTGTAGC	0.832374	0	0
MIMAT0000435&MI0000459&hsa-miR-143-3p&offsets|+4|+1|ATGAAGCACTGTAGCTCA	MIMAT0000435&MI0000459&hsa-miR-143-3p&offsets|+3|0|GATGAAGCACTGTAGCTC	0.918406	0	0
MIMAT0000435&MI0000459&hsa-miR-143-3p&offsets|+4|+1|ATGAAGCACTGTAGCTCA	MIMAT0000435&MI0000459&hsa-miR-143-3p&offsets|+3|-1|GATGAAGCACTGTAGCT	0.875831	0	0
MIMAT0000435&MI0000459&hsa-miR-143-3p&offsets|+4|+1|ATGAAGCACTGTAGCTCA	MIMAT0000435&MI0000459&hsa-miR-143-3p&offsets|-1|-2|CTGAGATGAAGCACTGTAGC	0.835319	0	0
MIMAT0000435&MI0000459&hsa-miR-143-3p&offsets|+4|+1|ATGAAGCACTGTAGCTCA	MIMAT0000435&MI0000459&hsa-miR-143-3p&offsets|0|-4|TGAGATGAAGCACTGTA	0.801638	0	0
MIMAT0000435&MI0000459&hsa-miR-143-3p&offsets|+4|+1|ATGAAGCACTGTAGCTCA	MIMAT0000435&MI0000459&hsa-miR-143-3p&offsets|+3|+1|GATGAAGCACTGTAGCTCA	0.945251	0	0
MIMAT0000435&MI0000459&hsa-miR-143-3p&offsets|+4|+1|ATGAAGCACTGTAGCTCA	MIMAT0000435&MI0000459&hsa-miR-143-3p&offsets|+2|-1|AGATGAAGCACTGTAGCT	0.904942	0	0
MIMAT0000435&MI0000459&hsa-miR-143-3p&offsets|+4|+1|ATGAAGCACTGTAGCTCA	MIMAT0000435&MI0000459&hsa-miR-143-3p&offsets|-1|-5|CTGAGATGAAGCACTGT	0.812859	0	0
MIMAT0000435&MI0000459&hsa-miR-143-3p&offsets|+4|+1|ATGAAGCACTGTAGCTCA	MIMAT0000435&MI0000459&hsa-miR-143-3p&offsets|+4|0|ATGAAGCACTGTAGCTC	0.9365	0	0
MIMAT0000435&MI0000459&hsa-miR-143-3p&offsets|+4|+1|ATGAAGCACTGTAGCTCA	MIMAT0000435&MI0000459&hsa-miR-143-3p&offsets|+2|0|AGATGAAGCACTGTAGCTC	0.814064	0	0
MIMAT0000435&MI0000459&hsa-miR-143-3p&offsets|+4|+1|ATGAAGCACTGTAGCTCA	MIMAT0000435&MI0000459&hsa-miR-143-3p&offsets|+2|+1|AGATGAAGCACTGTAGCTCA	0.841831	0	0
MIMAT0000435&MI0000459&hsa-miR-143-3p&offsets|+4|+1|ATGAAGCACTGTAGCTCA	MIMAT0000435&MI0000459&hsa-miR-143-3p&offsets|+4|-1|ATGAAGCACTGTAGCT	0.890097	0	0
MIMAT0000435&MI0000459&hsa-miR-143-3p&offsets|+4|+1|ATGAAGCACTGTAGCTCA	MIMAT0000692&MI0000749&hsa-miR-30e-5p&offsets|+1|-3|GTAAACATCCTTGACTGG	0.773596	0	0
MIMAT0000435&MI0000459&hsa-miR-143-3p&offsets|+4|+1|ATGAAGCACTGTAGCTCA	MIMAT0000432&MI0000457&hsa-miR-141-3p&offsets|0|+1|TAACACTGTCTGGTAAAGATGGC	-0.765508	0	0
MIMAT0000435&MI0000459&hsa-miR-143-3p&offsets|+4|+1|ATGAAGCACTGTAGCTCA	MIMAT0000432&MI0000457&hsa-miR-141-3p&offsets|0|+2|TAACACTGTCTGGTAAAGATGGCT	-0.789512	0	0
MIMAT0000435&MI0000459&hsa-miR-143-3p&offsets|+4|+1|ATGAAGCACTGTAGCTCA	MIMAT0000278&MI0000298&hsa-miR-221-3p&offsets|0|-4|AGCTACATTGTCTGCTGGG	0.761303	0	0
MIMAT0000435&MI0000459&hsa-miR-143-3p&offsets|-1|-3|CTGAGATGAAGCACTGTAG	MIMAT0000435&MI0000459&hsa-miR-143-3p&offsets|0|-2|TGAGATGAAGCACTGTAGC	0.799317	0	0
MIMAT0000435&MI0000459&hsa-miR-143-3p&offsets|-1|-3|CTGAGATGAAGCACTGTAG	MIMAT0000435&MI0000459&hsa-miR-143-3p&offsets|0|-3|TGAGATGAAGCACTGTAG	0.965405	0	0
MIMAT0000435&MI0000459&hsa-miR-143-3p&offsets|-1|-3|CTGAGATGAAGCACTGTAG	MIMAT0000435&MI0000459&hsa-miR-143-3p&offsets|-2|-3|TCTGAGATGAAGCACTGTAG	0.911755	0	0
MIMAT0000435&MI0000459&hsa-miR-143-3p&offsets|-1|-3|CTGAGATGAAGCACTGTAG	MIMAT0000435&MI0000459&hsa-miR-143-3p&offsets|+3|-1|GATGAAGCACTGTAGCT	0.793141	0	0
MIMAT0000435&MI0000459&hsa-miR-143-3p&offsets|-1|-3|CTGAGATGAAGCACTGTAG	MIMAT0000435&MI0000459&hsa-miR-143-3p&offsets|0|-1|TGAGATGAAGCACTGTAGCT	0.774762	0	0
MIMAT0000435&MI0000459&hsa-miR-143-3p&offsets|-1|-3|CTGAGATGAAGCACTGTAG	MIMAT0000435&MI0000459&hsa-miR-143-3p&offsets|-1|-2|CTGAGATGAAGCACTGTAGC	0.852132	0	0
MIMAT0000435&MI0000459&hsa-miR-143-3p&offsets|-1|-3|CTGAGATGAAGCACTGTAG	MIMAT0000435&MI0000459&hsa-miR-143-3p&offsets|+3|+1|GATGAAGCACTGTAGCTCA	0.750181	0	0
MIMAT0000435&MI0000459&hsa-miR-143-3p&offsets|-1|-3|CTGAGATGAAGCACTGTAG	MIMAT0000435&MI0000459&hsa-miR-143-3p&offsets|+4|0|ATGAAGCACTGTAGCTC	0.750031	0	0
MIMAT0000435&MI0000459&hsa-miR-143-3p&offsets|-1|-3|CTGAGATGAAGCACTGTAG	MIMAT0000435&MI0000459&hsa-miR-143-3p&offsets|+1|-3|GAGATGAAGCACTGTAG	0.815561	0	0
MIMAT0000435&MI0000459&hsa-miR-143-3p&offsets|-1|-3|CTGAGATGAAGCACTGTAG	MIMAT0000088&MI0000088&hsa-miR-30a-3p&offsets|0|-3|CTTTCAGTCGGATGTTTGC	0.754466	0	0
MIMAT0000435&MI0000459&hsa-miR-143-3p&offsets|-1|-3|CTGAGATGAAGCACTGTAG	MIMAT0000692&MI0000749&hsa-miR-30e-5p&offsets|+1|-3|GTAAACATCCTTGACTGG	0.820408	0	0
MIMAT0000435&MI0000459&hsa-miR-143-3p&offsets|-1|-3|CTGAGATGAAGCACTGTAG	MIMAT0000432&MI0000457&hsa-miR-141-3p&offsets|0|+1|TAACACTGTCTGGTAAAGATGGC	-0.758134	0	0
MIMAT0000435&MI0000459&hsa-miR-143-3p&offsets|-1|-3|CTGAGATGAAGCACTGTAG	MIMAT0000432&MI0000457&hsa-miR-141-3p&offsets|0|+2|TAACACTGTCTGGTAAAGATGGCT	-0.763017	0	0
MIMAT0000435&MI0000459&hsa-miR-143-3p&offsets|-1|-3|CTGAGATGAAGCACTGTAG	MIMAT0000427&MI0000450&hsa-miR-133a-3p&offsets|0|-2,MIMAT0000427&MI0000451&hsa-miR-133a-3p&offsets|0|-2,MIMAT0000770&MI0000822&hsa-miR-133b&offsets|0|-2|TTTGGTCCCCTTCAACCAGC	0.758123	0	0
MIMAT0000435&MI0000459&hsa-miR-143-3p&offsets|-1|-3|CTGAGATGAAGCACTGTAG	MIMAT0000093&MI0000095&hsa-miR-93-5p&offsets|0|+1|CAAAGTGCTGTTCGTGCAGGTAGT	-0.769348	0	0
MIMAT0000435&MI0000459&hsa-miR-143-3p&offsets|-1|-3|CTGAGATGAAGCACTGTAG	MIMAT0000093&MI0000095&hsa-miR-93-5p&offsets|0|0|CAAAGTGCTGTTCGTGCAGGTAG	-0.757208	0	0
MIMAT0000435&MI0000459&hsa-miR-143-3p&offsets|+1|-1|GAGATGAAGCACTGTAGCT	MIMAT0000435&MI0000459&hsa-miR-143-3p&offsets|0|-2|TGAGATGAAGCACTGTAGC	0.762822	0	0
MIMAT0000435&MI0000459&hsa-miR-143-3p&offsets|+1|-1|GAGATGAAGCACTGTAGCT	MIMAT0000435&MI0000459&hsa-miR-143-3p&offsets|0|-1|TGAGATGAAGCACTGTAGCT	0.754135	0	0
MIMAT0000435&MI0000459&hsa-miR-143-3p&offsets|+1|-1|GAGATGAAGCACTGTAGCT	MIMAT0000435&MI0000459&hsa-miR-143-3p&offsets|+1|+1|GAGATGAAGCACTGTAGCTCA	0.759983	0	0
MIMAT0000435&MI0000459&hsa-miR-143-3p&offsets|0|-4|TGAGATGAAGCACTGTA	MIMAT0000435&MI0000459&hsa-miR-143-3p&offsets|0|-2|TGAGATGAAGCACTGTAGC	0.933767	0	0
MIMAT0000435&MI0000459&hsa-miR-143-3p&offsets|0|-4|TGAGATGAAGCACTGTA	MIMAT0000435&MI0000459&hsa-miR-143-3p&offsets|+3|0|GATGAAGCACTGTAGCTC	0.810536	0	0
MIMAT0000435&MI0000459&hsa-miR-143-3p&offsets|0|-4|TGAGATGAAGCACTGTA	MIMAT0000435&MI0000459&hsa-miR-143-3p&offsets|+3|-1|GATGAAGCACTGTAGCT	0.769003	0	0
MIMAT0000435&MI0000459&hsa-miR-143-3p&offsets|0|-4|TGAGATGAAGCACTGTA	MIMAT0000435&MI0000459&hsa-miR-143-3p&offsets|0|-1|TGAGATGAAGCACTGTAGCT	0.855817	0	0
MIMAT0000435&MI0000459&hsa-miR-143-3p&offsets|0|-4|TGAGATGAAGCACTGTA	MIMAT0000435&MI0000459&hsa-miR-143-3p&offsets|-1|-2|CTGAGATGAAGCACTGTAGC	0.864981	0	0
MIMAT0000435&MI0000459&hsa-miR-143-3p&offsets|0|-4|TGAGATGAAGCACTGTA	MIMAT0000435&MI0000459&hsa-miR-143-3p&offsets|+4|+1|ATGAAGCACTGTAGCTCA	0.801638	0	0
MIMAT0000435&MI0000459&hsa-miR-143-3p&offsets|0|-4|TGAGATGAAGCACTGTA	MIMAT0000435&MI0000459&hsa-miR-143-3p&offsets|+3|+1|GATGAAGCACTGTAGCTCA	0.773434	0	0
MIMAT0000435&MI0000459&hsa-miR-143-3p&offsets|0|-4|TGAGATGAAGCACTGTA	MIMAT0000435&MI0000459&hsa-miR-143-3p&offsets|+2|-1|AGATGAAGCACTGTAGCT	0.797907	0	0
MIMAT0000435&MI0000459&hsa-miR-143-3p&offsets|0|-4|TGAGATGAAGCACTGTA	MIMAT0000435&MI0000459&hsa-miR-143-3p&offsets|-1|-5|CTGAGATGAAGCACTGT	0.849233	0	0
MIMAT0000435&MI0000459&hsa-miR-143-3p&offsets|0|-4|TGAGATGAAGCACTGTA	MIMAT0000435&MI0000459&hsa-miR-143-3p&offsets|+4|0|ATGAAGCACTGTAGCTC	0.796196	0	0
MIMAT0000435&MI0000459&hsa-miR-143-3p&offsets|0|-4|TGAGATGAAGCACTGTA	MIMAT0000435&MI0000459&hsa-miR-143-3p&offsets|+4|-1|ATGAAGCACTGTAGCT	0.778393	0	0
MIMAT0000435&MI0000459&hsa-miR-143-3p&offsets|0|-4|TGAGATGAAGCACTGTA	MIMAT0000435&MI0000459&hsa-miR-143-3p&offsets|-1|-4|CTGAGATGAAGCACTGTA	0.809592	0	0
MIMAT0000435&MI0000459&hsa-miR-143-3p&offsets|0|-4|TGAGATGAAGCACTGTA	MIMAT0000693&MI0000749&hsa-miR-30e-3p&offsets|0|-5,MIMAT0000088&MI0000088&hsa-miR-30a-3p&offsets|0|-5|CTTTCAGTCGGATGTTT	0.753538	0	0
MIMAT0000435&MI0000459&hsa-miR-143-3p&offsets|0|-4|TGAGATGAAGCACTGTA	MIMAT0000259&MI0000272&hsa-miR-182-5p&offsets|0|+1|TTTGGCAATGGTAGAACTCACACTG	-0.783741	0	0
MIMAT0000435&MI0000459&hsa-miR-143-3p&offsets|0|-4|TGAGATGAAGCACTGTA	MIMAT0000259&MI0000272&hsa-miR-182-5p&offsets|0|0|TTTGGCAATGGTAGAACTCACACT	-0.805064	0	0
MIMAT0000435&MI0000459&hsa-miR-143-3p&offsets|0|-4|TGAGATGAAGCACTGTA	MIMAT0000259&MI0000272&hsa-miR-182-5p&offsets|0|-1|TTTGGCAATGGTAGAACTCACAC	-0.75279	0	0
MIMAT0000435&MI0000459&hsa-miR-143-3p&offsets|0|-4|TGAGATGAAGCACTGTA	MIMAT0000418&MI0000439&hsa-miR-23b-3p&offsets|+1|0|TCACATTGCCAGGGATTACC	0.865063	0	0
MIMAT0000435&MI0000459&hsa-miR-143-3p&offsets|0|-4|TGAGATGAAGCACTGTA	MIMAT0000418&MI0000439&hsa-miR-23b-3p&offsets|0|-2|ATCACATTGCCAGGGATTA	0.77457	0	0
MIMAT0000435&MI0000459&hsa-miR-143-3p&offsets|0|-4|TGAGATGAAGCACTGTA	MIMAT0000078&MI0000079&hsa-miR-23a-3p&offsets|0|-3,MIMAT0000418&MI0000439&hsa-miR-23b-3p&offsets|0|-3|ATCACATTGCCAGGGATT	0.820682	0	0
MIMAT0000435&MI0000459&hsa-miR-143-3p&offsets|0|-4|TGAGATGAAGCACTGTA	MIMAT0000418&MI0000439&hsa-miR-23b-3p&offsets|+1|-1|TCACATTGCCAGGGATTAC	0.833065	0	0
MIMAT0000435&MI0000459&hsa-miR-143-3p&offsets|0|-4|TGAGATGAAGCACTGTA	MIMAT0000419&MI0000440&hsa-miR-27b-3p&offsets|0|-2|TTCACAGTGGCTAAGTTCT	0.768774	0	0
MIMAT0000435&MI0000459&hsa-miR-143-3p&offsets|0|-4|TGAGATGAAGCACTGTA	MIMAT0000084&MI0000085&hsa-miR-27a-3p&offsets|0|-3,MIMAT0000419&MI0000440&hsa-miR-27b-3p&offsets|0|-3|TTCACAGTGGCTAAGTTC	0.802565	0	0
MIMAT0000435&MI0000459&hsa-miR-143-3p&offsets|0|-4|TGAGATGAAGCACTGTA	MIMAT0000692&MI0000749&hsa-miR-30e-5p&offsets|+1|-3|GTAAACATCCTTGACTGG	0.764267	0	0
MIMAT0000435&MI0000459&hsa-miR-143-3p&offsets|0|-4|TGAGATGAAGCACTGTA	MIMAT0000278&MI0000298&hsa-miR-221-3p&offsets|0|-3|AGCTACATTGTCTGCTGGGT	0.773456	0	0
MIMAT0000435&MI0000459&hsa-miR-143-3p&offsets|0|-4|TGAGATGAAGCACTGTA	MIMAT0000278&MI0000298&hsa-miR-221-3p&offsets|0|-4|AGCTACATTGTCTGCTGGG	0.805128	0	0
MIMAT0000435&MI0000459&hsa-miR-143-3p&offsets|0|-4|TGAGATGAAGCACTGTA	MIMAT0000279&MI0000299&hsa-miR-222-3p&offsets|0|-1|AGCTACATCTGGCTACTGGG	0.770272	0	0
MIMAT0000435&MI0000459&hsa-miR-143-3p&offsets|0|-4|TGAGATGAAGCACTGTA	MIMAT0000279&MI0000299&hsa-miR-222-3p&offsets|0|-2|AGCTACATCTGGCTACTGG	0.800789	0	0
MIMAT0000435&MI0000459&hsa-miR-143-3p&offsets|0|-4|TGAGATGAAGCACTGTA	MIMAT0000078&MI0000079&hsa-miR-23a-3p&offsets|0|-3,MIMAT0000418&MI0000439&hsa-miR-23b-3p&offsets|0|-3|ATCACATTGCCAGGGATT.1	0.820682	0	0
MIMAT0000435&MI0000459&hsa-miR-143-3p&offsets|0|-4|TGAGATGAAGCACTGTA	MIMAT0000261&MI0000273&hsa-miR-183-5p&offsets|0|+2|TATGGCACTGGTAGAATTCACTGT	-0.793312	0	0
MIMAT0000435&MI0000459&hsa-miR-143-3p&offsets|0|-4|TGAGATGAAGCACTGTA	MIMAT0000261&MI0000273&hsa-miR-183-5p&offsets|+1|+2|ATGGCACTGGTAGAATTCACTGT	-0.761733	0	0
MIMAT0000435&MI0000459&hsa-miR-143-3p&offsets|0|-4|TGAGATGAAGCACTGTA	MIMAT0000423&MI0000446&hsa-miR-125b-5p&offsets|0|-3,MIMAT0000423&MI0000470&hsa-miR-125b-5p&offsets|0|-3|TCCCTGAGACCCTAACTTG	0.76067	0	0
MIMAT0000435&MI0000459&hsa-miR-143-3p&offsets|0|-4|TGAGATGAAGCACTGTA	MIMAT0002871&MI0003184&hsa-miR-500a-3p&offsets|0|+1|ATGCACCTGGGCAAGGATTCTGA	-0.758322	0	0
MIMAT0000435&MI0000459&hsa-miR-143-3p&offsets|0|-4|TGAGATGAAGCACTGTA	MIMAT0000434&MI0000458&hsa-miR-142-3p&offsets|+1|-5|GTAGTGTTTCCTACTTT	0.778757	0	0
MIMAT0000435&MI0000459&hsa-miR-143-3p&offsets|0|-4|TGAGATGAAGCACTGTA	MIMAT0000084&MI0000085&hsa-miR-27a-3p&offsets|0|-3,MIMAT0000419&MI0000440&hsa-miR-27b-3p&offsets|0|-3|TTCACAGTGGCTAAGTTC.1	0.802565	0	0
MIMAT0000435&MI0000459&hsa-miR-143-3p&offsets|0|-4|TGAGATGAAGCACTGTA	MIMAT0000733&MI0000787&hsa-miR-379-5p&offsets|0|-3|TGGTAGACTATGGAACGT	0.778644	0	0
MIMAT0000435&MI0000459&hsa-miR-143-3p&offsets|0|-4|TGAGATGAAGCACTGTA	MIMAT0000232&MI0000281&hsa-miR-199a-3p&offsets|0|-4,MIMAT0000232&MI0000242&hsa-miR-199a-3p&offsets|0|-4,MIMAT0004563&MI0000282&hsa-miR-199b-3p&offsets|0|-4|ACAGTAGTCTGCACATTG	0.780795	0	0
MIMAT0000435&MI0000459&hsa-miR-143-3p&offsets|-2|0|TCTGAGATGAAGCACTGTAGCTC	MIMAT0000435&MI0000459&hsa-miR-143-3p&offsets|-1|0|CTGAGATGAAGCACTGTAGCTC	0.801388	0	0
MIMAT0000435&MI0000459&hsa-miR-143-3p&offsets|+3|+1|GATGAAGCACTGTAGCTCA	MIMAT0000435&MI0000459&hsa-miR-143-3p&offsets|0|-2|TGAGATGAAGCACTGTAGC	0.797457	0	0
MIMAT0000435&MI0000459&hsa-miR-143-3p&offsets|+3|+1|GATGAAGCACTGTAGCTCA	MIMAT0000435&MI0000459&hsa-miR-143-3p&offsets|+3|0|GATGAAGCACTGTAGCTC	0.94355	0	0
MIMAT0000435&MI0000459&hsa-miR-143-3p&offsets|+3|+1|GATGAAGCACTGTAGCTCA	MIMAT0000435&MI0000459&hsa-miR-143-3p&offsets|+3|-1|GATGAAGCACTGTAGCT	0.937068	0	0
MIMAT0000435&MI0000459&hsa-miR-143-3p&offsets|+3|+1|GATGAAGCACTGTAGCTCA	MIMAT0000435&MI0000459&hsa-miR-143-3p&offsets|-1|-2|CTGAGATGAAGCACTGTAGC	0.809737	0	0
MIMAT0000435&MI0000459&hsa-miR-143-3p&offsets|+3|+1|GATGAAGCACTGTAGCTCA	MIMAT0000435&MI0000459&hsa-miR-143-3p&offsets|+4|+1|ATGAAGCACTGTAGCTCA	0.945251	0	0
MIMAT0000435&MI0000459&hsa-miR-143-3p&offsets|+3|+1|GATGAAGCACTGTAGCTCA	MIMAT0000435&MI0000459&hsa-miR-143-3p&offsets|-1|-3|CTGAGATGAAGCACTGTAG	0.750181	0	0
MIMAT0000435&MI0000459&hsa-miR-143-3p&offsets|+3|+1|GATGAAGCACTGTAGCTCA	MIMAT0000435&MI0000459&hsa-miR-143-3p&offsets|0|-4|TGAGATGAAGCACTGTA	0.773434	0	0
MIMAT0000435&MI0000459&hsa-miR-143-3p&offsets|+3|+1|GATGAAGCACTGTAGCTCA	MIMAT0000435&MI0000459&hsa-miR-143-3p&offsets|+2|-1|AGATGAAGCACTGTAGCT	0.91241	0	0
MIMAT0000435&MI0000459&hsa-miR-143-3p&offsets|+3|+1|GATGAAGCACTGTAGCTCA	MIMAT0000435&MI0000459&hsa-miR-143-3p&offsets|-1|-5|CTGAGATGAAGCACTGT	0.811448	0	0
MIMAT0000435&MI0000459&hsa-miR-143-3p&offsets|+3|+1|GATGAAGCACTGTAGCTCA	MIMAT0000435&MI0000459&hsa-miR-143-3p&offsets|+4|0|ATGAAGCACTGTAGCTC	0.918717	0	0
MIMAT0000435&MI0000459&hsa-miR-143-3p&offsets|+3|+1|GATGAAGCACTGTAGCTCA	MIMAT0000435&MI0000459&hsa-miR-143-3p&offsets|+2|0|AGATGAAGCACTGTAGCTC	0.811912	0	0
MIMAT0000435&MI0000459&hsa-miR-143-3p&offsets|+3|+1|GATGAAGCACTGTAGCTCA	MIMAT0000435&MI0000459&hsa-miR-143-3p&offsets|+2|+1|AGATGAAGCACTGTAGCTCA	0.834098	0	0
MIMAT0000435&MI0000459&hsa-miR-143-3p&offsets|+3|+1|GATGAAGCACTGTAGCTCA	MIMAT0000435&MI0000459&hsa-miR-143-3p&offsets|+4|-1|ATGAAGCACTGTAGCT	0.903181	0	0
MIMAT0000435&MI0000459&hsa-miR-143-3p&offsets|+3|+1|GATGAAGCACTGTAGCTCA	MIMAT0000693&MI0000749&hsa-miR-30e-3p&offsets|0|-5,MIMAT0000088&MI0000088&hsa-miR-30a-3p&offsets|0|-5|CTTTCAGTCGGATGTTT	0.750248	0	0
MIMAT0000435&MI0000459&hsa-miR-143-3p&offsets|+3|+1|GATGAAGCACTGTAGCTCA	MIMAT0000692&MI0000749&hsa-miR-30e-5p&offsets|+1|-3|GTAAACATCCTTGACTGG	0.779162	0	0
MIMAT0000435&MI0000459&hsa-miR-143-3p&offsets|+3|+1|GATGAAGCACTGTAGCTCA	MIMAT0000432&MI0000457&hsa-miR-141-3p&offsets|0|+2|TAACACTGTCTGGTAAAGATGGCT	-0.770803	0	0
MIMAT0000435&MI0000459&hsa-miR-143-3p&offsets|0|+1|TGAGATGAAGCACTGTAGCTCA	MIMAT0000435&MI0000459&hsa-miR-143-3p&offsets|0|0|TGAGATGAAGCACTGTAGCTC	0.774703	0	0
MIMAT0000435&MI0000459&hsa-miR-143-3p&offsets|0|+1|TGAGATGAAGCACTGTAGCTCA	MIMAT0000435&MI0000459&hsa-miR-143-3p&offsets|-1|-1|CTGAGATGAAGCACTGTAGCT	0.770702	0	0
MIMAT0000435&MI0000459&hsa-miR-143-3p&offsets|+1|+1|GAGATGAAGCACTGTAGCTCA	MIMAT0000435&MI0000459&hsa-miR-143-3p&offsets|+1|-1|GAGATGAAGCACTGTAGCT	0.759983	0	0
MIMAT0000435&MI0000459&hsa-miR-143-3p&offsets|+2|-1|AGATGAAGCACTGTAGCT	MIMAT0000435&MI0000459&hsa-miR-143-3p&offsets|0|-2|TGAGATGAAGCACTGTAGC	0.823711	0	0
MIMAT0000435&MI0000459&hsa-miR-143-3p&offsets|+2|-1|AGATGAAGCACTGTAGCT	MIMAT0000435&MI0000459&hsa-miR-143-3p&offsets|+3|0|GATGAAGCACTGTAGCTC	0.904054	0	0
MIMAT0000435&MI0000459&hsa-miR-143-3p&offsets|+2|-1|AGATGAAGCACTGTAGCT	MIMAT0000435&MI0000459&hsa-miR-143-3p&offsets|+3|-1|GATGAAGCACTGTAGCT	0.884445	0	0
MIMAT0000435&MI0000459&hsa-miR-143-3p&offsets|+2|-1|AGATGAAGCACTGTAGCT	MIMAT0000435&MI0000459&hsa-miR-143-3p&offsets|-1|-2|CTGAGATGAAGCACTGTAGC	0.832079	0	0
MIMAT0000435&MI0000459&hsa-miR-143-3p&offsets|+2|-1|AGATGAAGCACTGTAGCT	MIMAT0000435&MI0000459&hsa-miR-143-3p&offsets|+4|+1|ATGAAGCACTGTAGCTCA	0.904942	0	0
MIMAT0000435&MI0000459&hsa-miR-143-3p&offsets|+2|-1|AGATGAAGCACTGTAGCT	MIMAT0000435&MI0000459&hsa-miR-143-3p&offsets|0|-4|TGAGATGAAGCACTGTA	0.797907	0	0
MIMAT0000435&MI0000459&hsa-miR-143-3p&offsets|+2|-1|AGATGAAGCACTGTAGCT	MIMAT0000435&MI0000459&hsa-miR-143-3p&offsets|+3|+1|GATGAAGCACTGTAGCTCA	0.91241	0	0
MIMAT0000435&MI0000459&hsa-miR-143-3p&offsets|+2|-1|AGATGAAGCACTGTAGCT	MIMAT0000435&MI0000459&hsa-miR-143-3p&offsets|-1|-5|CTGAGATGAAGCACTGT	0.794844	0	0
MIMAT0000435&MI0000459&hsa-miR-143-3p&offsets|+2|-1|AGATGAAGCACTGTAGCT	MIMAT0000435&MI0000459&hsa-miR-143-3p&offsets|+4|0|ATGAAGCACTGTAGCTC	0.903472	0	0
MIMAT0000435&MI0000459&hsa-miR-143-3p&offsets|+2|-1|AGATGAAGCACTGTAGCT	MIMAT0000435&MI0000459&hsa-miR-143-3p&offsets|+2|0|AGATGAAGCACTGTAGCTC	0.835904	0	0
MIMAT0000435&MI0000459&hsa-miR-143-3p&offsets|+2|-1|AGATGAAGCACTGTAGCT	MIMAT0000435&MI0000459&hsa-miR-143-3p&offsets|+2|+1|AGATGAAGCACTGTAGCTCA	0.861973	0	0
MIMAT0000435&MI0000459&hsa-miR-143-3p&offsets|+2|-1|AGATGAAGCACTGTAGCT	MIMAT0000435&MI0000459&hsa-miR-143-3p&offsets|+4|-1|ATGAAGCACTGTAGCT	0.889912	0	0
MIMAT0000435&MI0000459&hsa-miR-143-3p&offsets|+2|-1|AGATGAAGCACTGTAGCT	MIMAT0000432&MI0000457&hsa-miR-141-3p&offsets|0|+2|TAACACTGTCTGGTAAAGATGGCT	-0.768959	0	0
MIMAT0000435&MI0000459&hsa-miR-143-3p&offsets|-1|-5|CTGAGATGAAGCACTGT	MIMAT0000318&MI0000342&hsa-miR-200b-3p&offsets|+1|-4|AATACTGCCTGGTAATG	0.785693	0	0
MIMAT0000435&MI0000459&hsa-miR-143-3p&offsets|-1|-5|CTGAGATGAAGCACTGT	MIMAT0000435&MI0000459&hsa-miR-143-3p&offsets|0|-2|TGAGATGAAGCACTGTAGC	0.824429	0	0
MIMAT0000435&MI0000459&hsa-miR-143-3p&offsets|-1|-5|CTGAGATGAAGCACTGT	MIMAT0000435&MI0000459&hsa-miR-143-3p&offsets|+3|0|GATGAAGCACTGTAGCTC	0.806906	0	0
MIMAT0000435&MI0000459&hsa-miR-143-3p&offsets|-1|-5|CTGAGATGAAGCACTGT	MIMAT0000435&MI0000459&hsa-miR-143-3p&offsets|+3|-1|GATGAAGCACTGTAGCT	0.800633	0	0
MIMAT0000435&MI0000459&hsa-miR-143-3p&offsets|-1|-5|CTGAGATGAAGCACTGT	MIMAT0000435&MI0000459&hsa-miR-143-3p&offsets|-1|-2|CTGAGATGAAGCACTGTAGC	0.799905	0	0
MIMAT0000435&MI0000459&hsa-miR-143-3p&offsets|-1|-5|CTGAGATGAAGCACTGT	MIMAT0000435&MI0000459&hsa-miR-143-3p&offsets|+4|+1|ATGAAGCACTGTAGCTCA	0.812859	0	0
MIMAT0000435&MI0000459&hsa-miR-143-3p&offsets|-1|-5|CTGAGATGAAGCACTGT	MIMAT0000435&MI0000459&hsa-miR-143-3p&offsets|0|-4|TGAGATGAAGCACTGTA	0.849233	0	0
MIMAT0000435&MI0000459&hsa-miR-143-3p&offsets|-1|-5|CTGAGATGAAGCACTGT	MIMAT0000435&MI0000459&hsa-miR-143-3p&offsets|+3|+1|GATGAAGCACTGTAGCTCA	0.811448	0	0
MIMAT0000435&MI0000459&hsa-miR-143-3p&offsets|-1|-5|CTGAGATGAAGCACTGT	MIMAT0000435&MI0000459&hsa-miR-143-3p&offsets|+2|-1|AGATGAAGCACTGTAGCT	0.794844	0	0
MIMAT0000435&MI0000459&hsa-miR-143-3p&offsets|-1|-5|CTGAGATGAAGCACTGT	MIMAT0000435&MI0000459&hsa-miR-143-3p&offsets|+4|0|ATGAAGCACTGTAGCTC	0.810619	0	0
MIMAT0000435&MI0000459&hsa-miR-143-3p&offsets|-1|-5|CTGAGATGAAGCACTGT	MIMAT0000435&MI0000459&hsa-miR-143-3p&offsets|+4|-1|ATGAAGCACTGTAGCT	0.795826	0	0
MIMAT0000435&MI0000459&hsa-miR-143-3p&offsets|-1|-5|CTGAGATGAAGCACTGT	MIMAT0000435&MI0000459&hsa-miR-143-3p&offsets|-1|-4|CTGAGATGAAGCACTGTA	0.81241	0	0
MIMAT0000435&MI0000459&hsa-miR-143-3p&offsets|-1|-5|CTGAGATGAAGCACTGT	MIMAT0000088&MI0000088&hsa-miR-30a-3p&offsets|+1|-3|TTTCAGTCGGATGTTTGC	0.789817	0	0
MIMAT0000435&MI0000459&hsa-miR-143-3p&offsets|-1|-5|CTGAGATGAAGCACTGT	MIMAT0000693&MI0000749&hsa-miR-30e-3p&offsets|0|-5,MIMAT0000088&MI0000088&hsa-miR-30a-3p&offsets|0|-5|CTTTCAGTCGGATGTTT	0.799216	0	0
MIMAT0000435&MI0000459&hsa-miR-143-3p&offsets|-1|-5|CTGAGATGAAGCACTGT	MIMAT0000418&MI0000439&hsa-miR-23b-3p&offsets|+1|0|TCACATTGCCAGGGATTACC	0.807323	0	0
MIMAT0000435&MI0000459&hsa-miR-143-3p&offsets|-1|-5|CTGAGATGAAGCACTGT	MIMAT0000078&MI0000079&hsa-miR-23a-3p&offsets|0|-3,MIMAT0000418&MI0000439&hsa-miR-23b-3p&offsets|0|-3|ATCACATTGCCAGGGATT	0.800571	0	0
MIMAT0000435&MI0000459&hsa-miR-143-3p&offsets|-1|-5|CTGAGATGAAGCACTGT	MIMAT0000418&MI0000439&hsa-miR-23b-3p&offsets|+1|-1|TCACATTGCCAGGGATTAC	0.795231	0	0
MIMAT0000435&MI0000459&hsa-miR-143-3p&offsets|-1|-5|CTGAGATGAAGCACTGT	MIMAT0000084&MI0000085&hsa-miR-27a-3p&offsets|0|-3,MIMAT0000419&MI0000440&hsa-miR-27b-3p&offsets|0|-3|TTCACAGTGGCTAAGTTC	0.761726	0	0
MIMAT0000435&MI0000459&hsa-miR-143-3p&offsets|-1|-5|CTGAGATGAAGCACTGT	MIMAT0000692&MI0000749&hsa-miR-30e-5p&offsets|+1|-3|GTAAACATCCTTGACTGG	0.77968	0	0
MIMAT0000435&MI0000459&hsa-miR-143-3p&offsets|-1|-5|CTGAGATGAAGCACTGT	MIMAT0000278&MI0000298&hsa-miR-221-3p&offsets|0|-4|AGCTACATTGTCTGCTGGG	0.781637	0	0
MIMAT0000435&MI0000459&hsa-miR-143-3p&offsets|-1|-5|CTGAGATGAAGCACTGT	MIMAT0000279&MI0000299&hsa-miR-222-3p&offsets|0|-2|AGCTACATCTGGCTACTGG	0.760835	0	0
MIMAT0000435&MI0000459&hsa-miR-143-3p&offsets|-1|-5|CTGAGATGAAGCACTGT	MIMAT0000078&MI0000079&hsa-miR-23a-3p&offsets|0|-3,MIMAT0000418&MI0000439&hsa-miR-23b-3p&offsets|0|-3|ATCACATTGCCAGGGATT.1	0.800571	0	0
MIMAT0000435&MI0000459&hsa-miR-143-3p&offsets|-1|-5|CTGAGATGAAGCACTGT	MIMAT0000423&MI0000446&hsa-miR-125b-5p&offsets|0|-3,MIMAT0000423&MI0000470&hsa-miR-125b-5p&offsets|0|-3|TCCCTGAGACCCTAACTTG	0.77006	0	0
MIMAT0000435&MI0000459&hsa-miR-143-3p&offsets|-1|-5|CTGAGATGAAGCACTGT	MIMAT0004603&MI0000470&hsa-miR-125b-2-3p&offsets|+2|-2|ACAAGTCAGGCTCTTGGG	0.792072	0	0
MIMAT0000435&MI0000459&hsa-miR-143-3p&offsets|-1|-5|CTGAGATGAAGCACTGT	MIMAT0000434&MI0000458&hsa-miR-142-3p&offsets|+1|-5|GTAGTGTTTCCTACTTT	0.814191	0	0
MIMAT0000435&MI0000459&hsa-miR-143-3p&offsets|-1|-5|CTGAGATGAAGCACTGT	MIMAT0000084&MI0000085&hsa-miR-27a-3p&offsets|0|-3,MIMAT0000419&MI0000440&hsa-miR-27b-3p&offsets|0|-3|TTCACAGTGGCTAAGTTC.1	0.761726	0	0
MIMAT0000435&MI0000459&hsa-miR-143-3p&offsets|-1|-5|CTGAGATGAAGCACTGT	MIMAT0000733&MI0000787&hsa-miR-379-5p&offsets|0|-3|TGGTAGACTATGGAACGT	0.790903	0	0
MIMAT0000435&MI0000459&hsa-miR-143-3p&offsets|-1|-5|CTGAGATGAAGCACTGT	MIMAT0000232&MI0000281&hsa-miR-199a-3p&offsets|0|-4,MIMAT0000232&MI0000242&hsa-miR-199a-3p&offsets|0|-4,MIMAT0004563&MI0000282&hsa-miR-199b-3p&offsets|0|-4|ACAGTAGTCTGCACATTG	0.789914	0	0
MIMAT0000435&MI0000459&hsa-miR-143-3p&offsets|+4|0|ATGAAGCACTGTAGCTC	MIMAT0000435&MI0000459&hsa-miR-143-3p&offsets|0|-2|TGAGATGAAGCACTGTAGC	0.818003	0	0
MIMAT0000435&MI0000459&hsa-miR-143-3p&offsets|+4|0|ATGAAGCACTGTAGCTC	MIMAT0000435&MI0000459&hsa-miR-143-3p&offsets|+3|0|GATGAAGCACTGTAGCTC	0.917779	0	0
MIMAT0000435&MI0000459&hsa-miR-143-3p&offsets|+4|0|ATGAAGCACTGTAGCTC	MIMAT0000435&MI0000459&hsa-miR-143-3p&offsets|+3|-1|GATGAAGCACTGTAGCT	0.891996	0	0
MIMAT0000435&MI0000459&hsa-miR-143-3p&offsets|+4|0|ATGAAGCACTGTAGCTC	MIMAT0000435&MI0000459&hsa-miR-143-3p&offsets|-1|-2|CTGAGATGAAGCACTGTAGC	0.826255	0	0
MIMAT0000435&MI0000459&hsa-miR-143-3p&offsets|+4|0|ATGAAGCACTGTAGCTC	MIMAT0000435&MI0000459&hsa-miR-143-3p&offsets|+4|+1|ATGAAGCACTGTAGCTCA	0.9365	0	0
MIMAT0000435&MI0000459&hsa-miR-143-3p&offsets|+4|0|ATGAAGCACTGTAGCTC	MIMAT0000435&MI0000459&hsa-miR-143-3p&offsets|-1|-3|CTGAGATGAAGCACTGTAG	0.750031	0	0
MIMAT0000435&MI0000459&hsa-miR-143-3p&offsets|+4|0|ATGAAGCACTGTAGCTC	MIMAT0000435&MI0000459&hsa-miR-143-3p&offsets|0|-4|TGAGATGAAGCACTGTA	0.796196	0	0
MIMAT0000435&MI0000459&hsa-miR-143-3p&offsets|+4|0|ATGAAGCACTGTAGCTC	MIMAT0000435&MI0000459&hsa-miR-143-3p&offsets|+3|+1|GATGAAGCACTGTAGCTCA	0.918717	0	0
MIMAT0000435&MI0000459&hsa-miR-143-3p&offsets|+4|0|ATGAAGCACTGTAGCTC	MIMAT0000435&MI0000459&hsa-miR-143-3p&offsets|+2|-1|AGATGAAGCACTGTAGCT	0.903472	0	0
MIMAT0000435&MI0000459&hsa-miR-143-3p&offsets|+4|0|ATGAAGCACTGTAGCTC	MIMAT0000435&MI0000459&hsa-miR-143-3p&offsets|-1|-5|CTGAGATGAAGCACTGT	0.810619	0	0
MIMAT0000435&MI0000459&hsa-miR-143-3p&offsets|+4|0|ATGAAGCACTGTAGCTC	MIMAT0000435&MI0000459&hsa-miR-143-3p&offsets|+2|0|AGATGAAGCACTGTAGCTC	0.822765	0	0
MIMAT0000435&MI0000459&hsa-miR-143-3p&offsets|+4|0|ATGAAGCACTGTAGCTC	MIMAT0000435&MI0000459&hsa-miR-143-3p&offsets|+2|+1|AGATGAAGCACTGTAGCTCA	0.8319	0	0
MIMAT0000435&MI0000459&hsa-miR-143-3p&offsets|+4|0|ATGAAGCACTGTAGCTC	MIMAT0000435&MI0000459&hsa-miR-143-3p&offsets|+4|-1|ATGAAGCACTGTAGCT	0.920884	0	0
MIMAT0000435&MI0000459&hsa-miR-143-3p&offsets|+4|0|ATGAAGCACTGTAGCTC	MIMAT0000088&MI0000088&hsa-miR-30a-3p&offsets|+1|-3|TTTCAGTCGGATGTTTGC	0.756583	0	0
MIMAT0000435&MI0000459&hsa-miR-143-3p&offsets|+4|0|ATGAAGCACTGTAGCTC	MIMAT0000693&MI0000749&hsa-miR-30e-3p&offsets|0|-5,MIMAT0000088&MI0000088&hsa-miR-30a-3p&offsets|0|-5|CTTTCAGTCGGATGTTT	0.750476	0	0
MIMAT0000435&MI0000459&hsa-miR-143-3p&offsets|+4|0|ATGAAGCACTGTAGCTC	MIMAT0000692&MI0000749&hsa-miR-30e-5p&offsets|+1|-3|GTAAACATCCTTGACTGG	0.773843	0	0
MIMAT0000435&MI0000459&hsa-miR-143-3p&offsets|+4|0|ATGAAGCACTGTAGCTC	MIMAT0000432&MI0000457&hsa-miR-141-3p&offsets|0|+1|TAACACTGTCTGGTAAAGATGGC	-0.756774	0	0
MIMAT0000435&MI0000459&hsa-miR-143-3p&offsets|+4|0|ATGAAGCACTGTAGCTC	MIMAT0000432&MI0000457&hsa-miR-141-3p&offsets|0|+2|TAACACTGTCTGGTAAAGATGGCT	-0.772213	0	0
MIMAT0000435&MI0000459&hsa-miR-143-3p&offsets|+1|-3|GAGATGAAGCACTGTAG	MIMAT0000435&MI0000459&hsa-miR-143-3p&offsets|0|-3|TGAGATGAAGCACTGTAG	0.826525	0	0
MIMAT0000435&MI0000459&hsa-miR-143-3p&offsets|+1|-3|GAGATGAAGCACTGTAG	MIMAT0000435&MI0000459&hsa-miR-143-3p&offsets|-1|-3|CTGAGATGAAGCACTGTAG	0.815561	0	0
MIMAT0000435&MI0000459&hsa-miR-143-3p&offsets|+2|0|AGATGAAGCACTGTAGCTC	MIMAT0000435&MI0000459&hsa-miR-143-3p&offsets|+3|0|GATGAAGCACTGTAGCTC	0.84345	0	0
MIMAT0000435&MI0000459&hsa-miR-143-3p&offsets|+2|0|AGATGAAGCACTGTAGCTC	MIMAT0000435&MI0000459&hsa-miR-143-3p&offsets|+3|-1|GATGAAGCACTGTAGCT	0.768585	0	0
MIMAT0000435&MI0000459&hsa-miR-143-3p&offsets|+2|0|AGATGAAGCACTGTAGCTC	MIMAT0000435&MI0000459&hsa-miR-143-3p&offsets|-1|-2|CTGAGATGAAGCACTGTAGC	0.762407	0	0
MIMAT0000435&MI0000459&hsa-miR-143-3p&offsets|+2|0|AGATGAAGCACTGTAGCTC	MIMAT0000435&MI0000459&hsa-miR-143-3p&offsets|+4|+1|ATGAAGCACTGTAGCTCA	0.814064	0	0
MIMAT0000435&MI0000459&hsa-miR-143-3p&offsets|+2|0|AGATGAAGCACTGTAGCTC	MIMAT0000435&MI0000459&hsa-miR-143-3p&offsets|+3|+1|GATGAAGCACTGTAGCTCA	0.811912	0	0
MIMAT0000435&MI0000459&hsa-miR-143-3p&offsets|+2|0|AGATGAAGCACTGTAGCTC	MIMAT0000435&MI0000459&hsa-miR-143-3p&offsets|+2|-1|AGATGAAGCACTGTAGCT	0.835904	0	0
MIMAT0000435&MI0000459&hsa-miR-143-3p&offsets|+2|0|AGATGAAGCACTGTAGCTC	MIMAT0000435&MI0000459&hsa-miR-143-3p&offsets|+4|0|ATGAAGCACTGTAGCTC	0.822765	0	0
MIMAT0000435&MI0000459&hsa-miR-143-3p&offsets|+2|0|AGATGAAGCACTGTAGCTC	MIMAT0000435&MI0000459&hsa-miR-143-3p&offsets|+2|+1|AGATGAAGCACTGTAGCTCA	0.812585	0	0
MIMAT0000435&MI0000459&hsa-miR-143-3p&offsets|+2|0|AGATGAAGCACTGTAGCTC	MIMAT0000435&MI0000459&hsa-miR-143-3p&offsets|+4|-1|ATGAAGCACTGTAGCT	0.787956	0	0
MIMAT0000435&MI0000459&hsa-miR-143-3p&offsets|+2|+1|AGATGAAGCACTGTAGCTCA	MIMAT0000435&MI0000459&hsa-miR-143-3p&offsets|0|-2|TGAGATGAAGCACTGTAGC	0.75015	0	0
MIMAT0000435&MI0000459&hsa-miR-143-3p&offsets|+2|+1|AGATGAAGCACTGTAGCTCA	MIMAT0000435&MI0000459&hsa-miR-143-3p&offsets|+3|0|GATGAAGCACTGTAGCTC	0.816892	0	0
MIMAT0000435&MI0000459&hsa-miR-143-3p&offsets|+2|+1|AGATGAAGCACTGTAGCTCA	MIMAT0000435&MI0000459&hsa-miR-143-3p&offsets|+3|-1|GATGAAGCACTGTAGCT	0.769594	0	0
MIMAT0000435&MI0000459&hsa-miR-143-3p&offsets|+2|+1|AGATGAAGCACTGTAGCTCA	MIMAT0000435&MI0000459&hsa-miR-143-3p&offsets|-1|-2|CTGAGATGAAGCACTGTAGC	0.765903	0	0
MIMAT0000435&MI0000459&hsa-miR-143-3p&offsets|+2|+1|AGATGAAGCACTGTAGCTCA	MIMAT0000435&MI0000459&hsa-miR-143-3p&offsets|+4|+1|ATGAAGCACTGTAGCTCA	0.841831	0	0
MIMAT0000435&MI0000459&hsa-miR-143-3p&offsets|+2|+1|AGATGAAGCACTGTAGCTCA	MIMAT0000435&MI0000459&hsa-miR-143-3p&offsets|+3|+1|GATGAAGCACTGTAGCTCA	0.834098	0	0
MIMAT0000435&MI0000459&hsa-miR-143-3p&offsets|+2|+1|AGATGAAGCACTGTAGCTCA	MIMAT0000435&MI0000459&hsa-miR-143-3p&offsets|+2|-1|AGATGAAGCACTGTAGCT	0.861973	0	0
MIMAT0000435&MI0000459&hsa-miR-143-3p&offsets|+2|+1|AGATGAAGCACTGTAGCTCA	MIMAT0000435&MI0000459&hsa-miR-143-3p&offsets|+4|0|ATGAAGCACTGTAGCTC	0.8319	0	0
MIMAT0000435&MI0000459&hsa-miR-143-3p&offsets|+2|+1|AGATGAAGCACTGTAGCTCA	MIMAT0000435&MI0000459&hsa-miR-143-3p&offsets|+2|0|AGATGAAGCACTGTAGCTC	0.812585	0	0
MIMAT0000435&MI0000459&hsa-miR-143-3p&offsets|+2|+1|AGATGAAGCACTGTAGCTCA	MIMAT0000435&MI0000459&hsa-miR-143-3p&offsets|+4|-1|ATGAAGCACTGTAGCT	0.797451	0	0
MIMAT0000435&MI0000459&hsa-miR-143-3p&offsets|+4|-1|ATGAAGCACTGTAGCT	MIMAT0000435&MI0000459&hsa-miR-143-3p&offsets|0|-2|TGAGATGAAGCACTGTAGC	0.785524	0	0
MIMAT0000435&MI0000459&hsa-miR-143-3p&offsets|+4|-1|ATGAAGCACTGTAGCT	MIMAT0000435&MI0000459&hsa-miR-143-3p&offsets|+3|0|GATGAAGCACTGTAGCTC	0.886968	0	0
MIMAT0000435&MI0000459&hsa-miR-143-3p&offsets|+4|-1|ATGAAGCACTGTAGCT	MIMAT0000435&MI0000459&hsa-miR-143-3p&offsets|+3|-1|GATGAAGCACTGTAGCT	0.926736	0	0
MIMAT0000435&MI0000459&hsa-miR-143-3p&offsets|+4|-1|ATGAAGCACTGTAGCT	MIMAT0000435&MI0000459&hsa-miR-143-3p&offsets|-1|-2|CTGAGATGAAGCACTGTAGC	0.791268	0	0
MIMAT0000435&MI0000459&hsa-miR-143-3p&offsets|+4|-1|ATGAAGCACTGTAGCT	MIMAT0000435&MI0000459&hsa-miR-143-3p&offsets|+4|+1|ATGAAGCACTGTAGCTCA	0.890097	0	0
MIMAT0000435&MI0000459&hsa-miR-143-3p&offsets|+4|-1|ATGAAGCACTGTAGCT	MIMAT0000435&MI0000459&hsa-miR-143-3p&offsets|0|-4|TGAGATGAAGCACTGTA	0.778393	0	0
MIMAT0000435&MI0000459&hsa-miR-143-3p&offsets|+4|-1|ATGAAGCACTGTAGCT	MIMAT0000435&MI0000459&hsa-miR-143-3p&offsets|+3|+1|GATGAAGCACTGTAGCTCA	0.903181	0	0
MIMAT0000435&MI0000459&hsa-miR-143-3p&offsets|+4|-1|ATGAAGCACTGTAGCT	MIMAT0000435&MI0000459&hsa-miR-143-3p&offsets|+2|-1|AGATGAAGCACTGTAGCT	0.889912	0	0
MIMAT0000435&MI0000459&hsa-miR-143-3p&offsets|+4|-1|ATGAAGCACTGTAGCT	MIMAT0000435&MI0000459&hsa-miR-143-3p&offsets|-1|-5|CTGAGATGAAGCACTGT	0.795826	0	0
MIMAT0000435&MI0000459&hsa-miR-143-3p&offsets|+4|-1|ATGAAGCACTGTAGCT	MIMAT0000435&MI0000459&hsa-miR-143-3p&offsets|+4|0|ATGAAGCACTGTAGCTC	0.920884	0	0
MIMAT0000435&MI0000459&hsa-miR-143-3p&offsets|+4|-1|ATGAAGCACTGTAGCT	MIMAT0000435&MI0000459&hsa-miR-143-3p&offsets|+2|0|AGATGAAGCACTGTAGCTC	0.787956	0	0
MIMAT0000435&MI0000459&hsa-miR-143-3p&offsets|+4|-1|ATGAAGCACTGTAGCT	MIMAT0000435&MI0000459&hsa-miR-143-3p&offsets|+2|+1|AGATGAAGCACTGTAGCTCA	0.797451	0	0
MIMAT0000435&MI0000459&hsa-miR-143-3p&offsets|+4|-1|ATGAAGCACTGTAGCT	MIMAT0000693&MI0000749&hsa-miR-30e-3p&offsets|0|-5,MIMAT0000088&MI0000088&hsa-miR-30a-3p&offsets|0|-5|CTTTCAGTCGGATGTTT	0.750124	0	0
MIMAT0000435&MI0000459&hsa-miR-143-3p&offsets|+4|-1|ATGAAGCACTGTAGCT	MIMAT0000692&MI0000749&hsa-miR-30e-5p&offsets|+1|-3|GTAAACATCCTTGACTGG	0.768807	0	0
MIMAT0000435&MI0000459&hsa-miR-143-3p&offsets|+4|-1|ATGAAGCACTGTAGCT	MIMAT0000432&MI0000457&hsa-miR-141-3p&offsets|0|+2|TAACACTGTCTGGTAAAGATGGCT	-0.755221	0	0
MIMAT0000435&MI0000459&hsa-miR-143-3p&offsets|-1|-4|CTGAGATGAAGCACTGTA	MIMAT0000435&MI0000459&hsa-miR-143-3p&offsets|0|-2|TGAGATGAAGCACTGTAGC	0.789393	0	0
MIMAT0000435&MI0000459&hsa-miR-143-3p&offsets|-1|-4|CTGAGATGAAGCACTGTA	MIMAT0000435&MI0000459&hsa-miR-143-3p&offsets|-1|-2|CTGAGATGAAGCACTGTAGC	0.771432	0	0
MIMAT0000435&MI0000459&hsa-miR-143-3p&offsets|-1|-4|CTGAGATGAAGCACTGTA	MIMAT0000435&MI0000459&hsa-miR-143-3p&offsets|0|-4|TGAGATGAAGCACTGTA	0.809592	0	0
MIMAT0000435&MI0000459&hsa-miR-143-3p&offsets|-1|-4|CTGAGATGAAGCACTGTA	MIMAT0000435&MI0000459&hsa-miR-143-3p&offsets|-1|-5|CTGAGATGAAGCACTGT	0.81241	0	0
MIMAT0000435&MI0000459&hsa-miR-143-3p&offsets|-1|-4|CTGAGATGAAGCACTGTA	MIMAT0000418&MI0000439&hsa-miR-23b-3p&offsets|+1|0|TCACATTGCCAGGGATTACC	0.768722	0	0
MIMAT0000088&MI0000088&hsa-miR-30a-3p&offsets|0|0|CTTTCAGTCGGATGTTTGCAGC	MIMAT0000088&MI0000088&hsa-miR-30a-3p&offsets|0|-1|CTTTCAGTCGGATGTTTGCAG	0.853516	0	0
MIMAT0000088&MI0000088&hsa-miR-30a-3p&offsets|0|0|CTTTCAGTCGGATGTTTGCAGC	MIMAT0000088&MI0000088&hsa-miR-30a-3p&offsets|+1|+1|TTTCAGTCGGATGTTTGCAGCT	0.852421	0	0
MIMAT0000088&MI0000088&hsa-miR-30a-3p&offsets|0|0|CTTTCAGTCGGATGTTTGCAGC	MIMAT0000088&MI0000088&hsa-miR-30a-3p&offsets|+1|0|TTTCAGTCGGATGTTTGCAGC	0.868878	0	0
MIMAT0000088&MI0000088&hsa-miR-30a-3p&offsets|0|0|CTTTCAGTCGGATGTTTGCAGC	MIMAT0000088&MI0000088&hsa-miR-30a-3p&offsets|0|+1|CTTTCAGTCGGATGTTTGCAGCT	0.781611	0	0
MIMAT0000088&MI0000088&hsa-miR-30a-3p&offsets|0|0|CTTTCAGTCGGATGTTTGCAGC	MIMAT0004550&MI0000254&hsa-miR-30c-2-3p&offsets|0|0|CTGGGAGAAGGCTGTTTACTCT	0.783552	0	0
MIMAT0000088&MI0000088&hsa-miR-30a-3p&offsets|0|-1|CTTTCAGTCGGATGTTTGCAG	MIMAT0000088&MI0000088&hsa-miR-30a-3p&offsets|0|0|CTTTCAGTCGGATGTTTGCAGC	0.853516	0	0
MIMAT0000088&MI0000088&hsa-miR-30a-3p&offsets|0|-1|CTTTCAGTCGGATGTTTGCAG	MIMAT0000088&MI0000088&hsa-miR-30a-3p&offsets|+1|+1|TTTCAGTCGGATGTTTGCAGCT	0.780208	0	0
MIMAT0000088&MI0000088&hsa-miR-30a-3p&offsets|0|-1|CTTTCAGTCGGATGTTTGCAG	MIMAT0000088&MI0000088&hsa-miR-30a-3p&offsets|+1|0|TTTCAGTCGGATGTTTGCAGC	0.841738	0	0
MIMAT0000088&MI0000088&hsa-miR-30a-3p&offsets|0|-1|CTTTCAGTCGGATGTTTGCAG	MIMAT0000088&MI0000088&hsa-miR-30a-3p&offsets|0|-2|CTTTCAGTCGGATGTTTGCA	0.856787	0	0
MIMAT0000088&MI0000088&hsa-miR-30a-3p&offsets|0|-1|CTTTCAGTCGGATGTTTGCAG	MIMAT0000088&MI0000088&hsa-miR-30a-3p&offsets|+1|-1|TTTCAGTCGGATGTTTGCAG	0.906639	0	0
MIMAT0000088&MI0000088&hsa-miR-30a-3p&offsets|+1|+1|TTTCAGTCGGATGTTTGCAGCT	MIMAT0000088&MI0000088&hsa-miR-30a-3p&offsets|0|0|CTTTCAGTCGGATGTTTGCAGC	0.852421	0	0
MIMAT0000088&MI0000088&hsa-miR-30a-3p&offsets|+1|+1|TTTCAGTCGGATGTTTGCAGCT	MIMAT0000088&MI0000088&hsa-miR-30a-3p&offsets|0|-1|CTTTCAGTCGGATGTTTGCAG	0.780208	0	0
MIMAT0000088&MI0000088&hsa-miR-30a-3p&offsets|+1|+1|TTTCAGTCGGATGTTTGCAGCT	MIMAT0000088&MI0000088&hsa-miR-30a-3p&offsets|0|+1|CTTTCAGTCGGATGTTTGCAGCT	0.947713	0	0
MIMAT0000088&MI0000088&hsa-miR-30a-3p&offsets|+1|+1|TTTCAGTCGGATGTTTGCAGCT	MIMAT0000088&MI0000088&hsa-miR-30a-3p&offsets|+2|+1|TTCAGTCGGATGTTTGCAGCT	0.767778	0	0
MIMAT0000088&MI0000088&hsa-miR-30a-3p&offsets|+1|+1|TTTCAGTCGGATGTTTGCAGCT	MIMAT0004550&MI0000254&hsa-miR-30c-2-3p&offsets|0|+1|CTGGGAGAAGGCTGTTTACTCTT	0.817248	0	0
MIMAT0000088&MI0000088&hsa-miR-30a-3p&offsets|0|-3|CTTTCAGTCGGATGTTTGC	MIMAT0000435&MI0000459&hsa-miR-143-3p&offsets|-1|-3|CTGAGATGAAGCACTGTAG	0.754466	0	0
MIMAT0000088&MI0000088&hsa-miR-30a-3p&offsets|0|-3|CTTTCAGTCGGATGTTTGC	MIMAT0000088&MI0000088&hsa-miR-30a-3p&offsets|+1|-3|TTTCAGTCGGATGTTTGC	0.93919	0	0
MIMAT0000088&MI0000088&hsa-miR-30a-3p&offsets|0|-3|CTTTCAGTCGGATGTTTGC	MIMAT0000088&MI0000088&hsa-miR-30a-3p&offsets|0|-4|CTTTCAGTCGGATGTTTG	0.770541	0	0
MIMAT0000088&MI0000088&hsa-miR-30a-3p&offsets|0|-3|CTTTCAGTCGGATGTTTGC	MIMAT0000088&MI0000088&hsa-miR-30a-3p&offsets|0|-2|CTTTCAGTCGGATGTTTGCA	0.781802	0	0
MIMAT0000088&MI0000088&hsa-miR-30a-3p&offsets|0|-3|CTTTCAGTCGGATGTTTGC	MIMAT0000088&MI0000088&hsa-miR-30a-3p&offsets|+1|-2|TTTCAGTCGGATGTTTGCA	0.821533	0	0
MIMAT0000088&MI0000088&hsa-miR-30a-3p&offsets|0|-3|CTTTCAGTCGGATGTTTGC	MIMAT0000088&MI0000088&hsa-miR-30a-3p&offsets|+1|-1|TTTCAGTCGGATGTTTGCAG	0.790113	0	0
MIMAT0000088&MI0000088&hsa-miR-30a-3p&offsets|0|-3|CTTTCAGTCGGATGTTTGC	MIMAT0000693&MI0000749&hsa-miR-30e-3p&offsets|0|-5,MIMAT0000088&MI0000088&hsa-miR-30a-3p&offsets|0|-5|CTTTCAGTCGGATGTTT	0.812971	0	0
MIMAT0000088&MI0000088&hsa-miR-30a-3p&offsets|0|-3|CTTTCAGTCGGATGTTTGC	MIMAT0000692&MI0000749&hsa-miR-30e-5p&offsets|0|-3|TGTAAACATCCTTGACTGG	0.810858	0	0
MIMAT0000088&MI0000088&hsa-miR-30a-3p&offsets|0|-3|CTTTCAGTCGGATGTTTGC	MIMAT0000692&MI0000749&hsa-miR-30e-5p&offsets|+1|-3|GTAAACATCCTTGACTGG	0.836982	0	0
MIMAT0000088&MI0000088&hsa-miR-30a-3p&offsets|0|-3|CTTTCAGTCGGATGTTTGC	MIMAT0000064&MI0000064&hsa-let-7c-5p&offsets|0|-3|TGAGGTAGTAGGTTGTATG	0.758656	0	0
MIMAT0000088&MI0000088&hsa-miR-30a-3p&offsets|+1|-3|TTTCAGTCGGATGTTTGC	MIMAT0000435&MI0000459&hsa-miR-143-3p&offsets|+3|-1|GATGAAGCACTGTAGCT	0.752576	0	0
MIMAT0000088&MI0000088&hsa-miR-30a-3p&offsets|+1|-3|TTTCAGTCGGATGTTTGC	MIMAT0000435&MI0000459&hsa-miR-143-3p&offsets|-1|-5|CTGAGATGAAGCACTGT	0.789817	0	0
MIMAT0000088&MI0000088&hsa-miR-30a-3p&offsets|+1|-3|TTTCAGTCGGATGTTTGC	MIMAT0000435&MI0000459&hsa-miR-143-3p&offsets|+4|0|ATGAAGCACTGTAGCTC	0.756583	0	0
MIMAT0000088&MI0000088&hsa-miR-30a-3p&offsets|+1|-3|TTTCAGTCGGATGTTTGC	MIMAT0000088&MI0000088&hsa-miR-30a-3p&offsets|0|-3|CTTTCAGTCGGATGTTTGC	0.93919	0	0
MIMAT0000088&MI0000088&hsa-miR-30a-3p&offsets|+1|-3|TTTCAGTCGGATGTTTGC	MIMAT0000088&MI0000088&hsa-miR-30a-3p&offsets|0|-4|CTTTCAGTCGGATGTTTG	0.753657	0	0
MIMAT0000088&MI0000088&hsa-miR-30a-3p&offsets|+1|-3|TTTCAGTCGGATGTTTGC	MIMAT0000088&MI0000088&hsa-miR-30a-3p&offsets|+1|-2|TTTCAGTCGGATGTTTGCA	0.786818	0	0
MIMAT0000088&MI0000088&hsa-miR-30a-3p&offsets|+1|-3|TTTCAGTCGGATGTTTGC	MIMAT0000693&MI0000749&hsa-miR-30e-3p&offsets|0|-5,MIMAT0000088&MI0000088&hsa-miR-30a-3p&offsets|0|-5|CTTTCAGTCGGATGTTT	0.847488	0	0
MIMAT0000088&MI0000088&hsa-miR-30a-3p&offsets|+1|-3|TTTCAGTCGGATGTTTGC	MIMAT0000692&MI0000749&hsa-miR-30e-5p&offsets|0|-3|TGTAAACATCCTTGACTGG	0.80691	0	0
MIMAT0000088&MI0000088&hsa-miR-30a-3p&offsets|+1|-3|TTTCAGTCGGATGTTTGC	MIMAT0000692&MI0000749&hsa-miR-30e-5p&offsets|+1|-3|GTAAACATCCTTGACTGG	0.837912	0	0
MIMAT0000088&MI0000088&hsa-miR-30a-3p&offsets|+1|-3|TTTCAGTCGGATGTTTGC	MIMAT0000278&MI0000298&hsa-miR-221-3p&offsets|0|-4|AGCTACATTGTCTGCTGGG	0.762945	0	0
MIMAT0000088&MI0000088&hsa-miR-30a-3p&offsets|+1|-3|TTTCAGTCGGATGTTTGC	MIMAT0000064&MI0000064&hsa-let-7c-5p&offsets|0|-3|TGAGGTAGTAGGTTGTATG	0.766692	0	0
MIMAT0000088&MI0000088&hsa-miR-30a-3p&offsets|+1|-3|TTTCAGTCGGATGTTTGC	MIMAT0000423&MI0000446&hsa-miR-125b-5p&offsets|0|-3,MIMAT0000423&MI0000470&hsa-miR-125b-5p&offsets|0|-3|TCCCTGAGACCCTAACTTG	0.783816	0	0
MIMAT0000088&MI0000088&hsa-miR-30a-3p&offsets|+1|-3|TTTCAGTCGGATGTTTGC	MIMAT0000434&MI0000458&hsa-miR-142-3p&offsets|+1|-5|GTAGTGTTTCCTACTTT	0.768511	0	0
MIMAT0000088&MI0000088&hsa-miR-30a-3p&offsets|+1|-3|TTTCAGTCGGATGTTTGC	MIMAT0000733&MI0000787&hsa-miR-379-5p&offsets|0|-3|TGGTAGACTATGGAACGT	0.751778	0	0
MIMAT0000088&MI0000088&hsa-miR-30a-3p&offsets|0|-4|CTTTCAGTCGGATGTTTG	MIMAT0000088&MI0000088&hsa-miR-30a-3p&offsets|0|-3|CTTTCAGTCGGATGTTTGC	0.770541	0	0
MIMAT0000088&MI0000088&hsa-miR-30a-3p&offsets|0|-4|CTTTCAGTCGGATGTTTG	MIMAT0000088&MI0000088&hsa-miR-30a-3p&offsets|+1|-3|TTTCAGTCGGATGTTTGC	0.753657	0	0
MIMAT0000088&MI0000088&hsa-miR-30a-3p&offsets|0|-4|CTTTCAGTCGGATGTTTG	MIMAT0000088&MI0000088&hsa-miR-30a-3p&offsets|0|-2|CTTTCAGTCGGATGTTTGCA	0.840616	0	0
MIMAT0000088&MI0000088&hsa-miR-30a-3p&offsets|0|-4|CTTTCAGTCGGATGTTTG	MIMAT0000088&MI0000088&hsa-miR-30a-3p&offsets|+1|-2|TTTCAGTCGGATGTTTGCA	0.839794	0	0
MIMAT0000088&MI0000088&hsa-miR-30a-3p&offsets|+1|0|TTTCAGTCGGATGTTTGCAGC	MIMAT0000088&MI0000088&hsa-miR-30a-3p&offsets|0|0|CTTTCAGTCGGATGTTTGCAGC	0.868878	0	0
MIMAT0000088&MI0000088&hsa-miR-30a-3p&offsets|+1|0|TTTCAGTCGGATGTTTGCAGC	MIMAT0000088&MI0000088&hsa-miR-30a-3p&offsets|0|-1|CTTTCAGTCGGATGTTTGCAG	0.841738	0	0
MIMAT0000088&MI0000088&hsa-miR-30a-3p&offsets|+1|0|TTTCAGTCGGATGTTTGCAGC	MIMAT0000088&MI0000088&hsa-miR-30a-3p&offsets|+2|0|TTCAGTCGGATGTTTGCAGC	0.847612	0	0
MIMAT0000088&MI0000088&hsa-miR-30a-3p&offsets|+1|0|TTTCAGTCGGATGTTTGCAGC	MIMAT0000088&MI0000088&hsa-miR-30a-3p&offsets|+1|-1|TTTCAGTCGGATGTTTGCAG	0.832551	0	0
MIMAT0000088&MI0000088&hsa-miR-30a-3p&offsets|+1|0|TTTCAGTCGGATGTTTGCAGC	MIMAT0004550&MI0000254&hsa-miR-30c-2-3p&offsets|0|0|CTGGGAGAAGGCTGTTTACTCT	0.768943	0	0
MIMAT0000088&MI0000088&hsa-miR-30a-3p&offsets|0|-2|CTTTCAGTCGGATGTTTGCA	MIMAT0000088&MI0000088&hsa-miR-30a-3p&offsets|0|-1|CTTTCAGTCGGATGTTTGCAG	0.856787	0	0
MIMAT0000088&MI0000088&hsa-miR-30a-3p&offsets|0|-2|CTTTCAGTCGGATGTTTGCA	MIMAT0000088&MI0000088&hsa-miR-30a-3p&offsets|0|-3|CTTTCAGTCGGATGTTTGC	0.781802	0	0
MIMAT0000088&MI0000088&hsa-miR-30a-3p&offsets|0|-2|CTTTCAGTCGGATGTTTGCA	MIMAT0000088&MI0000088&hsa-miR-30a-3p&offsets|0|-4|CTTTCAGTCGGATGTTTG	0.840616	0	0
MIMAT0000088&MI0000088&hsa-miR-30a-3p&offsets|0|-2|CTTTCAGTCGGATGTTTGCA	MIMAT0000088&MI0000088&hsa-miR-30a-3p&offsets|+1|-2|TTTCAGTCGGATGTTTGCA	0.924838	0	0
MIMAT0000088&MI0000088&hsa-miR-30a-3p&offsets|0|-2|CTTTCAGTCGGATGTTTGCA	MIMAT0000088&MI0000088&hsa-miR-30a-3p&offsets|+1|-1|TTTCAGTCGGATGTTTGCAG	0.932393	0	0
MIMAT0000088&MI0000088&hsa-miR-30a-3p&offsets|0|-2|CTTTCAGTCGGATGTTTGCA	MIMAT0000088&MI0000088&hsa-miR-30a-3p&offsets|+2|-1|TTCAGTCGGATGTTTGCAG	0.797872	0	0
MIMAT0000088&MI0000088&hsa-miR-30a-3p&offsets|+2|0|TTCAGTCGGATGTTTGCAGC	MIMAT0000088&MI0000088&hsa-miR-30a-3p&offsets|+1|0|TTTCAGTCGGATGTTTGCAGC	0.847612	0	0
MIMAT0000088&MI0000088&hsa-miR-30a-3p&offsets|+2|0|TTCAGTCGGATGTTTGCAGC	MIMAT0000088&MI0000088&hsa-miR-30a-3p&offsets|+2|-1|TTCAGTCGGATGTTTGCAG	0.822487	0	0
MIMAT0000088&MI0000088&hsa-miR-30a-3p&offsets|0|+1|CTTTCAGTCGGATGTTTGCAGCT	MIMAT0000088&MI0000088&hsa-miR-30a-3p&offsets|0|0|CTTTCAGTCGGATGTTTGCAGC	0.781611	0	0
MIMAT0000088&MI0000088&hsa-miR-30a-3p&offsets|0|+1|CTTTCAGTCGGATGTTTGCAGCT	MIMAT0000088&MI0000088&hsa-miR-30a-3p&offsets|+1|+1|TTTCAGTCGGATGTTTGCAGCT	0.947713	0	0
MIMAT0000088&MI0000088&hsa-miR-30a-3p&offsets|0|+1|CTTTCAGTCGGATGTTTGCAGCT	MIMAT0004550&MI0000254&hsa-miR-30c-2-3p&offsets|0|+1|CTGGGAGAAGGCTGTTTACTCTT	0.835251	0	0
MIMAT0000088&MI0000088&hsa-miR-30a-3p&offsets|+1|-2|TTTCAGTCGGATGTTTGCA	MIMAT0000088&MI0000088&hsa-miR-30a-3p&offsets|0|-3|CTTTCAGTCGGATGTTTGC	0.821533	0	0
MIMAT0000088&MI0000088&hsa-miR-30a-3p&offsets|+1|-2|TTTCAGTCGGATGTTTGCA	MIMAT0000088&MI0000088&hsa-miR-30a-3p&offsets|+1|-3|TTTCAGTCGGATGTTTGC	0.786818	0	0
MIMAT0000088&MI0000088&hsa-miR-30a-3p&offsets|+1|-2|TTTCAGTCGGATGTTTGCA	MIMAT0000088&MI0000088&hsa-miR-30a-3p&offsets|0|-4|CTTTCAGTCGGATGTTTG	0.839794	0	0
MIMAT0000088&MI0000088&hsa-miR-30a-3p&offsets|+1|-2|TTTCAGTCGGATGTTTGCA	MIMAT0000088&MI0000088&hsa-miR-30a-3p&offsets|0|-2|CTTTCAGTCGGATGTTTGCA	0.924838	0	0
MIMAT0000088&MI0000088&hsa-miR-30a-3p&offsets|+1|-2|TTTCAGTCGGATGTTTGCA	MIMAT0000088&MI0000088&hsa-miR-30a-3p&offsets|+1|-1|TTTCAGTCGGATGTTTGCAG	0.901498	0	0
MIMAT0000088&MI0000088&hsa-miR-30a-3p&offsets|+1|-2|TTTCAGTCGGATGTTTGCA	MIMAT0000088&MI0000088&hsa-miR-30a-3p&offsets|+2|-1|TTCAGTCGGATGTTTGCAG	0.778693	0	0
MIMAT0000088&MI0000088&hsa-miR-30a-3p&offsets|+1|-1|TTTCAGTCGGATGTTTGCAG	MIMAT0000088&MI0000088&hsa-miR-30a-3p&offsets|0|-1|CTTTCAGTCGGATGTTTGCAG	0.906639	0	0
MIMAT0000088&MI0000088&hsa-miR-30a-3p&offsets|+1|-1|TTTCAGTCGGATGTTTGCAG	MIMAT0000088&MI0000088&hsa-miR-30a-3p&offsets|0|-3|CTTTCAGTCGGATGTTTGC	0.790113	0	0
MIMAT0000088&MI0000088&hsa-miR-30a-3p&offsets|+1|-1|TTTCAGTCGGATGTTTGCAG	MIMAT0000088&MI0000088&hsa-miR-30a-3p&offsets|+1|0|TTTCAGTCGGATGTTTGCAGC	0.832551	0	0
MIMAT0000088&MI0000088&hsa-miR-30a-3p&offsets|+1|-1|TTTCAGTCGGATGTTTGCAG	MIMAT0000088&MI0000088&hsa-miR-30a-3p&offsets|0|-2|CTTTCAGTCGGATGTTTGCA	0.932393	0	0
MIMAT0000088&MI0000088&hsa-miR-30a-3p&offsets|+1|-1|TTTCAGTCGGATGTTTGCAG	MIMAT0000088&MI0000088&hsa-miR-30a-3p&offsets|+1|-2|TTTCAGTCGGATGTTTGCA	0.901498	0	0
MIMAT0000088&MI0000088&hsa-miR-30a-3p&offsets|+1|-1|TTTCAGTCGGATGTTTGCAG	MIMAT0000088&MI0000088&hsa-miR-30a-3p&offsets|+2|-1|TTCAGTCGGATGTTTGCAG	0.818729	0	0
MIMAT0000088&MI0000088&hsa-miR-30a-3p&offsets|+2|-1|TTCAGTCGGATGTTTGCAG	MIMAT0000088&MI0000088&hsa-miR-30a-3p&offsets|0|-2|CTTTCAGTCGGATGTTTGCA	0.797872	0	0
MIMAT0000088&MI0000088&hsa-miR-30a-3p&offsets|+2|-1|TTCAGTCGGATGTTTGCAG	MIMAT0000088&MI0000088&hsa-miR-30a-3p&offsets|+2|0|TTCAGTCGGATGTTTGCAGC	0.822487	0	0
MIMAT0000088&MI0000088&hsa-miR-30a-3p&offsets|+2|-1|TTCAGTCGGATGTTTGCAG	MIMAT0000088&MI0000088&hsa-miR-30a-3p&offsets|+1|-2|TTTCAGTCGGATGTTTGCA	0.778693	0	0
MIMAT0000088&MI0000088&hsa-miR-30a-3p&offsets|+2|-1|TTCAGTCGGATGTTTGCAG	MIMAT0000088&MI0000088&hsa-miR-30a-3p&offsets|+1|-1|TTTCAGTCGGATGTTTGCAG	0.818729	0	0
MIMAT0000088&MI0000088&hsa-miR-30a-3p&offsets|+2|+1|TTCAGTCGGATGTTTGCAGCT	MIMAT0000088&MI0000088&hsa-miR-30a-3p&offsets|+1|+1|TTTCAGTCGGATGTTTGCAGCT	0.767778	0	0
MIMAT0000693&MI0000749&hsa-miR-30e-3p&offsets|0|-5,MIMAT0000088&MI0000088&hsa-miR-30a-3p&offsets|0|-5|CTTTCAGTCGGATGTTT	MIMAT0000435&MI0000459&hsa-miR-143-3p&offsets|+3|-1|GATGAAGCACTGTAGCT	0.778134	0	0
MIMAT0000693&MI0000749&hsa-miR-30e-3p&offsets|0|-5,MIMAT0000088&MI0000088&hsa-miR-30a-3p&offsets|0|-5|CTTTCAGTCGGATGTTT	MIMAT0000435&MI0000459&hsa-miR-143-3p&offsets|0|-4|TGAGATGAAGCACTGTA	0.753538	0	0
MIMAT0000693&MI0000749&hsa-miR-30e-3p&offsets|0|-5,MIMAT0000088&MI0000088&hsa-miR-30a-3p&offsets|0|-5|CTTTCAGTCGGATGTTT	MIMAT0000435&MI0000459&hsa-miR-143-3p&offsets|+3|+1|GATGAAGCACTGTAGCTCA	0.750248	0	0
MIMAT0000693&MI0000749&hsa-miR-30e-3p&offsets|0|-5,MIMAT0000088&MI0000088&hsa-miR-30a-3p&offsets|0|-5|CTTTCAGTCGGATGTTT	MIMAT0000435&MI0000459&hsa-miR-143-3p&offsets|-1|-5|CTGAGATGAAGCACTGT	0.799216	0	0
MIMAT0000693&MI0000749&hsa-miR-30e-3p&offsets|0|-5,MIMAT0000088&MI0000088&hsa-miR-30a-3p&offsets|0|-5|CTTTCAGTCGGATGTTT	MIMAT0000435&MI0000459&hsa-miR-143-3p&offsets|+4|0|ATGAAGCACTGTAGCTC	0.750476	0	0
MIMAT0000693&MI0000749&hsa-miR-30e-3p&offsets|0|-5,MIMAT0000088&MI0000088&hsa-miR-30a-3p&offsets|0|-5|CTTTCAGTCGGATGTTT	MIMAT0000435&MI0000459&hsa-miR-143-3p&offsets|+4|-1|ATGAAGCACTGTAGCT	0.750124	0	0
MIMAT0000693&MI0000749&hsa-miR-30e-3p&offsets|0|-5,MIMAT0000088&MI0000088&hsa-miR-30a-3p&offsets|0|-5|CTTTCAGTCGGATGTTT	MIMAT0000088&MI0000088&hsa-miR-30a-3p&offsets|0|-3|CTTTCAGTCGGATGTTTGC	0.812971	0	0
MIMAT0000693&MI0000749&hsa-miR-30e-3p&offsets|0|-5,MIMAT0000088&MI0000088&hsa-miR-30a-3p&offsets|0|-5|CTTTCAGTCGGATGTTT	MIMAT0000088&MI0000088&hsa-miR-30a-3p&offsets|+1|-3|TTTCAGTCGGATGTTTGC	0.847488	0	0
MIMAT0000693&MI0000749&hsa-miR-30e-3p&offsets|0|-5,MIMAT0000088&MI0000088&hsa-miR-30a-3p&offsets|0|-5|CTTTCAGTCGGATGTTT	MIMAT0000693&MI0000749&hsa-miR-30e-3p&offsets|0|-6,MIMAT0000088&MI0000088&hsa-miR-30a-3p&offsets|0|-6|CTTTCAGTCGGATGTT	0.750877	0	0
MIMAT0000693&MI0000749&hsa-miR-30e-3p&offsets|0|-5,MIMAT0000088&MI0000088&hsa-miR-30a-3p&offsets|0|-5|CTTTCAGTCGGATGTTT	MIMAT0000078&MI0000079&hsa-miR-23a-3p&offsets|0|-3,MIMAT0000418&MI0000439&hsa-miR-23b-3p&offsets|0|-3|ATCACATTGCCAGGGATT	0.769684	0	0
MIMAT0000693&MI0000749&hsa-miR-30e-3p&offsets|0|-5,MIMAT0000088&MI0000088&hsa-miR-30a-3p&offsets|0|-5|CTTTCAGTCGGATGTTT	MIMAT0000692&MI0000749&hsa-miR-30e-5p&offsets|0|-2|TGTAAACATCCTTGACTGGA	0.785079	0	0
MIMAT0000693&MI0000749&hsa-miR-30e-3p&offsets|0|-5,MIMAT0000088&MI0000088&hsa-miR-30a-3p&offsets|0|-5|CTTTCAGTCGGATGTTT	MIMAT0000692&MI0000749&hsa-miR-30e-5p&offsets|0|-3|TGTAAACATCCTTGACTGG	0.79281	0	0
MIMAT0000693&MI0000749&hsa-miR-30e-3p&offsets|0|-5,MIMAT0000088&MI0000088&hsa-miR-30a-3p&offsets|0|-5|CTTTCAGTCGGATGTTT	MIMAT0000692&MI0000749&hsa-miR-30e-5p&offsets|+1|-3|GTAAACATCCTTGACTGG	0.82398	0	0
MIMAT0000693&MI0000749&hsa-miR-30e-3p&offsets|0|-5,MIMAT0000088&MI0000088&hsa-miR-30a-3p&offsets|0|-5|CTTTCAGTCGGATGTTT	MIMAT0000432&MI0000457&hsa-miR-141-3p&offsets|0|-4|TAACACTGTCTGGTAAAG	0.75157	0	0
MIMAT0000693&MI0000749&hsa-miR-30e-3p&offsets|0|-5,MIMAT0000088&MI0000088&hsa-miR-30a-3p&offsets|0|-5|CTTTCAGTCGGATGTTT	MIMAT0000278&MI0000298&hsa-miR-221-3p&offsets|0|-4|AGCTACATTGTCTGCTGGG	0.761436	0	0
MIMAT0000693&MI0000749&hsa-miR-30e-3p&offsets|0|-5,MIMAT0000088&MI0000088&hsa-miR-30a-3p&offsets|0|-5|CTTTCAGTCGGATGTTT	MIMAT0000279&MI0000299&hsa-miR-222-3p&offsets|0|-2|AGCTACATCTGGCTACTGG	0.750722	0	0
MIMAT0000693&MI0000749&hsa-miR-30e-3p&offsets|0|-5,MIMAT0000088&MI0000088&hsa-miR-30a-3p&offsets|0|-5|CTTTCAGTCGGATGTTT	MIMAT0000078&MI0000079&hsa-miR-23a-3p&offsets|0|-3,MIMAT0000418&MI0000439&hsa-miR-23b-3p&offsets|0|-3|ATCACATTGCCAGGGATT.1	0.769684	0	0
MIMAT0000693&MI0000749&hsa-miR-30e-3p&offsets|0|-5,MIMAT0000088&MI0000088&hsa-miR-30a-3p&offsets|0|-5|CTTTCAGTCGGATGTTT	MIMAT0000423&MI0000446&hsa-miR-125b-5p&offsets|0|-3,MIMAT0000423&MI0000470&hsa-miR-125b-5p&offsets|0|-3|TCCCTGAGACCCTAACTTG	0.791792	0	0
MIMAT0000693&MI0000749&hsa-miR-30e-3p&offsets|0|-5,MIMAT0000088&MI0000088&hsa-miR-30a-3p&offsets|0|-5|CTTTCAGTCGGATGTTT	MIMAT0004603&MI0000470&hsa-miR-125b-2-3p&offsets|+2|-2|ACAAGTCAGGCTCTTGGG	0.754807	0	0
MIMAT0000693&MI0000749&hsa-miR-30e-3p&offsets|0|-5,MIMAT0000088&MI0000088&hsa-miR-30a-3p&offsets|0|-5|CTTTCAGTCGGATGTTT	MIMAT0000434&MI0000458&hsa-miR-142-3p&offsets|+1|-5|GTAGTGTTTCCTACTTT	0.791763	0	0
MIMAT0000693&MI0000749&hsa-miR-30e-3p&offsets|0|-5,MIMAT0000088&MI0000088&hsa-miR-30a-3p&offsets|0|-5|CTTTCAGTCGGATGTTT	MIMAT0000733&MI0000787&hsa-miR-379-5p&offsets|0|-3|TGGTAGACTATGGAACGT	0.7647	0	0
MIMAT0000693&MI0000749&hsa-miR-30e-3p&offsets|0|-5,MIMAT0000088&MI0000088&hsa-miR-30a-3p&offsets|0|-5|CTTTCAGTCGGATGTTT	MIMAT0000232&MI0000281&hsa-miR-199a-3p&offsets|0|-4,MIMAT0000232&MI0000242&hsa-miR-199a-3p&offsets|0|-4,MIMAT0004563&MI0000282&hsa-miR-199b-3p&offsets|0|-4|ACAGTAGTCTGCACATTG	0.771296	0	0
MIMAT0000693&MI0000749&hsa-miR-30e-3p&offsets|0|-6,MIMAT0000088&MI0000088&hsa-miR-30a-3p&offsets|0|-6|CTTTCAGTCGGATGTT	MIMAT0000693&MI0000749&hsa-miR-30e-3p&offsets|0|-5,MIMAT0000088&MI0000088&hsa-miR-30a-3p&offsets|0|-5|CTTTCAGTCGGATGTTT	0.750877	0	0
MIMAT0000259&MI0000272&hsa-miR-182-5p&offsets|0|+2|TTTGGCAATGGTAGAACTCACACTGG	MIMAT0000435&MI0000459&hsa-miR-143-3p&offsets|0|-2|TGAGATGAAGCACTGTAGC	-0.803233	0	0
MIMAT0000259&MI0000272&hsa-miR-182-5p&offsets|0|+2|TTTGGCAATGGTAGAACTCACACTGG	MIMAT0000435&MI0000459&hsa-miR-143-3p&offsets|0|-1|TGAGATGAAGCACTGTAGCT	-0.778548	0	0
MIMAT0000259&MI0000272&hsa-miR-182-5p&offsets|0|+2|TTTGGCAATGGTAGAACTCACACTGG	MIMAT0000259&MI0000272&hsa-miR-182-5p&offsets|0|+1|TTTGGCAATGGTAGAACTCACACTG	0.97655	0	0
MIMAT0000259&MI0000272&hsa-miR-182-5p&offsets|0|+2|TTTGGCAATGGTAGAACTCACACTGG	MIMAT0000259&MI0000272&hsa-miR-182-5p&offsets|0|0|TTTGGCAATGGTAGAACTCACACT	0.934782	0	0
MIMAT0000259&MI0000272&hsa-miR-182-5p&offsets|0|+2|TTTGGCAATGGTAGAACTCACACTGG	MIMAT0000259&MI0000272&hsa-miR-182-5p&offsets|+1|+1|TTGGCAATGGTAGAACTCACACTG	0.818601	0	0
MIMAT0000259&MI0000272&hsa-miR-182-5p&offsets|0|+2|TTTGGCAATGGTAGAACTCACACTGG	MIMAT0000259&MI0000272&hsa-miR-182-5p&offsets|+1|0|TTGGCAATGGTAGAACTCACACT	0.786784	0	0
MIMAT0000259&MI0000272&hsa-miR-182-5p&offsets|0|+2|TTTGGCAATGGTAGAACTCACACTGG	MIMAT0000259&MI0000272&hsa-miR-182-5p&offsets|0|-2|TTTGGCAATGGTAGAACTCACA	0.788336	0	0
MIMAT0000259&MI0000272&hsa-miR-182-5p&offsets|0|+2|TTTGGCAATGGTAGAACTCACACTGG	MIMAT0000259&MI0000272&hsa-miR-182-5p&offsets|0|+3|TTTGGCAATGGTAGAACTCACACTGGT	0.957716	0	0
MIMAT0000259&MI0000272&hsa-miR-182-5p&offsets|0|+2|TTTGGCAATGGTAGAACTCACACTGG	MIMAT0000259&MI0000272&hsa-miR-182-5p&offsets|0|-1|TTTGGCAATGGTAGAACTCACAC	0.859708	0	0
MIMAT0000259&MI0000272&hsa-miR-182-5p&offsets|0|+2|TTTGGCAATGGTAGAACTCACACTGG	MIMAT0000261&MI0000273&hsa-miR-183-5p&offsets|0|+2|TATGGCACTGGTAGAATTCACTGT	0.920856	0	0
MIMAT0000259&MI0000272&hsa-miR-182-5p&offsets|0|+2|TTTGGCAATGGTAGAACTCACACTGG	MIMAT0000261&MI0000273&hsa-miR-183-5p&offsets|-2|-1|TGTATGGCACTGGTAGAATTCAC	0.752603	0	0
MIMAT0000259&MI0000272&hsa-miR-182-5p&offsets|0|+2|TTTGGCAATGGTAGAACTCACACTGG	MIMAT0000261&MI0000273&hsa-miR-183-5p&offsets|+1|+1|ATGGCACTGGTAGAATTCACTG	0.812067	0	0
MIMAT0000259&MI0000272&hsa-miR-182-5p&offsets|0|+2|TTTGGCAATGGTAGAACTCACACTGG	MIMAT0000261&MI0000273&hsa-miR-183-5p&offsets|+1|+2|ATGGCACTGGTAGAATTCACTGT	0.871802	0	0
MIMAT0000259&MI0000272&hsa-miR-182-5p&offsets|0|+2|TTTGGCAATGGTAGAACTCACACTGG	MIMAT0000261&MI0000273&hsa-miR-183-5p&offsets|0|+1|TATGGCACTGGTAGAATTCACTG	0.918517	0	0
MIMAT0000259&MI0000272&hsa-miR-182-5p&offsets|0|+2|TTTGGCAATGGTAGAACTCACACTGG	MIMAT0000261&MI0000273&hsa-miR-183-5p&offsets|-2|0|TGTATGGCACTGGTAGAATTCACT	0.758333	0	0
MIMAT0000259&MI0000272&hsa-miR-182-5p&offsets|0|+2|TTTGGCAATGGTAGAACTCACACTGG	MIMAT0002871&MI0003184&hsa-miR-500a-3p&offsets|0|+1|ATGCACCTGGGCAAGGATTCTGA	0.765146	0	0
MIMAT0000259&MI0000272&hsa-miR-182-5p&offsets|0|+2|TTTGGCAATGGTAGAACTCACACTGG	MIMAT0000093&MI0000095&hsa-miR-93-5p&offsets|0|0|CAAAGTGCTGTTCGTGCAGGTAG	0.757482	0	0
MIMAT0000259&MI0000272&hsa-miR-182-5p&offsets|0|-3|TTTGGCAATGGTAGAACTCAC	MIMAT0000259&MI0000272&hsa-miR-182-5p&offsets|0|-2|TTTGGCAATGGTAGAACTCACA	0.840772	0	0
MIMAT0000259&MI0000272&hsa-miR-182-5p&offsets|0|-3|TTTGGCAATGGTAGAACTCAC	MIMAT0000259&MI0000272&hsa-miR-182-5p&offsets|0|-5|TTTGGCAATGGTAGAACTC	0.755511	0	0
MIMAT0000259&MI0000272&hsa-miR-182-5p&offsets|0|-3|TTTGGCAATGGTAGAACTCAC	MIMAT0000259&MI0000272&hsa-miR-182-5p&offsets|0|-1|TTTGGCAATGGTAGAACTCACAC	0.835446	0	0
MIMAT0000259&MI0000272&hsa-miR-182-5p&offsets|0|-3|TTTGGCAATGGTAGAACTCAC	MIMAT0000259&MI0000272&hsa-miR-182-5p&offsets|+1|-1|TTGGCAATGGTAGAACTCACAC	0.789296	0	0
MIMAT0000259&MI0000272&hsa-miR-182-5p&offsets|0|-3|TTTGGCAATGGTAGAACTCAC	MIMAT0000261&MI0000273&hsa-miR-183-5p&offsets|+1|0|ATGGCACTGGTAGAATTCACT	0.802007	0	0
MIMAT0000259&MI0000272&hsa-miR-182-5p&offsets|0|-3|TTTGGCAATGGTAGAACTCAC	MIMAT0000261&MI0000273&hsa-miR-183-5p&offsets|0|0|TATGGCACTGGTAGAATTCACT	0.867297	0	0
MIMAT0000259&MI0000272&hsa-miR-182-5p&offsets|0|-3|TTTGGCAATGGTAGAACTCAC	MIMAT0000261&MI0000273&hsa-miR-183-5p&offsets|-2|-2|TGTATGGCACTGGTAGAATTCA	0.761096	0	0
MIMAT0000259&MI0000272&hsa-miR-182-5p&offsets|0|-3|TTTGGCAATGGTAGAACTCAC	MIMAT0000261&MI0000273&hsa-miR-183-5p&offsets|+1|+1|ATGGCACTGGTAGAATTCACTG	0.796983	0	0
MIMAT0000259&MI0000272&hsa-miR-182-5p&offsets|0|-3|TTTGGCAATGGTAGAACTCAC	MIMAT0000261&MI0000273&hsa-miR-183-5p&offsets|0|-1|TATGGCACTGGTAGAATTCAC	0.958831	0	0
MIMAT0000259&MI0000272&hsa-miR-182-5p&offsets|0|-3|TTTGGCAATGGTAGAACTCAC	MIMAT0000261&MI0000273&hsa-miR-183-5p&offsets|+1|+2|ATGGCACTGGTAGAATTCACTGT	0.754519	0	0
MIMAT0000259&MI0000272&hsa-miR-182-5p&offsets|0|-3|TTTGGCAATGGTAGAACTCAC	MIMAT0000261&MI0000273&hsa-miR-183-5p&offsets|+1|-1|ATGGCACTGGTAGAATTCAC	0.838852	0	0
MIMAT0000259&MI0000272&hsa-miR-182-5p&offsets|0|-6|TTTGGCAATGGTAGAACT	MIMAT0000261&MI0000273&hsa-miR-183-5p&offsets|0|-3|TATGGCACTGGTAGAATTC	0.813526	0	0
MIMAT0000259&MI0000272&hsa-miR-182-5p&offsets|0|-6|TTTGGCAATGGTAGAACT	MIMAT0000261&MI0000273&hsa-miR-183-5p&offsets|+1|-2|ATGGCACTGGTAGAATTCA	0.767972	0	0
MIMAT0000259&MI0000272&hsa-miR-182-5p&offsets|0|+1|TTTGGCAATGGTAGAACTCACACTG	MIMAT0000435&MI0000459&hsa-miR-143-3p&offsets|0|-2|TGAGATGAAGCACTGTAGC	-0.847555	0	0
MIMAT0000259&MI0000272&hsa-miR-182-5p&offsets|0|+1|TTTGGCAATGGTAGAACTCACACTG	MIMAT0000435&MI0000459&hsa-miR-143-3p&offsets|0|-1|TGAGATGAAGCACTGTAGCT	-0.817823	0	0
MIMAT0000259&MI0000272&hsa-miR-182-5p&offsets|0|+1|TTTGGCAATGGTAGAACTCACACTG	MIMAT0000435&MI0000459&hsa-miR-143-3p&offsets|-1|-2|CTGAGATGAAGCACTGTAGC	-0.786578	0	0
MIMAT0000259&MI0000272&hsa-miR-182-5p&offsets|0|+1|TTTGGCAATGGTAGAACTCACACTG	MIMAT0000435&MI0000459&hsa-miR-143-3p&offsets|0|-4|TGAGATGAAGCACTGTA	-0.783741	0	0
MIMAT0000259&MI0000272&hsa-miR-182-5p&offsets|0|+1|TTTGGCAATGGTAGAACTCACACTG	MIMAT0000259&MI0000272&hsa-miR-182-5p&offsets|0|+2|TTTGGCAATGGTAGAACTCACACTGG	0.97655	0	0
MIMAT0000259&MI0000272&hsa-miR-182-5p&offsets|0|+1|TTTGGCAATGGTAGAACTCACACTG	MIMAT0000259&MI0000272&hsa-miR-182-5p&offsets|0|0|TTTGGCAATGGTAGAACTCACACT	0.962702	0	0
MIMAT0000259&MI0000272&hsa-miR-182-5p&offsets|0|+1|TTTGGCAATGGTAGAACTCACACTG	MIMAT0000259&MI0000272&hsa-miR-182-5p&offsets|+1|+1|TTGGCAATGGTAGAACTCACACTG	0.845681	0	0
MIMAT0000259&MI0000272&hsa-miR-182-5p&offsets|0|+1|TTTGGCAATGGTAGAACTCACACTG	MIMAT0000259&MI0000272&hsa-miR-182-5p&offsets|+1|0|TTGGCAATGGTAGAACTCACACT	0.800718	0	0
MIMAT0000259&MI0000272&hsa-miR-182-5p&offsets|0|+1|TTTGGCAATGGTAGAACTCACACTG	MIMAT0000259&MI0000272&hsa-miR-182-5p&offsets|0|-2|TTTGGCAATGGTAGAACTCACA	0.809308	0	0
MIMAT0000259&MI0000272&hsa-miR-182-5p&offsets|0|+1|TTTGGCAATGGTAGAACTCACACTG	MIMAT0000259&MI0000272&hsa-miR-182-5p&offsets|0|+3|TTTGGCAATGGTAGAACTCACACTGGT	0.921929	0	0
MIMAT0000259&MI0000272&hsa-miR-182-5p&offsets|0|+1|TTTGGCAATGGTAGAACTCACACTG	MIMAT0000259&MI0000272&hsa-miR-182-5p&offsets|0|-1|TTTGGCAATGGTAGAACTCACAC	0.870756	0	0
MIMAT0000259&MI0000272&hsa-miR-182-5p&offsets|0|+1|TTTGGCAATGGTAGAACTCACACTG	MIMAT0000692&MI0000749&hsa-miR-30e-5p&offsets|+1|+4|GTAAACATCCTTGACTGGAAGCTGT	0.773295	0	0
MIMAT0000259&MI0000272&hsa-miR-182-5p&offsets|0|+1|TTTGGCAATGGTAGAACTCACACTG	MIMAT0000261&MI0000273&hsa-miR-183-5p&offsets|0|+2|TATGGCACTGGTAGAATTCACTGT	0.945922	0	0
MIMAT0000259&MI0000272&hsa-miR-182-5p&offsets|0|+1|TTTGGCAATGGTAGAACTCACACTG	MIMAT0000261&MI0000273&hsa-miR-183-5p&offsets|-2|-2|TGTATGGCACTGGTAGAATTCA	0.764469	0	0
MIMAT0000259&MI0000272&hsa-miR-182-5p&offsets|0|+1|TTTGGCAATGGTAGAACTCACACTG	MIMAT0000261&MI0000273&hsa-miR-183-5p&offsets|-2|-1|TGTATGGCACTGGTAGAATTCAC	0.762401	0	0
MIMAT0000259&MI0000272&hsa-miR-182-5p&offsets|0|+1|TTTGGCAATGGTAGAACTCACACTG	MIMAT0000261&MI0000273&hsa-miR-183-5p&offsets|+1|+1|ATGGCACTGGTAGAATTCACTG	0.820268	0	0
MIMAT0000259&MI0000272&hsa-miR-182-5p&offsets|0|+1|TTTGGCAATGGTAGAACTCACACTG	MIMAT0000261&MI0000273&hsa-miR-183-5p&offsets|+1|+2|ATGGCACTGGTAGAATTCACTGT	0.89242	0	0
MIMAT0000259&MI0000272&hsa-miR-182-5p&offsets|0|+1|TTTGGCAATGGTAGAACTCACACTG	MIMAT0000261&MI0000273&hsa-miR-183-5p&offsets|0|+1|TATGGCACTGGTAGAATTCACTG	0.936771	0	0
MIMAT0000259&MI0000272&hsa-miR-182-5p&offsets|0|+1|TTTGGCAATGGTAGAACTCACACTG	MIMAT0000261&MI0000273&hsa-miR-183-5p&offsets|-2|0|TGTATGGCACTGGTAGAATTCACT	0.768834	0	0
MIMAT0000259&MI0000272&hsa-miR-182-5p&offsets|0|+1|TTTGGCAATGGTAGAACTCACACTG	MIMAT0002871&MI0003184&hsa-miR-500a-3p&offsets|0|+1|ATGCACCTGGGCAAGGATTCTGA	0.80515	0	0
MIMAT0000259&MI0000272&hsa-miR-182-5p&offsets|0|+1|TTTGGCAATGGTAGAACTCACACTG	MIMAT0000093&MI0000095&hsa-miR-93-5p&offsets|0|0|CAAAGTGCTGTTCGTGCAGGTAG	0.783296	0	0
MIMAT0000259&MI0000272&hsa-miR-182-5p&offsets|+5|0|CAATGGTAGAACTCACACT	MIMAT0000259&MI0000272&hsa-miR-182-5p&offsets|+5|-1|CAATGGTAGAACTCACAC	0.761615	0	0
MIMAT0000259&MI0000272&hsa-miR-182-5p&offsets|+5|0|CAATGGTAGAACTCACACT	MIMAT0000259&MI0000272&hsa-miR-182-5p&offsets|+6|0|AATGGTAGAACTCACACT	0.818429	0	0
MIMAT0000259&MI0000272&hsa-miR-182-5p&offsets|+5|0|CAATGGTAGAACTCACACT	MIMAT0000259&MI0000272&hsa-miR-182-5p&offsets|+5|-2|CAATGGTAGAACTCACA	0.763548	0	0
MIMAT0000259&MI0000272&hsa-miR-182-5p&offsets|+5|0|CAATGGTAGAACTCACACT	MIMAT0000259&MI0000272&hsa-miR-182-5p&offsets|+5|+1|CAATGGTAGAACTCACACTG	0.797035	0	0
MIMAT0000259&MI0000272&hsa-miR-182-5p&offsets|+5|0|CAATGGTAGAACTCACACT	MIMAT0000261&MI0000273&hsa-miR-183-5p&offsets|0|-3|TATGGCACTGGTAGAATTC	0.754921	0	0
MIMAT0000259&MI0000272&hsa-miR-182-5p&offsets|+5|0|CAATGGTAGAACTCACACT	MIMAT0000261&MI0000273&hsa-miR-183-5p&offsets|+5|0|CACTGGTAGAATTCACT	0.755742	0	0
MIMAT0000259&MI0000272&hsa-miR-182-5p&offsets|+1|-2|TTGGCAATGGTAGAACTCACA	MIMAT0000259&MI0000272&hsa-miR-182-5p&offsets|0|-2|TTTGGCAATGGTAGAACTCACA	0.786932	0	0
MIMAT0000259&MI0000272&hsa-miR-182-5p&offsets|+1|-2|TTGGCAATGGTAGAACTCACA	MIMAT0000259&MI0000272&hsa-miR-182-5p&offsets|0|-4|TTTGGCAATGGTAGAACTCA	0.758694	0	0
MIMAT0000259&MI0000272&hsa-miR-182-5p&offsets|0|0|TTTGGCAATGGTAGAACTCACACT	MIMAT0000435&MI0000459&hsa-miR-143-3p&offsets|0|-2|TGAGATGAAGCACTGTAGC	-0.84516	0	0
MIMAT0000259&MI0000272&hsa-miR-182-5p&offsets|0|0|TTTGGCAATGGTAGAACTCACACT	MIMAT0000435&MI0000459&hsa-miR-143-3p&offsets|0|-1|TGAGATGAAGCACTGTAGCT	-0.798547	0	0
MIMAT0000259&MI0000272&hsa-miR-182-5p&offsets|0|0|TTTGGCAATGGTAGAACTCACACT	MIMAT0000435&MI0000459&hsa-miR-143-3p&offsets|-1|-2|CTGAGATGAAGCACTGTAGC	-0.777563	0	0
MIMAT0000259&MI0000272&hsa-miR-182-5p&offsets|0|0|TTTGGCAATGGTAGAACTCACACT	MIMAT0000435&MI0000459&hsa-miR-143-3p&offsets|0|-4|TGAGATGAAGCACTGTA	-0.805064	0	0
MIMAT0000259&MI0000272&hsa-miR-182-5p&offsets|0|0|TTTGGCAATGGTAGAACTCACACT	MIMAT0000259&MI0000272&hsa-miR-182-5p&offsets|0|+2|TTTGGCAATGGTAGAACTCACACTGG	0.934782	0	0
MIMAT0000259&MI0000272&hsa-miR-182-5p&offsets|0|0|TTTGGCAATGGTAGAACTCACACT	MIMAT0000259&MI0000272&hsa-miR-182-5p&offsets|0|+1|TTTGGCAATGGTAGAACTCACACTG	0.962702	0	0
MIMAT0000259&MI0000272&hsa-miR-182-5p&offsets|0|0|TTTGGCAATGGTAGAACTCACACT	MIMAT0000259&MI0000272&hsa-miR-182-5p&offsets|+1|+1|TTGGCAATGGTAGAACTCACACTG	0.838392	0	0
MIMAT0000259&MI0000272&hsa-miR-182-5p&offsets|0|0|TTTGGCAATGGTAGAACTCACACT	MIMAT0000259&MI0000272&hsa-miR-182-5p&offsets|+1|0|TTGGCAATGGTAGAACTCACACT	0.86302	0	0
MIMAT0000259&MI0000272&hsa-miR-182-5p&offsets|0|0|TTTGGCAATGGTAGAACTCACACT	MIMAT0000259&MI0000272&hsa-miR-182-5p&offsets|0|-2|TTTGGCAATGGTAGAACTCACA	0.863327	0	0
MIMAT0000259&MI0000272&hsa-miR-182-5p&offsets|0|0|TTTGGCAATGGTAGAACTCACACT	MIMAT0000259&MI0000272&hsa-miR-182-5p&offsets|0|+3|TTTGGCAATGGTAGAACTCACACTGGT	0.878938	0	0
MIMAT0000259&MI0000272&hsa-miR-182-5p&offsets|0|0|TTTGGCAATGGTAGAACTCACACT	MIMAT0000259&MI0000272&hsa-miR-182-5p&offsets|0|-1|TTTGGCAATGGTAGAACTCACAC	0.928997	0	0
MIMAT0000259&MI0000272&hsa-miR-182-5p&offsets|0|0|TTTGGCAATGGTAGAACTCACACT	MIMAT0000418&MI0000439&hsa-miR-23b-3p&offsets|+1|0|TCACATTGCCAGGGATTACC	-0.763658	0	0
MIMAT0000259&MI0000272&hsa-miR-182-5p&offsets|0|0|TTTGGCAATGGTAGAACTCACACT	MIMAT0000418&MI0000439&hsa-miR-23b-3p&offsets|0|-2|ATCACATTGCCAGGGATTA	-0.7504	0	0
MIMAT0000259&MI0000272&hsa-miR-182-5p&offsets|0|0|TTTGGCAATGGTAGAACTCACACT	MIMAT0000078&MI0000079&hsa-miR-23a-3p&offsets|0|-3,MIMAT0000418&MI0000439&hsa-miR-23b-3p&offsets|0|-3|ATCACATTGCCAGGGATT	-0.782475	0	0
MIMAT0000259&MI0000272&hsa-miR-182-5p&offsets|0|0|TTTGGCAATGGTAGAACTCACACT	MIMAT0000419&MI0000440&hsa-miR-27b-3p&offsets|0|-2|TTCACAGTGGCTAAGTTCT	-0.762829	0	0
MIMAT0000259&MI0000272&hsa-miR-182-5p&offsets|0|0|TTTGGCAATGGTAGAACTCACACT	MIMAT0000278&MI0000298&hsa-miR-221-3p&offsets|0|-3|AGCTACATTGTCTGCTGGGT	-0.786743	0	0
MIMAT0000259&MI0000272&hsa-miR-182-5p&offsets|0|0|TTTGGCAATGGTAGAACTCACACT	MIMAT0000278&MI0000298&hsa-miR-221-3p&offsets|0|-4|AGCTACATTGTCTGCTGGG	-0.772701	0	0
MIMAT0000259&MI0000272&hsa-miR-182-5p&offsets|0|0|TTTGGCAATGGTAGAACTCACACT	MIMAT0000279&MI0000299&hsa-miR-222-3p&offsets|0|-1|AGCTACATCTGGCTACTGGG	-0.754085	0	0
MIMAT0000259&MI0000272&hsa-miR-182-5p&offsets|0|0|TTTGGCAATGGTAGAACTCACACT	MIMAT0000078&MI0000079&hsa-miR-23a-3p&offsets|0|-3,MIMAT0000418&MI0000439&hsa-miR-23b-3p&offsets|0|-3|ATCACATTGCCAGGGATT.1	-0.782475	0	0
MIMAT0000259&MI0000272&hsa-miR-182-5p&offsets|0|0|TTTGGCAATGGTAGAACTCACACT	MIMAT0000261&MI0000273&hsa-miR-183-5p&offsets|0|+2|TATGGCACTGGTAGAATTCACTGT	0.958478	0	0
MIMAT0000259&MI0000272&hsa-miR-182-5p&offsets|0|0|TTTGGCAATGGTAGAACTCACACT	MIMAT0000261&MI0000273&hsa-miR-183-5p&offsets|0|0|TATGGCACTGGTAGAATTCACT	0.820888	0	0
MIMAT0000259&MI0000272&hsa-miR-182-5p&offsets|0|0|TTTGGCAATGGTAGAACTCACACT	MIMAT0000261&MI0000273&hsa-miR-183-5p&offsets|-2|-2|TGTATGGCACTGGTAGAATTCA	0.798026	0	0
MIMAT0000259&MI0000272&hsa-miR-182-5p&offsets|0|0|TTTGGCAATGGTAGAACTCACACT	MIMAT0000261&MI0000273&hsa-miR-183-5p&offsets|-2|-1|TGTATGGCACTGGTAGAATTCAC	0.812573	0	0
MIMAT0000259&MI0000272&hsa-miR-182-5p&offsets|0|0|TTTGGCAATGGTAGAACTCACACT	MIMAT0000261&MI0000273&hsa-miR-183-5p&offsets|+1|+1|ATGGCACTGGTAGAATTCACTG	0.833691	0	0
MIMAT0000259&MI0000272&hsa-miR-182-5p&offsets|0|0|TTTGGCAATGGTAGAACTCACACT	MIMAT0000261&MI0000273&hsa-miR-183-5p&offsets|+1|+2|ATGGCACTGGTAGAATTCACTGT	0.922774	0	0
MIMAT0000259&MI0000272&hsa-miR-182-5p&offsets|0|0|TTTGGCAATGGTAGAACTCACACT	MIMAT0000261&MI0000273&hsa-miR-183-5p&offsets|0|+1|TATGGCACTGGTAGAATTCACTG	0.945819	0	0
MIMAT0000259&MI0000272&hsa-miR-182-5p&offsets|0|0|TTTGGCAATGGTAGAACTCACACT	MIMAT0000261&MI0000273&hsa-miR-183-5p&offsets|-2|0|TGTATGGCACTGGTAGAATTCACT	0.783016	0	0
MIMAT0000259&MI0000272&hsa-miR-182-5p&offsets|0|0|TTTGGCAATGGTAGAACTCACACT	MIMAT0002871&MI0003184&hsa-miR-500a-3p&offsets|0|+1|ATGCACCTGGGCAAGGATTCTGA	0.768373	0	0
MIMAT0000259&MI0000272&hsa-miR-182-5p&offsets|0|0|TTTGGCAATGGTAGAACTCACACT	MIMAT0000093&MI0000095&hsa-miR-93-5p&offsets|0|0|CAAAGTGCTGTTCGTGCAGGTAG	0.775182	0	0
MIMAT0000259&MI0000272&hsa-miR-182-5p&offsets|+1|+1|TTGGCAATGGTAGAACTCACACTG	MIMAT0000435&MI0000459&hsa-miR-143-3p&offsets|0|-2|TGAGATGAAGCACTGTAGC	-0.750024	0	0
MIMAT0000259&MI0000272&hsa-miR-182-5p&offsets|+1|+1|TTGGCAATGGTAGAACTCACACTG	MIMAT0000259&MI0000272&hsa-miR-182-5p&offsets|0|+2|TTTGGCAATGGTAGAACTCACACTGG	0.818601	0	0
MIMAT0000259&MI0000272&hsa-miR-182-5p&offsets|+1|+1|TTGGCAATGGTAGAACTCACACTG	MIMAT0000259&MI0000272&hsa-miR-182-5p&offsets|0|+1|TTTGGCAATGGTAGAACTCACACTG	0.845681	0	0
MIMAT0000259&MI0000272&hsa-miR-182-5p&offsets|+1|+1|TTGGCAATGGTAGAACTCACACTG	MIMAT0000259&MI0000272&hsa-miR-182-5p&offsets|0|0|TTTGGCAATGGTAGAACTCACACT	0.838392	0	0
MIMAT0000259&MI0000272&hsa-miR-182-5p&offsets|+1|+1|TTGGCAATGGTAGAACTCACACTG	MIMAT0000259&MI0000272&hsa-miR-182-5p&offsets|0|+3|TTTGGCAATGGTAGAACTCACACTGGT	0.764646	0	0
MIMAT0000259&MI0000272&hsa-miR-182-5p&offsets|+1|+1|TTGGCAATGGTAGAACTCACACTG	MIMAT0000259&MI0000272&hsa-miR-182-5p&offsets|0|-1|TTTGGCAATGGTAGAACTCACAC	0.770271	0	0
MIMAT0000259&MI0000272&hsa-miR-182-5p&offsets|+1|+1|TTGGCAATGGTAGAACTCACACTG	MIMAT0000261&MI0000273&hsa-miR-183-5p&offsets|0|+2|TATGGCACTGGTAGAATTCACTGT	0.808396	0	0
MIMAT0000259&MI0000272&hsa-miR-182-5p&offsets|+1|+1|TTGGCAATGGTAGAACTCACACTG	MIMAT0000261&MI0000273&hsa-miR-183-5p&offsets|+1|+2|ATGGCACTGGTAGAATTCACTGT	0.773135	0	0
MIMAT0000259&MI0000272&hsa-miR-182-5p&offsets|+1|+1|TTGGCAATGGTAGAACTCACACTG	MIMAT0000261&MI0000273&hsa-miR-183-5p&offsets|0|+1|TATGGCACTGGTAGAATTCACTG	0.818233	0	0
MIMAT0000259&MI0000272&hsa-miR-182-5p&offsets|+1|0|TTGGCAATGGTAGAACTCACACT	MIMAT0000259&MI0000272&hsa-miR-182-5p&offsets|0|+2|TTTGGCAATGGTAGAACTCACACTGG	0.786784	0	0
MIMAT0000259&MI0000272&hsa-miR-182-5p&offsets|+1|0|TTGGCAATGGTAGAACTCACACT	MIMAT0000259&MI0000272&hsa-miR-182-5p&offsets|0|+1|TTTGGCAATGGTAGAACTCACACTG	0.800718	0	0
MIMAT0000259&MI0000272&hsa-miR-182-5p&offsets|+1|0|TTGGCAATGGTAGAACTCACACT	MIMAT0000259&MI0000272&hsa-miR-182-5p&offsets|0|0|TTTGGCAATGGTAGAACTCACACT	0.86302	0	0
MIMAT0000259&MI0000272&hsa-miR-182-5p&offsets|+1|0|TTGGCAATGGTAGAACTCACACT	MIMAT0000259&MI0000272&hsa-miR-182-5p&offsets|0|-2|TTTGGCAATGGTAGAACTCACA	0.811777	0	0
MIMAT0000259&MI0000272&hsa-miR-182-5p&offsets|+1|0|TTGGCAATGGTAGAACTCACACT	MIMAT0000259&MI0000272&hsa-miR-182-5p&offsets|0|-1|TTTGGCAATGGTAGAACTCACAC	0.846871	0	0
MIMAT0000259&MI0000272&hsa-miR-182-5p&offsets|+1|0|TTGGCAATGGTAGAACTCACACT	MIMAT0000261&MI0000273&hsa-miR-183-5p&offsets|0|+2|TATGGCACTGGTAGAATTCACTGT	0.810573	0	0
MIMAT0000259&MI0000272&hsa-miR-182-5p&offsets|+1|0|TTGGCAATGGTAGAACTCACACT	MIMAT0000261&MI0000273&hsa-miR-183-5p&offsets|0|0|TATGGCACTGGTAGAATTCACT	0.834992	0	0
MIMAT0000259&MI0000272&hsa-miR-182-5p&offsets|+1|0|TTGGCAATGGTAGAACTCACACT	MIMAT0000261&MI0000273&hsa-miR-183-5p&offsets|-2|-2|TGTATGGCACTGGTAGAATTCA	0.76417	0	0
MIMAT0000259&MI0000272&hsa-miR-182-5p&offsets|+1|0|TTGGCAATGGTAGAACTCACACT	MIMAT0000261&MI0000273&hsa-miR-183-5p&offsets|+1|+1|ATGGCACTGGTAGAATTCACTG	0.813264	0	0
MIMAT0000259&MI0000272&hsa-miR-182-5p&offsets|+1|0|TTGGCAATGGTAGAACTCACACT	MIMAT0000261&MI0000273&hsa-miR-183-5p&offsets|+1|+2|ATGGCACTGGTAGAATTCACTGT	0.829822	0	0
MIMAT0000259&MI0000272&hsa-miR-182-5p&offsets|+1|0|TTGGCAATGGTAGAACTCACACT	MIMAT0000261&MI0000273&hsa-miR-183-5p&offsets|0|+1|TATGGCACTGGTAGAATTCACTG	0.8453	0	0
MIMAT0000259&MI0000272&hsa-miR-182-5p&offsets|0|-2|TTTGGCAATGGTAGAACTCACA	MIMAT0000259&MI0000272&hsa-miR-182-5p&offsets|0|+2|TTTGGCAATGGTAGAACTCACACTGG	0.788336	0	0
MIMAT0000259&MI0000272&hsa-miR-182-5p&offsets|0|-2|TTTGGCAATGGTAGAACTCACA	MIMAT0000259&MI0000272&hsa-miR-182-5p&offsets|0|-3|TTTGGCAATGGTAGAACTCAC	0.840772	0	0
MIMAT0000259&MI0000272&hsa-miR-182-5p&offsets|0|-2|TTTGGCAATGGTAGAACTCACA	MIMAT0000259&MI0000272&hsa-miR-182-5p&offsets|0|+1|TTTGGCAATGGTAGAACTCACACTG	0.809308	0	0
MIMAT0000259&MI0000272&hsa-miR-182-5p&offsets|0|-2|TTTGGCAATGGTAGAACTCACA	MIMAT0000259&MI0000272&hsa-miR-182-5p&offsets|+1|-2|TTGGCAATGGTAGAACTCACA	0.786932	0	0
MIMAT0000259&MI0000272&hsa-miR-182-5p&offsets|0|-2|TTTGGCAATGGTAGAACTCACA	MIMAT0000259&MI0000272&hsa-miR-182-5p&offsets|0|0|TTTGGCAATGGTAGAACTCACACT	0.863327	0	0
MIMAT0000259&MI0000272&hsa-miR-182-5p&offsets|0|-2|TTTGGCAATGGTAGAACTCACA	MIMAT0000259&MI0000272&hsa-miR-182-5p&offsets|+1|0|TTGGCAATGGTAGAACTCACACT	0.811777	0	0
MIMAT0000259&MI0000272&hsa-miR-182-5p&offsets|0|-2|TTTGGCAATGGTAGAACTCACA	MIMAT0000259&MI0000272&hsa-miR-182-5p&offsets|0|+3|TTTGGCAATGGTAGAACTCACACTGGT	0.756227	0	0
MIMAT0000259&MI0000272&hsa-miR-182-5p&offsets|0|-2|TTTGGCAATGGTAGAACTCACA	MIMAT0000259&MI0000272&hsa-miR-182-5p&offsets|0|-1|TTTGGCAATGGTAGAACTCACAC	0.885217	0	0
MIMAT0000259&MI0000272&hsa-miR-182-5p&offsets|0|-2|TTTGGCAATGGTAGAACTCACA	MIMAT0000261&MI0000273&hsa-miR-183-5p&offsets|0|+2|TATGGCACTGGTAGAATTCACTGT	0.833144	0	0
MIMAT0000259&MI0000272&hsa-miR-182-5p&offsets|0|-2|TTTGGCAATGGTAGAACTCACA	MIMAT0000261&MI0000273&hsa-miR-183-5p&offsets|0|0|TATGGCACTGGTAGAATTCACT	0.847059	0	0
MIMAT0000259&MI0000272&hsa-miR-182-5p&offsets|0|-2|TTTGGCAATGGTAGAACTCACA	MIMAT0000261&MI0000273&hsa-miR-183-5p&offsets|-2|-2|TGTATGGCACTGGTAGAATTCA	0.858463	0	0
MIMAT0000259&MI0000272&hsa-miR-182-5p&offsets|0|-2|TTTGGCAATGGTAGAACTCACA	MIMAT0000261&MI0000273&hsa-miR-183-5p&offsets|+1|+1|ATGGCACTGGTAGAATTCACTG	0.86198	0	0
MIMAT0000259&MI0000272&hsa-miR-182-5p&offsets|0|-2|TTTGGCAATGGTAGAACTCACA	MIMAT0000261&MI0000273&hsa-miR-183-5p&offsets|0|-1|TATGGCACTGGTAGAATTCAC	0.777598	0	0
MIMAT0000259&MI0000272&hsa-miR-182-5p&offsets|0|-2|TTTGGCAATGGTAGAACTCACA	MIMAT0000261&MI0000273&hsa-miR-183-5p&offsets|+1|+2|ATGGCACTGGTAGAATTCACTGT	0.868441	0	0
MIMAT0000259&MI0000272&hsa-miR-182-5p&offsets|0|-2|TTTGGCAATGGTAGAACTCACA	MIMAT0000261&MI0000273&hsa-miR-183-5p&offsets|0|+1|TATGGCACTGGTAGAATTCACTG	0.91016	0	0
MIMAT0000259&MI0000272&hsa-miR-182-5p&offsets|0|-5|TTTGGCAATGGTAGAACTC	MIMAT0000259&MI0000272&hsa-miR-182-5p&offsets|0|-3|TTTGGCAATGGTAGAACTCAC	0.755511	0	0
MIMAT0000259&MI0000272&hsa-miR-182-5p&offsets|0|-5|TTTGGCAATGGTAGAACTC	MIMAT0000259&MI0000272&hsa-miR-182-5p&offsets|0|-4|TTTGGCAATGGTAGAACTCA	0.786846	0	0
MIMAT0000259&MI0000272&hsa-miR-182-5p&offsets|0|-5|TTTGGCAATGGTAGAACTC	MIMAT0000261&MI0000273&hsa-miR-183-5p&offsets|0|-3|TATGGCACTGGTAGAATTC	0.902446	0	0
MIMAT0000259&MI0000272&hsa-miR-182-5p&offsets|0|-5|TTTGGCAATGGTAGAACTC	MIMAT0000261&MI0000273&hsa-miR-183-5p&offsets|+1|-2|ATGGCACTGGTAGAATTCA	0.804257	0	0
MIMAT0000259&MI0000272&hsa-miR-182-5p&offsets|0|-5|TTTGGCAATGGTAGAACTC	MIMAT0000261&MI0000273&hsa-miR-183-5p&offsets|0|-2|TATGGCACTGGTAGAATTCA	0.782309	0	0
MIMAT0000259&MI0000272&hsa-miR-182-5p&offsets|0|-5|TTTGGCAATGGTAGAACTC	MIMAT0000261&MI0000273&hsa-miR-183-5p&offsets|+1|-1|ATGGCACTGGTAGAATTCAC	0.831778	0	0
MIMAT0000259&MI0000272&hsa-miR-182-5p&offsets|0|+3|TTTGGCAATGGTAGAACTCACACTGGT	MIMAT0000259&MI0000272&hsa-miR-182-5p&offsets|0|+2|TTTGGCAATGGTAGAACTCACACTGG	0.957716	0	0
MIMAT0000259&MI0000272&hsa-miR-182-5p&offsets|0|+3|TTTGGCAATGGTAGAACTCACACTGGT	MIMAT0000259&MI0000272&hsa-miR-182-5p&offsets|0|+1|TTTGGCAATGGTAGAACTCACACTG	0.921929	0	0
MIMAT0000259&MI0000272&hsa-miR-182-5p&offsets|0|+3|TTTGGCAATGGTAGAACTCACACTGGT	MIMAT0000259&MI0000272&hsa-miR-182-5p&offsets|0|0|TTTGGCAATGGTAGAACTCACACT	0.878938	0	0
MIMAT0000259&MI0000272&hsa-miR-182-5p&offsets|0|+3|TTTGGCAATGGTAGAACTCACACTGGT	MIMAT0000259&MI0000272&hsa-miR-182-5p&offsets|+1|+1|TTGGCAATGGTAGAACTCACACTG	0.764646	0	0
MIMAT0000259&MI0000272&hsa-miR-182-5p&offsets|0|+3|TTTGGCAATGGTAGAACTCACACTGGT	MIMAT0000259&MI0000272&hsa-miR-182-5p&offsets|0|-2|TTTGGCAATGGTAGAACTCACA	0.756227	0	0
MIMAT0000259&MI0000272&hsa-miR-182-5p&offsets|0|+3|TTTGGCAATGGTAGAACTCACACTGGT	MIMAT0000259&MI0000272&hsa-miR-182-5p&offsets|0|-1|TTTGGCAATGGTAGAACTCACAC	0.819601	0	0
MIMAT0000259&MI0000272&hsa-miR-182-5p&offsets|0|+3|TTTGGCAATGGTAGAACTCACACTGGT	MIMAT0000261&MI0000273&hsa-miR-183-5p&offsets|0|+2|TATGGCACTGGTAGAATTCACTGT	0.899279	0	0
MIMAT0000259&MI0000272&hsa-miR-182-5p&offsets|0|+3|TTTGGCAATGGTAGAACTCACACTGGT	MIMAT0000261&MI0000273&hsa-miR-183-5p&offsets|+1|+1|ATGGCACTGGTAGAATTCACTG	0.768641	0	0
MIMAT0000259&MI0000272&hsa-miR-182-5p&offsets|0|+3|TTTGGCAATGGTAGAACTCACACTGGT	MIMAT0000261&MI0000273&hsa-miR-183-5p&offsets|+1|+2|ATGGCACTGGTAGAATTCACTGT	0.853572	0	0
MIMAT0000259&MI0000272&hsa-miR-182-5p&offsets|0|+3|TTTGGCAATGGTAGAACTCACACTGGT	MIMAT0000261&MI0000273&hsa-miR-183-5p&offsets|0|+1|TATGGCACTGGTAGAATTCACTG	0.870128	0	0
MIMAT0000259&MI0000272&hsa-miR-182-5p&offsets|0|-1|TTTGGCAATGGTAGAACTCACAC	MIMAT0000435&MI0000459&hsa-miR-143-3p&offsets|0|-2|TGAGATGAAGCACTGTAGC	-0.772247	0	0
MIMAT0000259&MI0000272&hsa-miR-182-5p&offsets|0|-1|TTTGGCAATGGTAGAACTCACAC	MIMAT0000435&MI0000459&hsa-miR-143-3p&offsets|0|-4|TGAGATGAAGCACTGTA	-0.75279	0	0
MIMAT0000259&MI0000272&hsa-miR-182-5p&offsets|0|-1|TTTGGCAATGGTAGAACTCACAC	MIMAT0000259&MI0000272&hsa-miR-182-5p&offsets|0|+2|TTTGGCAATGGTAGAACTCACACTGG	0.859708	0	0
MIMAT0000259&MI0000272&hsa-miR-182-5p&offsets|0|-1|TTTGGCAATGGTAGAACTCACAC	MIMAT0000259&MI0000272&hsa-miR-182-5p&offsets|0|-3|TTTGGCAATGGTAGAACTCAC	0.835446	0	0
MIMAT0000259&MI0000272&hsa-miR-182-5p&offsets|0|-1|TTTGGCAATGGTAGAACTCACAC	MIMAT0000259&MI0000272&hsa-miR-182-5p&offsets|0|+1|TTTGGCAATGGTAGAACTCACACTG	0.870756	0	0
MIMAT0000259&MI0000272&hsa-miR-182-5p&offsets|0|-1|TTTGGCAATGGTAGAACTCACAC	MIMAT0000259&MI0000272&hsa-miR-182-5p&offsets|0|0|TTTGGCAATGGTAGAACTCACACT	0.928997	0	0
MIMAT0000259&MI0000272&hsa-miR-182-5p&offsets|0|-1|TTTGGCAATGGTAGAACTCACAC	MIMAT0000259&MI0000272&hsa-miR-182-5p&offsets|+1|+1|TTGGCAATGGTAGAACTCACACTG	0.770271	0	0
MIMAT0000259&MI0000272&hsa-miR-182-5p&offsets|0|-1|TTTGGCAATGGTAGAACTCACAC	MIMAT0000259&MI0000272&hsa-miR-182-5p&offsets|+1|0|TTGGCAATGGTAGAACTCACACT	0.846871	0	0
MIMAT0000259&MI0000272&hsa-miR-182-5p&offsets|0|-1|TTTGGCAATGGTAGAACTCACAC	MIMAT0000259&MI0000272&hsa-miR-182-5p&offsets|0|-2|TTTGGCAATGGTAGAACTCACA	0.885217	0	0
MIMAT0000259&MI0000272&hsa-miR-182-5p&offsets|0|-1|TTTGGCAATGGTAGAACTCACAC	MIMAT0000259&MI0000272&hsa-miR-182-5p&offsets|0|+3|TTTGGCAATGGTAGAACTCACACTGGT	0.819601	0	0
MIMAT0000259&MI0000272&hsa-miR-182-5p&offsets|0|-1|TTTGGCAATGGTAGAACTCACAC	MIMAT0000259&MI0000272&hsa-miR-182-5p&offsets|+1|-1|TTGGCAATGGTAGAACTCACAC	0.807808	0	0
MIMAT0000259&MI0000272&hsa-miR-182-5p&offsets|0|-1|TTTGGCAATGGTAGAACTCACAC	MIMAT0000278&MI0000298&hsa-miR-221-3p&offsets|0|-3|AGCTACATTGTCTGCTGGGT	-0.758564	0	0
MIMAT0000259&MI0000272&hsa-miR-182-5p&offsets|0|-1|TTTGGCAATGGTAGAACTCACAC	MIMAT0000261&MI0000273&hsa-miR-183-5p&offsets|0|+2|TATGGCACTGGTAGAATTCACTGT	0.909889	0	0
MIMAT0000259&MI0000272&hsa-miR-182-5p&offsets|0|-1|TTTGGCAATGGTAGAACTCACAC	MIMAT0000261&MI0000273&hsa-miR-183-5p&offsets|0|0|TATGGCACTGGTAGAATTCACT	0.854695	0	0
MIMAT0000259&MI0000272&hsa-miR-182-5p&offsets|0|-1|TTTGGCAATGGTAGAACTCACAC	MIMAT0000261&MI0000273&hsa-miR-183-5p&offsets|-2|-2|TGTATGGCACTGGTAGAATTCA	0.826936	0	0
MIMAT0000259&MI0000272&hsa-miR-182-5p&offsets|0|-1|TTTGGCAATGGTAGAACTCACAC	MIMAT0000261&MI0000273&hsa-miR-183-5p&offsets|-2|-1|TGTATGGCACTGGTAGAATTCAC	0.893697	0	0
MIMAT0000259&MI0000272&hsa-miR-182-5p&offsets|0|-1|TTTGGCAATGGTAGAACTCACAC	MIMAT0000261&MI0000273&hsa-miR-183-5p&offsets|+1|+1|ATGGCACTGGTAGAATTCACTG	0.878537	0	0
MIMAT0000259&MI0000272&hsa-miR-182-5p&offsets|0|-1|TTTGGCAATGGTAGAACTCACAC	MIMAT0000261&MI0000273&hsa-miR-183-5p&offsets|0|-1|TATGGCACTGGTAGAATTCAC	0.807116	0	0
MIMAT0000259&MI0000272&hsa-miR-182-5p&offsets|0|-1|TTTGGCAATGGTAGAACTCACAC	MIMAT0000261&MI0000273&hsa-miR-183-5p&offsets|+1|+2|ATGGCACTGGTAGAATTCACTGT	0.931419	0	0
MIMAT0000259&MI0000272&hsa-miR-182-5p&offsets|0|-1|TTTGGCAATGGTAGAACTCACAC	MIMAT0000261&MI0000273&hsa-miR-183-5p&offsets|0|+1|TATGGCACTGGTAGAATTCACTG	0.938731	0	0
MIMAT0000259&MI0000272&hsa-miR-182-5p&offsets|0|-4|TTTGGCAATGGTAGAACTCA	MIMAT0000259&MI0000272&hsa-miR-182-5p&offsets|+1|-2|TTGGCAATGGTAGAACTCACA	0.758694	0	0
MIMAT0000259&MI0000272&hsa-miR-182-5p&offsets|0|-4|TTTGGCAATGGTAGAACTCA	MIMAT0000259&MI0000272&hsa-miR-182-5p&offsets|0|-5|TTTGGCAATGGTAGAACTC	0.786846	0	0
MIMAT0000259&MI0000272&hsa-miR-182-5p&offsets|0|-4|TTTGGCAATGGTAGAACTCA	MIMAT0000261&MI0000273&hsa-miR-183-5p&offsets|0|-3|TATGGCACTGGTAGAATTC	0.762245	0	0
MIMAT0000259&MI0000272&hsa-miR-182-5p&offsets|0|-4|TTTGGCAATGGTAGAACTCA	MIMAT0000261&MI0000273&hsa-miR-183-5p&offsets|+1|-2|ATGGCACTGGTAGAATTCA	0.786119	0	0
MIMAT0000259&MI0000272&hsa-miR-182-5p&offsets|0|-4|TTTGGCAATGGTAGAACTCA	MIMAT0000261&MI0000273&hsa-miR-183-5p&offsets|0|-2|TATGGCACTGGTAGAATTCA	0.928246	0	0
MIMAT0000259&MI0000272&hsa-miR-182-5p&offsets|+5|-1|CAATGGTAGAACTCACAC	MIMAT0000259&MI0000272&hsa-miR-182-5p&offsets|+5|0|CAATGGTAGAACTCACACT	0.761615	0	0
MIMAT0000259&MI0000272&hsa-miR-182-5p&offsets|+5|-1|CAATGGTAGAACTCACAC	MIMAT0000259&MI0000272&hsa-miR-182-5p&offsets|+6|0|AATGGTAGAACTCACACT	0.756936	0	0
MIMAT0000259&MI0000272&hsa-miR-182-5p&offsets|+6|0|AATGGTAGAACTCACACT	MIMAT0000259&MI0000272&hsa-miR-182-5p&offsets|+5|0|CAATGGTAGAACTCACACT	0.818429	0	0
MIMAT0000259&MI0000272&hsa-miR-182-5p&offsets|+6|0|AATGGTAGAACTCACACT	MIMAT0000259&MI0000272&hsa-miR-182-5p&offsets|+5|-1|CAATGGTAGAACTCACAC	0.756936	0	0
MIMAT0000259&MI0000272&hsa-miR-182-5p&offsets|+5|-2|CAATGGTAGAACTCACA	MIMAT0000259&MI0000272&hsa-miR-182-5p&offsets|+5|0|CAATGGTAGAACTCACACT	0.763548	0	0
MIMAT0000259&MI0000272&hsa-miR-182-5p&offsets|+1|-1|TTGGCAATGGTAGAACTCACAC	MIMAT0000259&MI0000272&hsa-miR-182-5p&offsets|0|-3|TTTGGCAATGGTAGAACTCAC	0.789296	0	0
MIMAT0000259&MI0000272&hsa-miR-182-5p&offsets|+1|-1|TTGGCAATGGTAGAACTCACAC	MIMAT0000259&MI0000272&hsa-miR-182-5p&offsets|0|-1|TTTGGCAATGGTAGAACTCACAC	0.807808	0	0
MIMAT0000259&MI0000272&hsa-miR-182-5p&offsets|+1|-1|TTGGCAATGGTAGAACTCACAC	MIMAT0000261&MI0000273&hsa-miR-183-5p&offsets|0|0|TATGGCACTGGTAGAATTCACT	0.75512	0	0
MIMAT0000259&MI0000272&hsa-miR-182-5p&offsets|+1|-1|TTGGCAATGGTAGAACTCACAC	MIMAT0000261&MI0000273&hsa-miR-183-5p&offsets|-2|-1|TGTATGGCACTGGTAGAATTCAC	0.762564	0	0
MIMAT0000259&MI0000272&hsa-miR-182-5p&offsets|+1|-1|TTGGCAATGGTAGAACTCACAC	MIMAT0000261&MI0000273&hsa-miR-183-5p&offsets|0|-1|TATGGCACTGGTAGAATTCAC	0.784799	0	0
MIMAT0000259&MI0000272&hsa-miR-182-5p&offsets|+5|+1|CAATGGTAGAACTCACACTG	MIMAT0000259&MI0000272&hsa-miR-182-5p&offsets|+5|0|CAATGGTAGAACTCACACT	0.797035	0	0
MIMAT0000418&MI0000439&hsa-miR-23b-3p&offsets|+1|+1|TCACATTGCCAGGGATTACCA	MIMAT0000418&MI0000439&hsa-miR-23b-3p&offsets|0|+1|ATCACATTGCCAGGGATTACCA	0.776529	0	0
MIMAT0000418&MI0000439&hsa-miR-23b-3p&offsets|+1|+1|TCACATTGCCAGGGATTACCA	MIMAT0000418&MI0000439&hsa-miR-23b-3p&offsets|+1|+2|TCACATTGCCAGGGATTACCAC	0.773926	0	0
MIMAT0000418&MI0000439&hsa-miR-23b-3p&offsets|+1|+1|TCACATTGCCAGGGATTACCA	MIMAT0000418&MI0000439&hsa-miR-23b-3p&offsets|+1|0|TCACATTGCCAGGGATTACC	0.765976	0	0
MIMAT0000418&MI0000439&hsa-miR-23b-3p&offsets|+1|+1|TCACATTGCCAGGGATTACCA	MIMAT0000418&MI0000439&hsa-miR-23b-3p&offsets|0|0|ATCACATTGCCAGGGATTACC	0.759446	0	0
MIMAT0000418&MI0000439&hsa-miR-23b-3p&offsets|+1|+1|TCACATTGCCAGGGATTACCA	MIMAT0000419&MI0000440&hsa-miR-27b-3p&offsets|0|-1|TTCACAGTGGCTAAGTTCTG	0.768472	0	0
MIMAT0000418&MI0000439&hsa-miR-23b-3p&offsets|+1|+1|TCACATTGCCAGGGATTACCA	MIMAT0000078&MI0000079&hsa-miR-23a-3p&offsets|+1|+1|TCACATTGCCAGGGATTTCCA	0.770809	0	0
MIMAT0000418&MI0000439&hsa-miR-23b-3p&offsets|0|+2|ATCACATTGCCAGGGATTACCAC	MIMAT0000418&MI0000439&hsa-miR-23b-3p&offsets|0|+3|ATCACATTGCCAGGGATTACCACG	0.780917	0	0
MIMAT0000418&MI0000439&hsa-miR-23b-3p&offsets|0|+2|ATCACATTGCCAGGGATTACCAC	MIMAT0000231&MI0000281&hsa-miR-199a-5p&offsets|0|0,MIMAT0000231&MI0000242&hsa-miR-199a-5p&offsets|0|0|CCCAGTGTTCAGACTACCTGTTC	0.750199	0	0
MIMAT0000418&MI0000439&hsa-miR-23b-3p&offsets|0|+1|ATCACATTGCCAGGGATTACCA	MIMAT0000418&MI0000439&hsa-miR-23b-3p&offsets|+1|+1|TCACATTGCCAGGGATTACCA	0.776529	0	0
MIMAT0000418&MI0000439&hsa-miR-23b-3p&offsets|0|+1|ATCACATTGCCAGGGATTACCA	MIMAT0000418&MI0000439&hsa-miR-23b-3p&offsets|+1|+2|TCACATTGCCAGGGATTACCAC	0.774425	0	0
MIMAT0000418&MI0000439&hsa-miR-23b-3p&offsets|0|+1|ATCACATTGCCAGGGATTACCA	MIMAT0000418&MI0000439&hsa-miR-23b-3p&offsets|0|0|ATCACATTGCCAGGGATTACC	0.826737	0	0
MIMAT0000418&MI0000439&hsa-miR-23b-3p&offsets|0|+1|ATCACATTGCCAGGGATTACCA	MIMAT0000078&MI0000079&hsa-miR-23a-3p&offsets|0|+1|ATCACATTGCCAGGGATTTCCA	0.823236	0	0
MIMAT0000418&MI0000439&hsa-miR-23b-3p&offsets|0|+1|ATCACATTGCCAGGGATTACCA	MIMAT0004599&MI0000459&hsa-miR-143-5p&offsets|0|-1|GGTGCAGTGCTGCATCTCTGG	0.757849	0	0
MIMAT0000418&MI0000439&hsa-miR-23b-3p&offsets|+1|+2|TCACATTGCCAGGGATTACCAC	MIMAT0000418&MI0000439&hsa-miR-23b-3p&offsets|+1|+1|TCACATTGCCAGGGATTACCA	0.773926	0	0
MIMAT0000418&MI0000439&hsa-miR-23b-3p&offsets|+1|+2|TCACATTGCCAGGGATTACCAC	MIMAT0000418&MI0000439&hsa-miR-23b-3p&offsets|0|+1|ATCACATTGCCAGGGATTACCA	0.774425	0	0
MIMAT0000418&MI0000439&hsa-miR-23b-3p&offsets|+1|0|TCACATTGCCAGGGATTACC	MIMAT0000435&MI0000459&hsa-miR-143-3p&offsets|0|-2|TGAGATGAAGCACTGTAGC	0.832343	0	0
MIMAT0000418&MI0000439&hsa-miR-23b-3p&offsets|+1|0|TCACATTGCCAGGGATTACC	MIMAT0000435&MI0000459&hsa-miR-143-3p&offsets|+3|0|GATGAAGCACTGTAGCTC	0.757564	0	0
MIMAT0000418&MI0000439&hsa-miR-23b-3p&offsets|+1|0|TCACATTGCCAGGGATTACC	MIMAT0000435&MI0000459&hsa-miR-143-3p&offsets|0|-1|TGAGATGAAGCACTGTAGCT	0.751518	0	0
MIMAT0000418&MI0000439&hsa-miR-23b-3p&offsets|+1|0|TCACATTGCCAGGGATTACC	MIMAT0000435&MI0000459&hsa-miR-143-3p&offsets|-1|-2|CTGAGATGAAGCACTGTAGC	0.787776	0	0
MIMAT0000418&MI0000439&hsa-miR-23b-3p&offsets|+1|0|TCACATTGCCAGGGATTACC	MIMAT0000435&MI0000459&hsa-miR-143-3p&offsets|0|-4|TGAGATGAAGCACTGTA	0.865063	0	0
MIMAT0000418&MI0000439&hsa-miR-23b-3p&offsets|+1|0|TCACATTGCCAGGGATTACC	MIMAT0000435&MI0000459&hsa-miR-143-3p&offsets|-1|-5|CTGAGATGAAGCACTGT	0.807323	0	0
MIMAT0000418&MI0000439&hsa-miR-23b-3p&offsets|+1|0|TCACATTGCCAGGGATTACC	MIMAT0000435&MI0000459&hsa-miR-143-3p&offsets|-1|-4|CTGAGATGAAGCACTGTA	0.768722	0	0
MIMAT0000418&MI0000439&hsa-miR-23b-3p&offsets|+1|0|TCACATTGCCAGGGATTACC	MIMAT0000259&MI0000272&hsa-miR-182-5p&offsets|0|0|TTTGGCAATGGTAGAACTCACACT	-0.763658	0	0
MIMAT0000418&MI0000439&hsa-miR-23b-3p&offsets|+1|0|TCACATTGCCAGGGATTACC	MIMAT0000418&MI0000439&hsa-miR-23b-3p&offsets|+1|+1|TCACATTGCCAGGGATTACCA	0.765976	0	0
MIMAT0000418&MI0000439&hsa-miR-23b-3p&offsets|+1|0|TCACATTGCCAGGGATTACC	MIMAT0000418&MI0000439&hsa-miR-23b-3p&offsets|0|-1|ATCACATTGCCAGGGATTAC	0.833284	0	0
MIMAT0000418&MI0000439&hsa-miR-23b-3p&offsets|+1|0|TCACATTGCCAGGGATTACC	MIMAT0000418&MI0000439&hsa-miR-23b-3p&offsets|0|-2|ATCACATTGCCAGGGATTA	0.825015	0	0
MIMAT0000418&MI0000439&hsa-miR-23b-3p&offsets|+1|0|TCACATTGCCAGGGATTACC	MIMAT0000418&MI0000439&hsa-miR-23b-3p&offsets|0|0|ATCACATTGCCAGGGATTACC	0.75262	0	0
MIMAT0000418&MI0000439&hsa-miR-23b-3p&offsets|+1|0|TCACATTGCCAGGGATTACC	MIMAT0000078&MI0000079&hsa-miR-23a-3p&offsets|0|-3,MIMAT0000418&MI0000439&hsa-miR-23b-3p&offsets|0|-3|ATCACATTGCCAGGGATT	0.857489	0	0
MIMAT0000418&MI0000439&hsa-miR-23b-3p&offsets|+1|0|TCACATTGCCAGGGATTACC	MIMAT0000418&MI0000439&hsa-miR-23b-3p&offsets|+1|-1|TCACATTGCCAGGGATTAC	0.893351	0	0
MIMAT0000418&MI0000439&hsa-miR-23b-3p&offsets|+1|0|TCACATTGCCAGGGATTACC	MIMAT0000419&MI0000440&hsa-miR-27b-3p&offsets|0|-1|TTCACAGTGGCTAAGTTCTG	0.762005	0	0
MIMAT0000418&MI0000439&hsa-miR-23b-3p&offsets|+1|0|TCACATTGCCAGGGATTACC	MIMAT0000419&MI0000440&hsa-miR-27b-3p&offsets|0|-2|TTCACAGTGGCTAAGTTCT	0.802381	0	0
MIMAT0000418&MI0000439&hsa-miR-23b-3p&offsets|+1|0|TCACATTGCCAGGGATTACC	MIMAT0000084&MI0000085&hsa-miR-27a-3p&offsets|0|-3,MIMAT0000419&MI0000440&hsa-miR-27b-3p&offsets|0|-3|TTCACAGTGGCTAAGTTC	0.817665	0	0
MIMAT0000418&MI0000439&hsa-miR-23b-3p&offsets|+1|0|TCACATTGCCAGGGATTACC	MIMAT0000278&MI0000298&hsa-miR-221-3p&offsets|0|-3|AGCTACATTGTCTGCTGGGT	0.8064	0	0
MIMAT0000418&MI0000439&hsa-miR-23b-3p&offsets|+1|0|TCACATTGCCAGGGATTACC	MIMAT0000278&MI0000298&hsa-miR-221-3p&offsets|0|-4|AGCTACATTGTCTGCTGGG	0.80146	0	0
MIMAT0000418&MI0000439&hsa-miR-23b-3p&offsets|+1|0|TCACATTGCCAGGGATTACC	MIMAT0000278&MI0000298&hsa-miR-221-3p&offsets|0|-5|AGCTACATTGTCTGCTGG	0.780851	0	0
MIMAT0000418&MI0000439&hsa-miR-23b-3p&offsets|+1|0|TCACATTGCCAGGGATTACC	MIMAT0000279&MI0000299&hsa-miR-222-3p&offsets|0|-1|AGCTACATCTGGCTACTGGG	0.80614	0	0
MIMAT0000418&MI0000439&hsa-miR-23b-3p&offsets|+1|0|TCACATTGCCAGGGATTACC	MIMAT0000279&MI0000299&hsa-miR-222-3p&offsets|0|-2|AGCTACATCTGGCTACTGG	0.818451	0	0
MIMAT0000418&MI0000439&hsa-miR-23b-3p&offsets|+1|0|TCACATTGCCAGGGATTACC	MIMAT0000078&MI0000079&hsa-miR-23a-3p&offsets|+1|0|TCACATTGCCAGGGATTTCC	0.859827	0	0
MIMAT0000418&MI0000439&hsa-miR-23b-3p&offsets|+1|0|TCACATTGCCAGGGATTACC	MIMAT0000078&MI0000079&hsa-miR-23a-3p&offsets|0|-3,MIMAT0000418&MI0000439&hsa-miR-23b-3p&offsets|0|-3|ATCACATTGCCAGGGATT.1	0.857489	0	0
MIMAT0000418&MI0000439&hsa-miR-23b-3p&offsets|+1|0|TCACATTGCCAGGGATTACC	MIMAT0000078&MI0000079&hsa-miR-23a-3p&offsets|+1|-1|TCACATTGCCAGGGATTTC	0.794641	0	0
MIMAT0000418&MI0000439&hsa-miR-23b-3p&offsets|+1|0|TCACATTGCCAGGGATTACC	MIMAT0000423&MI0000446&hsa-miR-125b-5p&offsets|0|-3,MIMAT0000423&MI0000470&hsa-miR-125b-5p&offsets|0|-3|TCCCTGAGACCCTAACTTG	0.825413	0	0
MIMAT0000418&MI0000439&hsa-miR-23b-3p&offsets|+1|0|TCACATTGCCAGGGATTACC	MIMAT0000423&MI0000446&hsa-miR-125b-5p&offsets|0|-1,MIMAT0000423&MI0000470&hsa-miR-125b-5p&offsets|0|-1|TCCCTGAGACCCTAACTTGTG	0.772605	0	0
MIMAT0000418&MI0000439&hsa-miR-23b-3p&offsets|+1|0|TCACATTGCCAGGGATTACC	MIMAT0000256&MI0000289&hsa-miR-181a-5p&offsets|0|-3,MIMAT0000256&MI0000269&hsa-miR-181a-5p&offsets|0|-3|AACATTCAACGCTGTCGGTG	0.7683	0	0
MIMAT0000418&MI0000439&hsa-miR-23b-3p&offsets|+1|0|TCACATTGCCAGGGATTACC	MIMAT0000231&MI0000281&hsa-miR-199a-5p&offsets|0|-3,MIMAT0000231&MI0000242&hsa-miR-199a-5p&offsets|0|-3|CCCAGTGTTCAGACTACCTG	0.808634	0	0
MIMAT0000418&MI0000439&hsa-miR-23b-3p&offsets|+1|0|TCACATTGCCAGGGATTACC	MIMAT0000434&MI0000458&hsa-miR-142-3p&offsets|+1|-5|GTAGTGTTTCCTACTTT	0.755105	0	0
MIMAT0000418&MI0000439&hsa-miR-23b-3p&offsets|+1|0|TCACATTGCCAGGGATTACC	MIMAT0000084&MI0000085&hsa-miR-27a-3p&offsets|0|-2|TTCACAGTGGCTAAGTTCC	0.757386	0	0
MIMAT0000418&MI0000439&hsa-miR-23b-3p&offsets|+1|0|TCACATTGCCAGGGATTACC	MIMAT0000084&MI0000085&hsa-miR-27a-3p&offsets|0|-3,MIMAT0000419&MI0000440&hsa-miR-27b-3p&offsets|0|-3|TTCACAGTGGCTAAGTTC.1	0.817665	0	0
MIMAT0000418&MI0000439&hsa-miR-23b-3p&offsets|+1|0|TCACATTGCCAGGGATTACC	MIMAT0000446&MI0000472&hsa-miR-127-3p&offsets|0|-2|TCGGATCCGTCTGAGCTTGG	0.753112	0	0
MIMAT0000418&MI0000439&hsa-miR-23b-3p&offsets|+1|0|TCACATTGCCAGGGATTACC	MIMAT0000097&MI0000101&hsa-miR-99a-5p&offsets|0|-2|AACCCGTAGATCCGATCTTG	0.766572	0	0
MIMAT0000418&MI0000439&hsa-miR-23b-3p&offsets|+1|0|TCACATTGCCAGGGATTACC	MIMAT0000097&MI0000101&hsa-miR-99a-5p&offsets|0|-3|AACCCGTAGATCCGATCTT	0.753967	0	0
MIMAT0000418&MI0000439&hsa-miR-23b-3p&offsets|+1|0|TCACATTGCCAGGGATTACC	MIMAT0000097&MI0000101&hsa-miR-99a-5p&offsets|0|-4|AACCCGTAGATCCGATCT	0.754286	0	0
MIMAT0000418&MI0000439&hsa-miR-23b-3p&offsets|+1|0|TCACATTGCCAGGGATTACC	MIMAT0000733&MI0000787&hsa-miR-379-5p&offsets|0|-3|TGGTAGACTATGGAACGT	0.791916	0	0
MIMAT0000418&MI0000439&hsa-miR-23b-3p&offsets|+1|0|TCACATTGCCAGGGATTACC	MIMAT0000232&MI0000281&hsa-miR-199a-3p&offsets|0|-3,MIMAT0000232&MI0000242&hsa-miR-199a-3p&offsets|0|-3,MIMAT0004563&MI0000282&hsa-miR-199b-3p&offsets|0|-3|ACAGTAGTCTGCACATTGG	0.776216	0	0
MIMAT0000418&MI0000439&hsa-miR-23b-3p&offsets|+1|0|TCACATTGCCAGGGATTACC	MIMAT0000232&MI0000281&hsa-miR-199a-3p&offsets|0|-4,MIMAT0000232&MI0000242&hsa-miR-199a-3p&offsets|0|-4,MIMAT0004563&MI0000282&hsa-miR-199b-3p&offsets|0|-4|ACAGTAGTCTGCACATTG	0.788904	0	0
MIMAT0000418&MI0000439&hsa-miR-23b-3p&offsets|0|-1|ATCACATTGCCAGGGATTAC	MIMAT0000418&MI0000439&hsa-miR-23b-3p&offsets|+1|0|TCACATTGCCAGGGATTACC	0.833284	0	0
MIMAT0000418&MI0000439&hsa-miR-23b-3p&offsets|0|-1|ATCACATTGCCAGGGATTAC	MIMAT0000418&MI0000439&hsa-miR-23b-3p&offsets|0|-2|ATCACATTGCCAGGGATTA	0.862215	0	0
MIMAT0000418&MI0000439&hsa-miR-23b-3p&offsets|0|-1|ATCACATTGCCAGGGATTAC	MIMAT0000418&MI0000439&hsa-miR-23b-3p&offsets|0|0|ATCACATTGCCAGGGATTACC	0.922292	0	0
MIMAT0000418&MI0000439&hsa-miR-23b-3p&offsets|0|-1|ATCACATTGCCAGGGATTAC	MIMAT0000078&MI0000079&hsa-miR-23a-3p&offsets|0|-3,MIMAT0000418&MI0000439&hsa-miR-23b-3p&offsets|0|-3|ATCACATTGCCAGGGATT	0.863343	0	0
MIMAT0000418&MI0000439&hsa-miR-23b-3p&offsets|0|-1|ATCACATTGCCAGGGATTAC	MIMAT0000418&MI0000439&hsa-miR-23b-3p&offsets|+1|-1|TCACATTGCCAGGGATTAC	0.808264	0	0
MIMAT0000418&MI0000439&hsa-miR-23b-3p&offsets|0|-1|ATCACATTGCCAGGGATTAC	MIMAT0000419&MI0000440&hsa-miR-27b-3p&offsets|0|-1|TTCACAGTGGCTAAGTTCTG	0.87795	0	0
MIMAT0000418&MI0000439&hsa-miR-23b-3p&offsets|0|-1|ATCACATTGCCAGGGATTAC	MIMAT0000419&MI0000440&hsa-miR-27b-3p&offsets|0|-2|TTCACAGTGGCTAAGTTCT	0.852014	0	0
MIMAT0000418&MI0000439&hsa-miR-23b-3p&offsets|0|-1|ATCACATTGCCAGGGATTAC	MIMAT0000084&MI0000085&hsa-miR-27a-3p&offsets|0|-3,MIMAT0000419&MI0000440&hsa-miR-27b-3p&offsets|0|-3|TTCACAGTGGCTAAGTTC	0.783777	0	0
MIMAT0000418&MI0000439&hsa-miR-23b-3p&offsets|0|-1|ATCACATTGCCAGGGATTAC	MIMAT0000278&MI0000298&hsa-miR-221-3p&offsets|0|-3|AGCTACATTGTCTGCTGGGT	0.825204	0	0
MIMAT0000418&MI0000439&hsa-miR-23b-3p&offsets|0|-1|ATCACATTGCCAGGGATTAC	MIMAT0000278&MI0000298&hsa-miR-221-3p&offsets|0|-4|AGCTACATTGTCTGCTGGG	0.759493	0	0
MIMAT0000418&MI0000439&hsa-miR-23b-3p&offsets|0|-1|ATCACATTGCCAGGGATTAC	MIMAT0000279&MI0000299&hsa-miR-222-3p&offsets|0|-1|AGCTACATCTGGCTACTGGG	0.811252	0	0
MIMAT0000418&MI0000439&hsa-miR-23b-3p&offsets|0|-1|ATCACATTGCCAGGGATTAC	MIMAT0000279&MI0000299&hsa-miR-222-3p&offsets|0|-2|AGCTACATCTGGCTACTGG	0.764027	0	0
MIMAT0000418&MI0000439&hsa-miR-23b-3p&offsets|0|-1|ATCACATTGCCAGGGATTAC	MIMAT0000078&MI0000079&hsa-miR-23a-3p&offsets|0|0|ATCACATTGCCAGGGATTTCC	0.795582	0	0
MIMAT0000418&MI0000439&hsa-miR-23b-3p&offsets|0|-1|ATCACATTGCCAGGGATTAC	MIMAT0000078&MI0000079&hsa-miR-23a-3p&offsets|0|-2|ATCACATTGCCAGGGATTT	0.794616	0	0
MIMAT0000418&MI0000439&hsa-miR-23b-3p&offsets|0|-1|ATCACATTGCCAGGGATTAC	MIMAT0000078&MI0000079&hsa-miR-23a-3p&offsets|0|-1|ATCACATTGCCAGGGATTTC	0.885092	0	0
MIMAT0000418&MI0000439&hsa-miR-23b-3p&offsets|0|-1|ATCACATTGCCAGGGATTAC	MIMAT0000078&MI0000079&hsa-miR-23a-3p&offsets|0|-3,MIMAT0000418&MI0000439&hsa-miR-23b-3p&offsets|0|-3|ATCACATTGCCAGGGATT.1	0.863343	0	0
MIMAT0000418&MI0000439&hsa-miR-23b-3p&offsets|0|-1|ATCACATTGCCAGGGATTAC	MIMAT0000437&MI0000461&hsa-miR-145-5p&offsets|0|-3|GTCCAGTTTTCCCAGGAATC	0.76654	0	0
MIMAT0000418&MI0000439&hsa-miR-23b-3p&offsets|0|-1|ATCACATTGCCAGGGATTAC	MIMAT0000437&MI0000461&hsa-miR-145-5p&offsets|0|-4|GTCCAGTTTTCCCAGGAAT	0.858888	0	0
MIMAT0000418&MI0000439&hsa-miR-23b-3p&offsets|0|-1|ATCACATTGCCAGGGATTAC	MIMAT0000437&MI0000461&hsa-miR-145-5p&offsets|0|-5|GTCCAGTTTTCCCAGGAA	0.768562	0	0
MIMAT0000418&MI0000439&hsa-miR-23b-3p&offsets|0|-1|ATCACATTGCCAGGGATTAC	MIMAT0000423&MI0000446&hsa-miR-125b-5p&offsets|0|-3,MIMAT0000423&MI0000470&hsa-miR-125b-5p&offsets|0|-3|TCCCTGAGACCCTAACTTG	0.772866	0	0
MIMAT0000418&MI0000439&hsa-miR-23b-3p&offsets|0|-1|ATCACATTGCCAGGGATTAC	MIMAT0000423&MI0000446&hsa-miR-125b-5p&offsets|0|-1,MIMAT0000423&MI0000470&hsa-miR-125b-5p&offsets|0|-1|TCCCTGAGACCCTAACTTGTG	0.751618	0	0
MIMAT0000418&MI0000439&hsa-miR-23b-3p&offsets|0|-1|ATCACATTGCCAGGGATTAC	MIMAT0000423&MI0000446&hsa-miR-125b-5p&offsets|0|-2,MIMAT0000423&MI0000470&hsa-miR-125b-5p&offsets|0|-2|TCCCTGAGACCCTAACTTGT	0.751704	0	0
MIMAT0000418&MI0000439&hsa-miR-23b-3p&offsets|0|-1|ATCACATTGCCAGGGATTAC	MIMAT0000231&MI0000281&hsa-miR-199a-5p&offsets|0|-3,MIMAT0000231&MI0000242&hsa-miR-199a-5p&offsets|0|-3|CCCAGTGTTCAGACTACCTG	0.826721	0	0
MIMAT0000418&MI0000439&hsa-miR-23b-3p&offsets|0|-1|ATCACATTGCCAGGGATTAC	MIMAT0000084&MI0000085&hsa-miR-27a-3p&offsets|0|-3,MIMAT0000419&MI0000440&hsa-miR-27b-3p&offsets|0|-3|TTCACAGTGGCTAAGTTC.1	0.783777	0	0
MIMAT0000418&MI0000439&hsa-miR-23b-3p&offsets|0|-1|ATCACATTGCCAGGGATTAC	MIMAT0000097&MI0000101&hsa-miR-99a-5p&offsets|0|-2|AACCCGTAGATCCGATCTTG	0.802316	0	0
MIMAT0000418&MI0000439&hsa-miR-23b-3p&offsets|0|-1|ATCACATTGCCAGGGATTAC	MIMAT0000097&MI0000101&hsa-miR-99a-5p&offsets|0|-3|AACCCGTAGATCCGATCTT	0.781768	0	0
MIMAT0000418&MI0000439&hsa-miR-23b-3p&offsets|0|-1|ATCACATTGCCAGGGATTAC	MIMAT0000097&MI0000101&hsa-miR-99a-5p&offsets|0|-4|AACCCGTAGATCCGATCT	0.831574	0	0
MIMAT0000418&MI0000439&hsa-miR-23b-3p&offsets|0|-1|ATCACATTGCCAGGGATTAC	MIMAT0000232&MI0000281&hsa-miR-199a-3p&offsets|0|-3,MIMAT0000232&MI0000242&hsa-miR-199a-3p&offsets|0|-3,MIMAT0004563&MI0000282&hsa-miR-199b-3p&offsets|0|-3|ACAGTAGTCTGCACATTGG	0.842008	0	0
MIMAT0000418&MI0000439&hsa-miR-23b-3p&offsets|0|-1|ATCACATTGCCAGGGATTAC	MIMAT0000232&MI0000281&hsa-miR-199a-3p&offsets|0|-2,MIMAT0000232&MI0000242&hsa-miR-199a-3p&offsets|0|-2,MIMAT0004563&MI0000282&hsa-miR-199b-3p&offsets|0|-2|ACAGTAGTCTGCACATTGGT	0.817098	0	0
MIMAT0000418&MI0000439&hsa-miR-23b-3p&offsets|0|-1|ATCACATTGCCAGGGATTAC	MIMAT0000232&MI0000281&hsa-miR-199a-3p&offsets|-1|-3,MIMAT0000232&MI0000242&hsa-miR-199a-3p&offsets|-1|-3,MIMAT0004563&MI0000282&hsa-miR-199b-3p&offsets|-1|-3|TACAGTAGTCTGCACATTGG	0.764677	0	0
MIMAT0000418&MI0000439&hsa-miR-23b-3p&offsets|0|-2|ATCACATTGCCAGGGATTA	MIMAT0000435&MI0000459&hsa-miR-143-3p&offsets|0|-2|TGAGATGAAGCACTGTAGC	0.770493	0	0
MIMAT0000418&MI0000439&hsa-miR-23b-3p&offsets|0|-2|ATCACATTGCCAGGGATTA	MIMAT0000435&MI0000459&hsa-miR-143-3p&offsets|0|-4|TGAGATGAAGCACTGTA	0.77457	0	0
MIMAT0000418&MI0000439&hsa-miR-23b-3p&offsets|0|-2|ATCACATTGCCAGGGATTA	MIMAT0000259&MI0000272&hsa-miR-182-5p&offsets|0|0|TTTGGCAATGGTAGAACTCACACT	-0.7504	0	0
MIMAT0000418&MI0000439&hsa-miR-23b-3p&offsets|0|-2|ATCACATTGCCAGGGATTA	MIMAT0000418&MI0000439&hsa-miR-23b-3p&offsets|+1|0|TCACATTGCCAGGGATTACC	0.825015	0	0
MIMAT0000418&MI0000439&hsa-miR-23b-3p&offsets|0|-2|ATCACATTGCCAGGGATTA	MIMAT0000418&MI0000439&hsa-miR-23b-3p&offsets|0|-1|ATCACATTGCCAGGGATTAC	0.862215	0	0
MIMAT0000418&MI0000439&hsa-miR-23b-3p&offsets|0|-2|ATCACATTGCCAGGGATTA	MIMAT0000418&MI0000439&hsa-miR-23b-3p&offsets|0|0|ATCACATTGCCAGGGATTACC	0.755697	0	0
MIMAT0000418&MI0000439&hsa-miR-23b-3p&offsets|0|-2|ATCACATTGCCAGGGATTA	MIMAT0000078&MI0000079&hsa-miR-23a-3p&offsets|0|-3,MIMAT0000418&MI0000439&hsa-miR-23b-3p&offsets|0|-3|ATCACATTGCCAGGGATT	0.888567	0	0
MIMAT0000418&MI0000439&hsa-miR-23b-3p&offsets|0|-2|ATCACATTGCCAGGGATTA	MIMAT0000418&MI0000439&hsa-miR-23b-3p&offsets|+1|-1|TCACATTGCCAGGGATTAC	0.814821	0	0
MIMAT0000418&MI0000439&hsa-miR-23b-3p&offsets|0|-2|ATCACATTGCCAGGGATTA	MIMAT0000078&MI0000079&hsa-miR-23a-3p&offsets|0|-4,MIMAT0000418&MI0000439&hsa-miR-23b-3p&offsets|0|-4|ATCACATTGCCAGGGAT	0.752703	0	0
MIMAT0000418&MI0000439&hsa-miR-23b-3p&offsets|0|-2|ATCACATTGCCAGGGATTA	MIMAT0000419&MI0000440&hsa-miR-27b-3p&offsets|0|-1|TTCACAGTGGCTAAGTTCTG	0.792554	0	0
MIMAT0000418&MI0000439&hsa-miR-23b-3p&offsets|0|-2|ATCACATTGCCAGGGATTA	MIMAT0000419&MI0000440&hsa-miR-27b-3p&offsets|0|-2|TTCACAGTGGCTAAGTTCT	0.853132	0	0
MIMAT0000418&MI0000439&hsa-miR-23b-3p&offsets|0|-2|ATCACATTGCCAGGGATTA	MIMAT0000084&MI0000085&hsa-miR-27a-3p&offsets|0|-3,MIMAT0000419&MI0000440&hsa-miR-27b-3p&offsets|0|-3|TTCACAGTGGCTAAGTTC	0.834636	0	0
MIMAT0000418&MI0000439&hsa-miR-23b-3p&offsets|0|-2|ATCACATTGCCAGGGATTA	MIMAT0000692&MI0000749&hsa-miR-30e-5p&offsets|0|-2|TGTAAACATCCTTGACTGGA	0.774141	0	0
MIMAT0000418&MI0000439&hsa-miR-23b-3p&offsets|0|-2|ATCACATTGCCAGGGATTA	MIMAT0000278&MI0000298&hsa-miR-221-3p&offsets|0|-3|AGCTACATTGTCTGCTGGGT	0.812359	0	0
MIMAT0000418&MI0000439&hsa-miR-23b-3p&offsets|0|-2|ATCACATTGCCAGGGATTA	MIMAT0000278&MI0000298&hsa-miR-221-3p&offsets|0|-4|AGCTACATTGTCTGCTGGG	0.798975	0	0
MIMAT0000418&MI0000439&hsa-miR-23b-3p&offsets|0|-2|ATCACATTGCCAGGGATTA	MIMAT0000278&MI0000298&hsa-miR-221-3p&offsets|0|-5|AGCTACATTGTCTGCTGG	0.757662	0	0
MIMAT0000418&MI0000439&hsa-miR-23b-3p&offsets|0|-2|ATCACATTGCCAGGGATTA	MIMAT0000279&MI0000299&hsa-miR-222-3p&offsets|0|-1|AGCTACATCTGGCTACTGGG	0.791459	0	0
MIMAT0000418&MI0000439&hsa-miR-23b-3p&offsets|0|-2|ATCACATTGCCAGGGATTA	MIMAT0000279&MI0000299&hsa-miR-222-3p&offsets|0|-2|AGCTACATCTGGCTACTGG	0.787259	0	0
MIMAT0000418&MI0000439&hsa-miR-23b-3p&offsets|0|-2|ATCACATTGCCAGGGATTA	MIMAT0000078&MI0000079&hsa-miR-23a-3p&offsets|0|-2|ATCACATTGCCAGGGATTT	0.834358	0	0
MIMAT0000418&MI0000439&hsa-miR-23b-3p&offsets|0|-2|ATCACATTGCCAGGGATTA	MIMAT0000078&MI0000079&hsa-miR-23a-3p&offsets|0|-1|ATCACATTGCCAGGGATTTC	0.800953	0	0
MIMAT0000418&MI0000439&hsa-miR-23b-3p&offsets|0|-2|ATCACATTGCCAGGGATTA	MIMAT0000078&MI0000079&hsa-miR-23a-3p&offsets|0|-3,MIMAT0000418&MI0000439&hsa-miR-23b-3p&offsets|0|-3|ATCACATTGCCAGGGATT.1	0.888567	0	0
MIMAT0000418&MI0000439&hsa-miR-23b-3p&offsets|0|-2|ATCACATTGCCAGGGATTA	MIMAT0000078&MI0000079&hsa-miR-23a-3p&offsets|0|-4,MIMAT0000418&MI0000439&hsa-miR-23b-3p&offsets|0|-4|ATCACATTGCCAGGGAT.1	0.752703	0	0
MIMAT0000418&MI0000439&hsa-miR-23b-3p&offsets|0|-2|ATCACATTGCCAGGGATTA	MIMAT0000437&MI0000461&hsa-miR-145-5p&offsets|0|-3|GTCCAGTTTTCCCAGGAATC	0.763261	0	0
MIMAT0000418&MI0000439&hsa-miR-23b-3p&offsets|0|-2|ATCACATTGCCAGGGATTA	MIMAT0000437&MI0000461&hsa-miR-145-5p&offsets|0|-4|GTCCAGTTTTCCCAGGAAT	0.80949	0	0
MIMAT0000418&MI0000439&hsa-miR-23b-3p&offsets|0|-2|ATCACATTGCCAGGGATTA	MIMAT0000437&MI0000461&hsa-miR-145-5p&offsets|0|-5|GTCCAGTTTTCCCAGGAA	0.790704	0	0
MIMAT0000418&MI0000439&hsa-miR-23b-3p&offsets|0|-2|ATCACATTGCCAGGGATTA	MIMAT0000423&MI0000446&hsa-miR-125b-5p&offsets|0|-3,MIMAT0000423&MI0000470&hsa-miR-125b-5p&offsets|0|-3|TCCCTGAGACCCTAACTTG	0.797861	0	0
MIMAT0000418&MI0000439&hsa-miR-23b-3p&offsets|0|-2|ATCACATTGCCAGGGATTA	MIMAT0000231&MI0000281&hsa-miR-199a-5p&offsets|0|-3,MIMAT0000231&MI0000242&hsa-miR-199a-5p&offsets|0|-3|CCCAGTGTTCAGACTACCTG	0.81008	0	0
MIMAT0000418&MI0000439&hsa-miR-23b-3p&offsets|0|-2|ATCACATTGCCAGGGATTA	MIMAT0000084&MI0000085&hsa-miR-27a-3p&offsets|0|-2|TTCACAGTGGCTAAGTTCC	0.777171	0	0
MIMAT0000418&MI0000439&hsa-miR-23b-3p&offsets|0|-2|ATCACATTGCCAGGGATTA	MIMAT0000084&MI0000085&hsa-miR-27a-3p&offsets|0|-3,MIMAT0000419&MI0000440&hsa-miR-27b-3p&offsets|0|-3|TTCACAGTGGCTAAGTTC.1	0.834636	0	0
MIMAT0000418&MI0000439&hsa-miR-23b-3p&offsets|0|-2|ATCACATTGCCAGGGATTA	MIMAT0000446&MI0000472&hsa-miR-127-3p&offsets|0|-2|TCGGATCCGTCTGAGCTTGG	0.760003	0	0
MIMAT0000418&MI0000439&hsa-miR-23b-3p&offsets|0|-2|ATCACATTGCCAGGGATTA	MIMAT0000446&MI0000472&hsa-miR-127-3p&offsets|0|-3|TCGGATCCGTCTGAGCTTG	0.753111	0	0
MIMAT0000418&MI0000439&hsa-miR-23b-3p&offsets|0|-2|ATCACATTGCCAGGGATTA	MIMAT0000097&MI0000101&hsa-miR-99a-5p&offsets|0|-2|AACCCGTAGATCCGATCTTG	0.775368	0	0
MIMAT0000418&MI0000439&hsa-miR-23b-3p&offsets|0|-2|ATCACATTGCCAGGGATTA	MIMAT0000097&MI0000101&hsa-miR-99a-5p&offsets|0|-3|AACCCGTAGATCCGATCTT	0.777763	0	0
MIMAT0000418&MI0000439&hsa-miR-23b-3p&offsets|0|-2|ATCACATTGCCAGGGATTA	MIMAT0000097&MI0000101&hsa-miR-99a-5p&offsets|0|-4|AACCCGTAGATCCGATCT	0.772508	0	0
MIMAT0000418&MI0000439&hsa-miR-23b-3p&offsets|0|-2|ATCACATTGCCAGGGATTA	MIMAT0000232&MI0000281&hsa-miR-199a-3p&offsets|0|-3,MIMAT0000232&MI0000242&hsa-miR-199a-3p&offsets|0|-3,MIMAT0004563&MI0000282&hsa-miR-199b-3p&offsets|0|-3|ACAGTAGTCTGCACATTGG	0.829051	0	0
MIMAT0000418&MI0000439&hsa-miR-23b-3p&offsets|0|-2|ATCACATTGCCAGGGATTA	MIMAT0000232&MI0000281&hsa-miR-199a-3p&offsets|0|-4,MIMAT0000232&MI0000242&hsa-miR-199a-3p&offsets|0|-4,MIMAT0004563&MI0000282&hsa-miR-199b-3p&offsets|0|-4|ACAGTAGTCTGCACATTG	0.752851	0	0
MIMAT0000418&MI0000439&hsa-miR-23b-3p&offsets|0|0|ATCACATTGCCAGGGATTACC	MIMAT0000418&MI0000439&hsa-miR-23b-3p&offsets|+1|+1|TCACATTGCCAGGGATTACCA	0.759446	0	0
MIMAT0000418&MI0000439&hsa-miR-23b-3p&offsets|0|0|ATCACATTGCCAGGGATTACC	MIMAT0000418&MI0000439&hsa-miR-23b-3p&offsets|0|+1|ATCACATTGCCAGGGATTACCA	0.826737	0	0
MIMAT0000418&MI0000439&hsa-miR-23b-3p&offsets|0|0|ATCACATTGCCAGGGATTACC	MIMAT0000418&MI0000439&hsa-miR-23b-3p&offsets|+1|0|TCACATTGCCAGGGATTACC	0.75262	0	0
MIMAT0000418&MI0000439&hsa-miR-23b-3p&offsets|0|0|ATCACATTGCCAGGGATTACC	MIMAT0000418&MI0000439&hsa-miR-23b-3p&offsets|0|-1|ATCACATTGCCAGGGATTAC	0.922292	0	0
MIMAT0000418&MI0000439&hsa-miR-23b-3p&offsets|0|0|ATCACATTGCCAGGGATTACC	MIMAT0000418&MI0000439&hsa-miR-23b-3p&offsets|0|-2|ATCACATTGCCAGGGATTA	0.755697	0	0
MIMAT0000418&MI0000439&hsa-miR-23b-3p&offsets|0|0|ATCACATTGCCAGGGATTACC	MIMAT0000419&MI0000440&hsa-miR-27b-3p&offsets|0|-1|TTCACAGTGGCTAAGTTCTG	0.896155	0	0
MIMAT0000418&MI0000439&hsa-miR-23b-3p&offsets|0|0|ATCACATTGCCAGGGATTACC	MIMAT0000419&MI0000440&hsa-miR-27b-3p&offsets|0|-2|TTCACAGTGGCTAAGTTCT	0.769171	0	0
MIMAT0000418&MI0000439&hsa-miR-23b-3p&offsets|0|0|ATCACATTGCCAGGGATTACC	MIMAT0000278&MI0000298&hsa-miR-221-3p&offsets|0|-3|AGCTACATTGTCTGCTGGGT	0.793739	0	0
MIMAT0000418&MI0000439&hsa-miR-23b-3p&offsets|0|0|ATCACATTGCCAGGGATTACC	MIMAT0000278&MI0000298&hsa-miR-221-3p&offsets|0|-2|AGCTACATTGTCTGCTGGGTT	0.759331	0	0
MIMAT0000418&MI0000439&hsa-miR-23b-3p&offsets|0|0|ATCACATTGCCAGGGATTACC	MIMAT0000279&MI0000299&hsa-miR-222-3p&offsets|0|-1|AGCTACATCTGGCTACTGGG	0.769677	0	0
MIMAT0000418&MI0000439&hsa-miR-23b-3p&offsets|0|0|ATCACATTGCCAGGGATTACC	MIMAT0000279&MI0000299&hsa-miR-222-3p&offsets|0|0|AGCTACATCTGGCTACTGGGT	0.779312	0	0
MIMAT0000418&MI0000439&hsa-miR-23b-3p&offsets|0|0|ATCACATTGCCAGGGATTACC	MIMAT0000078&MI0000079&hsa-miR-23a-3p&offsets|0|0|ATCACATTGCCAGGGATTTCC	0.814808	0	0
MIMAT0000418&MI0000439&hsa-miR-23b-3p&offsets|0|0|ATCACATTGCCAGGGATTACC	MIMAT0000078&MI0000079&hsa-miR-23a-3p&offsets|0|-1|ATCACATTGCCAGGGATTTC	0.762529	0	0
MIMAT0000418&MI0000439&hsa-miR-23b-3p&offsets|0|0|ATCACATTGCCAGGGATTACC	MIMAT0000437&MI0000461&hsa-miR-145-5p&offsets|0|-3|GTCCAGTTTTCCCAGGAATC	0.771357	0	0
MIMAT0000418&MI0000439&hsa-miR-23b-3p&offsets|0|0|ATCACATTGCCAGGGATTACC	MIMAT0000437&MI0000461&hsa-miR-145-5p&offsets|0|-4|GTCCAGTTTTCCCAGGAAT	0.814314	0	0
MIMAT0000418&MI0000439&hsa-miR-23b-3p&offsets|0|0|ATCACATTGCCAGGGATTACC	MIMAT0000232&MI0000281&hsa-miR-199a-3p&offsets|0|-2,MIMAT0000232&MI0000242&hsa-miR-199a-3p&offsets|0|-2,MIMAT0004563&MI0000282&hsa-miR-199b-3p&offsets|0|-2|ACAGTAGTCTGCACATTGGT	0.77659	0	0
MIMAT0000418&MI0000439&hsa-miR-23b-3p&offsets|0|0|ATCACATTGCCAGGGATTACC	MIMAT0000232&MI0000281&hsa-miR-199a-3p&offsets|-1|-3,MIMAT0000232&MI0000242&hsa-miR-199a-3p&offsets|-1|-3,MIMAT0004563&MI0000282&hsa-miR-199b-3p&offsets|-1|-3|TACAGTAGTCTGCACATTGG	0.753034	0	0
MIMAT0000418&MI0000439&hsa-miR-23b-3p&offsets|0|+3|ATCACATTGCCAGGGATTACCACG	MIMAT0000418&MI0000439&hsa-miR-23b-3p&offsets|0|+2|ATCACATTGCCAGGGATTACCAC	0.780917	0	0
MIMAT0000078&MI0000079&hsa-miR-23a-3p&offsets|0|-3,MIMAT0000418&MI0000439&hsa-miR-23b-3p&offsets|0|-3|ATCACATTGCCAGGGATT	MIMAT0000435&MI0000459&hsa-miR-143-3p&offsets|0|-2|TGAGATGAAGCACTGTAGC	0.793944	0	0
MIMAT0000078&MI0000079&hsa-miR-23a-3p&offsets|0|-3,MIMAT0000418&MI0000439&hsa-miR-23b-3p&offsets|0|-3|ATCACATTGCCAGGGATT	MIMAT0000435&MI0000459&hsa-miR-143-3p&offsets|0|-4|TGAGATGAAGCACTGTA	0.820682	0	0
MIMAT0000078&MI0000079&hsa-miR-23a-3p&offsets|0|-3,MIMAT0000418&MI0000439&hsa-miR-23b-3p&offsets|0|-3|ATCACATTGCCAGGGATT	MIMAT0000435&MI0000459&hsa-miR-143-3p&offsets|-1|-5|CTGAGATGAAGCACTGT	0.800571	0	0
MIMAT0000078&MI0000079&hsa-miR-23a-3p&offsets|0|-3,MIMAT0000418&MI0000439&hsa-miR-23b-3p&offsets|0|-3|ATCACATTGCCAGGGATT	MIMAT0000693&MI0000749&hsa-miR-30e-3p&offsets|0|-5,MIMAT0000088&MI0000088&hsa-miR-30a-3p&offsets|0|-5|CTTTCAGTCGGATGTTT	0.769684	0	0
MIMAT0000078&MI0000079&hsa-miR-23a-3p&offsets|0|-3,MIMAT0000418&MI0000439&hsa-miR-23b-3p&offsets|0|-3|ATCACATTGCCAGGGATT	MIMAT0000259&MI0000272&hsa-miR-182-5p&offsets|0|0|TTTGGCAATGGTAGAACTCACACT	-0.782475	0	0
MIMAT0000078&MI0000079&hsa-miR-23a-3p&offsets|0|-3,MIMAT0000418&MI0000439&hsa-miR-23b-3p&offsets|0|-3|ATCACATTGCCAGGGATT	MIMAT0000418&MI0000439&hsa-miR-23b-3p&offsets|+1|0|TCACATTGCCAGGGATTACC	0.857489	0	0
MIMAT0000078&MI0000079&hsa-miR-23a-3p&offsets|0|-3,MIMAT0000418&MI0000439&hsa-miR-23b-3p&offsets|0|-3|ATCACATTGCCAGGGATT	MIMAT0000418&MI0000439&hsa-miR-23b-3p&offsets|0|-1|ATCACATTGCCAGGGATTAC	0.863343	0	0
MIMAT0000078&MI0000079&hsa-miR-23a-3p&offsets|0|-3,MIMAT0000418&MI0000439&hsa-miR-23b-3p&offsets|0|-3|ATCACATTGCCAGGGATT	MIMAT0000418&MI0000439&hsa-miR-23b-3p&offsets|0|-2|ATCACATTGCCAGGGATTA	0.888567	0	0
MIMAT0000078&MI0000079&hsa-miR-23a-3p&offsets|0|-3,MIMAT0000418&MI0000439&hsa-miR-23b-3p&offsets|0|-3|ATCACATTGCCAGGGATT	MIMAT0000418&MI0000439&hsa-miR-23b-3p&offsets|+1|-1|TCACATTGCCAGGGATTAC	0.844508	0	0
MIMAT0000078&MI0000079&hsa-miR-23a-3p&offsets|0|-3,MIMAT0000418&MI0000439&hsa-miR-23b-3p&offsets|0|-3|ATCACATTGCCAGGGATT	MIMAT0000078&MI0000079&hsa-miR-23a-3p&offsets|0|-4,MIMAT0000418&MI0000439&hsa-miR-23b-3p&offsets|0|-4|ATCACATTGCCAGGGAT	0.791932	0	0
MIMAT0000078&MI0000079&hsa-miR-23a-3p&offsets|0|-3,MIMAT0000418&MI0000439&hsa-miR-23b-3p&offsets|0|-3|ATCACATTGCCAGGGATT	MIMAT0000419&MI0000440&hsa-miR-27b-3p&offsets|0|-2|TTCACAGTGGCTAAGTTCT	0.833548	0	0
MIMAT0000078&MI0000079&hsa-miR-23a-3p&offsets|0|-3,MIMAT0000418&MI0000439&hsa-miR-23b-3p&offsets|0|-3|ATCACATTGCCAGGGATT	MIMAT0000084&MI0000085&hsa-miR-27a-3p&offsets|0|-3,MIMAT0000419&MI0000440&hsa-miR-27b-3p&offsets|0|-3|TTCACAGTGGCTAAGTTC	0.875647	0	0
MIMAT0000078&MI0000079&hsa-miR-23a-3p&offsets|0|-3,MIMAT0000418&MI0000439&hsa-miR-23b-3p&offsets|0|-3|ATCACATTGCCAGGGATT	MIMAT0000084&MI0000085&hsa-miR-27a-3p&offsets|0|-4,MIMAT0000419&MI0000440&hsa-miR-27b-3p&offsets|0|-4|TTCACAGTGGCTAAGTT	0.764742	0	0
MIMAT0000078&MI0000079&hsa-miR-23a-3p&offsets|0|-3,MIMAT0000418&MI0000439&hsa-miR-23b-3p&offsets|0|-3|ATCACATTGCCAGGGATT	MIMAT0000692&MI0000749&hsa-miR-30e-5p&offsets|0|-2|TGTAAACATCCTTGACTGGA	0.805411	0	0
MIMAT0000078&MI0000079&hsa-miR-23a-3p&offsets|0|-3,MIMAT0000418&MI0000439&hsa-miR-23b-3p&offsets|0|-3|ATCACATTGCCAGGGATT	MIMAT0000692&MI0000749&hsa-miR-30e-5p&offsets|0|-3|TGTAAACATCCTTGACTGG	0.791975	0	0
MIMAT0000078&MI0000079&hsa-miR-23a-3p&offsets|0|-3,MIMAT0000418&MI0000439&hsa-miR-23b-3p&offsets|0|-3|ATCACATTGCCAGGGATT	MIMAT0000692&MI0000749&hsa-miR-30e-5p&offsets|+1|-3|GTAAACATCCTTGACTGG	0.767684	0	0
MIMAT0000078&MI0000079&hsa-miR-23a-3p&offsets|0|-3,MIMAT0000418&MI0000439&hsa-miR-23b-3p&offsets|0|-3|ATCACATTGCCAGGGATT	MIMAT0000692&MI0000749&hsa-miR-30e-5p&offsets|0|-4|TGTAAACATCCTTGACTG	0.800548	0	0
MIMAT0000078&MI0000079&hsa-miR-23a-3p&offsets|0|-3,MIMAT0000418&MI0000439&hsa-miR-23b-3p&offsets|0|-3|ATCACATTGCCAGGGATT	MIMAT0000432&MI0000457&hsa-miR-141-3p&offsets|0|-4|TAACACTGTCTGGTAAAG	0.7594	0	0
MIMAT0000078&MI0000079&hsa-miR-23a-3p&offsets|0|-3,MIMAT0000418&MI0000439&hsa-miR-23b-3p&offsets|0|-3|ATCACATTGCCAGGGATT	MIMAT0000278&MI0000298&hsa-miR-221-3p&offsets|0|-3|AGCTACATTGTCTGCTGGGT	0.812591	0	0
MIMAT0000078&MI0000079&hsa-miR-23a-3p&offsets|0|-3,MIMAT0000418&MI0000439&hsa-miR-23b-3p&offsets|0|-3|ATCACATTGCCAGGGATT	MIMAT0000278&MI0000298&hsa-miR-221-3p&offsets|0|-4|AGCTACATTGTCTGCTGGG	0.812873	0	0
MIMAT0000078&MI0000079&hsa-miR-23a-3p&offsets|0|-3,MIMAT0000418&MI0000439&hsa-miR-23b-3p&offsets|0|-3|ATCACATTGCCAGGGATT	MIMAT0000278&MI0000298&hsa-miR-221-3p&offsets|0|-5|AGCTACATTGTCTGCTGG	0.771931	0	0
MIMAT0000078&MI0000079&hsa-miR-23a-3p&offsets|0|-3,MIMAT0000418&MI0000439&hsa-miR-23b-3p&offsets|0|-3|ATCACATTGCCAGGGATT	MIMAT0000279&MI0000299&hsa-miR-222-3p&offsets|0|-1|AGCTACATCTGGCTACTGGG	0.804168	0	0
MIMAT0000078&MI0000079&hsa-miR-23a-3p&offsets|0|-3,MIMAT0000418&MI0000439&hsa-miR-23b-3p&offsets|0|-3|ATCACATTGCCAGGGATT	MIMAT0000279&MI0000299&hsa-miR-222-3p&offsets|0|-2|AGCTACATCTGGCTACTGG	0.799122	0	0
MIMAT0000078&MI0000079&hsa-miR-23a-3p&offsets|0|-3,MIMAT0000418&MI0000439&hsa-miR-23b-3p&offsets|0|-3|ATCACATTGCCAGGGATT	MIMAT0000064&MI0000064&hsa-let-7c-5p&offsets|0|-3|TGAGGTAGTAGGTTGTATG	0.755826	0	0
MIMAT0000078&MI0000079&hsa-miR-23a-3p&offsets|0|-3,MIMAT0000418&MI0000439&hsa-miR-23b-3p&offsets|0|-3|ATCACATTGCCAGGGATT	MIMAT0000078&MI0000079&hsa-miR-23a-3p&offsets|+1|0|TCACATTGCCAGGGATTTCC	0.768097	0	0
MIMAT0000078&MI0000079&hsa-miR-23a-3p&offsets|0|-3,MIMAT0000418&MI0000439&hsa-miR-23b-3p&offsets|0|-3|ATCACATTGCCAGGGATT	MIMAT0000078&MI0000079&hsa-miR-23a-3p&offsets|0|-2|ATCACATTGCCAGGGATTT	0.841759	0	0
MIMAT0000078&MI0000079&hsa-miR-23a-3p&offsets|0|-3,MIMAT0000418&MI0000439&hsa-miR-23b-3p&offsets|0|-3|ATCACATTGCCAGGGATT	MIMAT0000078&MI0000079&hsa-miR-23a-3p&offsets|0|-1|ATCACATTGCCAGGGATTTC	0.834595	0	0
MIMAT0000078&MI0000079&hsa-miR-23a-3p&offsets|0|-3,MIMAT0000418&MI0000439&hsa-miR-23b-3p&offsets|0|-3|ATCACATTGCCAGGGATT	MIMAT0000078&MI0000079&hsa-miR-23a-3p&offsets|+1|-1|TCACATTGCCAGGGATTTC	0.783631	0	0
MIMAT0000078&MI0000079&hsa-miR-23a-3p&offsets|0|-3,MIMAT0000418&MI0000439&hsa-miR-23b-3p&offsets|0|-3|ATCACATTGCCAGGGATT	MIMAT0000078&MI0000079&hsa-miR-23a-3p&offsets|0|-4,MIMAT0000418&MI0000439&hsa-miR-23b-3p&offsets|0|-4|ATCACATTGCCAGGGAT.1	0.791932	0	0
MIMAT0000078&MI0000079&hsa-miR-23a-3p&offsets|0|-3,MIMAT0000418&MI0000439&hsa-miR-23b-3p&offsets|0|-3|ATCACATTGCCAGGGATT	MIMAT0000437&MI0000461&hsa-miR-145-5p&offsets|0|-4|GTCCAGTTTTCCCAGGAAT	0.780997	0	0
MIMAT0000078&MI0000079&hsa-miR-23a-3p&offsets|0|-3,MIMAT0000418&MI0000439&hsa-miR-23b-3p&offsets|0|-3|ATCACATTGCCAGGGATT	MIMAT0000437&MI0000461&hsa-miR-145-5p&offsets|0|-5|GTCCAGTTTTCCCAGGAA	0.785168	0	0
MIMAT0000078&MI0000079&hsa-miR-23a-3p&offsets|0|-3,MIMAT0000418&MI0000439&hsa-miR-23b-3p&offsets|0|-3|ATCACATTGCCAGGGATT	MIMAT0000423&MI0000446&hsa-miR-125b-5p&offsets|0|-3,MIMAT0000423&MI0000470&hsa-miR-125b-5p&offsets|0|-3|TCCCTGAGACCCTAACTTG	0.837335	0	0
MIMAT0000078&MI0000079&hsa-miR-23a-3p&offsets|0|-3,MIMAT0000418&MI0000439&hsa-miR-23b-3p&offsets|0|-3|ATCACATTGCCAGGGATT	MIMAT0000256&MI0000289&hsa-miR-181a-5p&offsets|0|-3,MIMAT0000256&MI0000269&hsa-miR-181a-5p&offsets|0|-3|AACATTCAACGCTGTCGGTG	0.797108	0	0
MIMAT0000078&MI0000079&hsa-miR-23a-3p&offsets|0|-3,MIMAT0000418&MI0000439&hsa-miR-23b-3p&offsets|0|-3|ATCACATTGCCAGGGATT	MIMAT0000256&MI0000289&hsa-miR-181a-5p&offsets|0|-4,MIMAT0000256&MI0000269&hsa-miR-181a-5p&offsets|0|-4|AACATTCAACGCTGTCGGT	0.753991	0	0
MIMAT0000078&MI0000079&hsa-miR-23a-3p&offsets|0|-3,MIMAT0000418&MI0000439&hsa-miR-23b-3p&offsets|0|-3|ATCACATTGCCAGGGATT	MIMAT0000256&MI0000289&hsa-miR-181a-5p&offsets|0|-5,MIMAT0000256&MI0000269&hsa-miR-181a-5p&offsets|0|-5|AACATTCAACGCTGTCGG	0.769994	0	0
MIMAT0000078&MI0000079&hsa-miR-23a-3p&offsets|0|-3,MIMAT0000418&MI0000439&hsa-miR-23b-3p&offsets|0|-3|ATCACATTGCCAGGGATT	MIMAT0000231&MI0000281&hsa-miR-199a-5p&offsets|0|-3,MIMAT0000231&MI0000242&hsa-miR-199a-5p&offsets|0|-3|CCCAGTGTTCAGACTACCTG	0.873771	0	0
MIMAT0000078&MI0000079&hsa-miR-23a-3p&offsets|0|-3,MIMAT0000418&MI0000439&hsa-miR-23b-3p&offsets|0|-3|ATCACATTGCCAGGGATT	MIMAT0000434&MI0000458&hsa-miR-142-3p&offsets|+1|-5|GTAGTGTTTCCTACTTT	0.789167	0	0
MIMAT0000078&MI0000079&hsa-miR-23a-3p&offsets|0|-3,MIMAT0000418&MI0000439&hsa-miR-23b-3p&offsets|0|-3|ATCACATTGCCAGGGATT	MIMAT0000084&MI0000085&hsa-miR-27a-3p&offsets|0|-2|TTCACAGTGGCTAAGTTCC	0.787492	0	0
MIMAT0000078&MI0000079&hsa-miR-23a-3p&offsets|0|-3,MIMAT0000418&MI0000439&hsa-miR-23b-3p&offsets|0|-3|ATCACATTGCCAGGGATT	MIMAT0000084&MI0000085&hsa-miR-27a-3p&offsets|0|-3,MIMAT0000419&MI0000440&hsa-miR-27b-3p&offsets|0|-3|TTCACAGTGGCTAAGTTC.1	0.875647	0	0
MIMAT0000078&MI0000079&hsa-miR-23a-3p&offsets|0|-3,MIMAT0000418&MI0000439&hsa-miR-23b-3p&offsets|0|-3|ATCACATTGCCAGGGATT	MIMAT0000084&MI0000085&hsa-miR-27a-3p&offsets|0|-4,MIMAT0000419&MI0000440&hsa-miR-27b-3p&offsets|0|-4|TTCACAGTGGCTAAGTT.1	0.764742	0	0
MIMAT0000078&MI0000079&hsa-miR-23a-3p&offsets|0|-3,MIMAT0000418&MI0000439&hsa-miR-23b-3p&offsets|0|-3|ATCACATTGCCAGGGATT	MIMAT0000446&MI0000472&hsa-miR-127-3p&offsets|0|-2|TCGGATCCGTCTGAGCTTGG	0.793338	0	0
MIMAT0000078&MI0000079&hsa-miR-23a-3p&offsets|0|-3,MIMAT0000418&MI0000439&hsa-miR-23b-3p&offsets|0|-3|ATCACATTGCCAGGGATT	MIMAT0000097&MI0000101&hsa-miR-99a-5p&offsets|0|-2|AACCCGTAGATCCGATCTTG	0.780964	0	0
MIMAT0000078&MI0000079&hsa-miR-23a-3p&offsets|0|-3,MIMAT0000418&MI0000439&hsa-miR-23b-3p&offsets|0|-3|ATCACATTGCCAGGGATT	MIMAT0000097&MI0000101&hsa-miR-99a-5p&offsets|0|-3|AACCCGTAGATCCGATCTT	0.799773	0	0
MIMAT0000078&MI0000079&hsa-miR-23a-3p&offsets|0|-3,MIMAT0000418&MI0000439&hsa-miR-23b-3p&offsets|0|-3|ATCACATTGCCAGGGATT	MIMAT0000097&MI0000101&hsa-miR-99a-5p&offsets|0|-4|AACCCGTAGATCCGATCT	0.80843	0	0
MIMAT0000078&MI0000079&hsa-miR-23a-3p&offsets|0|-3,MIMAT0000418&MI0000439&hsa-miR-23b-3p&offsets|0|-3|ATCACATTGCCAGGGATT	MIMAT0000733&MI0000787&hsa-miR-379-5p&offsets|0|-3|TGGTAGACTATGGAACGT	0.762061	0	0
MIMAT0000078&MI0000079&hsa-miR-23a-3p&offsets|0|-3,MIMAT0000418&MI0000439&hsa-miR-23b-3p&offsets|0|-3|ATCACATTGCCAGGGATT	MIMAT0000232&MI0000281&hsa-miR-199a-3p&offsets|0|-3,MIMAT0000232&MI0000242&hsa-miR-199a-3p&offsets|0|-3,MIMAT0004563&MI0000282&hsa-miR-199b-3p&offsets|0|-3|ACAGTAGTCTGCACATTGG	0.854438	0	0
MIMAT0000078&MI0000079&hsa-miR-23a-3p&offsets|0|-3,MIMAT0000418&MI0000439&hsa-miR-23b-3p&offsets|0|-3|ATCACATTGCCAGGGATT	MIMAT0000232&MI0000281&hsa-miR-199a-3p&offsets|0|-4,MIMAT0000232&MI0000242&hsa-miR-199a-3p&offsets|0|-4,MIMAT0004563&MI0000282&hsa-miR-199b-3p&offsets|0|-4|ACAGTAGTCTGCACATTG	0.798599	0	0
MIMAT0000078&MI0000079&hsa-miR-23a-3p&offsets|0|-3,MIMAT0000418&MI0000439&hsa-miR-23b-3p&offsets|0|-3|ATCACATTGCCAGGGATT	MIMAT0000232&MI0000281&hsa-miR-199a-3p&offsets|-1|-4,MIMAT0000232&MI0000242&hsa-miR-199a-3p&offsets|-1|-4,MIMAT0004563&MI0000282&hsa-miR-199b-3p&offsets|-1|-4|TACAGTAGTCTGCACATTG	0.777958	0	0
MIMAT0000418&MI0000439&hsa-miR-23b-3p&offsets|+1|-1|TCACATTGCCAGGGATTAC	MIMAT0000435&MI0000459&hsa-miR-143-3p&offsets|0|-2|TGAGATGAAGCACTGTAGC	0.800783	0	0
MIMAT0000418&MI0000439&hsa-miR-23b-3p&offsets|+1|-1|TCACATTGCCAGGGATTAC	MIMAT0000435&MI0000459&hsa-miR-143-3p&offsets|-1|-2|CTGAGATGAAGCACTGTAGC	0.751864	0	0
MIMAT0000418&MI0000439&hsa-miR-23b-3p&offsets|+1|-1|TCACATTGCCAGGGATTAC	MIMAT0000435&MI0000459&hsa-miR-143-3p&offsets|0|-4|TGAGATGAAGCACTGTA	0.833065	0	0
MIMAT0000418&MI0000439&hsa-miR-23b-3p&offsets|+1|-1|TCACATTGCCAGGGATTAC	MIMAT0000435&MI0000459&hsa-miR-143-3p&offsets|-1|-5|CTGAGATGAAGCACTGT	0.795231	0	0
MIMAT0000418&MI0000439&hsa-miR-23b-3p&offsets|+1|-1|TCACATTGCCAGGGATTAC	MIMAT0000418&MI0000439&hsa-miR-23b-3p&offsets|+1|0|TCACATTGCCAGGGATTACC	0.893351	0	0
MIMAT0000418&MI0000439&hsa-miR-23b-3p&offsets|+1|-1|TCACATTGCCAGGGATTAC	MIMAT0000418&MI0000439&hsa-miR-23b-3p&offsets|0|-1|ATCACATTGCCAGGGATTAC	0.808264	0	0
MIMAT0000418&MI0000439&hsa-miR-23b-3p&offsets|+1|-1|TCACATTGCCAGGGATTAC	MIMAT0000418&MI0000439&hsa-miR-23b-3p&offsets|0|-2|ATCACATTGCCAGGGATTA	0.814821	0	0
MIMAT0000418&MI0000439&hsa-miR-23b-3p&offsets|+1|-1|TCACATTGCCAGGGATTAC	MIMAT0000078&MI0000079&hsa-miR-23a-3p&offsets|0|-3,MIMAT0000418&MI0000439&hsa-miR-23b-3p&offsets|0|-3|ATCACATTGCCAGGGATT	0.844508	0	0
MIMAT0000418&MI0000439&hsa-miR-23b-3p&offsets|+1|-1|TCACATTGCCAGGGATTAC	MIMAT0000419&MI0000440&hsa-miR-27b-3p&offsets|0|-2|TTCACAGTGGCTAAGTTCT	0.784326	0	0
MIMAT0000418&MI0000439&hsa-miR-23b-3p&offsets|+1|-1|TCACATTGCCAGGGATTAC	MIMAT0000084&MI0000085&hsa-miR-27a-3p&offsets|0|-3,MIMAT0000419&MI0000440&hsa-miR-27b-3p&offsets|0|-3|TTCACAGTGGCTAAGTTC	0.79283	0	0
MIMAT0000418&MI0000439&hsa-miR-23b-3p&offsets|+1|-1|TCACATTGCCAGGGATTAC	MIMAT0000278&MI0000298&hsa-miR-221-3p&offsets|0|-3|AGCTACATTGTCTGCTGGGT	0.78141	0	0
MIMAT0000418&MI0000439&hsa-miR-23b-3p&offsets|+1|-1|TCACATTGCCAGGGATTAC	MIMAT0000278&MI0000298&hsa-miR-221-3p&offsets|0|-4|AGCTACATTGTCTGCTGGG	0.791076	0	0
MIMAT0000418&MI0000439&hsa-miR-23b-3p&offsets|+1|-1|TCACATTGCCAGGGATTAC	MIMAT0000278&MI0000298&hsa-miR-221-3p&offsets|0|-5|AGCTACATTGTCTGCTGG	0.760926	0	0
MIMAT0000418&MI0000439&hsa-miR-23b-3p&offsets|+1|-1|TCACATTGCCAGGGATTAC	MIMAT0000279&MI0000299&hsa-miR-222-3p&offsets|0|-1|AGCTACATCTGGCTACTGGG	0.776486	0	0
MIMAT0000418&MI0000439&hsa-miR-23b-3p&offsets|+1|-1|TCACATTGCCAGGGATTAC	MIMAT0000279&MI0000299&hsa-miR-222-3p&offsets|0|-2|AGCTACATCTGGCTACTGG	0.785388	0	0
MIMAT0000418&MI0000439&hsa-miR-23b-3p&offsets|+1|-1|TCACATTGCCAGGGATTAC	MIMAT0000078&MI0000079&hsa-miR-23a-3p&offsets|+1|0|TCACATTGCCAGGGATTTCC	0.793196	0	0
MIMAT0000418&MI0000439&hsa-miR-23b-3p&offsets|+1|-1|TCACATTGCCAGGGATTAC	MIMAT0000078&MI0000079&hsa-miR-23a-3p&offsets|0|-3,MIMAT0000418&MI0000439&hsa-miR-23b-3p&offsets|0|-3|ATCACATTGCCAGGGATT.1	0.844508	0	0
MIMAT0000418&MI0000439&hsa-miR-23b-3p&offsets|+1|-1|TCACATTGCCAGGGATTAC	MIMAT0000078&MI0000079&hsa-miR-23a-3p&offsets|+1|-1|TCACATTGCCAGGGATTTC	0.782737	0	0
MIMAT0000418&MI0000439&hsa-miR-23b-3p&offsets|+1|-1|TCACATTGCCAGGGATTAC	MIMAT0000423&MI0000446&hsa-miR-125b-5p&offsets|0|-3,MIMAT0000423&MI0000470&hsa-miR-125b-5p&offsets|0|-3|TCCCTGAGACCCTAACTTG	0.804387	0	0
MIMAT0000418&MI0000439&hsa-miR-23b-3p&offsets|+1|-1|TCACATTGCCAGGGATTAC	MIMAT0004603&MI0000470&hsa-miR-125b-2-3p&offsets|+2|-2|ACAAGTCAGGCTCTTGGG	0.757116	0	0
MIMAT0000418&MI0000439&hsa-miR-23b-3p&offsets|+1|-1|TCACATTGCCAGGGATTAC	MIMAT0000231&MI0000281&hsa-miR-199a-5p&offsets|0|-3,MIMAT0000231&MI0000242&hsa-miR-199a-5p&offsets|0|-3|CCCAGTGTTCAGACTACCTG	0.791958	0	0
MIMAT0000418&MI0000439&hsa-miR-23b-3p&offsets|+1|-1|TCACATTGCCAGGGATTAC	MIMAT0000434&MI0000458&hsa-miR-142-3p&offsets|+1|-5|GTAGTGTTTCCTACTTT	0.77608	0	0
MIMAT0000418&MI0000439&hsa-miR-23b-3p&offsets|+1|-1|TCACATTGCCAGGGATTAC	MIMAT0000084&MI0000085&hsa-miR-27a-3p&offsets|0|-3,MIMAT0000419&MI0000440&hsa-miR-27b-3p&offsets|0|-3|TTCACAGTGGCTAAGTTC.1	0.79283	0	0
MIMAT0000418&MI0000439&hsa-miR-23b-3p&offsets|+1|-1|TCACATTGCCAGGGATTAC	MIMAT0000733&MI0000787&hsa-miR-379-5p&offsets|0|-3|TGGTAGACTATGGAACGT	0.769332	0	0
MIMAT0000418&MI0000439&hsa-miR-23b-3p&offsets|+1|-1|TCACATTGCCAGGGATTAC	MIMAT0000232&MI0000281&hsa-miR-199a-3p&offsets|0|-3,MIMAT0000232&MI0000242&hsa-miR-199a-3p&offsets|0|-3,MIMAT0004563&MI0000282&hsa-miR-199b-3p&offsets|0|-3|ACAGTAGTCTGCACATTGG	0.772758	0	0
MIMAT0000418&MI0000439&hsa-miR-23b-3p&offsets|+1|-1|TCACATTGCCAGGGATTAC	MIMAT0000232&MI0000281&hsa-miR-199a-3p&offsets|0|-4,MIMAT0000232&MI0000242&hsa-miR-199a-3p&offsets|0|-4,MIMAT0004563&MI0000282&hsa-miR-199b-3p&offsets|0|-4|ACAGTAGTCTGCACATTG	0.783599	0	0
MIMAT0000078&MI0000079&hsa-miR-23a-3p&offsets|0|-4,MIMAT0000418&MI0000439&hsa-miR-23b-3p&offsets|0|-4|ATCACATTGCCAGGGAT	MIMAT0000418&MI0000439&hsa-miR-23b-3p&offsets|0|-2|ATCACATTGCCAGGGATTA	0.752703	0	0
MIMAT0000078&MI0000079&hsa-miR-23a-3p&offsets|0|-4,MIMAT0000418&MI0000439&hsa-miR-23b-3p&offsets|0|-4|ATCACATTGCCAGGGAT	MIMAT0000078&MI0000079&hsa-miR-23a-3p&offsets|0|-3,MIMAT0000418&MI0000439&hsa-miR-23b-3p&offsets|0|-3|ATCACATTGCCAGGGATT	0.791932	0	0
MIMAT0000078&MI0000079&hsa-miR-23a-3p&offsets|0|-4,MIMAT0000418&MI0000439&hsa-miR-23b-3p&offsets|0|-4|ATCACATTGCCAGGGAT	MIMAT0000078&MI0000079&hsa-miR-23a-3p&offsets|0|-3,MIMAT0000418&MI0000439&hsa-miR-23b-3p&offsets|0|-3|ATCACATTGCCAGGGATT.1	0.791932	0	0
MIMAT0000419&MI0000440&hsa-miR-27b-3p&offsets|0|-1|TTCACAGTGGCTAAGTTCTG	MIMAT0000418&MI0000439&hsa-miR-23b-3p&offsets|+1|+1|TCACATTGCCAGGGATTACCA	0.768472	0	0
MIMAT0000419&MI0000440&hsa-miR-27b-3p&offsets|0|-1|TTCACAGTGGCTAAGTTCTG	MIMAT0000418&MI0000439&hsa-miR-23b-3p&offsets|+1|0|TCACATTGCCAGGGATTACC	0.762005	0	0
MIMAT0000419&MI0000440&hsa-miR-27b-3p&offsets|0|-1|TTCACAGTGGCTAAGTTCTG	MIMAT0000418&MI0000439&hsa-miR-23b-3p&offsets|0|-1|ATCACATTGCCAGGGATTAC	0.87795	0	0
MIMAT0000419&MI0000440&hsa-miR-27b-3p&offsets|0|-1|TTCACAGTGGCTAAGTTCTG	MIMAT0000418&MI0000439&hsa-miR-23b-3p&offsets|0|-2|ATCACATTGCCAGGGATTA	0.792554	0	0
MIMAT0000419&MI0000440&hsa-miR-27b-3p&offsets|0|-1|TTCACAGTGGCTAAGTTCTG	MIMAT0000418&MI0000439&hsa-miR-23b-3p&offsets|0|0|ATCACATTGCCAGGGATTACC	0.896155	0	0
MIMAT0000419&MI0000440&hsa-miR-27b-3p&offsets|0|-1|TTCACAGTGGCTAAGTTCTG	MIMAT0000419&MI0000440&hsa-miR-27b-3p&offsets|0|-2|TTCACAGTGGCTAAGTTCT	0.818441	0	0
MIMAT0000419&MI0000440&hsa-miR-27b-3p&offsets|0|-1|TTCACAGTGGCTAAGTTCTG	MIMAT0000278&MI0000298&hsa-miR-221-3p&offsets|0|-3|AGCTACATTGTCTGCTGGGT	0.756188	0	0
MIMAT0000419&MI0000440&hsa-miR-27b-3p&offsets|0|-1|TTCACAGTGGCTAAGTTCTG	MIMAT0000078&MI0000079&hsa-miR-23a-3p&offsets|0|0|ATCACATTGCCAGGGATTTCC	0.782159	0	0
MIMAT0000419&MI0000440&hsa-miR-27b-3p&offsets|0|-1|TTCACAGTGGCTAAGTTCTG	MIMAT0000078&MI0000079&hsa-miR-23a-3p&offsets|0|-2|ATCACATTGCCAGGGATTT	0.796608	0	0
MIMAT0000419&MI0000440&hsa-miR-27b-3p&offsets|0|-1|TTCACAGTGGCTAAGTTCTG	MIMAT0000078&MI0000079&hsa-miR-23a-3p&offsets|0|-1|ATCACATTGCCAGGGATTTC	0.769832	0	0
MIMAT0000419&MI0000440&hsa-miR-27b-3p&offsets|0|-1|TTCACAGTGGCTAAGTTCTG	MIMAT0000437&MI0000461&hsa-miR-145-5p&offsets|0|-4|GTCCAGTTTTCCCAGGAAT	0.827611	0	0
MIMAT0000419&MI0000440&hsa-miR-27b-3p&offsets|0|-1|TTCACAGTGGCTAAGTTCTG	MIMAT0000231&MI0000281&hsa-miR-199a-5p&offsets|0|-2,MIMAT0000231&MI0000242&hsa-miR-199a-5p&offsets|0|-2|CCCAGTGTTCAGACTACCTGT	0.766409	0	0
MIMAT0000419&MI0000440&hsa-miR-27b-3p&offsets|0|-1|TTCACAGTGGCTAAGTTCTG	MIMAT0004606&MI0000475&hsa-miR-136-3p&offsets|+1|0|ATCATCGTCTCAAATGAGTCT	0.772725	0	0
MIMAT0000419&MI0000440&hsa-miR-27b-3p&offsets|0|-1|TTCACAGTGGCTAAGTTCTG	MIMAT0000084&MI0000085&hsa-miR-27a-3p&offsets|0|-1|TTCACAGTGGCTAAGTTCCG	0.772553	0	0
MIMAT0000419&MI0000440&hsa-miR-27b-3p&offsets|0|-1|TTCACAGTGGCTAAGTTCTG	MIMAT0000097&MI0000101&hsa-miR-99a-5p&offsets|0|-4|AACCCGTAGATCCGATCT	0.753141	0	0
MIMAT0000419&MI0000440&hsa-miR-27b-3p&offsets|0|-1|TTCACAGTGGCTAAGTTCTG	MIMAT0000232&MI0000281&hsa-miR-199a-3p&offsets|0|-3,MIMAT0000232&MI0000242&hsa-miR-199a-3p&offsets|0|-3,MIMAT0004563&MI0000282&hsa-miR-199b-3p&offsets|0|-3|ACAGTAGTCTGCACATTGG	0.806833	0	0
MIMAT0000419&MI0000440&hsa-miR-27b-3p&offsets|0|-1|TTCACAGTGGCTAAGTTCTG	MIMAT0000232&MI0000281&hsa-miR-199a-3p&offsets|0|-2,MIMAT0000232&MI0000242&hsa-miR-199a-3p&offsets|0|-2,MIMAT0004563&MI0000282&hsa-miR-199b-3p&offsets|0|-2|ACAGTAGTCTGCACATTGGT	0.860955	0	0
MIMAT0000419&MI0000440&hsa-miR-27b-3p&offsets|0|-1|TTCACAGTGGCTAAGTTCTG	MIMAT0000232&MI0000281&hsa-miR-199a-3p&offsets|-1|-2,MIMAT0000232&MI0000242&hsa-miR-199a-3p&offsets|-1|-2,MIMAT0004563&MI0000282&hsa-miR-199b-3p&offsets|-1|-2|TACAGTAGTCTGCACATTGGT	0.75485	0	0
MIMAT0000419&MI0000440&hsa-miR-27b-3p&offsets|0|-1|TTCACAGTGGCTAAGTTCTG	MIMAT0000232&MI0000281&hsa-miR-199a-3p&offsets|-1|-3,MIMAT0000232&MI0000242&hsa-miR-199a-3p&offsets|-1|-3,MIMAT0004563&MI0000282&hsa-miR-199b-3p&offsets|-1|-3|TACAGTAGTCTGCACATTGG	0.791663	0	0
MIMAT0000419&MI0000440&hsa-miR-27b-3p&offsets|0|0|TTCACAGTGGCTAAGTTCTGC	MIMAT0000084&MI0000085&hsa-miR-27a-3p&offsets|0|0|TTCACAGTGGCTAAGTTCCGC	0.777563	0	0
MIMAT0000419&MI0000440&hsa-miR-27b-3p&offsets|0|-2|TTCACAGTGGCTAAGTTCT	MIMAT0000435&MI0000459&hsa-miR-143-3p&offsets|0|-2|TGAGATGAAGCACTGTAGC	0.782682	0	0
MIMAT0000419&MI0000440&hsa-miR-27b-3p&offsets|0|-2|TTCACAGTGGCTAAGTTCT	MIMAT0000435&MI0000459&hsa-miR-143-3p&offsets|0|-4|TGAGATGAAGCACTGTA	0.768774	0	0
MIMAT0000419&MI0000440&hsa-miR-27b-3p&offsets|0|-2|TTCACAGTGGCTAAGTTCT	MIMAT0000259&MI0000272&hsa-miR-182-5p&offsets|0|0|TTTGGCAATGGTAGAACTCACACT	-0.762829	0	0
MIMAT0000419&MI0000440&hsa-miR-27b-3p&offsets|0|-2|TTCACAGTGGCTAAGTTCT	MIMAT0000418&MI0000439&hsa-miR-23b-3p&offsets|+1|0|TCACATTGCCAGGGATTACC	0.802381	0	0
MIMAT0000419&MI0000440&hsa-miR-27b-3p&offsets|0|-2|TTCACAGTGGCTAAGTTCT	MIMAT0000418&MI0000439&hsa-miR-23b-3p&offsets|0|-1|ATCACATTGCCAGGGATTAC	0.852014	0	0
MIMAT0000419&MI0000440&hsa-miR-27b-3p&offsets|0|-2|TTCACAGTGGCTAAGTTCT	MIMAT0000418&MI0000439&hsa-miR-23b-3p&offsets|0|-2|ATCACATTGCCAGGGATTA	0.853132	0	0
MIMAT0000419&MI0000440&hsa-miR-27b-3p&offsets|0|-2|TTCACAGTGGCTAAGTTCT	MIMAT0000418&MI0000439&hsa-miR-23b-3p&offsets|0|0|ATCACATTGCCAGGGATTACC	0.769171	0	0
MIMAT0000419&MI0000440&hsa-miR-27b-3p&offsets|0|-2|TTCACAGTGGCTAAGTTCT	MIMAT0000078&MI0000079&hsa-miR-23a-3p&offsets|0|-3,MIMAT0000418&MI0000439&hsa-miR-23b-3p&offsets|0|-3|ATCACATTGCCAGGGATT	0.833548	0	0
MIMAT0000419&MI0000440&hsa-miR-27b-3p&offsets|0|-2|TTCACAGTGGCTAAGTTCT	MIMAT0000418&MI0000439&hsa-miR-23b-3p&offsets|+1|-1|TCACATTGCCAGGGATTAC	0.784326	0	0
MIMAT0000419&MI0000440&hsa-miR-27b-3p&offsets|0|-2|TTCACAGTGGCTAAGTTCT	MIMAT0000419&MI0000440&hsa-miR-27b-3p&offsets|0|-1|TTCACAGTGGCTAAGTTCTG	0.818441	0	0
MIMAT0000419&MI0000440&hsa-miR-27b-3p&offsets|0|-2|TTCACAGTGGCTAAGTTCT	MIMAT0000084&MI0000085&hsa-miR-27a-3p&offsets|0|-3,MIMAT0000419&MI0000440&hsa-miR-27b-3p&offsets|0|-3|TTCACAGTGGCTAAGTTC	0.865317	0	0
MIMAT0000419&MI0000440&hsa-miR-27b-3p&offsets|0|-2|TTCACAGTGGCTAAGTTCT	MIMAT0000278&MI0000298&hsa-miR-221-3p&offsets|0|-3|AGCTACATTGTCTGCTGGGT	0.788546	0	0
MIMAT0000419&MI0000440&hsa-miR-27b-3p&offsets|0|-2|TTCACAGTGGCTAAGTTCT	MIMAT0000278&MI0000298&hsa-miR-221-3p&offsets|0|-4|AGCTACATTGTCTGCTGGG	0.778943	0	0
MIMAT0000419&MI0000440&hsa-miR-27b-3p&offsets|0|-2|TTCACAGTGGCTAAGTTCT	MIMAT0000279&MI0000299&hsa-miR-222-3p&offsets|0|-1|AGCTACATCTGGCTACTGGG	0.781504	0	0
MIMAT0000419&MI0000440&hsa-miR-27b-3p&offsets|0|-2|TTCACAGTGGCTAAGTTCT	MIMAT0000279&MI0000299&hsa-miR-222-3p&offsets|0|-2|AGCTACATCTGGCTACTGG	0.758325	0	0
MIMAT0000419&MI0000440&hsa-miR-27b-3p&offsets|0|-2|TTCACAGTGGCTAAGTTCT	MIMAT0000078&MI0000079&hsa-miR-23a-3p&offsets|0|-2|ATCACATTGCCAGGGATTT	0.763948	0	0
MIMAT0000419&MI0000440&hsa-miR-27b-3p&offsets|0|-2|TTCACAGTGGCTAAGTTCT	MIMAT0000078&MI0000079&hsa-miR-23a-3p&offsets|0|-3,MIMAT0000418&MI0000439&hsa-miR-23b-3p&offsets|0|-3|ATCACATTGCCAGGGATT.1	0.833548	0	0
MIMAT0000419&MI0000440&hsa-miR-27b-3p&offsets|0|-2|TTCACAGTGGCTAAGTTCT	MIMAT0000437&MI0000461&hsa-miR-145-5p&offsets|0|-3|GTCCAGTTTTCCCAGGAATC	0.750234	0	0
MIMAT0000419&MI0000440&hsa-miR-27b-3p&offsets|0|-2|TTCACAGTGGCTAAGTTCT	MIMAT0000437&MI0000461&hsa-miR-145-5p&offsets|0|-4|GTCCAGTTTTCCCAGGAAT	0.782354	0	0
MIMAT0000419&MI0000440&hsa-miR-27b-3p&offsets|0|-2|TTCACAGTGGCTAAGTTCT	MIMAT0000423&MI0000446&hsa-miR-125b-5p&offsets|0|-3,MIMAT0000423&MI0000470&hsa-miR-125b-5p&offsets|0|-3|TCCCTGAGACCCTAACTTG	0.75162	0	0
MIMAT0000419&MI0000440&hsa-miR-27b-3p&offsets|0|-2|TTCACAGTGGCTAAGTTCT	MIMAT0000231&MI0000281&hsa-miR-199a-5p&offsets|0|-3,MIMAT0000231&MI0000242&hsa-miR-199a-5p&offsets|0|-3|CCCAGTGTTCAGACTACCTG	0.763969	0	0
MIMAT0000419&MI0000440&hsa-miR-27b-3p&offsets|0|-2|TTCACAGTGGCTAAGTTCT	MIMAT0000084&MI0000085&hsa-miR-27a-3p&offsets|0|-2|TTCACAGTGGCTAAGTTCC	0.805048	0	0
MIMAT0000419&MI0000440&hsa-miR-27b-3p&offsets|0|-2|TTCACAGTGGCTAAGTTCT	MIMAT0000084&MI0000085&hsa-miR-27a-3p&offsets|0|-3,MIMAT0000419&MI0000440&hsa-miR-27b-3p&offsets|0|-3|TTCACAGTGGCTAAGTTC.1	0.865317	0	0
MIMAT0000419&MI0000440&hsa-miR-27b-3p&offsets|0|-2|TTCACAGTGGCTAAGTTCT	MIMAT0000097&MI0000101&hsa-miR-99a-5p&offsets|0|-4|AACCCGTAGATCCGATCT	0.75809	0	0
MIMAT0000419&MI0000440&hsa-miR-27b-3p&offsets|0|-2|TTCACAGTGGCTAAGTTCT	MIMAT0000232&MI0000281&hsa-miR-199a-3p&offsets|0|-3,MIMAT0000232&MI0000242&hsa-miR-199a-3p&offsets|0|-3,MIMAT0004563&MI0000282&hsa-miR-199b-3p&offsets|0|-3|ACAGTAGTCTGCACATTGG	0.813049	0	0
MIMAT0000084&MI0000085&hsa-miR-27a-3p&offsets|0|-3,MIMAT0000419&MI0000440&hsa-miR-27b-3p&offsets|0|-3|TTCACAGTGGCTAAGTTC	MIMAT0000435&MI0000459&hsa-miR-143-3p&offsets|0|-2|TGAGATGAAGCACTGTAGC	0.782022	0	0
MIMAT0000084&MI0000085&hsa-miR-27a-3p&offsets|0|-3,MIMAT0000419&MI0000440&hsa-miR-27b-3p&offsets|0|-3|TTCACAGTGGCTAAGTTC	MIMAT0000435&MI0000459&hsa-miR-143-3p&offsets|0|-4|TGAGATGAAGCACTGTA	0.802565	0	0
MIMAT0000084&MI0000085&hsa-miR-27a-3p&offsets|0|-3,MIMAT0000419&MI0000440&hsa-miR-27b-3p&offsets|0|-3|TTCACAGTGGCTAAGTTC	MIMAT0000435&MI0000459&hsa-miR-143-3p&offsets|-1|-5|CTGAGATGAAGCACTGT	0.761726	0	0
MIMAT0000084&MI0000085&hsa-miR-27a-3p&offsets|0|-3,MIMAT0000419&MI0000440&hsa-miR-27b-3p&offsets|0|-3|TTCACAGTGGCTAAGTTC	MIMAT0000418&MI0000439&hsa-miR-23b-3p&offsets|+1|0|TCACATTGCCAGGGATTACC	0.817665	0	0
MIMAT0000084&MI0000085&hsa-miR-27a-3p&offsets|0|-3,MIMAT0000419&MI0000440&hsa-miR-27b-3p&offsets|0|-3|TTCACAGTGGCTAAGTTC	MIMAT0000418&MI0000439&hsa-miR-23b-3p&offsets|0|-1|ATCACATTGCCAGGGATTAC	0.783777	0	0
MIMAT0000084&MI0000085&hsa-miR-27a-3p&offsets|0|-3,MIMAT0000419&MI0000440&hsa-miR-27b-3p&offsets|0|-3|TTCACAGTGGCTAAGTTC	MIMAT0000418&MI0000439&hsa-miR-23b-3p&offsets|0|-2|ATCACATTGCCAGGGATTA	0.834636	0	0
MIMAT0000084&MI0000085&hsa-miR-27a-3p&offsets|0|-3,MIMAT0000419&MI0000440&hsa-miR-27b-3p&offsets|0|-3|TTCACAGTGGCTAAGTTC	MIMAT0000078&MI0000079&hsa-miR-23a-3p&offsets|0|-3,MIMAT0000418&MI0000439&hsa-miR-23b-3p&offsets|0|-3|ATCACATTGCCAGGGATT	0.875647	0	0
MIMAT0000084&MI0000085&hsa-miR-27a-3p&offsets|0|-3,MIMAT0000419&MI0000440&hsa-miR-27b-3p&offsets|0|-3|TTCACAGTGGCTAAGTTC	MIMAT0000418&MI0000439&hsa-miR-23b-3p&offsets|+1|-1|TCACATTGCCAGGGATTAC	0.79283	0	0
MIMAT0000084&MI0000085&hsa-miR-27a-3p&offsets|0|-3,MIMAT0000419&MI0000440&hsa-miR-27b-3p&offsets|0|-3|TTCACAGTGGCTAAGTTC	MIMAT0000419&MI0000440&hsa-miR-27b-3p&offsets|0|-2|TTCACAGTGGCTAAGTTCT	0.865317	0	0
MIMAT0000084&MI0000085&hsa-miR-27a-3p&offsets|0|-3,MIMAT0000419&MI0000440&hsa-miR-27b-3p&offsets|0|-3|TTCACAGTGGCTAAGTTC	MIMAT0000084&MI0000085&hsa-miR-27a-3p&offsets|0|-4,MIMAT0000419&MI0000440&hsa-miR-27b-3p&offsets|0|-4|TTCACAGTGGCTAAGTT	0.753995	0	0
MIMAT0000084&MI0000085&hsa-miR-27a-3p&offsets|0|-3,MIMAT0000419&MI0000440&hsa-miR-27b-3p&offsets|0|-3|TTCACAGTGGCTAAGTTC	MIMAT0000279&MI0000299&hsa-miR-222-3p&offsets|0|-2|AGCTACATCTGGCTACTGG	0.752709	0	0
MIMAT0000084&MI0000085&hsa-miR-27a-3p&offsets|0|-3,MIMAT0000419&MI0000440&hsa-miR-27b-3p&offsets|0|-3|TTCACAGTGGCTAAGTTC	MIMAT0000078&MI0000079&hsa-miR-23a-3p&offsets|+1|0|TCACATTGCCAGGGATTTCC	0.789602	0	0
MIMAT0000084&MI0000085&hsa-miR-27a-3p&offsets|0|-3,MIMAT0000419&MI0000440&hsa-miR-27b-3p&offsets|0|-3|TTCACAGTGGCTAAGTTC	MIMAT0000078&MI0000079&hsa-miR-23a-3p&offsets|0|-2|ATCACATTGCCAGGGATTT	0.793599	0	0
MIMAT0000084&MI0000085&hsa-miR-27a-3p&offsets|0|-3,MIMAT0000419&MI0000440&hsa-miR-27b-3p&offsets|0|-3|TTCACAGTGGCTAAGTTC	MIMAT0000078&MI0000079&hsa-miR-23a-3p&offsets|0|-1|ATCACATTGCCAGGGATTTC	0.774293	0	0
MIMAT0000084&MI0000085&hsa-miR-27a-3p&offsets|0|-3,MIMAT0000419&MI0000440&hsa-miR-27b-3p&offsets|0|-3|TTCACAGTGGCTAAGTTC	MIMAT0000078&MI0000079&hsa-miR-23a-3p&offsets|0|-3,MIMAT0000418&MI0000439&hsa-miR-23b-3p&offsets|0|-3|ATCACATTGCCAGGGATT.1	0.875647	0	0
MIMAT0000084&MI0000085&hsa-miR-27a-3p&offsets|0|-3,MIMAT0000419&MI0000440&hsa-miR-27b-3p&offsets|0|-3|TTCACAGTGGCTAAGTTC	MIMAT0000078&MI0000079&hsa-miR-23a-3p&offsets|+1|-1|TCACATTGCCAGGGATTTC	0.780717	0	0
MIMAT0000084&MI0000085&hsa-miR-27a-3p&offsets|0|-3,MIMAT0000419&MI0000440&hsa-miR-27b-3p&offsets|0|-3|TTCACAGTGGCTAAGTTC	MIMAT0000423&MI0000446&hsa-miR-125b-5p&offsets|0|-3,MIMAT0000423&MI0000470&hsa-miR-125b-5p&offsets|0|-3|TCCCTGAGACCCTAACTTG	0.789238	0	0
MIMAT0000084&MI0000085&hsa-miR-27a-3p&offsets|0|-3,MIMAT0000419&MI0000440&hsa-miR-27b-3p&offsets|0|-3|TTCACAGTGGCTAAGTTC	MIMAT0000231&MI0000281&hsa-miR-199a-5p&offsets|0|-3,MIMAT0000231&MI0000242&hsa-miR-199a-5p&offsets|0|-3|CCCAGTGTTCAGACTACCTG	0.797009	0	0
MIMAT0000084&MI0000085&hsa-miR-27a-3p&offsets|0|-3,MIMAT0000419&MI0000440&hsa-miR-27b-3p&offsets|0|-3|TTCACAGTGGCTAAGTTC	MIMAT0000434&MI0000458&hsa-miR-142-3p&offsets|+1|-5|GTAGTGTTTCCTACTTT	0.764569	0	0
MIMAT0000084&MI0000085&hsa-miR-27a-3p&offsets|0|-3,MIMAT0000419&MI0000440&hsa-miR-27b-3p&offsets|0|-3|TTCACAGTGGCTAAGTTC	MIMAT0000084&MI0000085&hsa-miR-27a-3p&offsets|0|-2|TTCACAGTGGCTAAGTTCC	0.850404	0	0
MIMAT0000084&MI0000085&hsa-miR-27a-3p&offsets|0|-3,MIMAT0000419&MI0000440&hsa-miR-27b-3p&offsets|0|-3|TTCACAGTGGCTAAGTTC	MIMAT0000084&MI0000085&hsa-miR-27a-3p&offsets|0|-4,MIMAT0000419&MI0000440&hsa-miR-27b-3p&offsets|0|-4|TTCACAGTGGCTAAGTT.1	0.753995	0	0
MIMAT0000084&MI0000085&hsa-miR-27a-3p&offsets|0|-3,MIMAT0000419&MI0000440&hsa-miR-27b-3p&offsets|0|-3|TTCACAGTGGCTAAGTTC	MIMAT0000733&MI0000787&hsa-miR-379-5p&offsets|0|-3|TGGTAGACTATGGAACGT	0.766507	0	0
MIMAT0000084&MI0000085&hsa-miR-27a-3p&offsets|0|-3,MIMAT0000419&MI0000440&hsa-miR-27b-3p&offsets|0|-3|TTCACAGTGGCTAAGTTC	MIMAT0000232&MI0000281&hsa-miR-199a-3p&offsets|0|-3,MIMAT0000232&MI0000242&hsa-miR-199a-3p&offsets|0|-3,MIMAT0004563&MI0000282&hsa-miR-199b-3p&offsets|0|-3|ACAGTAGTCTGCACATTGG	0.802232	0	0
MIMAT0000084&MI0000085&hsa-miR-27a-3p&offsets|0|-3,MIMAT0000419&MI0000440&hsa-miR-27b-3p&offsets|0|-3|TTCACAGTGGCTAAGTTC	MIMAT0000232&MI0000281&hsa-miR-199a-3p&offsets|0|-4,MIMAT0000232&MI0000242&hsa-miR-199a-3p&offsets|0|-4,MIMAT0004563&MI0000282&hsa-miR-199b-3p&offsets|0|-4|ACAGTAGTCTGCACATTG	0.772977	0	0
MIMAT0000084&MI0000085&hsa-miR-27a-3p&offsets|0|-3,MIMAT0000419&MI0000440&hsa-miR-27b-3p&offsets|0|-3|TTCACAGTGGCTAAGTTC	MIMAT0000232&MI0000281&hsa-miR-199a-3p&offsets|-1|-4,MIMAT0000232&MI0000242&hsa-miR-199a-3p&offsets|-1|-4,MIMAT0004563&MI0000282&hsa-miR-199b-3p&offsets|-1|-4|TACAGTAGTCTGCACATTG	0.775718	0	0
MIMAT0000084&MI0000085&hsa-miR-27a-3p&offsets|0|-4,MIMAT0000419&MI0000440&hsa-miR-27b-3p&offsets|0|-4|TTCACAGTGGCTAAGTT	MIMAT0000078&MI0000079&hsa-miR-23a-3p&offsets|0|-3,MIMAT0000418&MI0000439&hsa-miR-23b-3p&offsets|0|-3|ATCACATTGCCAGGGATT	0.764742	0	0
MIMAT0000084&MI0000085&hsa-miR-27a-3p&offsets|0|-4,MIMAT0000419&MI0000440&hsa-miR-27b-3p&offsets|0|-4|TTCACAGTGGCTAAGTT	MIMAT0000084&MI0000085&hsa-miR-27a-3p&offsets|0|-3,MIMAT0000419&MI0000440&hsa-miR-27b-3p&offsets|0|-3|TTCACAGTGGCTAAGTTC	0.753995	0	0
MIMAT0000084&MI0000085&hsa-miR-27a-3p&offsets|0|-4,MIMAT0000419&MI0000440&hsa-miR-27b-3p&offsets|0|-4|TTCACAGTGGCTAAGTT	MIMAT0000078&MI0000079&hsa-miR-23a-3p&offsets|0|-3,MIMAT0000418&MI0000439&hsa-miR-23b-3p&offsets|0|-3|ATCACATTGCCAGGGATT.1	0.764742	0	0
MIMAT0000084&MI0000085&hsa-miR-27a-3p&offsets|0|-4,MIMAT0000419&MI0000440&hsa-miR-27b-3p&offsets|0|-4|TTCACAGTGGCTAAGTT	MIMAT0000084&MI0000085&hsa-miR-27a-3p&offsets|0|-3,MIMAT0000419&MI0000440&hsa-miR-27b-3p&offsets|0|-3|TTCACAGTGGCTAAGTTC.1	0.753995	0	0
MIMAT0001620&MI0000737&hsa-miR-200a-5p&offsets|+1|0|ATCTTACCGGACAGTGCTGGA	MIMAT0000318&MI0000342&hsa-miR-200b-3p&offsets|0|0|TAATACTGCCTGGTAATGATGA	0.819315	0	0
MIMAT0001620&MI0000737&hsa-miR-200a-5p&offsets|+1|0|ATCTTACCGGACAGTGCTGGA	MIMAT0000318&MI0000342&hsa-miR-200b-3p&offsets|0|-1|TAATACTGCCTGGTAATGATG	0.833729	0	0
MIMAT0001620&MI0000737&hsa-miR-200a-5p&offsets|+1|0|ATCTTACCGGACAGTGCTGGA	MIMAT0000682&MI0000737&hsa-miR-200a-3p&offsets|0|0|TAACACTGTCTGGTAACGATGT	0.778163	0	0
MIMAT0001620&MI0000737&hsa-miR-200a-5p&offsets|+1|0|ATCTTACCGGACAGTGCTGGA	MIMAT0000682&MI0000737&hsa-miR-200a-3p&offsets|0|+1|TAACACTGTCTGGTAACGATGTT	0.75316	0	0
MIMAT0001620&MI0000737&hsa-miR-200a-5p&offsets|+1|0|ATCTTACCGGACAGTGCTGGA	MIMAT0000682&MI0000737&hsa-miR-200a-3p&offsets|0|-1|TAACACTGTCTGGTAACGATG	0.766315	0	0
MIMAT0001620&MI0000737&hsa-miR-200a-5p&offsets|+1|0|ATCTTACCGGACAGTGCTGGA	MIMAT0001620&MI0000737&hsa-miR-200a-5p&offsets|+1|+1|ATCTTACCGGACAGTGCTGGAT	0.857093	0	0
MIMAT0001620&MI0000737&hsa-miR-200a-5p&offsets|+1|0|ATCTTACCGGACAGTGCTGGA	MIMAT0001620&MI0000737&hsa-miR-200a-5p&offsets|0|-1|CATCTTACCGGACAGTGCTGG	0.89884	0	0
MIMAT0001620&MI0000737&hsa-miR-200a-5p&offsets|+1|0|ATCTTACCGGACAGTGCTGGA	MIMAT0001620&MI0000737&hsa-miR-200a-5p&offsets|0|0|CATCTTACCGGACAGTGCTGGA	0.871537	0	0
MIMAT0001620&MI0000737&hsa-miR-200a-5p&offsets|+1|0|ATCTTACCGGACAGTGCTGGA	MIMAT0001536&MI0001641&hsa-miR-429&offsets|0|0|TAATACTGTCTGGTAAAACCGT	0.767322	0	0
MIMAT0001620&MI0000737&hsa-miR-200a-5p&offsets|+1|0|ATCTTACCGGACAGTGCTGGA	MIMAT0001536&MI0001641&hsa-miR-429&offsets|0|-1|TAATACTGTCTGGTAAAACCG	0.761409	0	0
MIMAT0001620&MI0000737&hsa-miR-200a-5p&offsets|+1|+1|ATCTTACCGGACAGTGCTGGAT	MIMAT0000318&MI0000342&hsa-miR-200b-3p&offsets|0|0|TAATACTGCCTGGTAATGATGA	0.880712	0	0
MIMAT0001620&MI0000737&hsa-miR-200a-5p&offsets|+1|+1|ATCTTACCGGACAGTGCTGGAT	MIMAT0000318&MI0000342&hsa-miR-200b-3p&offsets|0|-1|TAATACTGCCTGGTAATGATG	0.825786	0	0
MIMAT0001620&MI0000737&hsa-miR-200a-5p&offsets|+1|+1|ATCTTACCGGACAGTGCTGGAT	MIMAT0000682&MI0000737&hsa-miR-200a-3p&offsets|0|0|TAACACTGTCTGGTAACGATGT	0.856736	0	0
MIMAT0001620&MI0000737&hsa-miR-200a-5p&offsets|+1|+1|ATCTTACCGGACAGTGCTGGAT	MIMAT0000682&MI0000737&hsa-miR-200a-3p&offsets|0|+1|TAACACTGTCTGGTAACGATGTT	0.860125	0	0
MIMAT0001620&MI0000737&hsa-miR-200a-5p&offsets|+1|+1|ATCTTACCGGACAGTGCTGGAT	MIMAT0000682&MI0000737&hsa-miR-200a-3p&offsets|0|-1|TAACACTGTCTGGTAACGATG	0.750284	0	0
MIMAT0001620&MI0000737&hsa-miR-200a-5p&offsets|+1|+1|ATCTTACCGGACAGTGCTGGAT	MIMAT0001620&MI0000737&hsa-miR-200a-5p&offsets|+1|0|ATCTTACCGGACAGTGCTGGA	0.857093	0	0
MIMAT0001620&MI0000737&hsa-miR-200a-5p&offsets|+1|+1|ATCTTACCGGACAGTGCTGGAT	MIMAT0001620&MI0000737&hsa-miR-200a-5p&offsets|0|-1|CATCTTACCGGACAGTGCTGG	0.785714	0	0
MIMAT0001620&MI0000737&hsa-miR-200a-5p&offsets|+1|+1|ATCTTACCGGACAGTGCTGGAT	MIMAT0001620&MI0000737&hsa-miR-200a-5p&offsets|0|0|CATCTTACCGGACAGTGCTGGA	0.827967	0	0
MIMAT0001620&MI0000737&hsa-miR-200a-5p&offsets|+1|+1|ATCTTACCGGACAGTGCTGGAT	MIMAT0001620&MI0000737&hsa-miR-200a-5p&offsets|0|+1|CATCTTACCGGACAGTGCTGGAT	0.768303	0	0
MIMAT0001620&MI0000737&hsa-miR-200a-5p&offsets|+1|+1|ATCTTACCGGACAGTGCTGGAT	MIMAT0001536&MI0001641&hsa-miR-429&offsets|0|0|TAATACTGTCTGGTAAAACCGT	0.812419	0	0
MIMAT0001620&MI0000737&hsa-miR-200a-5p&offsets|0|-1|CATCTTACCGGACAGTGCTGG	MIMAT0000318&MI0000342&hsa-miR-200b-3p&offsets|0|0|TAATACTGCCTGGTAATGATGA	0.778098	0	0
MIMAT0001620&MI0000737&hsa-miR-200a-5p&offsets|0|-1|CATCTTACCGGACAGTGCTGG	MIMAT0000318&MI0000342&hsa-miR-200b-3p&offsets|0|-2|TAATACTGCCTGGTAATGAT	0.752787	0	0
MIMAT0001620&MI0000737&hsa-miR-200a-5p&offsets|0|-1|CATCTTACCGGACAGTGCTGG	MIMAT0000318&MI0000342&hsa-miR-200b-3p&offsets|0|-1|TAATACTGCCTGGTAATGATG	0.859924	0	0
MIMAT0001620&MI0000737&hsa-miR-200a-5p&offsets|0|-1|CATCTTACCGGACAGTGCTGG	MIMAT0000682&MI0000737&hsa-miR-200a-3p&offsets|0|-1|TAACACTGTCTGGTAACGATG	0.773722	0	0
MIMAT0001620&MI0000737&hsa-miR-200a-5p&offsets|0|-1|CATCTTACCGGACAGTGCTGG	MIMAT0001620&MI0000737&hsa-miR-200a-5p&offsets|+1|0|ATCTTACCGGACAGTGCTGGA	0.89884	0	0
MIMAT0001620&MI0000737&hsa-miR-200a-5p&offsets|0|-1|CATCTTACCGGACAGTGCTGG	MIMAT0001620&MI0000737&hsa-miR-200a-5p&offsets|+1|+1|ATCTTACCGGACAGTGCTGGAT	0.785714	0	0
MIMAT0001620&MI0000737&hsa-miR-200a-5p&offsets|0|-1|CATCTTACCGGACAGTGCTGG	MIMAT0001620&MI0000737&hsa-miR-200a-5p&offsets|0|0|CATCTTACCGGACAGTGCTGGA	0.858597	0	0
MIMAT0001620&MI0000737&hsa-miR-200a-5p&offsets|0|-1|CATCTTACCGGACAGTGCTGG	MIMAT0001620&MI0000737&hsa-miR-200a-5p&offsets|0|-2|CATCTTACCGGACAGTGCTG	0.860735	0	0
MIMAT0001620&MI0000737&hsa-miR-200a-5p&offsets|0|-1|CATCTTACCGGACAGTGCTGG	MIMAT0004571&MI0000342&hsa-miR-200b-5p&offsets|0|-1|CATCTTACTGGGCAGCATTGG	0.827005	0	0
MIMAT0001620&MI0000737&hsa-miR-200a-5p&offsets|0|-1|CATCTTACCGGACAGTGCTGG	MIMAT0004571&MI0000342&hsa-miR-200b-5p&offsets|0|0|CATCTTACTGGGCAGCATTGGA	0.803105	0	0
MIMAT0001620&MI0000737&hsa-miR-200a-5p&offsets|0|0|CATCTTACCGGACAGTGCTGGA	MIMAT0000318&MI0000342&hsa-miR-200b-3p&offsets|0|+1|TAATACTGCCTGGTAATGATGAC	0.867432	0	0
MIMAT0001620&MI0000737&hsa-miR-200a-5p&offsets|0|0|CATCTTACCGGACAGTGCTGGA	MIMAT0000318&MI0000342&hsa-miR-200b-3p&offsets|0|0|TAATACTGCCTGGTAATGATGA	0.866315	0	0
MIMAT0001620&MI0000737&hsa-miR-200a-5p&offsets|0|0|CATCTTACCGGACAGTGCTGGA	MIMAT0000318&MI0000342&hsa-miR-200b-3p&offsets|+1|+1|AATACTGCCTGGTAATGATGAC	0.777525	0	0
MIMAT0001620&MI0000737&hsa-miR-200a-5p&offsets|0|0|CATCTTACCGGACAGTGCTGGA	MIMAT0000318&MI0000342&hsa-miR-200b-3p&offsets|0|-1|TAATACTGCCTGGTAATGATG	0.784608	0	0
MIMAT0001620&MI0000737&hsa-miR-200a-5p&offsets|0|0|CATCTTACCGGACAGTGCTGGA	MIMAT0000682&MI0000737&hsa-miR-200a-3p&offsets|0|0|TAACACTGTCTGGTAACGATGT	0.754603	0	0
MIMAT0001620&MI0000737&hsa-miR-200a-5p&offsets|0|0|CATCTTACCGGACAGTGCTGGA	MIMAT0000682&MI0000737&hsa-miR-200a-3p&offsets|0|+1|TAACACTGTCTGGTAACGATGTT	0.80275	0	0
MIMAT0001620&MI0000737&hsa-miR-200a-5p&offsets|0|0|CATCTTACCGGACAGTGCTGGA	MIMAT0001620&MI0000737&hsa-miR-200a-5p&offsets|+1|0|ATCTTACCGGACAGTGCTGGA	0.871537	0	0
MIMAT0001620&MI0000737&hsa-miR-200a-5p&offsets|0|0|CATCTTACCGGACAGTGCTGGA	MIMAT0001620&MI0000737&hsa-miR-200a-5p&offsets|+1|+1|ATCTTACCGGACAGTGCTGGAT	0.827967	0	0
MIMAT0001620&MI0000737&hsa-miR-200a-5p&offsets|0|0|CATCTTACCGGACAGTGCTGGA	MIMAT0001620&MI0000737&hsa-miR-200a-5p&offsets|0|-1|CATCTTACCGGACAGTGCTGG	0.858597	0	0
MIMAT0001620&MI0000737&hsa-miR-200a-5p&offsets|0|0|CATCTTACCGGACAGTGCTGGA	MIMAT0001620&MI0000737&hsa-miR-200a-5p&offsets|0|+1|CATCTTACCGGACAGTGCTGGAT	0.855587	0	0
MIMAT0001620&MI0000737&hsa-miR-200a-5p&offsets|0|0|CATCTTACCGGACAGTGCTGGA	MIMAT0004571&MI0000342&hsa-miR-200b-5p&offsets|0|0|CATCTTACTGGGCAGCATTGGA	0.844385	0	0
MIMAT0001620&MI0000737&hsa-miR-200a-5p&offsets|0|0|CATCTTACCGGACAGTGCTGGA	MIMAT0001536&MI0001641&hsa-miR-429&offsets|0|0|TAATACTGTCTGGTAAAACCGT	0.813241	0	0
MIMAT0001620&MI0000737&hsa-miR-200a-5p&offsets|0|0|CATCTTACCGGACAGTGCTGGA	MIMAT0001536&MI0001641&hsa-miR-429&offsets|-1|-1|CTAATACTGTCTGGTAAAACCG	0.760096	0	0
MIMAT0001620&MI0000737&hsa-miR-200a-5p&offsets|0|-2|CATCTTACCGGACAGTGCTG	MIMAT0000318&MI0000342&hsa-miR-200b-3p&offsets|0|-2|TAATACTGCCTGGTAATGAT	0.753752	0	0
MIMAT0001620&MI0000737&hsa-miR-200a-5p&offsets|0|-2|CATCTTACCGGACAGTGCTG	MIMAT0000318&MI0000342&hsa-miR-200b-3p&offsets|0|-3|TAATACTGCCTGGTAATGA	0.751048	0	0
MIMAT0001620&MI0000737&hsa-miR-200a-5p&offsets|0|-2|CATCTTACCGGACAGTGCTG	MIMAT0000318&MI0000342&hsa-miR-200b-3p&offsets|0|-1|TAATACTGCCTGGTAATGATG	0.778584	0	0
MIMAT0001620&MI0000737&hsa-miR-200a-5p&offsets|0|-2|CATCTTACCGGACAGTGCTG	MIMAT0000682&MI0000737&hsa-miR-200a-3p&offsets|0|-1|TAACACTGTCTGGTAACGATG	0.789181	0	0
MIMAT0001620&MI0000737&hsa-miR-200a-5p&offsets|0|-2|CATCTTACCGGACAGTGCTG	MIMAT0001620&MI0000737&hsa-miR-200a-5p&offsets|0|-1|CATCTTACCGGACAGTGCTGG	0.860735	0	0
MIMAT0001620&MI0000737&hsa-miR-200a-5p&offsets|0|+1|CATCTTACCGGACAGTGCTGGAT	MIMAT0000318&MI0000342&hsa-miR-200b-3p&offsets|0|+1|TAATACTGCCTGGTAATGATGAC	0.841683	0	0
MIMAT0001620&MI0000737&hsa-miR-200a-5p&offsets|0|+1|CATCTTACCGGACAGTGCTGGAT	MIMAT0000318&MI0000342&hsa-miR-200b-3p&offsets|0|0|TAATACTGCCTGGTAATGATGA	0.862941	0	0
MIMAT0001620&MI0000737&hsa-miR-200a-5p&offsets|0|+1|CATCTTACCGGACAGTGCTGGAT	MIMAT0000318&MI0000342&hsa-miR-200b-3p&offsets|+1|+1|AATACTGCCTGGTAATGATGAC	0.760557	0	0
MIMAT0001620&MI0000737&hsa-miR-200a-5p&offsets|0|+1|CATCTTACCGGACAGTGCTGGAT	MIMAT0000682&MI0000737&hsa-miR-200a-3p&offsets|0|0|TAACACTGTCTGGTAACGATGT	0.780329	0	0
MIMAT0001620&MI0000737&hsa-miR-200a-5p&offsets|0|+1|CATCTTACCGGACAGTGCTGGAT	MIMAT0000682&MI0000737&hsa-miR-200a-3p&offsets|0|+1|TAACACTGTCTGGTAACGATGTT	0.857882	0	0
MIMAT0001620&MI0000737&hsa-miR-200a-5p&offsets|0|+1|CATCTTACCGGACAGTGCTGGAT	MIMAT0001620&MI0000737&hsa-miR-200a-5p&offsets|+1|+1|ATCTTACCGGACAGTGCTGGAT	0.768303	0	0
MIMAT0001620&MI0000737&hsa-miR-200a-5p&offsets|0|+1|CATCTTACCGGACAGTGCTGGAT	MIMAT0001620&MI0000737&hsa-miR-200a-5p&offsets|0|0|CATCTTACCGGACAGTGCTGGA	0.855587	0	0
MIMAT0001620&MI0000737&hsa-miR-200a-5p&offsets|0|+1|CATCTTACCGGACAGTGCTGGAT	MIMAT0001620&MI0000737&hsa-miR-200a-5p&offsets|0|+2|CATCTTACCGGACAGTGCTGGATT	0.831218	0	0
MIMAT0001620&MI0000737&hsa-miR-200a-5p&offsets|0|+1|CATCTTACCGGACAGTGCTGGAT	MIMAT0001620&MI0000737&hsa-miR-200a-5p&offsets|+1|+2|ATCTTACCGGACAGTGCTGGATT	0.820773	0	0
MIMAT0001620&MI0000737&hsa-miR-200a-5p&offsets|0|+1|CATCTTACCGGACAGTGCTGGAT	MIMAT0001536&MI0001641&hsa-miR-429&offsets|0|0|TAATACTGTCTGGTAAAACCGT	0.810009	0	0
MIMAT0001620&MI0000737&hsa-miR-200a-5p&offsets|0|+1|CATCTTACCGGACAGTGCTGGAT	MIMAT0001536&MI0001641&hsa-miR-429&offsets|-1|0|CTAATACTGTCTGGTAAAACCGT	0.750384	0	0
MIMAT0001620&MI0000737&hsa-miR-200a-5p&offsets|0|+2|CATCTTACCGGACAGTGCTGGATT	MIMAT0001620&MI0000737&hsa-miR-200a-5p&offsets|0|+1|CATCTTACCGGACAGTGCTGGAT	0.831218	0	0
MIMAT0001620&MI0000737&hsa-miR-200a-5p&offsets|+1|+2|ATCTTACCGGACAGTGCTGGATT	MIMAT0000318&MI0000342&hsa-miR-200b-3p&offsets|0|0|TAATACTGCCTGGTAATGATGA	0.767693	0	0
MIMAT0001620&MI0000737&hsa-miR-200a-5p&offsets|+1|+2|ATCTTACCGGACAGTGCTGGATT	MIMAT0000682&MI0000737&hsa-miR-200a-3p&offsets|0|+1|TAACACTGTCTGGTAACGATGTT	0.775814	0	0
MIMAT0001620&MI0000737&hsa-miR-200a-5p&offsets|+1|+2|ATCTTACCGGACAGTGCTGGATT	MIMAT0001620&MI0000737&hsa-miR-200a-5p&offsets|0|+1|CATCTTACCGGACAGTGCTGGAT	0.820773	0	0
MIMAT0000692&MI0000749&hsa-miR-30e-5p&offsets|+1|0|GTAAACATCCTTGACTGGAAG	MIMAT0000692&MI0000749&hsa-miR-30e-5p&offsets|+1|-1|GTAAACATCCTTGACTGGAA	0.822524	0	0
MIMAT0000692&MI0000749&hsa-miR-30e-5p&offsets|+1|0|GTAAACATCCTTGACTGGAAG	MIMAT0004584&MI0000433&hsa-let-7g-3p&offsets|0|0|CTGTACAGGCCACTGCCTTGC	0.843132	0	0
MIMAT0000692&MI0000749&hsa-miR-30e-5p&offsets|+1|0|GTAAACATCCTTGACTGGAAG	MIMAT0000232&MI0000281&hsa-miR-199a-3p&offsets|+1|-1,MIMAT0000232&MI0000242&hsa-miR-199a-3p&offsets|+1|-1,MIMAT0004563&MI0000282&hsa-miR-199b-3p&offsets|+1|-1|CAGTAGTCTGCACATTGGTT	0.79527	0	0
MIMAT0000692&MI0000749&hsa-miR-30e-5p&offsets|0|0|TGTAAACATCCTTGACTGGAAG	MIMAT0000692&MI0000749&hsa-miR-30e-5p&offsets|0|+2|TGTAAACATCCTTGACTGGAAGCT	0.767546	0	0
MIMAT0000692&MI0000749&hsa-miR-30e-5p&offsets|0|0|TGTAAACATCCTTGACTGGAAG	MIMAT0000692&MI0000749&hsa-miR-30e-5p&offsets|0|-1|TGTAAACATCCTTGACTGGAA	0.751951	0	0
MIMAT0000692&MI0000749&hsa-miR-30e-5p&offsets|0|-2|TGTAAACATCCTTGACTGGA	MIMAT0000693&MI0000749&hsa-miR-30e-3p&offsets|0|-5,MIMAT0000088&MI0000088&hsa-miR-30a-3p&offsets|0|-5|CTTTCAGTCGGATGTTT	0.785079	0	0
MIMAT0000692&MI0000749&hsa-miR-30e-5p&offsets|0|-2|TGTAAACATCCTTGACTGGA	MIMAT0000418&MI0000439&hsa-miR-23b-3p&offsets|0|-2|ATCACATTGCCAGGGATTA	0.774141	0	0
MIMAT0000692&MI0000749&hsa-miR-30e-5p&offsets|0|-2|TGTAAACATCCTTGACTGGA	MIMAT0000078&MI0000079&hsa-miR-23a-3p&offsets|0|-3,MIMAT0000418&MI0000439&hsa-miR-23b-3p&offsets|0|-3|ATCACATTGCCAGGGATT	0.805411	0	0
MIMAT0000692&MI0000749&hsa-miR-30e-5p&offsets|0|-2|TGTAAACATCCTTGACTGGA	MIMAT0000692&MI0000749&hsa-miR-30e-5p&offsets|+1|-2|GTAAACATCCTTGACTGGA	0.781359	0	0
MIMAT0000692&MI0000749&hsa-miR-30e-5p&offsets|0|-2|TGTAAACATCCTTGACTGGA	MIMAT0000692&MI0000749&hsa-miR-30e-5p&offsets|0|-3|TGTAAACATCCTTGACTGG	0.860687	0	0
MIMAT0000692&MI0000749&hsa-miR-30e-5p&offsets|0|-2|TGTAAACATCCTTGACTGGA	MIMAT0000692&MI0000749&hsa-miR-30e-5p&offsets|0|-4|TGTAAACATCCTTGACTG	0.863854	0	0
MIMAT0000692&MI0000749&hsa-miR-30e-5p&offsets|0|-2|TGTAAACATCCTTGACTGGA	MIMAT0000432&MI0000457&hsa-miR-141-3p&offsets|0|-4|TAACACTGTCTGGTAAAG	0.805589	0	0
MIMAT0000692&MI0000749&hsa-miR-30e-5p&offsets|0|-2|TGTAAACATCCTTGACTGGA	MIMAT0000078&MI0000079&hsa-miR-23a-3p&offsets|0|-3,MIMAT0000418&MI0000439&hsa-miR-23b-3p&offsets|0|-3|ATCACATTGCCAGGGATT.1	0.805411	0	0
MIMAT0000692&MI0000749&hsa-miR-30e-5p&offsets|0|-2|TGTAAACATCCTTGACTGGA	MIMAT0000423&MI0000446&hsa-miR-125b-5p&offsets|0|-3,MIMAT0000423&MI0000470&hsa-miR-125b-5p&offsets|0|-3|TCCCTGAGACCCTAACTTG	0.792019	0	0
MIMAT0000692&MI0000749&hsa-miR-30e-5p&offsets|0|-2|TGTAAACATCCTTGACTGGA	MIMAT0000231&MI0000281&hsa-miR-199a-5p&offsets|0|-3,MIMAT0000231&MI0000242&hsa-miR-199a-5p&offsets|0|-3|CCCAGTGTTCAGACTACCTG	0.776557	0	0
MIMAT0000692&MI0000749&hsa-miR-30e-5p&offsets|0|-2|TGTAAACATCCTTGACTGGA	MIMAT0000097&MI0000101&hsa-miR-99a-5p&offsets|0|-2|AACCCGTAGATCCGATCTTG	0.752088	0	0
MIMAT0000692&MI0000749&hsa-miR-30e-5p&offsets|0|-2|TGTAAACATCCTTGACTGGA	MIMAT0000097&MI0000101&hsa-miR-99a-5p&offsets|0|-3|AACCCGTAGATCCGATCTT	0.78589	0	0
MIMAT0000692&MI0000749&hsa-miR-30e-5p&offsets|0|-2|TGTAAACATCCTTGACTGGA	MIMAT0000232&MI0000281&hsa-miR-199a-3p&offsets|0|-3,MIMAT0000232&MI0000242&hsa-miR-199a-3p&offsets|0|-3,MIMAT0004563&MI0000282&hsa-miR-199b-3p&offsets|0|-3|ACAGTAGTCTGCACATTGG	0.78578	0	0
MIMAT0000692&MI0000749&hsa-miR-30e-5p&offsets|0|-2|TGTAAACATCCTTGACTGGA	MIMAT0000232&MI0000281&hsa-miR-199a-3p&offsets|0|-4,MIMAT0000232&MI0000242&hsa-miR-199a-3p&offsets|0|-4,MIMAT0004563&MI0000282&hsa-miR-199b-3p&offsets|0|-4|ACAGTAGTCTGCACATTG	0.753378	0	0
MIMAT0000692&MI0000749&hsa-miR-30e-5p&offsets|+1|-2|GTAAACATCCTTGACTGGA	MIMAT0000692&MI0000749&hsa-miR-30e-5p&offsets|0|-2|TGTAAACATCCTTGACTGGA	0.781359	0	0
MIMAT0000692&MI0000749&hsa-miR-30e-5p&offsets|+1|-2|GTAAACATCCTTGACTGGA	MIMAT0000232&MI0000281&hsa-miR-199a-3p&offsets|+1|-2,MIMAT0000232&MI0000242&hsa-miR-199a-3p&offsets|+1|-2,MIMAT0004563&MI0000282&hsa-miR-199b-3p&offsets|+1|-2|CAGTAGTCTGCACATTGGT	0.763116	0	0
MIMAT0000692&MI0000749&hsa-miR-30e-5p&offsets|0|-3|TGTAAACATCCTTGACTGG	MIMAT0000088&MI0000088&hsa-miR-30a-3p&offsets|0|-3|CTTTCAGTCGGATGTTTGC	0.810858	0	0
MIMAT0000692&MI0000749&hsa-miR-30e-5p&offsets|0|-3|TGTAAACATCCTTGACTGG	MIMAT0000088&MI0000088&hsa-miR-30a-3p&offsets|+1|-3|TTTCAGTCGGATGTTTGC	0.80691	0	0
MIMAT0000692&MI0000749&hsa-miR-30e-5p&offsets|0|-3|TGTAAACATCCTTGACTGG	MIMAT0000693&MI0000749&hsa-miR-30e-3p&offsets|0|-5,MIMAT0000088&MI0000088&hsa-miR-30a-3p&offsets|0|-5|CTTTCAGTCGGATGTTT	0.79281	0	0
MIMAT0000692&MI0000749&hsa-miR-30e-5p&offsets|0|-3|TGTAAACATCCTTGACTGG	MIMAT0000078&MI0000079&hsa-miR-23a-3p&offsets|0|-3,MIMAT0000418&MI0000439&hsa-miR-23b-3p&offsets|0|-3|ATCACATTGCCAGGGATT	0.791975	0	0
MIMAT0000692&MI0000749&hsa-miR-30e-5p&offsets|0|-3|TGTAAACATCCTTGACTGG	MIMAT0000692&MI0000749&hsa-miR-30e-5p&offsets|0|-2|TGTAAACATCCTTGACTGGA	0.860687	0	0
MIMAT0000692&MI0000749&hsa-miR-30e-5p&offsets|0|-3|TGTAAACATCCTTGACTGG	MIMAT0000692&MI0000749&hsa-miR-30e-5p&offsets|+1|-3|GTAAACATCCTTGACTGG	0.831635	0	0
MIMAT0000692&MI0000749&hsa-miR-30e-5p&offsets|0|-3|TGTAAACATCCTTGACTGG	MIMAT0000692&MI0000749&hsa-miR-30e-5p&offsets|0|-4|TGTAAACATCCTTGACTG	0.779261	0	0
MIMAT0000692&MI0000749&hsa-miR-30e-5p&offsets|0|-3|TGTAAACATCCTTGACTGG	MIMAT0000432&MI0000457&hsa-miR-141-3p&offsets|0|-4|TAACACTGTCTGGTAAAG	0.792457	0	0
MIMAT0000692&MI0000749&hsa-miR-30e-5p&offsets|0|-3|TGTAAACATCCTTGACTGG	MIMAT0000078&MI0000079&hsa-miR-23a-3p&offsets|0|-3,MIMAT0000418&MI0000439&hsa-miR-23b-3p&offsets|0|-3|ATCACATTGCCAGGGATT.1	0.791975	0	0
MIMAT0000692&MI0000749&hsa-miR-30e-5p&offsets|0|-3|TGTAAACATCCTTGACTGG	MIMAT0000423&MI0000446&hsa-miR-125b-5p&offsets|0|-3,MIMAT0000423&MI0000470&hsa-miR-125b-5p&offsets|0|-3|TCCCTGAGACCCTAACTTG	0.755072	0	0
MIMAT0000692&MI0000749&hsa-miR-30e-5p&offsets|0|+1|TGTAAACATCCTTGACTGGAAGC	MIMAT0000692&MI0000749&hsa-miR-30e-5p&offsets|0|+2|TGTAAACATCCTTGACTGGAAGCT	0.882826	0	0
MIMAT0000692&MI0000749&hsa-miR-30e-5p&offsets|+1|+3|GTAAACATCCTTGACTGGAAGCTG	MIMAT0000692&MI0000749&hsa-miR-30e-5p&offsets|+1|+2|GTAAACATCCTTGACTGGAAGCT	0.907905	0	0
MIMAT0000692&MI0000749&hsa-miR-30e-5p&offsets|+1|+3|GTAAACATCCTTGACTGGAAGCTG	MIMAT0000692&MI0000749&hsa-miR-30e-5p&offsets|0|+2|TGTAAACATCCTTGACTGGAAGCT	0.771494	0	0
MIMAT0000692&MI0000749&hsa-miR-30e-5p&offsets|+1|+3|GTAAACATCCTTGACTGGAAGCTG	MIMAT0000692&MI0000749&hsa-miR-30e-5p&offsets|+1|+4|GTAAACATCCTTGACTGGAAGCTGT	0.913614	0	0
MIMAT0000692&MI0000749&hsa-miR-30e-5p&offsets|+1|+3|GTAAACATCCTTGACTGGAAGCTG	MIMAT0004515&MI0000107&hsa-miR-29b-2-5p&offsets|0|+1|CTGGTTTCACATGGTGGCTTAGA	0.793436	0	0
MIMAT0000692&MI0000749&hsa-miR-30e-5p&offsets|+1|+3|GTAAACATCCTTGACTGGAAGCTG	MI0000809&hsa-mir-151a&coords|8|-|141742721|141742743|CTCGAGGAGCTCACAGTCTAGTA	0.790791	0	0
MIMAT0000692&MI0000749&hsa-miR-30e-5p&offsets|+1|+2|GTAAACATCCTTGACTGGAAGCT	MIMAT0000692&MI0000749&hsa-miR-30e-5p&offsets|+1|+3|GTAAACATCCTTGACTGGAAGCTG	0.907905	0	0
MIMAT0000692&MI0000749&hsa-miR-30e-5p&offsets|+1|+2|GTAAACATCCTTGACTGGAAGCT	MIMAT0000692&MI0000749&hsa-miR-30e-5p&offsets|0|+2|TGTAAACATCCTTGACTGGAAGCT	0.829515	0	0
MIMAT0000692&MI0000749&hsa-miR-30e-5p&offsets|+1|+2|GTAAACATCCTTGACTGGAAGCT	MIMAT0000692&MI0000749&hsa-miR-30e-5p&offsets|+1|+4|GTAAACATCCTTGACTGGAAGCTGT	0.801812	0	0
MIMAT0000692&MI0000749&hsa-miR-30e-5p&offsets|+1|+2|GTAAACATCCTTGACTGGAAGCT	MIMAT0000692&MI0000749&hsa-miR-30e-5p&offsets|+1|+1|GTAAACATCCTTGACTGGAAGC	0.819811	0	0
MIMAT0000692&MI0000749&hsa-miR-30e-5p&offsets|+1|+2|GTAAACATCCTTGACTGGAAGCT	MI0000809&hsa-mir-151a&coords|8|-|141742721|141742743|CTCGAGGAGCTCACAGTCTAGTA	0.820432	0	0
MIMAT0000692&MI0000749&hsa-miR-30e-5p&offsets|+1|+2|GTAAACATCCTTGACTGGAAGCT	MIMAT0004673&MI0000735&hsa-miR-29c-5p&offsets|+2|+2|ACCGATTTCTCCTGGTGTTCAG	0.828172	0	0
MIMAT0000692&MI0000749&hsa-miR-30e-5p&offsets|0|+2|TGTAAACATCCTTGACTGGAAGCT	MIMAT0000692&MI0000749&hsa-miR-30e-5p&offsets|0|0|TGTAAACATCCTTGACTGGAAG	0.767546	0	0
MIMAT0000692&MI0000749&hsa-miR-30e-5p&offsets|0|+2|TGTAAACATCCTTGACTGGAAGCT	MIMAT0000692&MI0000749&hsa-miR-30e-5p&offsets|0|+1|TGTAAACATCCTTGACTGGAAGC	0.882826	0	0
MIMAT0000692&MI0000749&hsa-miR-30e-5p&offsets|0|+2|TGTAAACATCCTTGACTGGAAGCT	MIMAT0000692&MI0000749&hsa-miR-30e-5p&offsets|+1|+3|GTAAACATCCTTGACTGGAAGCTG	0.771494	0	0
MIMAT0000692&MI0000749&hsa-miR-30e-5p&offsets|0|+2|TGTAAACATCCTTGACTGGAAGCT	MIMAT0000692&MI0000749&hsa-miR-30e-5p&offsets|+1|+2|GTAAACATCCTTGACTGGAAGCT	0.829515	0	0
MIMAT0000692&MI0000749&hsa-miR-30e-5p&offsets|0|+2|TGTAAACATCCTTGACTGGAAGCT	MIMAT0000432&MI0000457&hsa-miR-141-3p&offsets|0|+2|TAACACTGTCTGGTAAAGATGGCT	0.758105	0	0
MIMAT0000692&MI0000749&hsa-miR-30e-5p&offsets|0|+2|TGTAAACATCCTTGACTGGAAGCT	MIMAT0000073&MI0000073&hsa-miR-19a-3p&offsets|0|0|TGTGCAAATCTATGCAAAACTGA	0.785293	0	0
MIMAT0000692&MI0000749&hsa-miR-30e-5p&offsets|0|-1|TGTAAACATCCTTGACTGGAA	MIMAT0000692&MI0000749&hsa-miR-30e-5p&offsets|0|0|TGTAAACATCCTTGACTGGAAG	0.751951	0	0
MIMAT0000692&MI0000749&hsa-miR-30e-5p&offsets|0|-1|TGTAAACATCCTTGACTGGAA	MIMAT0004584&MI0000433&hsa-let-7g-3p&offsets|0|0|CTGTACAGGCCACTGCCTTGC	0.816643	0	0
MIMAT0000692&MI0000749&hsa-miR-30e-5p&offsets|0|-1|TGTAAACATCCTTGACTGGAA	MIMAT0004599&MI0000459&hsa-miR-143-5p&offsets|0|-1|GGTGCAGTGCTGCATCTCTGG	0.755034	0	0
MIMAT0000692&MI0000749&hsa-miR-30e-5p&offsets|0|-1|TGTAAACATCCTTGACTGGAA	MIMAT0000222&MI0000234&hsa-miR-192-5p&offsets|0|0|CTGACCTATGAATTGACAGCC	0.757485	0	0
MIMAT0000692&MI0000749&hsa-miR-30e-5p&offsets|0|-1|TGTAAACATCCTTGACTGGAA	MIMAT0000760&MI0000812&hsa-miR-331-3p&offsets|0|-1|GCCCCTGGGCCTATCCTAGA	0.756398	0	0
MIMAT0000692&MI0000749&hsa-miR-30e-5p&offsets|+1|+4|GTAAACATCCTTGACTGGAAGCTGT	MIMAT0000435&MI0000459&hsa-miR-143-3p&offsets|0|-2|TGAGATGAAGCACTGTAGC	-0.774978	0	0
MIMAT0000692&MI0000749&hsa-miR-30e-5p&offsets|+1|+4|GTAAACATCCTTGACTGGAAGCTGT	MIMAT0000435&MI0000459&hsa-miR-143-3p&offsets|0|-1|TGAGATGAAGCACTGTAGCT	-0.796077	0	0
MIMAT0000692&MI0000749&hsa-miR-30e-5p&offsets|+1|+4|GTAAACATCCTTGACTGGAAGCTGT	MIMAT0000259&MI0000272&hsa-miR-182-5p&offsets|0|+1|TTTGGCAATGGTAGAACTCACACTG	0.773295	0	0
MIMAT0000692&MI0000749&hsa-miR-30e-5p&offsets|+1|+4|GTAAACATCCTTGACTGGAAGCTGT	MIMAT0000692&MI0000749&hsa-miR-30e-5p&offsets|+1|+3|GTAAACATCCTTGACTGGAAGCTG	0.913614	0	0
MIMAT0000692&MI0000749&hsa-miR-30e-5p&offsets|+1|+4|GTAAACATCCTTGACTGGAAGCTGT	MIMAT0000692&MI0000749&hsa-miR-30e-5p&offsets|+1|+2|GTAAACATCCTTGACTGGAAGCT	0.801812	0	0
MIMAT0000692&MI0000749&hsa-miR-30e-5p&offsets|+1|+4|GTAAACATCCTTGACTGGAAGCTGT	MIMAT0004515&MI0000107&hsa-miR-29b-2-5p&offsets|0|+1|CTGGTTTCACATGGTGGCTTAGA	0.785209	0	0
MIMAT0000692&MI0000749&hsa-miR-30e-5p&offsets|+1|+4|GTAAACATCCTTGACTGGAAGCTGT	MIMAT0000092&MI0000093&hsa-miR-92a-3p&offsets|0|+2|TATTGCACTTGTCCCGGCCTGTTG	0.755374	0	0
MIMAT0000692&MI0000749&hsa-miR-30e-5p&offsets|+1|+4|GTAAACATCCTTGACTGGAAGCTGT	MIMAT0002871&MI0003184&hsa-miR-500a-3p&offsets|0|+1|ATGCACCTGGGCAAGGATTCTGA	0.778485	0	0
MIMAT0000692&MI0000749&hsa-miR-30e-5p&offsets|+1|+4|GTAAACATCCTTGACTGGAAGCTGT	MI0000809&hsa-mir-151a&coords|8|-|141742721|141742743|CTCGAGGAGCTCACAGTCTAGTA	0.758715	0	0
MIMAT0000692&MI0000749&hsa-miR-30e-5p&offsets|+1|+4|GTAAACATCCTTGACTGGAAGCTGT	MIMAT0000093&MI0000095&hsa-miR-93-5p&offsets|0|0|CAAAGTGCTGTTCGTGCAGGTAG	0.789151	0	0
MIMAT0000692&MI0000749&hsa-miR-30e-5p&offsets|+1|+1|GTAAACATCCTTGACTGGAAGC	MIMAT0000692&MI0000749&hsa-miR-30e-5p&offsets|+1|+2|GTAAACATCCTTGACTGGAAGCT	0.819811	0	0
MIMAT0000692&MI0000749&hsa-miR-30e-5p&offsets|+1|-3|GTAAACATCCTTGACTGG	MIMAT0000435&MI0000459&hsa-miR-143-3p&offsets|0|-2|TGAGATGAAGCACTGTAGC	0.76749	0	0
MIMAT0000692&MI0000749&hsa-miR-30e-5p&offsets|+1|-3|GTAAACATCCTTGACTGG	MIMAT0000435&MI0000459&hsa-miR-143-3p&offsets|0|-3|TGAGATGAAGCACTGTAG	0.813169	0	0
MIMAT0000692&MI0000749&hsa-miR-30e-5p&offsets|+1|-3|GTAAACATCCTTGACTGG	MIMAT0000435&MI0000459&hsa-miR-143-3p&offsets|+3|0|GATGAAGCACTGTAGCTC	0.752793	0	0
MIMAT0000692&MI0000749&hsa-miR-30e-5p&offsets|+1|-3|GTAAACATCCTTGACTGG	MIMAT0000435&MI0000459&hsa-miR-143-3p&offsets|+3|-1|GATGAAGCACTGTAGCT	0.803051	0	0
MIMAT0000692&MI0000749&hsa-miR-30e-5p&offsets|+1|-3|GTAAACATCCTTGACTGG	MIMAT0000435&MI0000459&hsa-miR-143-3p&offsets|+4|+1|ATGAAGCACTGTAGCTCA	0.773596	0	0
MIMAT0000692&MI0000749&hsa-miR-30e-5p&offsets|+1|-3|GTAAACATCCTTGACTGG	MIMAT0000435&MI0000459&hsa-miR-143-3p&offsets|-1|-3|CTGAGATGAAGCACTGTAG	0.820408	0	0
MIMAT0000692&MI0000749&hsa-miR-30e-5p&offsets|+1|-3|GTAAACATCCTTGACTGG	MIMAT0000435&MI0000459&hsa-miR-143-3p&offsets|0|-4|TGAGATGAAGCACTGTA	0.764267	0	0
MIMAT0000692&MI0000749&hsa-miR-30e-5p&offsets|+1|-3|GTAAACATCCTTGACTGG	MIMAT0000435&MI0000459&hsa-miR-143-3p&offsets|+3|+1|GATGAAGCACTGTAGCTCA	0.779162	0	0
MIMAT0000692&MI0000749&hsa-miR-30e-5p&offsets|+1|-3|GTAAACATCCTTGACTGG	MIMAT0000435&MI0000459&hsa-miR-143-3p&offsets|-1|-5|CTGAGATGAAGCACTGT	0.77968	0	0
MIMAT0000692&MI0000749&hsa-miR-30e-5p&offsets|+1|-3|GTAAACATCCTTGACTGG	MIMAT0000435&MI0000459&hsa-miR-143-3p&offsets|+4|0|ATGAAGCACTGTAGCTC	0.773843	0	0
MIMAT0000692&MI0000749&hsa-miR-30e-5p&offsets|+1|-3|GTAAACATCCTTGACTGG	MIMAT0000435&MI0000459&hsa-miR-143-3p&offsets|+4|-1|ATGAAGCACTGTAGCT	0.768807	0	0
MIMAT0000692&MI0000749&hsa-miR-30e-5p&offsets|+1|-3|GTAAACATCCTTGACTGG	MIMAT0000088&MI0000088&hsa-miR-30a-3p&offsets|0|-3|CTTTCAGTCGGATGTTTGC	0.836982	0	0
MIMAT0000692&MI0000749&hsa-miR-30e-5p&offsets|+1|-3|GTAAACATCCTTGACTGG	MIMAT0000088&MI0000088&hsa-miR-30a-3p&offsets|+1|-3|TTTCAGTCGGATGTTTGC	0.837912	0	0
MIMAT0000692&MI0000749&hsa-miR-30e-5p&offsets|+1|-3|GTAAACATCCTTGACTGG	MIMAT0000693&MI0000749&hsa-miR-30e-3p&offsets|0|-5,MIMAT0000088&MI0000088&hsa-miR-30a-3p&offsets|0|-5|CTTTCAGTCGGATGTTT	0.82398	0	0
MIMAT0000692&MI0000749&hsa-miR-30e-5p&offsets|+1|-3|GTAAACATCCTTGACTGG	MIMAT0000078&MI0000079&hsa-miR-23a-3p&offsets|0|-3,MIMAT0000418&MI0000439&hsa-miR-23b-3p&offsets|0|-3|ATCACATTGCCAGGGATT	0.767684	0	0
MIMAT0000692&MI0000749&hsa-miR-30e-5p&offsets|+1|-3|GTAAACATCCTTGACTGG	MIMAT0000692&MI0000749&hsa-miR-30e-5p&offsets|0|-3|TGTAAACATCCTTGACTGG	0.831635	0	0
MIMAT0000692&MI0000749&hsa-miR-30e-5p&offsets|+1|-3|GTAAACATCCTTGACTGG	MIMAT0000278&MI0000298&hsa-miR-221-3p&offsets|0|-4|AGCTACATTGTCTGCTGGG	0.781144	0	0
MIMAT0000692&MI0000749&hsa-miR-30e-5p&offsets|+1|-3|GTAAACATCCTTGACTGG	MIMAT0000078&MI0000079&hsa-miR-23a-3p&offsets|0|-3,MIMAT0000418&MI0000439&hsa-miR-23b-3p&offsets|0|-3|ATCACATTGCCAGGGATT.1	0.767684	0	0
MIMAT0000692&MI0000749&hsa-miR-30e-5p&offsets|+1|-1|GTAAACATCCTTGACTGGAA	MIMAT0000692&MI0000749&hsa-miR-30e-5p&offsets|+1|0|GTAAACATCCTTGACTGGAAG	0.822524	0	0
MIMAT0000692&MI0000749&hsa-miR-30e-5p&offsets|+1|-1|GTAAACATCCTTGACTGGAA	MIMAT0004584&MI0000433&hsa-let-7g-3p&offsets|0|0|CTGTACAGGCCACTGCCTTGC	0.783636	0	0
MIMAT0000692&MI0000749&hsa-miR-30e-5p&offsets|+1|-1|GTAAACATCCTTGACTGGAA	MIMAT0000232&MI0000281&hsa-miR-199a-3p&offsets|+1|-2,MIMAT0000232&MI0000242&hsa-miR-199a-3p&offsets|+1|-2,MIMAT0004563&MI0000282&hsa-miR-199b-3p&offsets|+1|-2|CAGTAGTCTGCACATTGGT	0.765578	0	0
MIMAT0000692&MI0000749&hsa-miR-30e-5p&offsets|0|-4|TGTAAACATCCTTGACTG	MIMAT0000078&MI0000079&hsa-miR-23a-3p&offsets|0|-3,MIMAT0000418&MI0000439&hsa-miR-23b-3p&offsets|0|-3|ATCACATTGCCAGGGATT	0.800548	0	0
MIMAT0000692&MI0000749&hsa-miR-30e-5p&offsets|0|-4|TGTAAACATCCTTGACTG	MIMAT0000692&MI0000749&hsa-miR-30e-5p&offsets|0|-2|TGTAAACATCCTTGACTGGA	0.863854	0	0
MIMAT0000692&MI0000749&hsa-miR-30e-5p&offsets|0|-4|TGTAAACATCCTTGACTG	MIMAT0000692&MI0000749&hsa-miR-30e-5p&offsets|0|-3|TGTAAACATCCTTGACTGG	0.779261	0	0
MIMAT0000692&MI0000749&hsa-miR-30e-5p&offsets|0|-4|TGTAAACATCCTTGACTG	MIMAT0000432&MI0000457&hsa-miR-141-3p&offsets|0|-4|TAACACTGTCTGGTAAAG	0.762648	0	0
MIMAT0000692&MI0000749&hsa-miR-30e-5p&offsets|0|-4|TGTAAACATCCTTGACTG	MIMAT0000078&MI0000079&hsa-miR-23a-3p&offsets|0|-3,MIMAT0000418&MI0000439&hsa-miR-23b-3p&offsets|0|-3|ATCACATTGCCAGGGATT.1	0.800548	0	0
MIMAT0000692&MI0000749&hsa-miR-30e-5p&offsets|0|-4|TGTAAACATCCTTGACTG	MIMAT0000423&MI0000446&hsa-miR-125b-5p&offsets|0|-3,MIMAT0000423&MI0000470&hsa-miR-125b-5p&offsets|0|-3|TCCCTGAGACCCTAACTTG	0.774237	0	0
MIMAT0000692&MI0000749&hsa-miR-30e-5p&offsets|0|-4|TGTAAACATCCTTGACTG	MIMAT0000097&MI0000101&hsa-miR-99a-5p&offsets|0|-3|AACCCGTAGATCCGATCTT	0.782168	0	0
MIMAT0000692&MI0000749&hsa-miR-30e-5p&offsets|0|-4|TGTAAACATCCTTGACTG	MIMAT0000097&MI0000101&hsa-miR-99a-5p&offsets|0|-4|AACCCGTAGATCCGATCT	0.793273	0	0
MIMAT0000692&MI0000749&hsa-miR-30e-5p&offsets|0|-4|TGTAAACATCCTTGACTG	MIMAT0000232&MI0000281&hsa-miR-199a-3p&offsets|0|-3,MIMAT0000232&MI0000242&hsa-miR-199a-3p&offsets|0|-3,MIMAT0004563&MI0000282&hsa-miR-199b-3p&offsets|0|-3|ACAGTAGTCTGCACATTGG	0.75966	0	0
MIMAT0004926&MI0005543&hsa-miR-708-5p&offsets|0|-1|AAGGAGCTTACAATCTAGCTGG	MIMAT0004926&MI0005543&hsa-miR-708-5p&offsets|0|0|AAGGAGCTTACAATCTAGCTGGG	0.807388	0	0
MIMAT0004926&MI0005543&hsa-miR-708-5p&offsets|0|-1|AAGGAGCTTACAATCTAGCTGG	MIMAT0004927&MI0005543&hsa-miR-708-3p&offsets|+1|+1|AACTAGACTGTGAGCTTCTAGA	0.774906	0	0
MIMAT0004926&MI0005543&hsa-miR-708-5p&offsets|0|0|AAGGAGCTTACAATCTAGCTGGG	MIMAT0004926&MI0005543&hsa-miR-708-5p&offsets|0|-1|AAGGAGCTTACAATCTAGCTGG	0.807388	0	0
MIMAT0004550&MI0000254&hsa-miR-30c-2-3p&offsets|0|+1|CTGGGAGAAGGCTGTTTACTCTT	MIMAT0000088&MI0000088&hsa-miR-30a-3p&offsets|+1|+1|TTTCAGTCGGATGTTTGCAGCT	0.817248	0	0
MIMAT0004550&MI0000254&hsa-miR-30c-2-3p&offsets|0|+1|CTGGGAGAAGGCTGTTTACTCTT	MIMAT0000088&MI0000088&hsa-miR-30a-3p&offsets|0|+1|CTTTCAGTCGGATGTTTGCAGCT	0.835251	0	0
MIMAT0004550&MI0000254&hsa-miR-30c-2-3p&offsets|0|+1|CTGGGAGAAGGCTGTTTACTCTT	MIMAT0004550&MI0000254&hsa-miR-30c-2-3p&offsets|0|0|CTGGGAGAAGGCTGTTTACTCT	0.789838	0	0
MIMAT0004550&MI0000254&hsa-miR-30c-2-3p&offsets|0|0|CTGGGAGAAGGCTGTTTACTCT	MIMAT0000088&MI0000088&hsa-miR-30a-3p&offsets|0|0|CTTTCAGTCGGATGTTTGCAGC	0.783552	0	0
MIMAT0004550&MI0000254&hsa-miR-30c-2-3p&offsets|0|0|CTGGGAGAAGGCTGTTTACTCT	MIMAT0000088&MI0000088&hsa-miR-30a-3p&offsets|+1|0|TTTCAGTCGGATGTTTGCAGC	0.768943	0	0
MIMAT0004550&MI0000254&hsa-miR-30c-2-3p&offsets|0|0|CTGGGAGAAGGCTGTTTACTCT	MIMAT0004550&MI0000254&hsa-miR-30c-2-3p&offsets|0|+1|CTGGGAGAAGGCTGTTTACTCTT	0.789838	0	0
MIMAT0004584&MI0000433&hsa-let-7g-3p&offsets|0|0|CTGTACAGGCCACTGCCTTGC	MIMAT0000692&MI0000749&hsa-miR-30e-5p&offsets|+1|0|GTAAACATCCTTGACTGGAAG	0.843132	0	0
MIMAT0004584&MI0000433&hsa-let-7g-3p&offsets|0|0|CTGTACAGGCCACTGCCTTGC	MIMAT0000692&MI0000749&hsa-miR-30e-5p&offsets|0|-1|TGTAAACATCCTTGACTGGAA	0.816643	0	0
MIMAT0004584&MI0000433&hsa-let-7g-3p&offsets|0|0|CTGTACAGGCCACTGCCTTGC	MIMAT0000692&MI0000749&hsa-miR-30e-5p&offsets|+1|-1|GTAAACATCCTTGACTGGAA	0.783636	0	0
MIMAT0004584&MI0000433&hsa-let-7g-3p&offsets|0|0|CTGTACAGGCCACTGCCTTGC	MIMAT0004784&MI0003513&hsa-miR-455-3p&offsets|0|0|GCAGTCCATGGGCATATACAC	0.788595	0	0
MIMAT0004584&MI0000433&hsa-let-7g-3p&offsets|0|0|CTGTACAGGCCACTGCCTTGC	MIMAT0004784&MI0003513&hsa-miR-455-3p&offsets|0|-1|GCAGTCCATGGGCATATACA	0.824397	0	0
MIMAT0004584&MI0000433&hsa-let-7g-3p&offsets|0|0|CTGTACAGGCCACTGCCTTGC	MIMAT0000448&MI0000475&hsa-miR-136-5p&offsets|0|-2|ACTCCATTTGTTTTGATGATG	0.769959	0	0
MIMAT0004584&MI0000433&hsa-let-7g-3p&offsets|0|0|CTGTACAGGCCACTGCCTTGC	MIMAT0004599&MI0000459&hsa-miR-143-5p&offsets|0|-1|GGTGCAGTGCTGCATCTCTGG	0.766045	0	0
MIMAT0004584&MI0000433&hsa-let-7g-3p&offsets|0|0|CTGTACAGGCCACTGCCTTGC	MIMAT0000222&MI0000234&hsa-miR-192-5p&offsets|0|0|CTGACCTATGAATTGACAGCC	0.757203	0	0
MIMAT0004584&MI0000433&hsa-let-7g-3p&offsets|0|0|CTGTACAGGCCACTGCCTTGC	MIMAT0000232&MI0000281&hsa-miR-199a-3p&offsets|+1|-2,MIMAT0000232&MI0000242&hsa-miR-199a-3p&offsets|+1|-2,MIMAT0004563&MI0000282&hsa-miR-199b-3p&offsets|+1|-2|CAGTAGTCTGCACATTGGT	0.799064	0	0
MIMAT0004584&MI0000433&hsa-let-7g-3p&offsets|0|0|CTGTACAGGCCACTGCCTTGC	MIMAT0000232&MI0000281&hsa-miR-199a-3p&offsets|+1|-1,MIMAT0000232&MI0000242&hsa-miR-199a-3p&offsets|+1|-1,MIMAT0004563&MI0000282&hsa-miR-199b-3p&offsets|+1|-1|CAGTAGTCTGCACATTGGTT	0.80046	0	0
MIMAT0004584&MI0000433&hsa-let-7g-3p&offsets|0|0|CTGTACAGGCCACTGCCTTGC	MIMAT0000232&MI0000281&hsa-miR-199a-3p&offsets|+3|-1,MIMAT0000232&MI0000242&hsa-miR-199a-3p&offsets|+3|-1,MIMAT0004563&MI0000282&hsa-miR-199b-3p&offsets|+3|-1|GTAGTCTGCACATTGGTT	0.758559	0	0
MIMAT0004584&MI0000433&hsa-let-7g-3p&offsets|0|0|CTGTACAGGCCACTGCCTTGC	MIMAT0000760&MI0000812&hsa-miR-331-3p&offsets|0|-1|GCCCCTGGGCCTATCCTAGA	0.800166	0	0
MIMAT0000432&MI0000457&hsa-miR-141-3p&offsets|0|+1|TAACACTGTCTGGTAAAGATGGC	MIMAT0000435&MI0000459&hsa-miR-143-3p&offsets|0|-2|TGAGATGAAGCACTGTAGC	-0.774316	0	0
MIMAT0000432&MI0000457&hsa-miR-141-3p&offsets|0|+1|TAACACTGTCTGGTAAAGATGGC	MIMAT0000435&MI0000459&hsa-miR-143-3p&offsets|0|-1|TGAGATGAAGCACTGTAGCT	-0.753118	0	0
MIMAT0000432&MI0000457&hsa-miR-141-3p&offsets|0|+1|TAACACTGTCTGGTAAAGATGGC	MIMAT0000435&MI0000459&hsa-miR-143-3p&offsets|-1|-2|CTGAGATGAAGCACTGTAGC	-0.807321	0	0
MIMAT0000432&MI0000457&hsa-miR-141-3p&offsets|0|+1|TAACACTGTCTGGTAAAGATGGC	MIMAT0000435&MI0000459&hsa-miR-143-3p&offsets|+4|+1|ATGAAGCACTGTAGCTCA	-0.765508	0	0
MIMAT0000432&MI0000457&hsa-miR-141-3p&offsets|0|+1|TAACACTGTCTGGTAAAGATGGC	MIMAT0000435&MI0000459&hsa-miR-143-3p&offsets|-1|-3|CTGAGATGAAGCACTGTAG	-0.758134	0	0
MIMAT0000432&MI0000457&hsa-miR-141-3p&offsets|0|+1|TAACACTGTCTGGTAAAGATGGC	MIMAT0000435&MI0000459&hsa-miR-143-3p&offsets|+4|0|ATGAAGCACTGTAGCTC	-0.756774	0	0
MIMAT0000432&MI0000457&hsa-miR-141-3p&offsets|0|+1|TAACACTGTCTGGTAAAGATGGC	MIMAT0000432&MI0000457&hsa-miR-141-3p&offsets|0|0|TAACACTGTCTGGTAAAGATGG	0.908794	0	0
MIMAT0000432&MI0000457&hsa-miR-141-3p&offsets|0|+1|TAACACTGTCTGGTAAAGATGGC	MIMAT0000432&MI0000457&hsa-miR-141-3p&offsets|0|+2|TAACACTGTCTGGTAAAGATGGCT	0.962524	0	0
MIMAT0000432&MI0000457&hsa-miR-141-3p&offsets|0|+1|TAACACTGTCTGGTAAAGATGGC	MIMAT0000092&MI0000093&hsa-miR-92a-3p&offsets|0|+1|TATTGCACTTGTCCCGGCCTGTT	0.778163	0	0
MIMAT0000432&MI0000457&hsa-miR-141-3p&offsets|0|+1|TAACACTGTCTGGTAAAGATGGC	MIMAT0000070&MI0000071&hsa-miR-17-5p&offsets|0|+1|CAAAGTGCTTACAGTGCAGGTAGT	0.813047	0	0
MIMAT0000432&MI0000457&hsa-miR-141-3p&offsets|0|+1|TAACACTGTCTGGTAAAGATGGC	MIMAT0000070&MI0000071&hsa-miR-17-5p&offsets|0|0|CAAAGTGCTTACAGTGCAGGTAG	0.794429	0	0
MIMAT0000432&MI0000457&hsa-miR-141-3p&offsets|0|+1|TAACACTGTCTGGTAAAGATGGC	MIMAT0000073&MI0000073&hsa-miR-19a-3p&offsets|0|0|TGTGCAAATCTATGCAAAACTGA	0.772761	0	0
MIMAT0000432&MI0000457&hsa-miR-141-3p&offsets|0|+1|TAACACTGTCTGGTAAAGATGGC	MIMAT0000093&MI0000095&hsa-miR-93-5p&offsets|0|+1|CAAAGTGCTGTTCGTGCAGGTAGT	0.791046	0	0
MIMAT0000432&MI0000457&hsa-miR-141-3p&offsets|0|+1|TAACACTGTCTGGTAAAGATGGC	MIMAT0000093&MI0000095&hsa-miR-93-5p&offsets|0|0|CAAAGTGCTGTTCGTGCAGGTAG	0.785638	0	0
MIMAT0000432&MI0000457&hsa-miR-141-3p&offsets|0|+1|TAACACTGTCTGGTAAAGATGGC	MIMAT0000074&MI0000074&hsa-miR-19b-3p&offsets|0|0,MIMAT0000074&MI0000075&hsa-miR-19b-3p&offsets|0|0|TGTGCAAATCCATGCAAAACTGA	0.846204	0	0
MIMAT0000432&MI0000457&hsa-miR-141-3p&offsets|0|+1|TAACACTGTCTGGTAAAGATGGC	MIMAT0004697&MI0000809&hsa-miR-151a-5p&offsets|0|+2|TCGAGGAGCTCACAGTCTAGTAT	0.756191	0	0
MIMAT0000432&MI0000457&hsa-miR-141-3p&offsets|0|+1|TAACACTGTCTGGTAAAGATGGC	MIMAT0000075&MI0000076&hsa-miR-20a-5p&offsets|0|0|TAAAGTGCTTATAGTGCAGGTAG	0.786364	0	0
MIMAT0000432&MI0000457&hsa-miR-141-3p&offsets|0|+1|TAACACTGTCTGGTAAAGATGGC	MIMAT0000075&MI0000076&hsa-miR-20a-5p&offsets|0|+1|TAAAGTGCTTATAGTGCAGGTAGT	0.811817	0	0
MIMAT0000432&MI0000457&hsa-miR-141-3p&offsets|0|0|TAACACTGTCTGGTAAAGATGG	MIMAT0000432&MI0000457&hsa-miR-141-3p&offsets|0|+1|TAACACTGTCTGGTAAAGATGGC	0.908794	0	0
MIMAT0000432&MI0000457&hsa-miR-141-3p&offsets|0|0|TAACACTGTCTGGTAAAGATGG	MIMAT0000432&MI0000457&hsa-miR-141-3p&offsets|0|+2|TAACACTGTCTGGTAAAGATGGCT	0.843523	0	0
MIMAT0000432&MI0000457&hsa-miR-141-3p&offsets|0|0|TAACACTGTCTGGTAAAGATGG	MIMAT0000073&MI0000073&hsa-miR-19a-3p&offsets|0|0|TGTGCAAATCTATGCAAAACTGA	0.780902	0	0
MIMAT0000432&MI0000457&hsa-miR-141-3p&offsets|0|0|TAACACTGTCTGGTAAAGATGG	MIMAT0000074&MI0000074&hsa-miR-19b-3p&offsets|0|-1,MIMAT0000074&MI0000075&hsa-miR-19b-3p&offsets|0|-1|TGTGCAAATCCATGCAAAACTG	0.819719	0	0
MIMAT0000432&MI0000457&hsa-miR-141-3p&offsets|0|0|TAACACTGTCTGGTAAAGATGG	MIMAT0000074&MI0000074&hsa-miR-19b-3p&offsets|0|0,MIMAT0000074&MI0000075&hsa-miR-19b-3p&offsets|0|0|TGTGCAAATCCATGCAAAACTGA	0.809929	0	0
MIMAT0000432&MI0000457&hsa-miR-141-3p&offsets|0|-1|TAACACTGTCTGGTAAAGATG	MIMAT0000432&MI0000457&hsa-miR-141-3p&offsets|0|-2|TAACACTGTCTGGTAAAGAT	0.854124	0	0
MIMAT0000432&MI0000457&hsa-miR-141-3p&offsets|0|-2|TAACACTGTCTGGTAAAGAT	MIMAT0000432&MI0000457&hsa-miR-141-3p&offsets|0|-1|TAACACTGTCTGGTAAAGATG	0.854124	0	0
MIMAT0000432&MI0000457&hsa-miR-141-3p&offsets|0|+2|TAACACTGTCTGGTAAAGATGGCT	MIMAT0000435&MI0000459&hsa-miR-143-3p&offsets|0|-2|TGAGATGAAGCACTGTAGC	-0.816615	0	0
MIMAT0000432&MI0000457&hsa-miR-141-3p&offsets|0|+2|TAACACTGTCTGGTAAAGATGGCT	MIMAT0000435&MI0000459&hsa-miR-143-3p&offsets|0|-1|TGAGATGAAGCACTGTAGCT	-0.785949	0	0
MIMAT0000432&MI0000457&hsa-miR-141-3p&offsets|0|+2|TAACACTGTCTGGTAAAGATGGCT	MIMAT0000435&MI0000459&hsa-miR-143-3p&offsets|-1|-2|CTGAGATGAAGCACTGTAGC	-0.837413	0	0
MIMAT0000432&MI0000457&hsa-miR-141-3p&offsets|0|+2|TAACACTGTCTGGTAAAGATGGCT	MIMAT0000435&MI0000459&hsa-miR-143-3p&offsets|+4|+1|ATGAAGCACTGTAGCTCA	-0.789512	0	0
MIMAT0000432&MI0000457&hsa-miR-141-3p&offsets|0|+2|TAACACTGTCTGGTAAAGATGGCT	MIMAT0000435&MI0000459&hsa-miR-143-3p&offsets|-1|-3|CTGAGATGAAGCACTGTAG	-0.763017	0	0
MIMAT0000432&MI0000457&hsa-miR-141-3p&offsets|0|+2|TAACACTGTCTGGTAAAGATGGCT	MIMAT0000435&MI0000459&hsa-miR-143-3p&offsets|+3|+1|GATGAAGCACTGTAGCTCA	-0.770803	0	0
MIMAT0000432&MI0000457&hsa-miR-141-3p&offsets|0|+2|TAACACTGTCTGGTAAAGATGGCT	MIMAT0000435&MI0000459&hsa-miR-143-3p&offsets|+2|-1|AGATGAAGCACTGTAGCT	-0.768959	0	0
MIMAT0000432&MI0000457&hsa-miR-141-3p&offsets|0|+2|TAACACTGTCTGGTAAAGATGGCT	MIMAT0000435&MI0000459&hsa-miR-143-3p&offsets|+4|0|ATGAAGCACTGTAGCTC	-0.772213	0	0
MIMAT0000432&MI0000457&hsa-miR-141-3p&offsets|0|+2|TAACACTGTCTGGTAAAGATGGCT	MIMAT0000435&MI0000459&hsa-miR-143-3p&offsets|+4|-1|ATGAAGCACTGTAGCT	-0.755221	0	0
MIMAT0000432&MI0000457&hsa-miR-141-3p&offsets|0|+2|TAACACTGTCTGGTAAAGATGGCT	MIMAT0000692&MI0000749&hsa-miR-30e-5p&offsets|0|+2|TGTAAACATCCTTGACTGGAAGCT	0.758105	0	0
MIMAT0000432&MI0000457&hsa-miR-141-3p&offsets|0|+2|TAACACTGTCTGGTAAAGATGGCT	MIMAT0000432&MI0000457&hsa-miR-141-3p&offsets|0|+1|TAACACTGTCTGGTAAAGATGGC	0.962524	0	0
MIMAT0000432&MI0000457&hsa-miR-141-3p&offsets|0|+2|TAACACTGTCTGGTAAAGATGGCT	MIMAT0000432&MI0000457&hsa-miR-141-3p&offsets|0|0|TAACACTGTCTGGTAAAGATGG	0.843523	0	0
MIMAT0000432&MI0000457&hsa-miR-141-3p&offsets|0|+2|TAACACTGTCTGGTAAAGATGGCT	MIMAT0000092&MI0000093&hsa-miR-92a-3p&offsets|0|+1|TATTGCACTTGTCCCGGCCTGTT	0.798847	0	0
MIMAT0000432&MI0000457&hsa-miR-141-3p&offsets|0|+2|TAACACTGTCTGGTAAAGATGGCT	MIMAT0000070&MI0000071&hsa-miR-17-5p&offsets|0|+1|CAAAGTGCTTACAGTGCAGGTAGT	0.836285	0	0
MIMAT0000432&MI0000457&hsa-miR-141-3p&offsets|0|+2|TAACACTGTCTGGTAAAGATGGCT	MIMAT0000070&MI0000071&hsa-miR-17-5p&offsets|0|0|CAAAGTGCTTACAGTGCAGGTAG	0.789961	0	0
MIMAT0000432&MI0000457&hsa-miR-141-3p&offsets|0|+2|TAACACTGTCTGGTAAAGATGGCT	MIMAT0000073&MI0000073&hsa-miR-19a-3p&offsets|0|0|TGTGCAAATCTATGCAAAACTGA	0.785645	0	0
MIMAT0000432&MI0000457&hsa-miR-141-3p&offsets|0|+2|TAACACTGTCTGGTAAAGATGGCT	MIMAT0000093&MI0000095&hsa-miR-93-5p&offsets|0|+1|CAAAGTGCTGTTCGTGCAGGTAGT	0.839552	0	0
MIMAT0000432&MI0000457&hsa-miR-141-3p&offsets|0|+2|TAACACTGTCTGGTAAAGATGGCT	MIMAT0000093&MI0000095&hsa-miR-93-5p&offsets|0|0|CAAAGTGCTGTTCGTGCAGGTAG	0.81489	0	0
MIMAT0000432&MI0000457&hsa-miR-141-3p&offsets|0|+2|TAACACTGTCTGGTAAAGATGGCT	MIMAT0001413&MI0001519&hsa-miR-20b-5p&offsets|0|+1|CAAAGTGCTCATAGTGCAGGTAGT	0.776678	0	0
MIMAT0000432&MI0000457&hsa-miR-141-3p&offsets|0|+2|TAACACTGTCTGGTAAAGATGGCT	MIMAT0000074&MI0000074&hsa-miR-19b-3p&offsets|0|0,MIMAT0000074&MI0000075&hsa-miR-19b-3p&offsets|0|0|TGTGCAAATCCATGCAAAACTGA	0.87038	0	0
MIMAT0000432&MI0000457&hsa-miR-141-3p&offsets|0|+2|TAACACTGTCTGGTAAAGATGGCT	MIMAT0004697&MI0000809&hsa-miR-151a-5p&offsets|0|+2|TCGAGGAGCTCACAGTCTAGTAT	0.779188	0	0
MIMAT0000432&MI0000457&hsa-miR-141-3p&offsets|0|+2|TAACACTGTCTGGTAAAGATGGCT	MIMAT0000075&MI0000076&hsa-miR-20a-5p&offsets|0|0|TAAAGTGCTTATAGTGCAGGTAG	0.802042	0	0
MIMAT0000432&MI0000457&hsa-miR-141-3p&offsets|0|+2|TAACACTGTCTGGTAAAGATGGCT	MIMAT0000075&MI0000076&hsa-miR-20a-5p&offsets|0|+1|TAAAGTGCTTATAGTGCAGGTAGT	0.847338	0	0
MIMAT0000432&MI0000457&hsa-miR-141-3p&offsets|0|-4|TAACACTGTCTGGTAAAG	MIMAT0000318&MI0000342&hsa-miR-200b-3p&offsets|0|-4|TAATACTGCCTGGTAATG	0.756248	0	0
MIMAT0000432&MI0000457&hsa-miR-141-3p&offsets|0|-4|TAACACTGTCTGGTAAAG	MIMAT0000693&MI0000749&hsa-miR-30e-3p&offsets|0|-5,MIMAT0000088&MI0000088&hsa-miR-30a-3p&offsets|0|-5|CTTTCAGTCGGATGTTT	0.75157	0	0
MIMAT0000432&MI0000457&hsa-miR-141-3p&offsets|0|-4|TAACACTGTCTGGTAAAG	MIMAT0000078&MI0000079&hsa-miR-23a-3p&offsets|0|-3,MIMAT0000418&MI0000439&hsa-miR-23b-3p&offsets|0|-3|ATCACATTGCCAGGGATT	0.7594	0	0
MIMAT0000432&MI0000457&hsa-miR-141-3p&offsets|0|-4|TAACACTGTCTGGTAAAG	MIMAT0000692&MI0000749&hsa-miR-30e-5p&offsets|0|-2|TGTAAACATCCTTGACTGGA	0.805589	0	0
MIMAT0000432&MI0000457&hsa-miR-141-3p&offsets|0|-4|TAACACTGTCTGGTAAAG	MIMAT0000692&MI0000749&hsa-miR-30e-5p&offsets|0|-3|TGTAAACATCCTTGACTGG	0.792457	0	0
MIMAT0000432&MI0000457&hsa-miR-141-3p&offsets|0|-4|TAACACTGTCTGGTAAAG	MIMAT0000692&MI0000749&hsa-miR-30e-5p&offsets|0|-4|TGTAAACATCCTTGACTG	0.762648	0	0
MIMAT0000432&MI0000457&hsa-miR-141-3p&offsets|0|-4|TAACACTGTCTGGTAAAG	MIMAT0000092&MI0000093&hsa-miR-92a-3p&offsets|0|-2,MIMAT0000092&MI0000094&hsa-miR-92a-3p&offsets|0|-2|TATTGCACTTGTCCCGGCCT	0.782774	0	0
MIMAT0000432&MI0000457&hsa-miR-141-3p&offsets|0|-4|TAACACTGTCTGGTAAAG	MIMAT0000078&MI0000079&hsa-miR-23a-3p&offsets|0|-3,MIMAT0000418&MI0000439&hsa-miR-23b-3p&offsets|0|-3|ATCACATTGCCAGGGATT.1	0.7594	0	0
MIMAT0000432&MI0000457&hsa-miR-141-3p&offsets|0|-4|TAACACTGTCTGGTAAAG	MIMAT0000423&MI0000446&hsa-miR-125b-5p&offsets|0|-3,MIMAT0000423&MI0000470&hsa-miR-125b-5p&offsets|0|-3|TCCCTGAGACCCTAACTTG	0.767893	0	0
MIMAT0000432&MI0000457&hsa-miR-141-3p&offsets|0|-4|TAACACTGTCTGGTAAAG	MIMAT0000434&MI0000458&hsa-miR-142-3p&offsets|+1|-5|GTAGTGTTTCCTACTTT	0.758966	0	0
MIMAT0000278&MI0000298&hsa-miR-221-3p&offsets|0|0|AGCTACATTGTCTGCTGGGTTTC	MIMAT0000278&MI0000298&hsa-miR-221-3p&offsets|0|-1|AGCTACATTGTCTGCTGGGTTT	0.881597	0	0
MIMAT0000278&MI0000298&hsa-miR-221-3p&offsets|0|0|AGCTACATTGTCTGCTGGGTTTC	MIMAT0000279&MI0000299&hsa-miR-222-3p&offsets|0|+3|AGCTACATCTGGCTACTGGGTCTC	0.805534	0	0
MIMAT0000278&MI0000298&hsa-miR-221-3p&offsets|0|0|AGCTACATTGTCTGCTGGGTTTC	MIMAT0000279&MI0000299&hsa-miR-222-3p&offsets|0|+2|AGCTACATCTGGCTACTGGGTCT	0.882175	0	0
MIMAT0000278&MI0000298&hsa-miR-221-3p&offsets|0|0|AGCTACATTGTCTGCTGGGTTTC	MIMAT0000427&MI0000450&hsa-miR-133a-3p&offsets|0|+1,MIMAT0000427&MI0000451&hsa-miR-133a-3p&offsets|0|+1|TTTGGTCCCCTTCAACCAGCTGT	0.806701	0	0
MIMAT0000278&MI0000298&hsa-miR-221-3p&offsets|0|-3|AGCTACATTGTCTGCTGGGT	MIMAT0000435&MI0000459&hsa-miR-143-3p&offsets|0|-2|TGAGATGAAGCACTGTAGC	0.793079	0	0
MIMAT0000278&MI0000298&hsa-miR-221-3p&offsets|0|-3|AGCTACATTGTCTGCTGGGT	MIMAT0000435&MI0000459&hsa-miR-143-3p&offsets|-1|-2|CTGAGATGAAGCACTGTAGC	0.762007	0	0
MIMAT0000278&MI0000298&hsa-miR-221-3p&offsets|0|-3|AGCTACATTGTCTGCTGGGT	MIMAT0000435&MI0000459&hsa-miR-143-3p&offsets|0|-4|TGAGATGAAGCACTGTA	0.773456	0	0
MIMAT0000278&MI0000298&hsa-miR-221-3p&offsets|0|-3|AGCTACATTGTCTGCTGGGT	MIMAT0000259&MI0000272&hsa-miR-182-5p&offsets|0|0|TTTGGCAATGGTAGAACTCACACT	-0.786743	0	0
MIMAT0000278&MI0000298&hsa-miR-221-3p&offsets|0|-3|AGCTACATTGTCTGCTGGGT	MIMAT0000259&MI0000272&hsa-miR-182-5p&offsets|0|-1|TTTGGCAATGGTAGAACTCACAC	-0.758564	0	0
MIMAT0000278&MI0000298&hsa-miR-221-3p&offsets|0|-3|AGCTACATTGTCTGCTGGGT	MIMAT0000418&MI0000439&hsa-miR-23b-3p&offsets|+1|0|TCACATTGCCAGGGATTACC	0.8064	0	0
MIMAT0000278&MI0000298&hsa-miR-221-3p&offsets|0|-3|AGCTACATTGTCTGCTGGGT	MIMAT0000418&MI0000439&hsa-miR-23b-3p&offsets|0|-1|ATCACATTGCCAGGGATTAC	0.825204	0	0
MIMAT0000278&MI0000298&hsa-miR-221-3p&offsets|0|-3|AGCTACATTGTCTGCTGGGT	MIMAT0000418&MI0000439&hsa-miR-23b-3p&offsets|0|-2|ATCACATTGCCAGGGATTA	0.812359	0	0
MIMAT0000278&MI0000298&hsa-miR-221-3p&offsets|0|-3|AGCTACATTGTCTGCTGGGT	MIMAT0000418&MI0000439&hsa-miR-23b-3p&offsets|0|0|ATCACATTGCCAGGGATTACC	0.793739	0	0
MIMAT0000278&MI0000298&hsa-miR-221-3p&offsets|0|-3|AGCTACATTGTCTGCTGGGT	MIMAT0000078&MI0000079&hsa-miR-23a-3p&offsets|0|-3,MIMAT0000418&MI0000439&hsa-miR-23b-3p&offsets|0|-3|ATCACATTGCCAGGGATT	0.812591	0	0
MIMAT0000278&MI0000298&hsa-miR-221-3p&offsets|0|-3|AGCTACATTGTCTGCTGGGT	MIMAT0000418&MI0000439&hsa-miR-23b-3p&offsets|+1|-1|TCACATTGCCAGGGATTAC	0.78141	0	0
MIMAT0000278&MI0000298&hsa-miR-221-3p&offsets|0|-3|AGCTACATTGTCTGCTGGGT	MIMAT0000419&MI0000440&hsa-miR-27b-3p&offsets|0|-1|TTCACAGTGGCTAAGTTCTG	0.756188	0	0
MIMAT0000278&MI0000298&hsa-miR-221-3p&offsets|0|-3|AGCTACATTGTCTGCTGGGT	MIMAT0000419&MI0000440&hsa-miR-27b-3p&offsets|0|-2|TTCACAGTGGCTAAGTTCT	0.788546	0	0
MIMAT0000278&MI0000298&hsa-miR-221-3p&offsets|0|-3|AGCTACATTGTCTGCTGGGT	MIMAT0000278&MI0000298&hsa-miR-221-3p&offsets|0|-2|AGCTACATTGTCTGCTGGGTT	0.893703	0	0
MIMAT0000278&MI0000298&hsa-miR-221-3p&offsets|0|-3|AGCTACATTGTCTGCTGGGT	MIMAT0000278&MI0000298&hsa-miR-221-3p&offsets|0|-4|AGCTACATTGTCTGCTGGG	0.917665	0	0
MIMAT0000278&MI0000298&hsa-miR-221-3p&offsets|0|-3|AGCTACATTGTCTGCTGGGT	MIMAT0000278&MI0000298&hsa-miR-221-3p&offsets|0|-5|AGCTACATTGTCTGCTGG	0.790543	0	0
MIMAT0000278&MI0000298&hsa-miR-221-3p&offsets|0|-3|AGCTACATTGTCTGCTGGGT	MIMAT0000279&MI0000299&hsa-miR-222-3p&offsets|0|-1|AGCTACATCTGGCTACTGGG	0.925777	0	0
MIMAT0000278&MI0000298&hsa-miR-221-3p&offsets|0|-3|AGCTACATTGTCTGCTGGGT	MIMAT0000279&MI0000299&hsa-miR-222-3p&offsets|0|0|AGCTACATCTGGCTACTGGGT	0.805211	0	0
MIMAT0000278&MI0000298&hsa-miR-221-3p&offsets|0|-3|AGCTACATTGTCTGCTGGGT	MIMAT0000279&MI0000299&hsa-miR-222-3p&offsets|0|-2|AGCTACATCTGGCTACTGG	0.82078	0	0
MIMAT0000278&MI0000298&hsa-miR-221-3p&offsets|0|-3|AGCTACATTGTCTGCTGGGT	MIMAT0000078&MI0000079&hsa-miR-23a-3p&offsets|0|-3,MIMAT0000418&MI0000439&hsa-miR-23b-3p&offsets|0|-3|ATCACATTGCCAGGGATT.1	0.812591	0	0
MIMAT0000278&MI0000298&hsa-miR-221-3p&offsets|0|-3|AGCTACATTGTCTGCTGGGT	MIMAT0000437&MI0000461&hsa-miR-145-5p&offsets|0|-3|GTCCAGTTTTCCCAGGAATC	0.789516	0	0
MIMAT0000278&MI0000298&hsa-miR-221-3p&offsets|0|-3|AGCTACATTGTCTGCTGGGT	MIMAT0000437&MI0000461&hsa-miR-145-5p&offsets|0|-4|GTCCAGTTTTCCCAGGAAT	0.769965	0	0
MIMAT0000278&MI0000298&hsa-miR-221-3p&offsets|0|-3|AGCTACATTGTCTGCTGGGT	MIMAT0000437&MI0000461&hsa-miR-145-5p&offsets|0|-5|GTCCAGTTTTCCCAGGAA	0.768598	0	0
MIMAT0000278&MI0000298&hsa-miR-221-3p&offsets|0|-3|AGCTACATTGTCTGCTGGGT	MIMAT0000427&MI0000450&hsa-miR-133a-3p&offsets|0|-3,MIMAT0000427&MI0000451&hsa-miR-133a-3p&offsets|0|-3,MIMAT0000770&MI0000822&hsa-miR-133b&offsets|0|-3|TTTGGTCCCCTTCAACCAG	0.763121	0	0
MIMAT0000278&MI0000298&hsa-miR-221-3p&offsets|0|-3|AGCTACATTGTCTGCTGGGT	MIMAT0000423&MI0000446&hsa-miR-125b-5p&offsets|0|-3,MIMAT0000423&MI0000470&hsa-miR-125b-5p&offsets|0|-3|TCCCTGAGACCCTAACTTG	0.755741	0	0
MIMAT0000278&MI0000298&hsa-miR-221-3p&offsets|0|-3|AGCTACATTGTCTGCTGGGT	MIMAT0000231&MI0000281&hsa-miR-199a-5p&offsets|0|-3,MIMAT0000231&MI0000242&hsa-miR-199a-5p&offsets|0|-3|CCCAGTGTTCAGACTACCTG	0.779073	0	0
MIMAT0000278&MI0000298&hsa-miR-221-3p&offsets|0|-3|AGCTACATTGTCTGCTGGGT	MIMAT0000446&MI0000472&hsa-miR-127-3p&offsets|0|-2|TCGGATCCGTCTGAGCTTGG	0.763342	0	0
MIMAT0000278&MI0000298&hsa-miR-221-3p&offsets|0|-3|AGCTACATTGTCTGCTGGGT	MIMAT0000232&MI0000281&hsa-miR-199a-3p&offsets|0|-3,MIMAT0000232&MI0000242&hsa-miR-199a-3p&offsets|0|-3,MIMAT0004563&MI0000282&hsa-miR-199b-3p&offsets|0|-3|ACAGTAGTCTGCACATTGG	0.785064	0	0
MIMAT0000278&MI0000298&hsa-miR-221-3p&offsets|0|-2|AGCTACATTGTCTGCTGGGTT	MIMAT0000418&MI0000439&hsa-miR-23b-3p&offsets|0|0|ATCACATTGCCAGGGATTACC	0.759331	0	0
MIMAT0000278&MI0000298&hsa-miR-221-3p&offsets|0|-2|AGCTACATTGTCTGCTGGGTT	MIMAT0000278&MI0000298&hsa-miR-221-3p&offsets|0|-3|AGCTACATTGTCTGCTGGGT	0.893703	0	0
MIMAT0000278&MI0000298&hsa-miR-221-3p&offsets|0|-2|AGCTACATTGTCTGCTGGGTT	MIMAT0000278&MI0000298&hsa-miR-221-3p&offsets|0|-4|AGCTACATTGTCTGCTGGG	0.779466	0	0
MIMAT0000278&MI0000298&hsa-miR-221-3p&offsets|0|-2|AGCTACATTGTCTGCTGGGTT	MIMAT0000278&MI0000298&hsa-miR-221-3p&offsets|0|-1|AGCTACATTGTCTGCTGGGTTT	0.791365	0	0
MIMAT0000278&MI0000298&hsa-miR-221-3p&offsets|0|-2|AGCTACATTGTCTGCTGGGTT	MIMAT0000279&MI0000299&hsa-miR-222-3p&offsets|0|-1|AGCTACATCTGGCTACTGGG	0.813894	0	0
MIMAT0000278&MI0000298&hsa-miR-221-3p&offsets|0|-2|AGCTACATTGTCTGCTGGGTT	MIMAT0000279&MI0000299&hsa-miR-222-3p&offsets|0|0|AGCTACATCTGGCTACTGGGT	0.868844	0	0
MIMAT0000278&MI0000298&hsa-miR-221-3p&offsets|0|-2|AGCTACATTGTCTGCTGGGTT	MIMAT0000437&MI0000461&hsa-miR-145-5p&offsets|0|-3|GTCCAGTTTTCCCAGGAATC	0.770623	0	0
MIMAT0000278&MI0000298&hsa-miR-221-3p&offsets|0|-4|AGCTACATTGTCTGCTGGG	MIMAT0000435&MI0000459&hsa-miR-143-3p&offsets|0|-2|TGAGATGAAGCACTGTAGC	0.807594	0	0
MIMAT0000278&MI0000298&hsa-miR-221-3p&offsets|0|-4|AGCTACATTGTCTGCTGGG	MIMAT0000435&MI0000459&hsa-miR-143-3p&offsets|-1|-2|CTGAGATGAAGCACTGTAGC	0.780664	0	0
MIMAT0000278&MI0000298&hsa-miR-221-3p&offsets|0|-4|AGCTACATTGTCTGCTGGG	MIMAT0000435&MI0000459&hsa-miR-143-3p&offsets|+4|+1|ATGAAGCACTGTAGCTCA	0.761303	0	0
MIMAT0000278&MI0000298&hsa-miR-221-3p&offsets|0|-4|AGCTACATTGTCTGCTGGG	MIMAT0000435&MI0000459&hsa-miR-143-3p&offsets|0|-4|TGAGATGAAGCACTGTA	0.805128	0	0
MIMAT0000278&MI0000298&hsa-miR-221-3p&offsets|0|-4|AGCTACATTGTCTGCTGGG	MIMAT0000435&MI0000459&hsa-miR-143-3p&offsets|-1|-5|CTGAGATGAAGCACTGT	0.781637	0	0
MIMAT0000278&MI0000298&hsa-miR-221-3p&offsets|0|-4|AGCTACATTGTCTGCTGGG	MIMAT0000088&MI0000088&hsa-miR-30a-3p&offsets|+1|-3|TTTCAGTCGGATGTTTGC	0.762945	0	0
MIMAT0000278&MI0000298&hsa-miR-221-3p&offsets|0|-4|AGCTACATTGTCTGCTGGG	MIMAT0000693&MI0000749&hsa-miR-30e-3p&offsets|0|-5,MIMAT0000088&MI0000088&hsa-miR-30a-3p&offsets|0|-5|CTTTCAGTCGGATGTTT	0.761436	0	0
MIMAT0000278&MI0000298&hsa-miR-221-3p&offsets|0|-4|AGCTACATTGTCTGCTGGG	MIMAT0000259&MI0000272&hsa-miR-182-5p&offsets|0|0|TTTGGCAATGGTAGAACTCACACT	-0.772701	0	0
MIMAT0000278&MI0000298&hsa-miR-221-3p&offsets|0|-4|AGCTACATTGTCTGCTGGG	MIMAT0000418&MI0000439&hsa-miR-23b-3p&offsets|+1|0|TCACATTGCCAGGGATTACC	0.80146	0	0
MIMAT0000278&MI0000298&hsa-miR-221-3p&offsets|0|-4|AGCTACATTGTCTGCTGGG	MIMAT0000418&MI0000439&hsa-miR-23b-3p&offsets|0|-1|ATCACATTGCCAGGGATTAC	0.759493	0	0
MIMAT0000278&MI0000298&hsa-miR-221-3p&offsets|0|-4|AGCTACATTGTCTGCTGGG	MIMAT0000418&MI0000439&hsa-miR-23b-3p&offsets|0|-2|ATCACATTGCCAGGGATTA	0.798975	0	0
MIMAT0000278&MI0000298&hsa-miR-221-3p&offsets|0|-4|AGCTACATTGTCTGCTGGG	MIMAT0000078&MI0000079&hsa-miR-23a-3p&offsets|0|-3,MIMAT0000418&MI0000439&hsa-miR-23b-3p&offsets|0|-3|ATCACATTGCCAGGGATT	0.812873	0	0
MIMAT0000278&MI0000298&hsa-miR-221-3p&offsets|0|-4|AGCTACATTGTCTGCTGGG	MIMAT0000418&MI0000439&hsa-miR-23b-3p&offsets|+1|-1|TCACATTGCCAGGGATTAC	0.791076	0	0
MIMAT0000278&MI0000298&hsa-miR-221-3p&offsets|0|-4|AGCTACATTGTCTGCTGGG	MIMAT0000419&MI0000440&hsa-miR-27b-3p&offsets|0|-2|TTCACAGTGGCTAAGTTCT	0.778943	0	0
MIMAT0000278&MI0000298&hsa-miR-221-3p&offsets|0|-4|AGCTACATTGTCTGCTGGG	MIMAT0000692&MI0000749&hsa-miR-30e-5p&offsets|+1|-3|GTAAACATCCTTGACTGG	0.781144	0	0
MIMAT0000278&MI0000298&hsa-miR-221-3p&offsets|0|-4|AGCTACATTGTCTGCTGGG	MIMAT0000278&MI0000298&hsa-miR-221-3p&offsets|0|-3|AGCTACATTGTCTGCTGGGT	0.917665	0	0
MIMAT0000278&MI0000298&hsa-miR-221-3p&offsets|0|-4|AGCTACATTGTCTGCTGGG	MIMAT0000278&MI0000298&hsa-miR-221-3p&offsets|0|-2|AGCTACATTGTCTGCTGGGTT	0.779466	0	0
MIMAT0000278&MI0000298&hsa-miR-221-3p&offsets|0|-4|AGCTACATTGTCTGCTGGG	MIMAT0000278&MI0000298&hsa-miR-221-3p&offsets|0|-5|AGCTACATTGTCTGCTGG	0.80307	0	0
MIMAT0000278&MI0000298&hsa-miR-221-3p&offsets|0|-4|AGCTACATTGTCTGCTGGG	MIMAT0000279&MI0000299&hsa-miR-222-3p&offsets|0|-1|AGCTACATCTGGCTACTGGG	0.87978	0	0
MIMAT0000278&MI0000298&hsa-miR-221-3p&offsets|0|-4|AGCTACATTGTCTGCTGGG	MIMAT0000279&MI0000299&hsa-miR-222-3p&offsets|0|-2|AGCTACATCTGGCTACTGG	0.802482	0	0
MIMAT0000278&MI0000298&hsa-miR-221-3p&offsets|0|-4|AGCTACATTGTCTGCTGGG	MIMAT0000078&MI0000079&hsa-miR-23a-3p&offsets|0|-3,MIMAT0000418&MI0000439&hsa-miR-23b-3p&offsets|0|-3|ATCACATTGCCAGGGATT.1	0.812873	0	0
MIMAT0000278&MI0000298&hsa-miR-221-3p&offsets|0|-4|AGCTACATTGTCTGCTGGG	MIMAT0000427&MI0000450&hsa-miR-133a-3p&offsets|0|-3,MIMAT0000427&MI0000451&hsa-miR-133a-3p&offsets|0|-3,MIMAT0000770&MI0000822&hsa-miR-133b&offsets|0|-3|TTTGGTCCCCTTCAACCAG	0.750906	0	0
MIMAT0000278&MI0000298&hsa-miR-221-3p&offsets|0|-4|AGCTACATTGTCTGCTGGG	MIMAT0000423&MI0000446&hsa-miR-125b-5p&offsets|0|-3,MIMAT0000423&MI0000470&hsa-miR-125b-5p&offsets|0|-3|TCCCTGAGACCCTAACTTG	0.777268	0	0
MIMAT0000278&MI0000298&hsa-miR-221-3p&offsets|0|-4|AGCTACATTGTCTGCTGGG	MIMAT0000231&MI0000281&hsa-miR-199a-5p&offsets|0|-3,MIMAT0000231&MI0000242&hsa-miR-199a-5p&offsets|0|-3|CCCAGTGTTCAGACTACCTG	0.768111	0	0
MIMAT0000278&MI0000298&hsa-miR-221-3p&offsets|0|-4|AGCTACATTGTCTGCTGGG	MIMAT0000446&MI0000472&hsa-miR-127-3p&offsets|0|-2|TCGGATCCGTCTGAGCTTGG	0.752851	0	0
MIMAT0000278&MI0000298&hsa-miR-221-3p&offsets|0|-1|AGCTACATTGTCTGCTGGGTTT	MIMAT0000278&MI0000298&hsa-miR-221-3p&offsets|0|0|AGCTACATTGTCTGCTGGGTTTC	0.881597	0	0
MIMAT0000278&MI0000298&hsa-miR-221-3p&offsets|0|-1|AGCTACATTGTCTGCTGGGTTT	MIMAT0000278&MI0000298&hsa-miR-221-3p&offsets|0|-2|AGCTACATTGTCTGCTGGGTT	0.791365	0	0
MIMAT0000278&MI0000298&hsa-miR-221-3p&offsets|0|-1|AGCTACATTGTCTGCTGGGTTT	MIMAT0000279&MI0000299&hsa-miR-222-3p&offsets|0|+1|AGCTACATCTGGCTACTGGGTC	0.820005	0	0
MIMAT0000278&MI0000298&hsa-miR-221-3p&offsets|0|-1|AGCTACATTGTCTGCTGGGTTT	MIMAT0000279&MI0000299&hsa-miR-222-3p&offsets|0|+2|AGCTACATCTGGCTACTGGGTCT	0.84657	0	0
MIMAT0000278&MI0000298&hsa-miR-221-3p&offsets|0|-1|AGCTACATTGTCTGCTGGGTTT	MIMAT0000427&MI0000450&hsa-miR-133a-3p&offsets|+1|+1,MIMAT0000427&MI0000451&hsa-miR-133a-3p&offsets|+1|+1|TTGGTCCCCTTCAACCAGCTGT	0.764523	0	0
MIMAT0000278&MI0000298&hsa-miR-221-3p&offsets|0|-1|AGCTACATTGTCTGCTGGGTTT	MIMAT0000427&MI0000450&hsa-miR-133a-3p&offsets|0|0,MIMAT0000427&MI0000451&hsa-miR-133a-3p&offsets|0|0|TTTGGTCCCCTTCAACCAGCTG	0.765022	0	0
MIMAT0000278&MI0000298&hsa-miR-221-3p&offsets|0|-1|AGCTACATTGTCTGCTGGGTTT	MIMAT0000427&MI0000450&hsa-miR-133a-3p&offsets|0|+1,MIMAT0000427&MI0000451&hsa-miR-133a-3p&offsets|0|+1|TTTGGTCCCCTTCAACCAGCTGT	0.752164	0	0
MIMAT0000278&MI0000298&hsa-miR-221-3p&offsets|0|-5|AGCTACATTGTCTGCTGG	MIMAT0000418&MI0000439&hsa-miR-23b-3p&offsets|+1|0|TCACATTGCCAGGGATTACC	0.780851	0	0
MIMAT0000278&MI0000298&hsa-miR-221-3p&offsets|0|-5|AGCTACATTGTCTGCTGG	MIMAT0000418&MI0000439&hsa-miR-23b-3p&offsets|0|-2|ATCACATTGCCAGGGATTA	0.757662	0	0
MIMAT0000278&MI0000298&hsa-miR-221-3p&offsets|0|-5|AGCTACATTGTCTGCTGG	MIMAT0000078&MI0000079&hsa-miR-23a-3p&offsets|0|-3,MIMAT0000418&MI0000439&hsa-miR-23b-3p&offsets|0|-3|ATCACATTGCCAGGGATT	0.771931	0	0
MIMAT0000278&MI0000298&hsa-miR-221-3p&offsets|0|-5|AGCTACATTGTCTGCTGG	MIMAT0000418&MI0000439&hsa-miR-23b-3p&offsets|+1|-1|TCACATTGCCAGGGATTAC	0.760926	0	0
MIMAT0000278&MI0000298&hsa-miR-221-3p&offsets|0|-5|AGCTACATTGTCTGCTGG	MIMAT0000278&MI0000298&hsa-miR-221-3p&offsets|0|-3|AGCTACATTGTCTGCTGGGT	0.790543	0	0
MIMAT0000278&MI0000298&hsa-miR-221-3p&offsets|0|-5|AGCTACATTGTCTGCTGG	MIMAT0000278&MI0000298&hsa-miR-221-3p&offsets|0|-4|AGCTACATTGTCTGCTGGG	0.80307	0	0
MIMAT0000278&MI0000298&hsa-miR-221-3p&offsets|0|-5|AGCTACATTGTCTGCTGG	MIMAT0000279&MI0000299&hsa-miR-222-3p&offsets|0|-1|AGCTACATCTGGCTACTGGG	0.771101	0	0
MIMAT0000278&MI0000298&hsa-miR-221-3p&offsets|0|-5|AGCTACATTGTCTGCTGG	MIMAT0000279&MI0000299&hsa-miR-222-3p&offsets|0|-2|AGCTACATCTGGCTACTGG	0.768287	0	0
MIMAT0000278&MI0000298&hsa-miR-221-3p&offsets|0|-5|AGCTACATTGTCTGCTGG	MIMAT0000078&MI0000079&hsa-miR-23a-3p&offsets|0|-3,MIMAT0000418&MI0000439&hsa-miR-23b-3p&offsets|0|-3|ATCACATTGCCAGGGATT.1	0.771931	0	0
MIMAT0004515&MI0000107&hsa-miR-29b-2-5p&offsets|0|+1|CTGGTTTCACATGGTGGCTTAGA	MIMAT0000692&MI0000749&hsa-miR-30e-5p&offsets|+1|+3|GTAAACATCCTTGACTGGAAGCTG	0.793436	0	0
MIMAT0004515&MI0000107&hsa-miR-29b-2-5p&offsets|0|+1|CTGGTTTCACATGGTGGCTTAGA	MIMAT0000692&MI0000749&hsa-miR-30e-5p&offsets|+1|+4|GTAAACATCCTTGACTGGAAGCTGT	0.785209	0	0
MIMAT0004515&MI0000107&hsa-miR-29b-2-5p&offsets|0|0|CTGGTTTCACATGGTGGCTTAG	MIMAT0004673&MI0000735&hsa-miR-29c-5p&offsets|+2|+2|ACCGATTTCTCCTGGTGTTCAG	0.756859	0	0
MIMAT0004784&MI0003513&hsa-miR-455-3p&offsets|0|0|GCAGTCCATGGGCATATACAC	MIMAT0004584&MI0000433&hsa-let-7g-3p&offsets|0|0|CTGTACAGGCCACTGCCTTGC	0.788595	0	0
MIMAT0004784&MI0003513&hsa-miR-455-3p&offsets|0|0|GCAGTCCATGGGCATATACAC	MIMAT0004784&MI0003513&hsa-miR-455-3p&offsets|0|+1|GCAGTCCATGGGCATATACACT	0.891399	0	0
MIMAT0004784&MI0003513&hsa-miR-455-3p&offsets|0|0|GCAGTCCATGGGCATATACAC	MIMAT0004784&MI0003513&hsa-miR-455-3p&offsets|0|-1|GCAGTCCATGGGCATATACA	0.926274	0	0
MIMAT0004784&MI0003513&hsa-miR-455-3p&offsets|0|0|GCAGTCCATGGGCATATACAC	MIMAT0004784&MI0003513&hsa-miR-455-3p&offsets|0|-2|GCAGTCCATGGGCATATAC	0.776236	0	0
MIMAT0004784&MI0003513&hsa-miR-455-3p&offsets|0|0|GCAGTCCATGGGCATATACAC	MIMAT0004599&MI0000459&hsa-miR-143-5p&offsets|0|-1|GGTGCAGTGCTGCATCTCTGG	0.769741	0	0
MIMAT0004784&MI0003513&hsa-miR-455-3p&offsets|0|+1|GCAGTCCATGGGCATATACACT	MIMAT0004784&MI0003513&hsa-miR-455-3p&offsets|0|0|GCAGTCCATGGGCATATACAC	0.891399	0	0
MIMAT0004784&MI0003513&hsa-miR-455-3p&offsets|0|+1|GCAGTCCATGGGCATATACACT	MIMAT0004784&MI0003513&hsa-miR-455-3p&offsets|0|-1|GCAGTCCATGGGCATATACA	0.803737	0	0
MIMAT0004784&MI0003513&hsa-miR-455-3p&offsets|0|-1|GCAGTCCATGGGCATATACA	MIMAT0004584&MI0000433&hsa-let-7g-3p&offsets|0|0|CTGTACAGGCCACTGCCTTGC	0.824397	0	0
MIMAT0004784&MI0003513&hsa-miR-455-3p&offsets|0|-1|GCAGTCCATGGGCATATACA	MIMAT0004784&MI0003513&hsa-miR-455-3p&offsets|0|0|GCAGTCCATGGGCATATACAC	0.926274	0	0
MIMAT0004784&MI0003513&hsa-miR-455-3p&offsets|0|-1|GCAGTCCATGGGCATATACA	MIMAT0004784&MI0003513&hsa-miR-455-3p&offsets|0|+1|GCAGTCCATGGGCATATACACT	0.803737	0	0
MIMAT0004784&MI0003513&hsa-miR-455-3p&offsets|0|-1|GCAGTCCATGGGCATATACA	MIMAT0004784&MI0003513&hsa-miR-455-3p&offsets|0|-2|GCAGTCCATGGGCATATAC	0.861479	0	0
MIMAT0004784&MI0003513&hsa-miR-455-3p&offsets|0|-1|GCAGTCCATGGGCATATACA	MIMAT0004599&MI0000459&hsa-miR-143-5p&offsets|0|-1|GGTGCAGTGCTGCATCTCTGG	0.783361	0	0
MIMAT0004784&MI0003513&hsa-miR-455-3p&offsets|0|-1|GCAGTCCATGGGCATATACA	MIMAT0000232&MI0000281&hsa-miR-199a-3p&offsets|+1|-2,MIMAT0000232&MI0000242&hsa-miR-199a-3p&offsets|+1|-2,MIMAT0004563&MI0000282&hsa-miR-199b-3p&offsets|+1|-2|CAGTAGTCTGCACATTGGT	0.78725	0	0
MIMAT0004784&MI0003513&hsa-miR-455-3p&offsets|0|-1|GCAGTCCATGGGCATATACA	MIMAT0000232&MI0000281&hsa-miR-199a-3p&offsets|+1|-1,MIMAT0000232&MI0000242&hsa-miR-199a-3p&offsets|+1|-1,MIMAT0004563&MI0000282&hsa-miR-199b-3p&offsets|+1|-1|CAGTAGTCTGCACATTGGTT	0.752253	0	0
MIMAT0004784&MI0003513&hsa-miR-455-3p&offsets|0|-2|GCAGTCCATGGGCATATAC	MIMAT0004784&MI0003513&hsa-miR-455-3p&offsets|0|0|GCAGTCCATGGGCATATACAC	0.776236	0	0
MIMAT0004784&MI0003513&hsa-miR-455-3p&offsets|0|-2|GCAGTCCATGGGCATATAC	MIMAT0004784&MI0003513&hsa-miR-455-3p&offsets|0|-1|GCAGTCCATGGGCATATACA	0.861479	0	0
MIMAT0004784&MI0003513&hsa-miR-455-3p&offsets|0|-2|GCAGTCCATGGGCATATAC	MIMAT0000232&MI0000281&hsa-miR-199a-3p&offsets|+1|-2,MIMAT0000232&MI0000242&hsa-miR-199a-3p&offsets|+1|-2,MIMAT0004563&MI0000282&hsa-miR-199b-3p&offsets|+1|-2|CAGTAGTCTGCACATTGGT	0.782011	0	0
MIMAT0004752&MI0001519&hsa-miR-20b-3p&offsets|0|+1|ACTGTAGTATGGGCACTTCCAGT	MIMAT0000092&MI0000093&hsa-miR-92a-3p&offsets|+1|+1|ATTGCACTTGTCCCGGCCTGTT	0.765599	0	0
MIMAT0004752&MI0001519&hsa-miR-20b-3p&offsets|0|+1|ACTGTAGTATGGGCACTTCCAGT	MIMAT0000070&MI0000071&hsa-miR-17-5p&offsets|+1|0,MIMAT0000103&MI0000113&hsa-miR-106a-5p&offsets|+1|0|AAAGTGCTTACAGTGCAGGTAG	0.863177	0	0
MIMAT0004752&MI0001519&hsa-miR-20b-3p&offsets|0|+1|ACTGTAGTATGGGCACTTCCAGT	MIMAT0000707&MI0000764&hsa-miR-363-3p&offsets|0|+1|AATTGCACGGTATCCATCTGTAA	0.800491	0	0
MIMAT0004752&MI0001519&hsa-miR-20b-3p&offsets|0|+1|ACTGTAGTATGGGCACTTCCAGT	MIMAT0000707&MI0000764&hsa-miR-363-3p&offsets|0|0|AATTGCACGGTATCCATCTGTA	0.80246	0	0
MIMAT0004752&MI0001519&hsa-miR-20b-3p&offsets|0|+1|ACTGTAGTATGGGCACTTCCAGT	MIMAT0001413&MI0001519&hsa-miR-20b-5p&offsets|0|0|CAAAGTGCTCATAGTGCAGGTAG	0.899048	0	0
MIMAT0004752&MI0001519&hsa-miR-20b-3p&offsets|0|+1|ACTGTAGTATGGGCACTTCCAGT	MIMAT0001413&MI0001519&hsa-miR-20b-5p&offsets|0|+1|CAAAGTGCTCATAGTGCAGGTAGT	0.854158	0	0
MIMAT0004752&MI0001519&hsa-miR-20b-3p&offsets|0|+1|ACTGTAGTATGGGCACTTCCAGT	MIMAT0000103&MI0000113&hsa-miR-106a-5p&offsets|0|0|AAAAGTGCTTACAGTGCAGGTAG	0.843588	0	0
MIMAT0004752&MI0001519&hsa-miR-20b-3p&offsets|0|+1|ACTGTAGTATGGGCACTTCCAGT	MIMAT0000070&MI0000071&hsa-miR-17-5p&offsets|+1|0,MIMAT0000103&MI0000113&hsa-miR-106a-5p&offsets|+1|0|AAAGTGCTTACAGTGCAGGTAG.1	0.863177	0	0
MIMAT0004571&MI0000342&hsa-miR-200b-5p&offsets|0|-1|CATCTTACTGGGCAGCATTGG	MIMAT0000318&MI0000342&hsa-miR-200b-3p&offsets|+1|+1|AATACTGCCTGGTAATGATGAC	0.761907	0	0
MIMAT0004571&MI0000342&hsa-miR-200b-5p&offsets|0|-1|CATCTTACTGGGCAGCATTGG	MIMAT0000318&MI0000342&hsa-miR-200b-3p&offsets|0|-2|TAATACTGCCTGGTAATGAT	0.764825	0	0
MIMAT0004571&MI0000342&hsa-miR-200b-5p&offsets|0|-1|CATCTTACTGGGCAGCATTGG	MIMAT0000318&MI0000342&hsa-miR-200b-3p&offsets|0|-1|TAATACTGCCTGGTAATGATG	0.808822	0	0
MIMAT0004571&MI0000342&hsa-miR-200b-5p&offsets|0|-1|CATCTTACTGGGCAGCATTGG	MIMAT0001620&MI0000737&hsa-miR-200a-5p&offsets|0|-1|CATCTTACCGGACAGTGCTGG	0.827005	0	0
MIMAT0004571&MI0000342&hsa-miR-200b-5p&offsets|0|-1|CATCTTACTGGGCAGCATTGG	MIMAT0004571&MI0000342&hsa-miR-200b-5p&offsets|0|0|CATCTTACTGGGCAGCATTGGA	0.837927	0	0
MIMAT0004571&MI0000342&hsa-miR-200b-5p&offsets|0|0|CATCTTACTGGGCAGCATTGGA	MIMAT0000318&MI0000342&hsa-miR-200b-3p&offsets|0|+1|TAATACTGCCTGGTAATGATGAC	0.825855	0	0
MIMAT0004571&MI0000342&hsa-miR-200b-5p&offsets|0|0|CATCTTACTGGGCAGCATTGGA	MIMAT0000318&MI0000342&hsa-miR-200b-3p&offsets|0|0|TAATACTGCCTGGTAATGATGA	0.817375	0	0
MIMAT0004571&MI0000342&hsa-miR-200b-5p&offsets|0|0|CATCTTACTGGGCAGCATTGGA	MIMAT0000318&MI0000342&hsa-miR-200b-3p&offsets|+1|+1|AATACTGCCTGGTAATGATGAC	0.827969	0	0
MIMAT0004571&MI0000342&hsa-miR-200b-5p&offsets|0|0|CATCTTACTGGGCAGCATTGGA	MIMAT0000318&MI0000342&hsa-miR-200b-3p&offsets|0|-1|TAATACTGCCTGGTAATGATG	0.812736	0	0
MIMAT0004571&MI0000342&hsa-miR-200b-5p&offsets|0|0|CATCTTACTGGGCAGCATTGGA	MIMAT0000682&MI0000737&hsa-miR-200a-3p&offsets|0|0|TAACACTGTCTGGTAACGATGT	0.775755	0	0
MIMAT0004571&MI0000342&hsa-miR-200b-5p&offsets|0|0|CATCTTACTGGGCAGCATTGGA	MIMAT0000682&MI0000737&hsa-miR-200a-3p&offsets|0|+1|TAACACTGTCTGGTAACGATGTT	0.75654	0	0
MIMAT0004571&MI0000342&hsa-miR-200b-5p&offsets|0|0|CATCTTACTGGGCAGCATTGGA	MIMAT0001620&MI0000737&hsa-miR-200a-5p&offsets|0|-1|CATCTTACCGGACAGTGCTGG	0.803105	0	0
MIMAT0004571&MI0000342&hsa-miR-200b-5p&offsets|0|0|CATCTTACTGGGCAGCATTGGA	MIMAT0001620&MI0000737&hsa-miR-200a-5p&offsets|0|0|CATCTTACCGGACAGTGCTGGA	0.844385	0	0
MIMAT0004571&MI0000342&hsa-miR-200b-5p&offsets|0|0|CATCTTACTGGGCAGCATTGGA	MIMAT0004571&MI0000342&hsa-miR-200b-5p&offsets|0|-1|CATCTTACTGGGCAGCATTGG	0.837927	0	0
MIMAT0004571&MI0000342&hsa-miR-200b-5p&offsets|0|0|CATCTTACTGGGCAGCATTGGA	MIMAT0001536&MI0001641&hsa-miR-429&offsets|0|0|TAATACTGTCTGGTAAAACCGT	0.777963	0	0
MIMAT0000279&MI0000299&hsa-miR-222-3p&offsets|0|+1|AGCTACATCTGGCTACTGGGTC	MIMAT0000278&MI0000298&hsa-miR-221-3p&offsets|0|-1|AGCTACATTGTCTGCTGGGTTT	0.820005	0	0
MIMAT0000279&MI0000299&hsa-miR-222-3p&offsets|0|+1|AGCTACATCTGGCTACTGGGTC	MIMAT0000279&MI0000299&hsa-miR-222-3p&offsets|0|0|AGCTACATCTGGCTACTGGGT	0.79585	0	0
MIMAT0000279&MI0000299&hsa-miR-222-3p&offsets|0|+1|AGCTACATCTGGCTACTGGGTC	MIMAT0000279&MI0000299&hsa-miR-222-3p&offsets|0|+2|AGCTACATCTGGCTACTGGGTCT	0.769073	0	0
MIMAT0000279&MI0000299&hsa-miR-222-3p&offsets|0|-1|AGCTACATCTGGCTACTGGG	MIMAT0000435&MI0000459&hsa-miR-143-3p&offsets|0|-2|TGAGATGAAGCACTGTAGC	0.771437	0	0
MIMAT0000279&MI0000299&hsa-miR-222-3p&offsets|0|-1|AGCTACATCTGGCTACTGGG	MIMAT0000435&MI0000459&hsa-miR-143-3p&offsets|0|-4|TGAGATGAAGCACTGTA	0.770272	0	0
MIMAT0000279&MI0000299&hsa-miR-222-3p&offsets|0|-1|AGCTACATCTGGCTACTGGG	MIMAT0000259&MI0000272&hsa-miR-182-5p&offsets|0|0|TTTGGCAATGGTAGAACTCACACT	-0.754085	0	0
MIMAT0000279&MI0000299&hsa-miR-222-3p&offsets|0|-1|AGCTACATCTGGCTACTGGG	MIMAT0000418&MI0000439&hsa-miR-23b-3p&offsets|+1|0|TCACATTGCCAGGGATTACC	0.80614	0	0
MIMAT0000279&MI0000299&hsa-miR-222-3p&offsets|0|-1|AGCTACATCTGGCTACTGGG	MIMAT0000418&MI0000439&hsa-miR-23b-3p&offsets|0|-1|ATCACATTGCCAGGGATTAC	0.811252	0	0
MIMAT0000279&MI0000299&hsa-miR-222-3p&offsets|0|-1|AGCTACATCTGGCTACTGGG	MIMAT0000418&MI0000439&hsa-miR-23b-3p&offsets|0|-2|ATCACATTGCCAGGGATTA	0.791459	0	0
MIMAT0000279&MI0000299&hsa-miR-222-3p&offsets|0|-1|AGCTACATCTGGCTACTGGG	MIMAT0000418&MI0000439&hsa-miR-23b-3p&offsets|0|0|ATCACATTGCCAGGGATTACC	0.769677	0	0
MIMAT0000279&MI0000299&hsa-miR-222-3p&offsets|0|-1|AGCTACATCTGGCTACTGGG	MIMAT0000078&MI0000079&hsa-miR-23a-3p&offsets|0|-3,MIMAT0000418&MI0000439&hsa-miR-23b-3p&offsets|0|-3|ATCACATTGCCAGGGATT	0.804168	0	0
MIMAT0000279&MI0000299&hsa-miR-222-3p&offsets|0|-1|AGCTACATCTGGCTACTGGG	MIMAT0000418&MI0000439&hsa-miR-23b-3p&offsets|+1|-1|TCACATTGCCAGGGATTAC	0.776486	0	0
MIMAT0000279&MI0000299&hsa-miR-222-3p&offsets|0|-1|AGCTACATCTGGCTACTGGG	MIMAT0000419&MI0000440&hsa-miR-27b-3p&offsets|0|-2|TTCACAGTGGCTAAGTTCT	0.781504	0	0
MIMAT0000279&MI0000299&hsa-miR-222-3p&offsets|0|-1|AGCTACATCTGGCTACTGGG	MIMAT0000278&MI0000298&hsa-miR-221-3p&offsets|0|-3|AGCTACATTGTCTGCTGGGT	0.925777	0	0
MIMAT0000279&MI0000299&hsa-miR-222-3p&offsets|0|-1|AGCTACATCTGGCTACTGGG	MIMAT0000278&MI0000298&hsa-miR-221-3p&offsets|0|-2|AGCTACATTGTCTGCTGGGTT	0.813894	0	0
MIMAT0000279&MI0000299&hsa-miR-222-3p&offsets|0|-1|AGCTACATCTGGCTACTGGG	MIMAT0000278&MI0000298&hsa-miR-221-3p&offsets|0|-4|AGCTACATTGTCTGCTGGG	0.87978	0	0
MIMAT0000279&MI0000299&hsa-miR-222-3p&offsets|0|-1|AGCTACATCTGGCTACTGGG	MIMAT0000278&MI0000298&hsa-miR-221-3p&offsets|0|-5|AGCTACATTGTCTGCTGG	0.771101	0	0
MIMAT0000279&MI0000299&hsa-miR-222-3p&offsets|0|-1|AGCTACATCTGGCTACTGGG	MIMAT0000279&MI0000299&hsa-miR-222-3p&offsets|0|0|AGCTACATCTGGCTACTGGGT	0.778106	0	0
MIMAT0000279&MI0000299&hsa-miR-222-3p&offsets|0|-1|AGCTACATCTGGCTACTGGG	MIMAT0000279&MI0000299&hsa-miR-222-3p&offsets|0|-2|AGCTACATCTGGCTACTGG	0.808754	0	0
MIMAT0000279&MI0000299&hsa-miR-222-3p&offsets|0|-1|AGCTACATCTGGCTACTGGG	MIMAT0000078&MI0000079&hsa-miR-23a-3p&offsets|0|-3,MIMAT0000418&MI0000439&hsa-miR-23b-3p&offsets|0|-3|ATCACATTGCCAGGGATT.1	0.804168	0	0
MIMAT0000279&MI0000299&hsa-miR-222-3p&offsets|0|-1|AGCTACATCTGGCTACTGGG	MIMAT0000437&MI0000461&hsa-miR-145-5p&offsets|0|-3|GTCCAGTTTTCCCAGGAATC	0.751707	0	0
MIMAT0000279&MI0000299&hsa-miR-222-3p&offsets|0|-1|AGCTACATCTGGCTACTGGG	MIMAT0000437&MI0000461&hsa-miR-145-5p&offsets|0|-5|GTCCAGTTTTCCCAGGAA	0.761842	0	0
MIMAT0000279&MI0000299&hsa-miR-222-3p&offsets|0|-1|AGCTACATCTGGCTACTGGG	MIMAT0000423&MI0000446&hsa-miR-125b-5p&offsets|0|-3,MIMAT0000423&MI0000470&hsa-miR-125b-5p&offsets|0|-3|TCCCTGAGACCCTAACTTG	0.763614	0	0
MIMAT0000279&MI0000299&hsa-miR-222-3p&offsets|0|-1|AGCTACATCTGGCTACTGGG	MIMAT0000231&MI0000281&hsa-miR-199a-5p&offsets|0|-3,MIMAT0000231&MI0000242&hsa-miR-199a-5p&offsets|0|-3|CCCAGTGTTCAGACTACCTG	0.763391	0	0
MIMAT0000279&MI0000299&hsa-miR-222-3p&offsets|0|+3|AGCTACATCTGGCTACTGGGTCTC	MIMAT0000278&MI0000298&hsa-miR-221-3p&offsets|0|0|AGCTACATTGTCTGCTGGGTTTC	0.805534	0	0
MIMAT0000279&MI0000299&hsa-miR-222-3p&offsets|0|+3|AGCTACATCTGGCTACTGGGTCTC	MIMAT0000279&MI0000299&hsa-miR-222-3p&offsets|0|+2|AGCTACATCTGGCTACTGGGTCT	0.814897	0	0
MIMAT0000279&MI0000299&hsa-miR-222-3p&offsets|0|+3|AGCTACATCTGGCTACTGGGTCTC	MIMAT0000279&MI0000299&hsa-miR-222-3p&offsets|0|+4|AGCTACATCTGGCTACTGGGTCTCT	0.782844	0	0
MIMAT0000279&MI0000299&hsa-miR-222-3p&offsets|0|+3|AGCTACATCTGGCTACTGGGTCTC	MIMAT0000437&MI0000461&hsa-miR-145-5p&offsets|0|+1|GTCCAGTTTTCCCAGGAATCCCTT	0.813223	0	0
MIMAT0000279&MI0000299&hsa-miR-222-3p&offsets|0|+3|AGCTACATCTGGCTACTGGGTCTC	MIMAT0000437&MI0000461&hsa-miR-145-5p&offsets|0|0|GTCCAGTTTTCCCAGGAATCCCT	0.783407	0	0
MIMAT0000279&MI0000299&hsa-miR-222-3p&offsets|0|+3|AGCTACATCTGGCTACTGGGTCTC	MIMAT0000427&MI0000450&hsa-miR-133a-3p&offsets|0|+1,MIMAT0000427&MI0000451&hsa-miR-133a-3p&offsets|0|+1|TTTGGTCCCCTTCAACCAGCTGT	0.761831	0	0
MIMAT0000279&MI0000299&hsa-miR-222-3p&offsets|0|+3|AGCTACATCTGGCTACTGGGTCTC	MIMAT0000427&MI0000450&hsa-miR-133a-3p&offsets|+1|+3,MIMAT0000427&MI0000451&hsa-miR-133a-3p&offsets|+1|+3|TTGGTCCCCTTCAACCAGCTGTAG	0.758197	0	0
MIMAT0000279&MI0000299&hsa-miR-222-3p&offsets|0|0|AGCTACATCTGGCTACTGGGT	MIMAT0000418&MI0000439&hsa-miR-23b-3p&offsets|0|0|ATCACATTGCCAGGGATTACC	0.779312	0	0
MIMAT0000279&MI0000299&hsa-miR-222-3p&offsets|0|0|AGCTACATCTGGCTACTGGGT	MIMAT0000278&MI0000298&hsa-miR-221-3p&offsets|0|-3|AGCTACATTGTCTGCTGGGT	0.805211	0	0
MIMAT0000279&MI0000299&hsa-miR-222-3p&offsets|0|0|AGCTACATCTGGCTACTGGGT	MIMAT0000278&MI0000298&hsa-miR-221-3p&offsets|0|-2|AGCTACATTGTCTGCTGGGTT	0.868844	0	0
MIMAT0000279&MI0000299&hsa-miR-222-3p&offsets|0|0|AGCTACATCTGGCTACTGGGT	MIMAT0000279&MI0000299&hsa-miR-222-3p&offsets|0|+1|AGCTACATCTGGCTACTGGGTC	0.79585	0	0
MIMAT0000279&MI0000299&hsa-miR-222-3p&offsets|0|0|AGCTACATCTGGCTACTGGGT	MIMAT0000279&MI0000299&hsa-miR-222-3p&offsets|0|-1|AGCTACATCTGGCTACTGGG	0.778106	0	0
MIMAT0000279&MI0000299&hsa-miR-222-3p&offsets|0|0|AGCTACATCTGGCTACTGGGT	MIMAT0000437&MI0000461&hsa-miR-145-5p&offsets|0|-3|GTCCAGTTTTCCCAGGAATC	0.790947	0	0
MIMAT0000279&MI0000299&hsa-miR-222-3p&offsets|0|+2|AGCTACATCTGGCTACTGGGTCT	MIMAT0000278&MI0000298&hsa-miR-221-3p&offsets|0|0|AGCTACATTGTCTGCTGGGTTTC	0.882175	0	0
MIMAT0000279&MI0000299&hsa-miR-222-3p&offsets|0|+2|AGCTACATCTGGCTACTGGGTCT	MIMAT0000278&MI0000298&hsa-miR-221-3p&offsets|0|-1|AGCTACATTGTCTGCTGGGTTT	0.84657	0	0
MIMAT0000279&MI0000299&hsa-miR-222-3p&offsets|0|+2|AGCTACATCTGGCTACTGGGTCT	MIMAT0000279&MI0000299&hsa-miR-222-3p&offsets|0|+1|AGCTACATCTGGCTACTGGGTC	0.769073	0	0
MIMAT0000279&MI0000299&hsa-miR-222-3p&offsets|0|+2|AGCTACATCTGGCTACTGGGTCT	MIMAT0000279&MI0000299&hsa-miR-222-3p&offsets|0|+3|AGCTACATCTGGCTACTGGGTCTC	0.814897	0	0
MIMAT0000279&MI0000299&hsa-miR-222-3p&offsets|0|+2|AGCTACATCTGGCTACTGGGTCT	MIMAT0000427&MI0000450&hsa-miR-133a-3p&offsets|0|+1,MIMAT0000427&MI0000451&hsa-miR-133a-3p&offsets|0|+1|TTTGGTCCCCTTCAACCAGCTGT	0.782398	0	0
MIMAT0000279&MI0000299&hsa-miR-222-3p&offsets|0|-2|AGCTACATCTGGCTACTGG	MIMAT0000435&MI0000459&hsa-miR-143-3p&offsets|0|-2|TGAGATGAAGCACTGTAGC	0.759301	0	0
MIMAT0000279&MI0000299&hsa-miR-222-3p&offsets|0|-2|AGCTACATCTGGCTACTGG	MIMAT0000435&MI0000459&hsa-miR-143-3p&offsets|0|-4|TGAGATGAAGCACTGTA	0.800789	0	0
MIMAT0000279&MI0000299&hsa-miR-222-3p&offsets|0|-2|AGCTACATCTGGCTACTGG	MIMAT0000435&MI0000459&hsa-miR-143-3p&offsets|-1|-5|CTGAGATGAAGCACTGT	0.760835	0	0
MIMAT0000279&MI0000299&hsa-miR-222-3p&offsets|0|-2|AGCTACATCTGGCTACTGG	MIMAT0000693&MI0000749&hsa-miR-30e-3p&offsets|0|-5,MIMAT0000088&MI0000088&hsa-miR-30a-3p&offsets|0|-5|CTTTCAGTCGGATGTTT	0.750722	0	0
MIMAT0000279&MI0000299&hsa-miR-222-3p&offsets|0|-2|AGCTACATCTGGCTACTGG	MIMAT0000418&MI0000439&hsa-miR-23b-3p&offsets|+1|0|TCACATTGCCAGGGATTACC	0.818451	0	0
MIMAT0000279&MI0000299&hsa-miR-222-3p&offsets|0|-2|AGCTACATCTGGCTACTGG	MIMAT0000418&MI0000439&hsa-miR-23b-3p&offsets|0|-1|ATCACATTGCCAGGGATTAC	0.764027	0	0
MIMAT0000279&MI0000299&hsa-miR-222-3p&offsets|0|-2|AGCTACATCTGGCTACTGG	MIMAT0000418&MI0000439&hsa-miR-23b-3p&offsets|0|-2|ATCACATTGCCAGGGATTA	0.787259	0	0
MIMAT0000279&MI0000299&hsa-miR-222-3p&offsets|0|-2|AGCTACATCTGGCTACTGG	MIMAT0000078&MI0000079&hsa-miR-23a-3p&offsets|0|-3,MIMAT0000418&MI0000439&hsa-miR-23b-3p&offsets|0|-3|ATCACATTGCCAGGGATT	0.799122	0	0
MIMAT0000279&MI0000299&hsa-miR-222-3p&offsets|0|-2|AGCTACATCTGGCTACTGG	MIMAT0000418&MI0000439&hsa-miR-23b-3p&offsets|+1|-1|TCACATTGCCAGGGATTAC	0.785388	0	0
MIMAT0000279&MI0000299&hsa-miR-222-3p&offsets|0|-2|AGCTACATCTGGCTACTGG	MIMAT0000419&MI0000440&hsa-miR-27b-3p&offsets|0|-2|TTCACAGTGGCTAAGTTCT	0.758325	0	0
MIMAT0000279&MI0000299&hsa-miR-222-3p&offsets|0|-2|AGCTACATCTGGCTACTGG	MIMAT0000084&MI0000085&hsa-miR-27a-3p&offsets|0|-3,MIMAT0000419&MI0000440&hsa-miR-27b-3p&offsets|0|-3|TTCACAGTGGCTAAGTTC	0.752709	0	0
MIMAT0000279&MI0000299&hsa-miR-222-3p&offsets|0|-2|AGCTACATCTGGCTACTGG	MIMAT0000278&MI0000298&hsa-miR-221-3p&offsets|0|-3|AGCTACATTGTCTGCTGGGT	0.82078	0	0
MIMAT0000279&MI0000299&hsa-miR-222-3p&offsets|0|-2|AGCTACATCTGGCTACTGG	MIMAT0000278&MI0000298&hsa-miR-221-3p&offsets|0|-4|AGCTACATTGTCTGCTGGG	0.802482	0	0
MIMAT0000279&MI0000299&hsa-miR-222-3p&offsets|0|-2|AGCTACATCTGGCTACTGG	MIMAT0000278&MI0000298&hsa-miR-221-3p&offsets|0|-5|AGCTACATTGTCTGCTGG	0.768287	0	0
MIMAT0000279&MI0000299&hsa-miR-222-3p&offsets|0|-2|AGCTACATCTGGCTACTGG	MIMAT0000279&MI0000299&hsa-miR-222-3p&offsets|0|-1|AGCTACATCTGGCTACTGGG	0.808754	0	0
MIMAT0000279&MI0000299&hsa-miR-222-3p&offsets|0|-2|AGCTACATCTGGCTACTGG	MIMAT0000078&MI0000079&hsa-miR-23a-3p&offsets|0|-3,MIMAT0000418&MI0000439&hsa-miR-23b-3p&offsets|0|-3|ATCACATTGCCAGGGATT.1	0.799122	0	0
MIMAT0000279&MI0000299&hsa-miR-222-3p&offsets|0|-2|AGCTACATCTGGCTACTGG	MIMAT0000423&MI0000446&hsa-miR-125b-5p&offsets|0|-3,MIMAT0000423&MI0000470&hsa-miR-125b-5p&offsets|0|-3|TCCCTGAGACCCTAACTTG	0.781211	0	0
MIMAT0000279&MI0000299&hsa-miR-222-3p&offsets|0|-2|AGCTACATCTGGCTACTGG	MIMAT0000231&MI0000281&hsa-miR-199a-5p&offsets|0|-3,MIMAT0000231&MI0000242&hsa-miR-199a-5p&offsets|0|-3|CCCAGTGTTCAGACTACCTG	0.754187	0	0
MIMAT0000279&MI0000299&hsa-miR-222-3p&offsets|0|-2|AGCTACATCTGGCTACTGG	MIMAT0000084&MI0000085&hsa-miR-27a-3p&offsets|0|-3,MIMAT0000419&MI0000440&hsa-miR-27b-3p&offsets|0|-3|TTCACAGTGGCTAAGTTC.1	0.752709	0	0
MIMAT0000279&MI0000299&hsa-miR-222-3p&offsets|0|+4|AGCTACATCTGGCTACTGGGTCTCT	MIMAT0000279&MI0000299&hsa-miR-222-3p&offsets|0|+3|AGCTACATCTGGCTACTGGGTCTC	0.782844	0	0
MIMAT0004927&MI0005543&hsa-miR-708-3p&offsets|+1|+1|AACTAGACTGTGAGCTTCTAGA	MIMAT0004926&MI0005543&hsa-miR-708-5p&offsets|0|-1|AAGGAGCTTACAATCTAGCTGG	0.774906	0	0
MIMAT0004927&MI0005543&hsa-miR-708-3p&offsets|+1|+1|AACTAGACTGTGAGCTTCTAGA	MIMAT0004927&MI0005543&hsa-miR-708-3p&offsets|0|+1|CAACTAGACTGTGAGCTTCTAGA	0.802803	0	0
MIMAT0004927&MI0005543&hsa-miR-708-3p&offsets|0|+1|CAACTAGACTGTGAGCTTCTAGA	MIMAT0004927&MI0005543&hsa-miR-708-3p&offsets|+1|+1|AACTAGACTGTGAGCTTCTAGA	0.802803	0	0
MIMAT0004511&MI0000101&hsa-miR-99a-3p&offsets|0|+1|CAAGCTCGCTTCTATGGGTCTGT	MIMAT0000064&MI0000064&hsa-let-7c-5p&offsets|0|+1|TGAGGTAGTAGGTTGTATGGTTT	0.784277	0	0
MIMAT0004511&MI0000101&hsa-miR-99a-3p&offsets|0|+1|CAAGCTCGCTTCTATGGGTCTGT	MIMAT0000423&MI0000446&hsa-miR-125b-5p&offsets|0|0,MIMAT0000423&MI0000470&hsa-miR-125b-5p&offsets|0|0|TCCCTGAGACCCTAACTTGTGA	0.79797	0	0
MIMAT0004511&MI0000101&hsa-miR-99a-3p&offsets|0|+1|CAAGCTCGCTTCTATGGGTCTGT	MIMAT0000423&MI0000446&hsa-miR-125b-5p&offsets|0|+1|TCCCTGAGACCCTAACTTGTGAT	0.758412	0	0
MIMAT0004511&MI0000101&hsa-miR-99a-3p&offsets|0|+1|CAAGCTCGCTTCTATGGGTCTGT	MIMAT0000097&MI0000101&hsa-miR-99a-5p&offsets|-1|-1|AAACCCGTAGATCCGATCTTGT	0.810959	0	0
MIMAT0000092&MI0000093&hsa-miR-92a-3p&offsets|+1|0,MIMAT0000092&MI0000094&hsa-miR-92a-3p&offsets|+1|0|ATTGCACTTGTCCCGGCCTGT	MIMAT0000092&MI0000093&hsa-miR-92a-3p&offsets|0|0,MIMAT0000092&MI0000094&hsa-miR-92a-3p&offsets|0|0|TATTGCACTTGTCCCGGCCTGT	0.78018	0	0
MIMAT0000092&MI0000093&hsa-miR-92a-3p&offsets|0|-1,MIMAT0000092&MI0000094&hsa-miR-92a-3p&offsets|0|-1|TATTGCACTTGTCCCGGCCTG	MIMAT0000092&MI0000093&hsa-miR-92a-3p&offsets|0|-2,MIMAT0000092&MI0000094&hsa-miR-92a-3p&offsets|0|-2|TATTGCACTTGTCCCGGCCT	0.818972	0	0
MIMAT0000092&MI0000093&hsa-miR-92a-3p&offsets|0|-1,MIMAT0000092&MI0000094&hsa-miR-92a-3p&offsets|0|-1|TATTGCACTTGTCCCGGCCTG	MIMAT0000070&MI0000071&hsa-miR-17-5p&offsets|0|-2|CAAAGTGCTTACAGTGCAGGT	0.75981	0	0
MIMAT0000092&MI0000093&hsa-miR-92a-3p&offsets|0|-1,MIMAT0000092&MI0000094&hsa-miR-92a-3p&offsets|0|-1|TATTGCACTTGTCCCGGCCTG	MIMAT0000093&MI0000095&hsa-miR-93-5p&offsets|0|-2|CAAAGTGCTGTTCGTGCAGGT	0.796672	0	0
MIMAT0000092&MI0000093&hsa-miR-92a-3p&offsets|0|0,MIMAT0000092&MI0000094&hsa-miR-92a-3p&offsets|0|0|TATTGCACTTGTCCCGGCCTGT	MIMAT0000092&MI0000093&hsa-miR-92a-3p&offsets|+1|0,MIMAT0000092&MI0000094&hsa-miR-92a-3p&offsets|+1|0|ATTGCACTTGTCCCGGCCTGT	0.78018	0	0
MIMAT0000092&MI0000093&hsa-miR-92a-3p&offsets|0|0,MIMAT0000092&MI0000094&hsa-miR-92a-3p&offsets|0|0|TATTGCACTTGTCCCGGCCTGT	MIMAT0000092&MI0000093&hsa-miR-92a-3p&offsets|+1|+1|ATTGCACTTGTCCCGGCCTGTT	0.764781	0	0
MIMAT0000092&MI0000093&hsa-miR-92a-3p&offsets|0|0,MIMAT0000092&MI0000094&hsa-miR-92a-3p&offsets|0|0|TATTGCACTTGTCCCGGCCTGT	MIMAT0000092&MI0000093&hsa-miR-92a-3p&offsets|0|+1|TATTGCACTTGTCCCGGCCTGTT	0.935605	0	0
MIMAT0000092&MI0000093&hsa-miR-92a-3p&offsets|0|0,MIMAT0000092&MI0000094&hsa-miR-92a-3p&offsets|0|0|TATTGCACTTGTCCCGGCCTGT	MIMAT0000092&MI0000093&hsa-miR-92a-3p&offsets|0|+2|TATTGCACTTGTCCCGGCCTGTTG	0.804075	0	0
MIMAT0000092&MI0000093&hsa-miR-92a-3p&offsets|0|0,MIMAT0000092&MI0000094&hsa-miR-92a-3p&offsets|0|0|TATTGCACTTGTCCCGGCCTGT	MIMAT0000092&MI0000094&hsa-miR-92a-3p&offsets|0|+1|TATTGCACTTGTCCCGGCCTGTG	0.763282	0	0
MIMAT0000092&MI0000093&hsa-miR-92a-3p&offsets|0|0,MIMAT0000092&MI0000094&hsa-miR-92a-3p&offsets|0|0|TATTGCACTTGTCCCGGCCTGT	MIMAT0000070&MI0000071&hsa-miR-17-5p&offsets|0|+1|CAAAGTGCTTACAGTGCAGGTAGT	0.804075	0	0
MIMAT0000092&MI0000093&hsa-miR-92a-3p&offsets|0|0,MIMAT0000092&MI0000094&hsa-miR-92a-3p&offsets|0|0|TATTGCACTTGTCCCGGCCTGT	MIMAT0000070&MI0000071&hsa-miR-17-5p&offsets|0|0|CAAAGTGCTTACAGTGCAGGTAG	0.858612	0	0
MIMAT0000092&MI0000093&hsa-miR-92a-3p&offsets|0|0,MIMAT0000092&MI0000094&hsa-miR-92a-3p&offsets|0|0|TATTGCACTTGTCCCGGCCTGT	MIMAT0000093&MI0000095&hsa-miR-93-5p&offsets|0|0|CAAAGTGCTGTTCGTGCAGGTAG	0.758257	0	0
MIMAT0000092&MI0000093&hsa-miR-92a-3p&offsets|0|0,MIMAT0000092&MI0000094&hsa-miR-92a-3p&offsets|0|0|TATTGCACTTGTCCCGGCCTGT	MIMAT0000074&MI0000074&hsa-miR-19b-3p&offsets|0|0,MIMAT0000074&MI0000075&hsa-miR-19b-3p&offsets|0|0|TGTGCAAATCCATGCAAAACTGA	0.781622	0	0
MIMAT0000092&MI0000093&hsa-miR-92a-3p&offsets|0|0,MIMAT0000092&MI0000094&hsa-miR-92a-3p&offsets|0|0|TATTGCACTTGTCCCGGCCTGT	MIMAT0000075&MI0000076&hsa-miR-20a-5p&offsets|0|0|TAAAGTGCTTATAGTGCAGGTAG	0.815349	0	0
MIMAT0000092&MI0000093&hsa-miR-92a-3p&offsets|0|0,MIMAT0000092&MI0000094&hsa-miR-92a-3p&offsets|0|0|TATTGCACTTGTCCCGGCCTGT	MIMAT0000075&MI0000076&hsa-miR-20a-5p&offsets|0|+1|TAAAGTGCTTATAGTGCAGGTAGT	0.778549	0	0
MIMAT0000092&MI0000093&hsa-miR-92a-3p&offsets|+1|+1|ATTGCACTTGTCCCGGCCTGTT	MIMAT0004752&MI0001519&hsa-miR-20b-3p&offsets|0|+1|ACTGTAGTATGGGCACTTCCAGT	0.765599	0	0
MIMAT0000092&MI0000093&hsa-miR-92a-3p&offsets|+1|+1|ATTGCACTTGTCCCGGCCTGTT	MIMAT0000092&MI0000093&hsa-miR-92a-3p&offsets|0|0,MIMAT0000092&MI0000094&hsa-miR-92a-3p&offsets|0|0|TATTGCACTTGTCCCGGCCTGT	0.764781	0	0
MIMAT0000092&MI0000093&hsa-miR-92a-3p&offsets|+1|+1|ATTGCACTTGTCCCGGCCTGTT	MIMAT0000092&MI0000093&hsa-miR-92a-3p&offsets|0|+1|TATTGCACTTGTCCCGGCCTGTT	0.796838	0	0
MIMAT0000092&MI0000093&hsa-miR-92a-3p&offsets|+1|+1|ATTGCACTTGTCCCGGCCTGTT	MIMAT0000070&MI0000071&hsa-miR-17-5p&offsets|+1|0,MIMAT0000103&MI0000113&hsa-miR-106a-5p&offsets|+1|0|AAAGTGCTTACAGTGCAGGTAG	0.798935	0	0
MIMAT0000092&MI0000093&hsa-miR-92a-3p&offsets|+1|+1|ATTGCACTTGTCCCGGCCTGTT	MIMAT0000707&MI0000764&hsa-miR-363-3p&offsets|0|0|AATTGCACGGTATCCATCTGTA	0.762828	0	0
MIMAT0000092&MI0000093&hsa-miR-92a-3p&offsets|+1|+1|ATTGCACTTGTCCCGGCCTGTT	MIMAT0000707&MI0000764&hsa-miR-363-3p&offsets|+1|+1|ATTGCACGGTATCCATCTGTAA	0.756851	0	0
MIMAT0000092&MI0000093&hsa-miR-92a-3p&offsets|+1|+1|ATTGCACTTGTCCCGGCCTGTT	MIMAT0001413&MI0001519&hsa-miR-20b-5p&offsets|0|0|CAAAGTGCTCATAGTGCAGGTAG	0.827169	0	0
MIMAT0000092&MI0000093&hsa-miR-92a-3p&offsets|+1|+1|ATTGCACTTGTCCCGGCCTGTT	MIMAT0001413&MI0001519&hsa-miR-20b-5p&offsets|0|+1|CAAAGTGCTCATAGTGCAGGTAGT	0.773228	0	0
MIMAT0000092&MI0000093&hsa-miR-92a-3p&offsets|+1|+1|ATTGCACTTGTCCCGGCCTGTT	MIMAT0000103&MI0000113&hsa-miR-106a-5p&offsets|0|0|AAAAGTGCTTACAGTGCAGGTAG	0.768781	0	0
MIMAT0000092&MI0000093&hsa-miR-92a-3p&offsets|+1|+1|ATTGCACTTGTCCCGGCCTGTT	MIMAT0000070&MI0000071&hsa-miR-17-5p&offsets|+1|0,MIMAT0000103&MI0000113&hsa-miR-106a-5p&offsets|+1|0|AAAGTGCTTACAGTGCAGGTAG.1	0.798935	0	0
MIMAT0000092&MI0000093&hsa-miR-92a-3p&offsets|0|+1|TATTGCACTTGTCCCGGCCTGTT	MIMAT0000435&MI0000459&hsa-miR-143-3p&offsets|0|-2|TGAGATGAAGCACTGTAGC	-0.77285	0	0
MIMAT0000092&MI0000093&hsa-miR-92a-3p&offsets|0|+1|TATTGCACTTGTCCCGGCCTGTT	MIMAT0000435&MI0000459&hsa-miR-143-3p&offsets|0|-1|TGAGATGAAGCACTGTAGCT	-0.788032	0	0
MIMAT0000092&MI0000093&hsa-miR-92a-3p&offsets|0|+1|TATTGCACTTGTCCCGGCCTGTT	MIMAT0000435&MI0000459&hsa-miR-143-3p&offsets|-1|-2|CTGAGATGAAGCACTGTAGC	-0.777722	0	0
MIMAT0000092&MI0000093&hsa-miR-92a-3p&offsets|0|+1|TATTGCACTTGTCCCGGCCTGTT	MIMAT0000432&MI0000457&hsa-miR-141-3p&offsets|0|+1|TAACACTGTCTGGTAAAGATGGC	0.778163	0	0
MIMAT0000092&MI0000093&hsa-miR-92a-3p&offsets|0|+1|TATTGCACTTGTCCCGGCCTGTT	MIMAT0000432&MI0000457&hsa-miR-141-3p&offsets|0|+2|TAACACTGTCTGGTAAAGATGGCT	0.798847	0	0
MIMAT0000092&MI0000093&hsa-miR-92a-3p&offsets|0|+1|TATTGCACTTGTCCCGGCCTGTT	MIMAT0000092&MI0000093&hsa-miR-92a-3p&offsets|0|0,MIMAT0000092&MI0000094&hsa-miR-92a-3p&offsets|0|0|TATTGCACTTGTCCCGGCCTGT	0.935605	0	0
MIMAT0000092&MI0000093&hsa-miR-92a-3p&offsets|0|+1|TATTGCACTTGTCCCGGCCTGTT	MIMAT0000092&MI0000093&hsa-miR-92a-3p&offsets|+1|+1|ATTGCACTTGTCCCGGCCTGTT	0.796838	0	0
MIMAT0000092&MI0000093&hsa-miR-92a-3p&offsets|0|+1|TATTGCACTTGTCCCGGCCTGTT	MIMAT0000092&MI0000093&hsa-miR-92a-3p&offsets|0|+2|TATTGCACTTGTCCCGGCCTGTTG	0.857556	0	0
MIMAT0000092&MI0000093&hsa-miR-92a-3p&offsets|0|+1|TATTGCACTTGTCCCGGCCTGTT	MIMAT0000092&MI0000094&hsa-miR-92a-3p&offsets|0|+1|TATTGCACTTGTCCCGGCCTGTG	0.760387	0	0
MIMAT0000092&MI0000093&hsa-miR-92a-3p&offsets|0|+1|TATTGCACTTGTCCCGGCCTGTT	MIMAT0000070&MI0000071&hsa-miR-17-5p&offsets|0|+1|CAAAGTGCTTACAGTGCAGGTAGT	0.878285	0	0
MIMAT0000092&MI0000093&hsa-miR-92a-3p&offsets|0|+1|TATTGCACTTGTCCCGGCCTGTT	MIMAT0000070&MI0000071&hsa-miR-17-5p&offsets|0|0|CAAAGTGCTTACAGTGCAGGTAG	0.897376	0	0
MIMAT0000092&MI0000093&hsa-miR-92a-3p&offsets|0|+1|TATTGCACTTGTCCCGGCCTGTT	MIMAT0000071&MI0000071&hsa-miR-17-3p&offsets|0|0|ACTGCAGTGAAGGCACTTGTAG	0.750547	0	0
MIMAT0000092&MI0000093&hsa-miR-92a-3p&offsets|0|+1|TATTGCACTTGTCCCGGCCTGTT	MIMAT0000093&MI0000095&hsa-miR-93-5p&offsets|0|+1|CAAAGTGCTGTTCGTGCAGGTAGT	0.828054	0	0
MIMAT0000092&MI0000093&hsa-miR-92a-3p&offsets|0|+1|TATTGCACTTGTCCCGGCCTGTT	MIMAT0000093&MI0000095&hsa-miR-93-5p&offsets|0|0|CAAAGTGCTGTTCGTGCAGGTAG	0.848235	0	0
MIMAT0000092&MI0000093&hsa-miR-92a-3p&offsets|0|+1|TATTGCACTTGTCCCGGCCTGTT	MIMAT0001413&MI0001519&hsa-miR-20b-5p&offsets|0|+1|CAAAGTGCTCATAGTGCAGGTAGT	0.768819	0	0
MIMAT0000092&MI0000093&hsa-miR-92a-3p&offsets|0|+1|TATTGCACTTGTCCCGGCCTGTT	MIMAT0000074&MI0000074&hsa-miR-19b-3p&offsets|0|0,MIMAT0000074&MI0000075&hsa-miR-19b-3p&offsets|0|0|TGTGCAAATCCATGCAAAACTGA	0.848479	0	0
MIMAT0000092&MI0000093&hsa-miR-92a-3p&offsets|0|+1|TATTGCACTTGTCCCGGCCTGTT	MIMAT0000075&MI0000076&hsa-miR-20a-5p&offsets|0|0|TAAAGTGCTTATAGTGCAGGTAG	0.887946	0	0
MIMAT0000092&MI0000093&hsa-miR-92a-3p&offsets|0|+1|TATTGCACTTGTCCCGGCCTGTT	MIMAT0000075&MI0000076&hsa-miR-20a-5p&offsets|0|+1|TAAAGTGCTTATAGTGCAGGTAGT	0.870852	0	0
MIMAT0000092&MI0000093&hsa-miR-92a-3p&offsets|0|+1|TATTGCACTTGTCCCGGCCTGTT	MIMAT0000103&MI0000113&hsa-miR-106a-5p&offsets|0|0|AAAAGTGCTTACAGTGCAGGTAG	0.772409	0	0
MIMAT0000092&MI0000093&hsa-miR-92a-3p&offsets|0|+2|TATTGCACTTGTCCCGGCCTGTTG	MIMAT0000692&MI0000749&hsa-miR-30e-5p&offsets|+1|+4|GTAAACATCCTTGACTGGAAGCTGT	0.755374	0	0
MIMAT0000092&MI0000093&hsa-miR-92a-3p&offsets|0|+2|TATTGCACTTGTCCCGGCCTGTTG	MIMAT0000092&MI0000093&hsa-miR-92a-3p&offsets|0|0,MIMAT0000092&MI0000094&hsa-miR-92a-3p&offsets|0|0|TATTGCACTTGTCCCGGCCTGT	0.804075	0	0
MIMAT0000092&MI0000093&hsa-miR-92a-3p&offsets|0|+2|TATTGCACTTGTCCCGGCCTGTTG	MIMAT0000092&MI0000093&hsa-miR-92a-3p&offsets|0|+1|TATTGCACTTGTCCCGGCCTGTT	0.857556	0	0
MIMAT0000092&MI0000093&hsa-miR-92a-3p&offsets|0|+2|TATTGCACTTGTCCCGGCCTGTTG	MIMAT0000092&MI0000094&hsa-miR-92a-3p&offsets|0|+1|TATTGCACTTGTCCCGGCCTGTG	0.885655	0	0
MIMAT0000092&MI0000093&hsa-miR-92a-3p&offsets|0|+2|TATTGCACTTGTCCCGGCCTGTTG	MIMAT0000092&MI0000093&hsa-miR-92a-3p&offsets|0|+3|TATTGCACTTGTCCCGGCCTGTTGA	0.796698	0	0
MIMAT0000092&MI0000093&hsa-miR-92a-3p&offsets|0|+2|TATTGCACTTGTCCCGGCCTGTTG	MIMAT0000070&MI0000071&hsa-miR-17-5p&offsets|0|+1|CAAAGTGCTTACAGTGCAGGTAGT	0.776114	0	0
MIMAT0000092&MI0000093&hsa-miR-92a-3p&offsets|0|+2|TATTGCACTTGTCCCGGCCTGTTG	MIMAT0000070&MI0000071&hsa-miR-17-5p&offsets|0|0|CAAAGTGCTTACAGTGCAGGTAG	0.804143	0	0
MIMAT0000092&MI0000093&hsa-miR-92a-3p&offsets|0|+2|TATTGCACTTGTCCCGGCCTGTTG	MIMAT0000093&MI0000095&hsa-miR-93-5p&offsets|0|0|CAAAGTGCTGTTCGTGCAGGTAG	0.773557	0	0
MIMAT0000092&MI0000093&hsa-miR-92a-3p&offsets|0|+2|TATTGCACTTGTCCCGGCCTGTTG	MIMAT0000074&MI0000074&hsa-miR-19b-3p&offsets|0|0,MIMAT0000074&MI0000075&hsa-miR-19b-3p&offsets|0|0|TGTGCAAATCCATGCAAAACTGA	0.786063	0	0
MIMAT0000092&MI0000093&hsa-miR-92a-3p&offsets|0|+2|TATTGCACTTGTCCCGGCCTGTTG	MIMAT0000075&MI0000076&hsa-miR-20a-5p&offsets|0|0|TAAAGTGCTTATAGTGCAGGTAG	0.793755	0	0
MIMAT0000092&MI0000093&hsa-miR-92a-3p&offsets|0|+2|TATTGCACTTGTCCCGGCCTGTTG	MIMAT0000075&MI0000076&hsa-miR-20a-5p&offsets|0|+1|TAAAGTGCTTATAGTGCAGGTAGT	0.773405	0	0
MIMAT0000092&MI0000093&hsa-miR-92a-3p&offsets|0|-2,MIMAT0000092&MI0000094&hsa-miR-92a-3p&offsets|0|-2|TATTGCACTTGTCCCGGCCT	MIMAT0000432&MI0000457&hsa-miR-141-3p&offsets|0|-4|TAACACTGTCTGGTAAAG	0.782774	0	0
MIMAT0000092&MI0000093&hsa-miR-92a-3p&offsets|0|-2,MIMAT0000092&MI0000094&hsa-miR-92a-3p&offsets|0|-2|TATTGCACTTGTCCCGGCCT	MIMAT0000092&MI0000093&hsa-miR-92a-3p&offsets|0|-1,MIMAT0000092&MI0000094&hsa-miR-92a-3p&offsets|0|-1|TATTGCACTTGTCCCGGCCTG	0.818972	0	0
MIMAT0000092&MI0000094&hsa-miR-92a-3p&offsets|0|+1|TATTGCACTTGTCCCGGCCTGTG	MIMAT0000092&MI0000093&hsa-miR-92a-3p&offsets|0|0,MIMAT0000092&MI0000094&hsa-miR-92a-3p&offsets|0|0|TATTGCACTTGTCCCGGCCTGT	0.763282	0	0
MIMAT0000092&MI0000094&hsa-miR-92a-3p&offsets|0|+1|TATTGCACTTGTCCCGGCCTGTG	MIMAT0000092&MI0000093&hsa-miR-92a-3p&offsets|0|+1|TATTGCACTTGTCCCGGCCTGTT	0.760387	0	0
MIMAT0000092&MI0000094&hsa-miR-92a-3p&offsets|0|+1|TATTGCACTTGTCCCGGCCTGTG	MIMAT0000092&MI0000093&hsa-miR-92a-3p&offsets|0|+2|TATTGCACTTGTCCCGGCCTGTTG	0.885655	0	0
MIMAT0000092&MI0000093&hsa-miR-92a-3p&offsets|0|+3|TATTGCACTTGTCCCGGCCTGTTGA	MIMAT0000092&MI0000093&hsa-miR-92a-3p&offsets|0|+2|TATTGCACTTGTCCCGGCCTGTTG	0.796698	0	0
MIMAT0000263&MI0000282&hsa-miR-199b-5p&offsets|0|-2|CCCAGTGTTTAGACTATCTGT	MIMAT0000263&MI0000282&hsa-miR-199b-5p&offsets|0|-3|CCCAGTGTTTAGACTATCTG	0.766603	0	0
MIMAT0000263&MI0000282&hsa-miR-199b-5p&offsets|0|-2|CCCAGTGTTTAGACTATCTGT	MIMAT0000263&MI0000282&hsa-miR-199b-5p&offsets|0|-1|CCCAGTGTTTAGACTATCTGTT	0.800121	0	0
MIMAT0000263&MI0000282&hsa-miR-199b-5p&offsets|0|-2|CCCAGTGTTTAGACTATCTGT	MIMAT0000231&MI0000281&hsa-miR-199a-5p&offsets|0|-2,MIMAT0000231&MI0000242&hsa-miR-199a-5p&offsets|0|-2|CCCAGTGTTCAGACTACCTGT	0.780619	0	0
MIMAT0000263&MI0000282&hsa-miR-199b-5p&offsets|0|-2|CCCAGTGTTTAGACTATCTGT	MIMAT0000232&MI0000281&hsa-miR-199a-3p&offsets|0|-1,MIMAT0000232&MI0000242&hsa-miR-199a-3p&offsets|0|-1,MIMAT0004563&MI0000282&hsa-miR-199b-3p&offsets|0|-1|ACAGTAGTCTGCACATTGGTT	0.754794	0	0
MIMAT0000263&MI0000282&hsa-miR-199b-5p&offsets|0|0|CCCAGTGTTTAGACTATCTGTTC	MIMAT0000263&MI0000282&hsa-miR-199b-5p&offsets|0|-1|CCCAGTGTTTAGACTATCTGTT	0.79353	0	0
MIMAT0000263&MI0000282&hsa-miR-199b-5p&offsets|0|0|CCCAGTGTTTAGACTATCTGTTC	MIMAT0000263&MI0000282&hsa-miR-199b-5p&offsets|0|+1|CCCAGTGTTTAGACTATCTGTTCA	0.811631	0	0
MIMAT0000263&MI0000282&hsa-miR-199b-5p&offsets|0|0|CCCAGTGTTTAGACTATCTGTTC	MIMAT0000231&MI0000281&hsa-miR-199a-5p&offsets|0|0,MIMAT0000231&MI0000242&hsa-miR-199a-5p&offsets|0|0|CCCAGTGTTCAGACTACCTGTTC	0.90873	0	0
MIMAT0000263&MI0000282&hsa-miR-199b-5p&offsets|0|0|CCCAGTGTTTAGACTATCTGTTC	MIMAT0001638&MI0001735&hsa-miR-409-5p&offsets|0|0|AGGTTACCCGAGCAACTTTGCAT	0.769114	0	0
MIMAT0000263&MI0000282&hsa-miR-199b-5p&offsets|0|0|CCCAGTGTTTAGACTATCTGTTC	MIMAT0003338&MI0003684&hsa-miR-660-5p&offsets|0|+1|TACCCATTGCATATCGGAGTTGT	0.781939	0	0
MIMAT0000263&MI0000282&hsa-miR-199b-5p&offsets|0|0|CCCAGTGTTTAGACTATCTGTTC	MIMAT0000232&MI0000281&hsa-miR-199a-3p&offsets|-1|0,MIMAT0000232&MI0000242&hsa-miR-199a-3p&offsets|-1|0,MIMAT0004563&MI0000282&hsa-miR-199b-3p&offsets|-1|0|TACAGTAGTCTGCACATTGGTTA	0.811479	0	0
MIMAT0000263&MI0000282&hsa-miR-199b-5p&offsets|0|0|CCCAGTGTTTAGACTATCTGTTC	MIMAT0000232&MI0000281&hsa-miR-199a-3p&offsets|0|+1,MIMAT0000232&MI0000242&hsa-miR-199a-3p&offsets|0|+1,MIMAT0004563&MI0000282&hsa-miR-199b-3p&offsets|0|+1|ACAGTAGTCTGCACATTGGTTAG	0.787821	0	0
MIMAT0000263&MI0000282&hsa-miR-199b-5p&offsets|0|0|CCCAGTGTTTAGACTATCTGTTC	MIMAT0000232&MI0000281&hsa-miR-199a-3p&offsets|-1|-1,MIMAT0000232&MI0000242&hsa-miR-199a-3p&offsets|-1|-1,MIMAT0004563&MI0000282&hsa-miR-199b-3p&offsets|-1|-1|TACAGTAGTCTGCACATTGGTT	0.819468	0	0
MIMAT0000263&MI0000282&hsa-miR-199b-5p&offsets|0|0|CCCAGTGTTTAGACTATCTGTTC	MIMAT0000232&MI0000281&hsa-miR-199a-3p&offsets|0|0,MIMAT0000232&MI0000242&hsa-miR-199a-3p&offsets|0|0,MIMAT0004563&MI0000282&hsa-miR-199b-3p&offsets|0|0|ACAGTAGTCTGCACATTGGTTA	0.818998	0	0
MIMAT0000263&MI0000282&hsa-miR-199b-5p&offsets|0|-3|CCCAGTGTTTAGACTATCTG	MIMAT0000263&MI0000282&hsa-miR-199b-5p&offsets|0|-2|CCCAGTGTTTAGACTATCTGT	0.766603	0	0
MIMAT0000263&MI0000282&hsa-miR-199b-5p&offsets|0|-3|CCCAGTGTTTAGACTATCTG	MIMAT0000231&MI0000281&hsa-miR-199a-5p&offsets|0|-2,MIMAT0000231&MI0000242&hsa-miR-199a-5p&offsets|0|-2|CCCAGTGTTCAGACTACCTGT	0.768185	0	0
MIMAT0000263&MI0000282&hsa-miR-199b-5p&offsets|0|-3|CCCAGTGTTTAGACTATCTG	MIMAT0000232&MI0000281&hsa-miR-199a-3p&offsets|0|-3,MIMAT0000232&MI0000242&hsa-miR-199a-3p&offsets|0|-3,MIMAT0004563&MI0000282&hsa-miR-199b-3p&offsets|0|-3|ACAGTAGTCTGCACATTGG	0.790994	0	0
MIMAT0000263&MI0000282&hsa-miR-199b-5p&offsets|0|-3|CCCAGTGTTTAGACTATCTG	MIMAT0000232&MI0000281&hsa-miR-199a-3p&offsets|0|-2,MIMAT0000232&MI0000242&hsa-miR-199a-3p&offsets|0|-2,MIMAT0004563&MI0000282&hsa-miR-199b-3p&offsets|0|-2|ACAGTAGTCTGCACATTGGT	0.791399	0	0
MIMAT0000263&MI0000282&hsa-miR-199b-5p&offsets|0|-3|CCCAGTGTTTAGACTATCTG	MIMAT0000232&MI0000281&hsa-miR-199a-3p&offsets|-1|-2,MIMAT0000232&MI0000242&hsa-miR-199a-3p&offsets|-1|-2,MIMAT0004563&MI0000282&hsa-miR-199b-3p&offsets|-1|-2|TACAGTAGTCTGCACATTGGT	0.763423	0	0
MIMAT0000263&MI0000282&hsa-miR-199b-5p&offsets|0|-3|CCCAGTGTTTAGACTATCTG	MIMAT0000232&MI0000281&hsa-miR-199a-3p&offsets|-1|-3,MIMAT0000232&MI0000242&hsa-miR-199a-3p&offsets|-1|-3,MIMAT0004563&MI0000282&hsa-miR-199b-3p&offsets|-1|-3|TACAGTAGTCTGCACATTGG	0.850286	0	0
MIMAT0000263&MI0000282&hsa-miR-199b-5p&offsets|0|-1|CCCAGTGTTTAGACTATCTGTT	MIMAT0000263&MI0000282&hsa-miR-199b-5p&offsets|0|-2|CCCAGTGTTTAGACTATCTGT	0.800121	0	0
MIMAT0000263&MI0000282&hsa-miR-199b-5p&offsets|0|-1|CCCAGTGTTTAGACTATCTGTT	MIMAT0000263&MI0000282&hsa-miR-199b-5p&offsets|0|0|CCCAGTGTTTAGACTATCTGTTC	0.79353	0	0
MIMAT0000263&MI0000282&hsa-miR-199b-5p&offsets|0|-1|CCCAGTGTTTAGACTATCTGTT	MIMAT0000231&MI0000281&hsa-miR-199a-5p&offsets|0|-1,MIMAT0000231&MI0000242&hsa-miR-199a-5p&offsets|0|-1|CCCAGTGTTCAGACTACCTGTT	0.772	0	0
MIMAT0000263&MI0000282&hsa-miR-199b-5p&offsets|0|-1|CCCAGTGTTTAGACTATCTGTT	MIMAT0000232&MI0000281&hsa-miR-199a-3p&offsets|-1|-1,MIMAT0000232&MI0000242&hsa-miR-199a-3p&offsets|-1|-1,MIMAT0004563&MI0000282&hsa-miR-199b-3p&offsets|-1|-1|TACAGTAGTCTGCACATTGGTT	0.819841	0	0
MIMAT0000263&MI0000282&hsa-miR-199b-5p&offsets|0|-1|CCCAGTGTTTAGACTATCTGTT	MIMAT0000232&MI0000281&hsa-miR-199a-3p&offsets|0|0,MIMAT0000232&MI0000242&hsa-miR-199a-3p&offsets|0|0,MIMAT0004563&MI0000282&hsa-miR-199b-3p&offsets|0|0|ACAGTAGTCTGCACATTGGTTA	0.860801	0	0
MIMAT0000263&MI0000282&hsa-miR-199b-5p&offsets|0|+1|CCCAGTGTTTAGACTATCTGTTCA	MIMAT0000263&MI0000282&hsa-miR-199b-5p&offsets|0|0|CCCAGTGTTTAGACTATCTGTTC	0.811631	0	0
MIMAT0000263&MI0000282&hsa-miR-199b-5p&offsets|0|+1|CCCAGTGTTTAGACTATCTGTTCA	MIMAT0000232&MI0000281&hsa-miR-199a-3p&offsets|-1|0,MIMAT0000232&MI0000242&hsa-miR-199a-3p&offsets|-1|0,MIMAT0004563&MI0000282&hsa-miR-199b-3p&offsets|-1|0|TACAGTAGTCTGCACATTGGTTA	0.785971	0	0
MIMAT0000064&MI0000064&hsa-let-7c-5p&offsets|-1|0|TTGAGGTAGTAGGTTGTATGGTT	MIMAT0000064&MI0000064&hsa-let-7c-5p&offsets|0|+2|TGAGGTAGTAGGTTGTATGGTTTA	0.804932	0	0
MIMAT0000064&MI0000064&hsa-let-7c-5p&offsets|-1|0|TTGAGGTAGTAGGTTGTATGGTT	MIMAT0000064&MI0000064&hsa-let-7c-5p&offsets|0|0|TGAGGTAGTAGGTTGTATGGTT	0.818163	0	0
MIMAT0000064&MI0000064&hsa-let-7c-5p&offsets|-1|0|TTGAGGTAGTAGGTTGTATGGTT	MIMAT0000064&MI0000064&hsa-let-7c-5p&offsets|0|+1|TGAGGTAGTAGGTTGTATGGTTT	0.867026	0	0
MIMAT0000064&MI0000064&hsa-let-7c-5p&offsets|0|+2|TGAGGTAGTAGGTTGTATGGTTTA	MIMAT0000064&MI0000064&hsa-let-7c-5p&offsets|-1|0|TTGAGGTAGTAGGTTGTATGGTT	0.804932	0	0
MIMAT0000064&MI0000064&hsa-let-7c-5p&offsets|0|+2|TGAGGTAGTAGGTTGTATGGTTTA	MIMAT0000064&MI0000064&hsa-let-7c-5p&offsets|0|+1|TGAGGTAGTAGGTTGTATGGTTT	0.897165	0	0
MIMAT0000064&MI0000064&hsa-let-7c-5p&offsets|0|+2|TGAGGTAGTAGGTTGTATGGTTTA	MIMAT0000097&MI0000101&hsa-miR-99a-5p&offsets|-1|-1|AAACCCGTAGATCCGATCTTGT	0.753614	0	0
MIMAT0000064&MI0000064&hsa-let-7c-5p&offsets|0|-1|TGAGGTAGTAGGTTGTATGGT	MIMAT0000064&MI0000064&hsa-let-7c-5p&offsets|-1|-2|TTGAGGTAGTAGGTTGTATGG	0.878828	0	0
MIMAT0000064&MI0000064&hsa-let-7c-5p&offsets|0|-1|TGAGGTAGTAGGTTGTATGGT	MIMAT0000064&MI0000064&hsa-let-7c-5p&offsets|0|-2|TGAGGTAGTAGGTTGTATGG	0.91727	0	0
MIMAT0000064&MI0000064&hsa-let-7c-5p&offsets|0|-1|TGAGGTAGTAGGTTGTATGGT	MIMAT0000064&MI0000064&hsa-let-7c-5p&offsets|0|-3|TGAGGTAGTAGGTTGTATG	0.805256	0	0
MIMAT0000064&MI0000064&hsa-let-7c-5p&offsets|0|-1|TGAGGTAGTAGGTTGTATGGT	MIMAT0004603&MI0000470&hsa-miR-125b-2-3p&offsets|+2|0|ACAAGTCAGGCTCTTGGGAC	0.768258	0	0
MIMAT0000064&MI0000064&hsa-let-7c-5p&offsets|0|-1|TGAGGTAGTAGGTTGTATGGT	MIMAT0004603&MI0000470&hsa-miR-125b-2-3p&offsets|+2|+1|ACAAGTCAGGCTCTTGGGACC	0.803156	0	0
MIMAT0000064&MI0000064&hsa-let-7c-5p&offsets|0|0|TGAGGTAGTAGGTTGTATGGTT	MIMAT0000064&MI0000064&hsa-let-7c-5p&offsets|-1|0|TTGAGGTAGTAGGTTGTATGGTT	0.818163	0	0
MIMAT0000064&MI0000064&hsa-let-7c-5p&offsets|0|0|TGAGGTAGTAGGTTGTATGGTT	MIMAT0000064&MI0000064&hsa-let-7c-5p&offsets|-1|-1|TTGAGGTAGTAGGTTGTATGGT	0.851926	0	0
MIMAT0000064&MI0000064&hsa-let-7c-5p&offsets|0|0|TGAGGTAGTAGGTTGTATGGTT	MIMAT0000064&MI0000064&hsa-let-7c-5p&offsets|0|+1|TGAGGTAGTAGGTTGTATGGTTT	0.84529	0	0
MIMAT0000064&MI0000064&hsa-let-7c-5p&offsets|-1|-3|TTGAGGTAGTAGGTTGTATG	MIMAT0000064&MI0000064&hsa-let-7c-5p&offsets|0|-2|TGAGGTAGTAGGTTGTATGG	0.794962	0	0
MIMAT0000064&MI0000064&hsa-let-7c-5p&offsets|-1|-3|TTGAGGTAGTAGGTTGTATG	MIMAT0000064&MI0000064&hsa-let-7c-5p&offsets|0|-3|TGAGGTAGTAGGTTGTATG	0.80949	0	0
MIMAT0000064&MI0000064&hsa-let-7c-5p&offsets|-1|-2|TTGAGGTAGTAGGTTGTATGG	MIMAT0000064&MI0000064&hsa-let-7c-5p&offsets|0|-1|TGAGGTAGTAGGTTGTATGGT	0.878828	0	0
MIMAT0000064&MI0000064&hsa-let-7c-5p&offsets|-1|-2|TTGAGGTAGTAGGTTGTATGG	MIMAT0000064&MI0000064&hsa-let-7c-5p&offsets|-1|-1|TTGAGGTAGTAGGTTGTATGGT	0.769626	0	0
MIMAT0000064&MI0000064&hsa-let-7c-5p&offsets|-1|-2|TTGAGGTAGTAGGTTGTATGG	MIMAT0000064&MI0000064&hsa-let-7c-5p&offsets|0|-2|TGAGGTAGTAGGTTGTATGG	0.869001	0	0
MIMAT0000064&MI0000064&hsa-let-7c-5p&offsets|-1|-2|TTGAGGTAGTAGGTTGTATGG	MIMAT0000064&MI0000064&hsa-let-7c-5p&offsets|0|-3|TGAGGTAGTAGGTTGTATG	0.767847	0	0
MIMAT0000064&MI0000064&hsa-let-7c-5p&offsets|-1|-1|TTGAGGTAGTAGGTTGTATGGT	MIMAT0000064&MI0000064&hsa-let-7c-5p&offsets|0|0|TGAGGTAGTAGGTTGTATGGTT	0.851926	0	0
MIMAT0000064&MI0000064&hsa-let-7c-5p&offsets|-1|-1|TTGAGGTAGTAGGTTGTATGGT	MIMAT0000064&MI0000064&hsa-let-7c-5p&offsets|-1|-2|TTGAGGTAGTAGGTTGTATGG	0.769626	0	0
MIMAT0000064&MI0000064&hsa-let-7c-5p&offsets|0|-2|TGAGGTAGTAGGTTGTATGG	MIMAT0000064&MI0000064&hsa-let-7c-5p&offsets|0|-1|TGAGGTAGTAGGTTGTATGGT	0.91727	0	0
MIMAT0000064&MI0000064&hsa-let-7c-5p&offsets|0|-2|TGAGGTAGTAGGTTGTATGG	MIMAT0000064&MI0000064&hsa-let-7c-5p&offsets|-1|-3|TTGAGGTAGTAGGTTGTATG	0.794962	0	0
MIMAT0000064&MI0000064&hsa-let-7c-5p&offsets|0|-2|TGAGGTAGTAGGTTGTATGG	MIMAT0000064&MI0000064&hsa-let-7c-5p&offsets|-1|-2|TTGAGGTAGTAGGTTGTATGG	0.869001	0	0
MIMAT0000064&MI0000064&hsa-let-7c-5p&offsets|0|-2|TGAGGTAGTAGGTTGTATGG	MIMAT0000064&MI0000064&hsa-let-7c-5p&offsets|0|-3|TGAGGTAGTAGGTTGTATG	0.93498	0	0
MIMAT0000064&MI0000064&hsa-let-7c-5p&offsets|0|-2|TGAGGTAGTAGGTTGTATGG	MIMAT0000423&MI0000446&hsa-miR-125b-5p&offsets|0|-1,MIMAT0000423&MI0000470&hsa-miR-125b-5p&offsets|0|-1|TCCCTGAGACCCTAACTTGTG	0.766007	0	0
MIMAT0000064&MI0000064&hsa-let-7c-5p&offsets|0|-2|TGAGGTAGTAGGTTGTATGG	MIMAT0004603&MI0000470&hsa-miR-125b-2-3p&offsets|+2|0|ACAAGTCAGGCTCTTGGGAC	0.791364	0	0
MIMAT0000064&MI0000064&hsa-let-7c-5p&offsets|0|-2|TGAGGTAGTAGGTTGTATGG	MIMAT0000097&MI0000101&hsa-miR-99a-5p&offsets|0|-2|AACCCGTAGATCCGATCTTG	0.790679	0	0
MIMAT0000064&MI0000064&hsa-let-7c-5p&offsets|0|-2|TGAGGTAGTAGGTTGTATGG	MIMAT0000097&MI0000101&hsa-miR-99a-5p&offsets|0|-3|AACCCGTAGATCCGATCTT	0.767235	0	0
MIMAT0000064&MI0000064&hsa-let-7c-5p&offsets|0|+1|TGAGGTAGTAGGTTGTATGGTTT	MIMAT0004511&MI0000101&hsa-miR-99a-3p&offsets|0|+1|CAAGCTCGCTTCTATGGGTCTGT	0.784277	0	0
MIMAT0000064&MI0000064&hsa-let-7c-5p&offsets|0|+1|TGAGGTAGTAGGTTGTATGGTTT	MIMAT0000064&MI0000064&hsa-let-7c-5p&offsets|-1|0|TTGAGGTAGTAGGTTGTATGGTT	0.867026	0	0
MIMAT0000064&MI0000064&hsa-let-7c-5p&offsets|0|+1|TGAGGTAGTAGGTTGTATGGTTT	MIMAT0000064&MI0000064&hsa-let-7c-5p&offsets|0|+2|TGAGGTAGTAGGTTGTATGGTTTA	0.897165	0	0
MIMAT0000064&MI0000064&hsa-let-7c-5p&offsets|0|+1|TGAGGTAGTAGGTTGTATGGTTT	MIMAT0000064&MI0000064&hsa-let-7c-5p&offsets|0|0|TGAGGTAGTAGGTTGTATGGTT	0.84529	0	0
MIMAT0000064&MI0000064&hsa-let-7c-5p&offsets|0|+1|TGAGGTAGTAGGTTGTATGGTTT	MIMAT0000423&MI0000446&hsa-miR-125b-5p&offsets|0|+1|TCCCTGAGACCCTAACTTGTGAT	0.750731	0	0
MIMAT0000064&MI0000064&hsa-let-7c-5p&offsets|0|+1|TGAGGTAGTAGGTTGTATGGTTT	MIMAT0000097&MI0000101&hsa-miR-99a-5p&offsets|-1|-1|AAACCCGTAGATCCGATCTTGT	0.806416	0	0
MIMAT0000064&MI0000064&hsa-let-7c-5p&offsets|0|-3|TGAGGTAGTAGGTTGTATG	MIMAT0000088&MI0000088&hsa-miR-30a-3p&offsets|0|-3|CTTTCAGTCGGATGTTTGC	0.758656	0	0
MIMAT0000064&MI0000064&hsa-let-7c-5p&offsets|0|-3|TGAGGTAGTAGGTTGTATG	MIMAT0000088&MI0000088&hsa-miR-30a-3p&offsets|+1|-3|TTTCAGTCGGATGTTTGC	0.766692	0	0
MIMAT0000064&MI0000064&hsa-let-7c-5p&offsets|0|-3|TGAGGTAGTAGGTTGTATG	MIMAT0000078&MI0000079&hsa-miR-23a-3p&offsets|0|-3,MIMAT0000418&MI0000439&hsa-miR-23b-3p&offsets|0|-3|ATCACATTGCCAGGGATT	0.755826	0	0
MIMAT0000064&MI0000064&hsa-let-7c-5p&offsets|0|-3|TGAGGTAGTAGGTTGTATG	MIMAT0000064&MI0000064&hsa-let-7c-5p&offsets|0|-1|TGAGGTAGTAGGTTGTATGGT	0.805256	0	0
MIMAT0000064&MI0000064&hsa-let-7c-5p&offsets|0|-3|TGAGGTAGTAGGTTGTATG	MIMAT0000064&MI0000064&hsa-let-7c-5p&offsets|-1|-3|TTGAGGTAGTAGGTTGTATG	0.80949	0	0
MIMAT0000064&MI0000064&hsa-let-7c-5p&offsets|0|-3|TGAGGTAGTAGGTTGTATG	MIMAT0000064&MI0000064&hsa-let-7c-5p&offsets|-1|-2|TTGAGGTAGTAGGTTGTATGG	0.767847	0	0
MIMAT0000064&MI0000064&hsa-let-7c-5p&offsets|0|-3|TGAGGTAGTAGGTTGTATG	MIMAT0000064&MI0000064&hsa-let-7c-5p&offsets|0|-2|TGAGGTAGTAGGTTGTATGG	0.93498	0	0
MIMAT0000064&MI0000064&hsa-let-7c-5p&offsets|0|-3|TGAGGTAGTAGGTTGTATG	MIMAT0000078&MI0000079&hsa-miR-23a-3p&offsets|0|-3,MIMAT0000418&MI0000439&hsa-miR-23b-3p&offsets|0|-3|ATCACATTGCCAGGGATT.1	0.755826	0	0
MIMAT0000064&MI0000064&hsa-let-7c-5p&offsets|0|-3|TGAGGTAGTAGGTTGTATG	MIMAT0000423&MI0000446&hsa-miR-125b-5p&offsets|0|-3,MIMAT0000423&MI0000470&hsa-miR-125b-5p&offsets|0|-3|TCCCTGAGACCCTAACTTG	0.810961	0	0
MIMAT0000064&MI0000064&hsa-let-7c-5p&offsets|0|-3|TGAGGTAGTAGGTTGTATG	MIMAT0000423&MI0000446&hsa-miR-125b-5p&offsets|0|-1,MIMAT0000423&MI0000470&hsa-miR-125b-5p&offsets|0|-1|TCCCTGAGACCCTAACTTGTG	0.813222	0	0
MIMAT0000064&MI0000064&hsa-let-7c-5p&offsets|0|-3|TGAGGTAGTAGGTTGTATG	MIMAT0004603&MI0000470&hsa-miR-125b-2-3p&offsets|+2|0|ACAAGTCAGGCTCTTGGGAC	0.798066	0	0
MIMAT0000064&MI0000064&hsa-let-7c-5p&offsets|0|-3|TGAGGTAGTAGGTTGTATG	MIMAT0004603&MI0000470&hsa-miR-125b-2-3p&offsets|+2|-1|ACAAGTCAGGCTCTTGGGA	0.756711	0	0
MIMAT0000064&MI0000064&hsa-let-7c-5p&offsets|0|-3|TGAGGTAGTAGGTTGTATG	MIMAT0000231&MI0000281&hsa-miR-199a-5p&offsets|0|-3,MIMAT0000231&MI0000242&hsa-miR-199a-5p&offsets|0|-3|CCCAGTGTTCAGACTACCTG	0.754433	0	0
MIMAT0000064&MI0000064&hsa-let-7c-5p&offsets|0|-3|TGAGGTAGTAGGTTGTATG	MIMAT0000446&MI0000472&hsa-miR-127-3p&offsets|0|-2|TCGGATCCGTCTGAGCTTGG	0.752383	0	0
MIMAT0000064&MI0000064&hsa-let-7c-5p&offsets|0|-3|TGAGGTAGTAGGTTGTATG	MIMAT0000097&MI0000101&hsa-miR-99a-5p&offsets|0|-2|AACCCGTAGATCCGATCTTG	0.824587	0	0
MIMAT0000064&MI0000064&hsa-let-7c-5p&offsets|0|-3|TGAGGTAGTAGGTTGTATG	MIMAT0000097&MI0000101&hsa-miR-99a-5p&offsets|0|-3|AACCCGTAGATCCGATCTT	0.837566	0	0
MIMAT0000078&MI0000079&hsa-miR-23a-3p&offsets|0|+1|ATCACATTGCCAGGGATTTCCA	MIMAT0000418&MI0000439&hsa-miR-23b-3p&offsets|0|+1|ATCACATTGCCAGGGATTACCA	0.823236	0	0
MIMAT0000078&MI0000079&hsa-miR-23a-3p&offsets|0|+1|ATCACATTGCCAGGGATTTCCA	MIMAT0000078&MI0000079&hsa-miR-23a-3p&offsets|0|0|ATCACATTGCCAGGGATTTCC	0.829714	0	0
MIMAT0000078&MI0000079&hsa-miR-23a-3p&offsets|+1|0|TCACATTGCCAGGGATTTCC	MIMAT0000418&MI0000439&hsa-miR-23b-3p&offsets|+1|0|TCACATTGCCAGGGATTACC	0.859827	0	0
MIMAT0000078&MI0000079&hsa-miR-23a-3p&offsets|+1|0|TCACATTGCCAGGGATTTCC	MIMAT0000078&MI0000079&hsa-miR-23a-3p&offsets|0|-3,MIMAT0000418&MI0000439&hsa-miR-23b-3p&offsets|0|-3|ATCACATTGCCAGGGATT	0.768097	0	0
MIMAT0000078&MI0000079&hsa-miR-23a-3p&offsets|+1|0|TCACATTGCCAGGGATTTCC	MIMAT0000418&MI0000439&hsa-miR-23b-3p&offsets|+1|-1|TCACATTGCCAGGGATTAC	0.793196	0	0
MIMAT0000078&MI0000079&hsa-miR-23a-3p&offsets|+1|0|TCACATTGCCAGGGATTTCC	MIMAT0000084&MI0000085&hsa-miR-27a-3p&offsets|0|-3,MIMAT0000419&MI0000440&hsa-miR-27b-3p&offsets|0|-3|TTCACAGTGGCTAAGTTC	0.789602	0	0
MIMAT0000078&MI0000079&hsa-miR-23a-3p&offsets|+1|0|TCACATTGCCAGGGATTTCC	MIMAT0000078&MI0000079&hsa-miR-23a-3p&offsets|+1|+1|TCACATTGCCAGGGATTTCCA	0.827044	0	0
MIMAT0000078&MI0000079&hsa-miR-23a-3p&offsets|+1|0|TCACATTGCCAGGGATTTCC	MIMAT0000078&MI0000079&hsa-miR-23a-3p&offsets|0|-3,MIMAT0000418&MI0000439&hsa-miR-23b-3p&offsets|0|-3|ATCACATTGCCAGGGATT.1	0.768097	0	0
MIMAT0000078&MI0000079&hsa-miR-23a-3p&offsets|+1|0|TCACATTGCCAGGGATTTCC	MIMAT0000078&MI0000079&hsa-miR-23a-3p&offsets|+1|-1|TCACATTGCCAGGGATTTC	0.824631	0	0
MIMAT0000078&MI0000079&hsa-miR-23a-3p&offsets|+1|0|TCACATTGCCAGGGATTTCC	MIMAT0000084&MI0000085&hsa-miR-27a-3p&offsets|0|-2|TTCACAGTGGCTAAGTTCC	0.777308	0	0
MIMAT0000078&MI0000079&hsa-miR-23a-3p&offsets|+1|0|TCACATTGCCAGGGATTTCC	MIMAT0000084&MI0000085&hsa-miR-27a-3p&offsets|0|-3,MIMAT0000419&MI0000440&hsa-miR-27b-3p&offsets|0|-3|TTCACAGTGGCTAAGTTC.1	0.789602	0	0
MIMAT0000078&MI0000079&hsa-miR-23a-3p&offsets|0|0|ATCACATTGCCAGGGATTTCC	MIMAT0000418&MI0000439&hsa-miR-23b-3p&offsets|0|-1|ATCACATTGCCAGGGATTAC	0.795582	0	0
MIMAT0000078&MI0000079&hsa-miR-23a-3p&offsets|0|0|ATCACATTGCCAGGGATTTCC	MIMAT0000418&MI0000439&hsa-miR-23b-3p&offsets|0|0|ATCACATTGCCAGGGATTACC	0.814808	0	0
MIMAT0000078&MI0000079&hsa-miR-23a-3p&offsets|0|0|ATCACATTGCCAGGGATTTCC	MIMAT0000419&MI0000440&hsa-miR-27b-3p&offsets|0|-1|TTCACAGTGGCTAAGTTCTG	0.782159	0	0
MIMAT0000078&MI0000079&hsa-miR-23a-3p&offsets|0|0|ATCACATTGCCAGGGATTTCC	MIMAT0000078&MI0000079&hsa-miR-23a-3p&offsets|0|+1|ATCACATTGCCAGGGATTTCCA	0.829714	0	0
MIMAT0000078&MI0000079&hsa-miR-23a-3p&offsets|0|0|ATCACATTGCCAGGGATTTCC	MIMAT0000078&MI0000079&hsa-miR-23a-3p&offsets|0|-1|ATCACATTGCCAGGGATTTC	0.864461	0	0
MIMAT0000078&MI0000079&hsa-miR-23a-3p&offsets|0|0|ATCACATTGCCAGGGATTTCC	MIMAT0000231&MI0000281&hsa-miR-199a-5p&offsets|0|-2,MIMAT0000231&MI0000242&hsa-miR-199a-5p&offsets|0|-2|CCCAGTGTTCAGACTACCTGT	0.765118	0	0
MIMAT0000078&MI0000079&hsa-miR-23a-3p&offsets|0|0|ATCACATTGCCAGGGATTTCC	MIMAT0000084&MI0000085&hsa-miR-27a-3p&offsets|0|-1|TTCACAGTGGCTAAGTTCCG	0.798463	0	0
MIMAT0000078&MI0000079&hsa-miR-23a-3p&offsets|0|0|ATCACATTGCCAGGGATTTCC	MIMAT0000258&MI0000271&hsa-miR-181c-5p&offsets|0|-1|AACATTCAACCTGTCGGTGAG	0.776978	0	0
MIMAT0000078&MI0000079&hsa-miR-23a-3p&offsets|0|0|ATCACATTGCCAGGGATTTCC	MIMAT0000232&MI0000281&hsa-miR-199a-3p&offsets|0|-2,MIMAT0000232&MI0000242&hsa-miR-199a-3p&offsets|0|-2,MIMAT0004563&MI0000282&hsa-miR-199b-3p&offsets|0|-2|ACAGTAGTCTGCACATTGGT	0.818117	0	0
MIMAT0000078&MI0000079&hsa-miR-23a-3p&offsets|0|0|ATCACATTGCCAGGGATTTCC	MIMAT0000232&MI0000281&hsa-miR-199a-3p&offsets|-1|-2,MIMAT0000232&MI0000242&hsa-miR-199a-3p&offsets|-1|-2,MIMAT0004563&MI0000282&hsa-miR-199b-3p&offsets|-1|-2|TACAGTAGTCTGCACATTGGT	0.765426	0	0
MIMAT0000078&MI0000079&hsa-miR-23a-3p&offsets|0|0|ATCACATTGCCAGGGATTTCC	MIMAT0000232&MI0000281&hsa-miR-199a-3p&offsets|0|-1,MIMAT0000232&MI0000242&hsa-miR-199a-3p&offsets|0|-1,MIMAT0004563&MI0000282&hsa-miR-199b-3p&offsets|0|-1|ACAGTAGTCTGCACATTGGTT	0.765691	0	0
MIMAT0000078&MI0000079&hsa-miR-23a-3p&offsets|0|0|ATCACATTGCCAGGGATTTCC	MIMAT0000232&MI0000281&hsa-miR-199a-3p&offsets|-1|-3,MIMAT0000232&MI0000242&hsa-miR-199a-3p&offsets|-1|-3,MIMAT0004563&MI0000282&hsa-miR-199b-3p&offsets|-1|-3|TACAGTAGTCTGCACATTGG	0.755293	0	0
MIMAT0000078&MI0000079&hsa-miR-23a-3p&offsets|0|-2|ATCACATTGCCAGGGATTT	MIMAT0000418&MI0000439&hsa-miR-23b-3p&offsets|0|-1|ATCACATTGCCAGGGATTAC	0.794616	0	0
MIMAT0000078&MI0000079&hsa-miR-23a-3p&offsets|0|-2|ATCACATTGCCAGGGATTT	MIMAT0000418&MI0000439&hsa-miR-23b-3p&offsets|0|-2|ATCACATTGCCAGGGATTA	0.834358	0	0
MIMAT0000078&MI0000079&hsa-miR-23a-3p&offsets|0|-2|ATCACATTGCCAGGGATTT	MIMAT0000078&MI0000079&hsa-miR-23a-3p&offsets|0|-3,MIMAT0000418&MI0000439&hsa-miR-23b-3p&offsets|0|-3|ATCACATTGCCAGGGATT	0.841759	0	0
MIMAT0000078&MI0000079&hsa-miR-23a-3p&offsets|0|-2|ATCACATTGCCAGGGATTT	MIMAT0000419&MI0000440&hsa-miR-27b-3p&offsets|0|-1|TTCACAGTGGCTAAGTTCTG	0.796608	0	0
MIMAT0000078&MI0000079&hsa-miR-23a-3p&offsets|0|-2|ATCACATTGCCAGGGATTT	MIMAT0000419&MI0000440&hsa-miR-27b-3p&offsets|0|-2|TTCACAGTGGCTAAGTTCT	0.763948	0	0
MIMAT0000078&MI0000079&hsa-miR-23a-3p&offsets|0|-2|ATCACATTGCCAGGGATTT	MIMAT0000084&MI0000085&hsa-miR-27a-3p&offsets|0|-3,MIMAT0000419&MI0000440&hsa-miR-27b-3p&offsets|0|-3|TTCACAGTGGCTAAGTTC	0.793599	0	0
MIMAT0000078&MI0000079&hsa-miR-23a-3p&offsets|0|-2|ATCACATTGCCAGGGATTT	MIMAT0000078&MI0000079&hsa-miR-23a-3p&offsets|0|-1|ATCACATTGCCAGGGATTTC	0.859406	0	0
MIMAT0000078&MI0000079&hsa-miR-23a-3p&offsets|0|-2|ATCACATTGCCAGGGATTT	MIMAT0000078&MI0000079&hsa-miR-23a-3p&offsets|0|-3,MIMAT0000418&MI0000439&hsa-miR-23b-3p&offsets|0|-3|ATCACATTGCCAGGGATT.1	0.841759	0	0
MIMAT0000078&MI0000079&hsa-miR-23a-3p&offsets|0|-2|ATCACATTGCCAGGGATTT	MIMAT0000437&MI0000461&hsa-miR-145-5p&offsets|0|-4|GTCCAGTTTTCCCAGGAAT	0.786826	0	0
MIMAT0000078&MI0000079&hsa-miR-23a-3p&offsets|0|-2|ATCACATTGCCAGGGATTT	MIMAT0000231&MI0000281&hsa-miR-199a-5p&offsets|0|-3,MIMAT0000231&MI0000242&hsa-miR-199a-5p&offsets|0|-3|CCCAGTGTTCAGACTACCTG	0.7756	0	0
MIMAT0000078&MI0000079&hsa-miR-23a-3p&offsets|0|-2|ATCACATTGCCAGGGATTT	MIMAT0000084&MI0000085&hsa-miR-27a-3p&offsets|0|-1|TTCACAGTGGCTAAGTTCCG	0.816713	0	0
MIMAT0000078&MI0000079&hsa-miR-23a-3p&offsets|0|-2|ATCACATTGCCAGGGATTT	MIMAT0000084&MI0000085&hsa-miR-27a-3p&offsets|0|-2|TTCACAGTGGCTAAGTTCC	0.800445	0	0
MIMAT0000078&MI0000079&hsa-miR-23a-3p&offsets|0|-2|ATCACATTGCCAGGGATTT	MIMAT0000084&MI0000085&hsa-miR-27a-3p&offsets|0|-3,MIMAT0000419&MI0000440&hsa-miR-27b-3p&offsets|0|-3|TTCACAGTGGCTAAGTTC.1	0.793599	0	0
MIMAT0000078&MI0000079&hsa-miR-23a-3p&offsets|0|-2|ATCACATTGCCAGGGATTT	MIMAT0000232&MI0000281&hsa-miR-199a-3p&offsets|0|-3,MIMAT0000232&MI0000242&hsa-miR-199a-3p&offsets|0|-3,MIMAT0004563&MI0000282&hsa-miR-199b-3p&offsets|0|-3|ACAGTAGTCTGCACATTGG	0.800915	0	0
MIMAT0000078&MI0000079&hsa-miR-23a-3p&offsets|0|-2|ATCACATTGCCAGGGATTT	MIMAT0000232&MI0000281&hsa-miR-199a-3p&offsets|0|-2,MIMAT0000232&MI0000242&hsa-miR-199a-3p&offsets|0|-2,MIMAT0004563&MI0000282&hsa-miR-199b-3p&offsets|0|-2|ACAGTAGTCTGCACATTGGT	0.787088	0	0
MIMAT0000078&MI0000079&hsa-miR-23a-3p&offsets|0|-1|ATCACATTGCCAGGGATTTC	MIMAT0000418&MI0000439&hsa-miR-23b-3p&offsets|0|-1|ATCACATTGCCAGGGATTAC	0.885092	0	0
MIMAT0000078&MI0000079&hsa-miR-23a-3p&offsets|0|-1|ATCACATTGCCAGGGATTTC	MIMAT0000418&MI0000439&hsa-miR-23b-3p&offsets|0|-2|ATCACATTGCCAGGGATTA	0.800953	0	0
MIMAT0000078&MI0000079&hsa-miR-23a-3p&offsets|0|-1|ATCACATTGCCAGGGATTTC	MIMAT0000418&MI0000439&hsa-miR-23b-3p&offsets|0|0|ATCACATTGCCAGGGATTACC	0.762529	0	0
MIMAT0000078&MI0000079&hsa-miR-23a-3p&offsets|0|-1|ATCACATTGCCAGGGATTTC	MIMAT0000078&MI0000079&hsa-miR-23a-3p&offsets|0|-3,MIMAT0000418&MI0000439&hsa-miR-23b-3p&offsets|0|-3|ATCACATTGCCAGGGATT	0.834595	0	0
MIMAT0000078&MI0000079&hsa-miR-23a-3p&offsets|0|-1|ATCACATTGCCAGGGATTTC	MIMAT0000419&MI0000440&hsa-miR-27b-3p&offsets|0|-1|TTCACAGTGGCTAAGTTCTG	0.769832	0	0
MIMAT0000078&MI0000079&hsa-miR-23a-3p&offsets|0|-1|ATCACATTGCCAGGGATTTC	MIMAT0000084&MI0000085&hsa-miR-27a-3p&offsets|0|-3,MIMAT0000419&MI0000440&hsa-miR-27b-3p&offsets|0|-3|TTCACAGTGGCTAAGTTC	0.774293	0	0
MIMAT0000078&MI0000079&hsa-miR-23a-3p&offsets|0|-1|ATCACATTGCCAGGGATTTC	MIMAT0000078&MI0000079&hsa-miR-23a-3p&offsets|0|0|ATCACATTGCCAGGGATTTCC	0.864461	0	0
MIMAT0000078&MI0000079&hsa-miR-23a-3p&offsets|0|-1|ATCACATTGCCAGGGATTTC	MIMAT0000078&MI0000079&hsa-miR-23a-3p&offsets|0|-2|ATCACATTGCCAGGGATTT	0.859406	0	0
MIMAT0000078&MI0000079&hsa-miR-23a-3p&offsets|0|-1|ATCACATTGCCAGGGATTTC	MIMAT0000078&MI0000079&hsa-miR-23a-3p&offsets|0|-3,MIMAT0000418&MI0000439&hsa-miR-23b-3p&offsets|0|-3|ATCACATTGCCAGGGATT.1	0.834595	0	0
MIMAT0000078&MI0000079&hsa-miR-23a-3p&offsets|0|-1|ATCACATTGCCAGGGATTTC	MIMAT0000437&MI0000461&hsa-miR-145-5p&offsets|0|-4|GTCCAGTTTTCCCAGGAAT	0.791151	0	0
MIMAT0000078&MI0000079&hsa-miR-23a-3p&offsets|0|-1|ATCACATTGCCAGGGATTTC	MIMAT0000231&MI0000281&hsa-miR-199a-5p&offsets|0|-3,MIMAT0000231&MI0000242&hsa-miR-199a-5p&offsets|0|-3|CCCAGTGTTCAGACTACCTG	0.807246	0	0
MIMAT0000078&MI0000079&hsa-miR-23a-3p&offsets|0|-1|ATCACATTGCCAGGGATTTC	MIMAT0000084&MI0000085&hsa-miR-27a-3p&offsets|0|-1|TTCACAGTGGCTAAGTTCCG	0.809469	0	0
MIMAT0000078&MI0000079&hsa-miR-23a-3p&offsets|0|-1|ATCACATTGCCAGGGATTTC	MIMAT0000084&MI0000085&hsa-miR-27a-3p&offsets|0|-2|TTCACAGTGGCTAAGTTCC	0.757363	0	0
MIMAT0000078&MI0000079&hsa-miR-23a-3p&offsets|0|-1|ATCACATTGCCAGGGATTTC	MIMAT0000084&MI0000085&hsa-miR-27a-3p&offsets|0|-3,MIMAT0000419&MI0000440&hsa-miR-27b-3p&offsets|0|-3|TTCACAGTGGCTAAGTTC.1	0.774293	0	0
MIMAT0000078&MI0000079&hsa-miR-23a-3p&offsets|0|-1|ATCACATTGCCAGGGATTTC	MIMAT0000097&MI0000101&hsa-miR-99a-5p&offsets|0|-4|AACCCGTAGATCCGATCT	0.754836	0	0
MIMAT0000078&MI0000079&hsa-miR-23a-3p&offsets|0|-1|ATCACATTGCCAGGGATTTC	MIMAT0000258&MI0000271&hsa-miR-181c-5p&offsets|0|-1|AACATTCAACCTGTCGGTGAG	0.750068	0	0
MIMAT0000078&MI0000079&hsa-miR-23a-3p&offsets|0|-1|ATCACATTGCCAGGGATTTC	MIMAT0000232&MI0000281&hsa-miR-199a-3p&offsets|0|-3,MIMAT0000232&MI0000242&hsa-miR-199a-3p&offsets|0|-3,MIMAT0004563&MI0000282&hsa-miR-199b-3p&offsets|0|-3|ACAGTAGTCTGCACATTGG	0.806927	0	0
MIMAT0000078&MI0000079&hsa-miR-23a-3p&offsets|0|-1|ATCACATTGCCAGGGATTTC	MIMAT0000232&MI0000281&hsa-miR-199a-3p&offsets|+1|-2,MIMAT0000232&MI0000242&hsa-miR-199a-3p&offsets|+1|-2,MIMAT0004563&MI0000282&hsa-miR-199b-3p&offsets|+1|-2|CAGTAGTCTGCACATTGGT	0.774523	0	0
MIMAT0000078&MI0000079&hsa-miR-23a-3p&offsets|0|-1|ATCACATTGCCAGGGATTTC	MIMAT0000232&MI0000281&hsa-miR-199a-3p&offsets|0|-2,MIMAT0000232&MI0000242&hsa-miR-199a-3p&offsets|0|-2,MIMAT0004563&MI0000282&hsa-miR-199b-3p&offsets|0|-2|ACAGTAGTCTGCACATTGGT	0.830369	0	0
MIMAT0000078&MI0000079&hsa-miR-23a-3p&offsets|+1|+1|TCACATTGCCAGGGATTTCCA	MIMAT0000418&MI0000439&hsa-miR-23b-3p&offsets|+1|+1|TCACATTGCCAGGGATTACCA	0.770809	0	0
MIMAT0000078&MI0000079&hsa-miR-23a-3p&offsets|+1|+1|TCACATTGCCAGGGATTTCCA	MIMAT0000078&MI0000079&hsa-miR-23a-3p&offsets|+1|0|TCACATTGCCAGGGATTTCC	0.827044	0	0
MIMAT0000078&MI0000079&hsa-miR-23a-3p&offsets|+1|+1|TCACATTGCCAGGGATTTCCA	MIMAT0000078&MI0000079&hsa-miR-23a-3p&offsets|+1|+2|TCACATTGCCAGGGATTTCCAA	0.760012	0	0
MIMAT0000078&MI0000079&hsa-miR-23a-3p&offsets|+1|+2|TCACATTGCCAGGGATTTCCAA	MIMAT0000078&MI0000079&hsa-miR-23a-3p&offsets|+1|+1|TCACATTGCCAGGGATTTCCA	0.760012	0	0
MIMAT0000078&MI0000079&hsa-miR-23a-3p&offsets|0|-3,MIMAT0000418&MI0000439&hsa-miR-23b-3p&offsets|0|-3|ATCACATTGCCAGGGATT.1	MIMAT0000435&MI0000459&hsa-miR-143-3p&offsets|0|-2|TGAGATGAAGCACTGTAGC	0.793944	0	0
MIMAT0000078&MI0000079&hsa-miR-23a-3p&offsets|0|-3,MIMAT0000418&MI0000439&hsa-miR-23b-3p&offsets|0|-3|ATCACATTGCCAGGGATT.1	MIMAT0000435&MI0000459&hsa-miR-143-3p&offsets|0|-4|TGAGATGAAGCACTGTA	0.820682	0	0
MIMAT0000078&MI0000079&hsa-miR-23a-3p&offsets|0|-3,MIMAT0000418&MI0000439&hsa-miR-23b-3p&offsets|0|-3|ATCACATTGCCAGGGATT.1	MIMAT0000435&MI0000459&hsa-miR-143-3p&offsets|-1|-5|CTGAGATGAAGCACTGT	0.800571	0	0
MIMAT0000078&MI0000079&hsa-miR-23a-3p&offsets|0|-3,MIMAT0000418&MI0000439&hsa-miR-23b-3p&offsets|0|-3|ATCACATTGCCAGGGATT.1	MIMAT0000693&MI0000749&hsa-miR-30e-3p&offsets|0|-5,MIMAT0000088&MI0000088&hsa-miR-30a-3p&offsets|0|-5|CTTTCAGTCGGATGTTT	0.769684	0	0
MIMAT0000078&MI0000079&hsa-miR-23a-3p&offsets|0|-3,MIMAT0000418&MI0000439&hsa-miR-23b-3p&offsets|0|-3|ATCACATTGCCAGGGATT.1	MIMAT0000259&MI0000272&hsa-miR-182-5p&offsets|0|0|TTTGGCAATGGTAGAACTCACACT	-0.782475	0	0
MIMAT0000078&MI0000079&hsa-miR-23a-3p&offsets|0|-3,MIMAT0000418&MI0000439&hsa-miR-23b-3p&offsets|0|-3|ATCACATTGCCAGGGATT.1	MIMAT0000418&MI0000439&hsa-miR-23b-3p&offsets|+1|0|TCACATTGCCAGGGATTACC	0.857489	0	0
MIMAT0000078&MI0000079&hsa-miR-23a-3p&offsets|0|-3,MIMAT0000418&MI0000439&hsa-miR-23b-3p&offsets|0|-3|ATCACATTGCCAGGGATT.1	MIMAT0000418&MI0000439&hsa-miR-23b-3p&offsets|0|-1|ATCACATTGCCAGGGATTAC	0.863343	0	0
MIMAT0000078&MI0000079&hsa-miR-23a-3p&offsets|0|-3,MIMAT0000418&MI0000439&hsa-miR-23b-3p&offsets|0|-3|ATCACATTGCCAGGGATT.1	MIMAT0000418&MI0000439&hsa-miR-23b-3p&offsets|0|-2|ATCACATTGCCAGGGATTA	0.888567	0	0
MIMAT0000078&MI0000079&hsa-miR-23a-3p&offsets|0|-3,MIMAT0000418&MI0000439&hsa-miR-23b-3p&offsets|0|-3|ATCACATTGCCAGGGATT.1	MIMAT0000418&MI0000439&hsa-miR-23b-3p&offsets|+1|-1|TCACATTGCCAGGGATTAC	0.844508	0	0
MIMAT0000078&MI0000079&hsa-miR-23a-3p&offsets|0|-3,MIMAT0000418&MI0000439&hsa-miR-23b-3p&offsets|0|-3|ATCACATTGCCAGGGATT.1	MIMAT0000078&MI0000079&hsa-miR-23a-3p&offsets|0|-4,MIMAT0000418&MI0000439&hsa-miR-23b-3p&offsets|0|-4|ATCACATTGCCAGGGAT	0.791932	0	0
MIMAT0000078&MI0000079&hsa-miR-23a-3p&offsets|0|-3,MIMAT0000418&MI0000439&hsa-miR-23b-3p&offsets|0|-3|ATCACATTGCCAGGGATT.1	MIMAT0000419&MI0000440&hsa-miR-27b-3p&offsets|0|-2|TTCACAGTGGCTAAGTTCT	0.833548	0	0
MIMAT0000078&MI0000079&hsa-miR-23a-3p&offsets|0|-3,MIMAT0000418&MI0000439&hsa-miR-23b-3p&offsets|0|-3|ATCACATTGCCAGGGATT.1	MIMAT0000084&MI0000085&hsa-miR-27a-3p&offsets|0|-3,MIMAT0000419&MI0000440&hsa-miR-27b-3p&offsets|0|-3|TTCACAGTGGCTAAGTTC	0.875647	0	0
MIMAT0000078&MI0000079&hsa-miR-23a-3p&offsets|0|-3,MIMAT0000418&MI0000439&hsa-miR-23b-3p&offsets|0|-3|ATCACATTGCCAGGGATT.1	MIMAT0000084&MI0000085&hsa-miR-27a-3p&offsets|0|-4,MIMAT0000419&MI0000440&hsa-miR-27b-3p&offsets|0|-4|TTCACAGTGGCTAAGTT	0.764742	0	0
MIMAT0000078&MI0000079&hsa-miR-23a-3p&offsets|0|-3,MIMAT0000418&MI0000439&hsa-miR-23b-3p&offsets|0|-3|ATCACATTGCCAGGGATT.1	MIMAT0000692&MI0000749&hsa-miR-30e-5p&offsets|0|-2|TGTAAACATCCTTGACTGGA	0.805411	0	0
MIMAT0000078&MI0000079&hsa-miR-23a-3p&offsets|0|-3,MIMAT0000418&MI0000439&hsa-miR-23b-3p&offsets|0|-3|ATCACATTGCCAGGGATT.1	MIMAT0000692&MI0000749&hsa-miR-30e-5p&offsets|0|-3|TGTAAACATCCTTGACTGG	0.791975	0	0
MIMAT0000078&MI0000079&hsa-miR-23a-3p&offsets|0|-3,MIMAT0000418&MI0000439&hsa-miR-23b-3p&offsets|0|-3|ATCACATTGCCAGGGATT.1	MIMAT0000692&MI0000749&hsa-miR-30e-5p&offsets|+1|-3|GTAAACATCCTTGACTGG	0.767684	0	0
MIMAT0000078&MI0000079&hsa-miR-23a-3p&offsets|0|-3,MIMAT0000418&MI0000439&hsa-miR-23b-3p&offsets|0|-3|ATCACATTGCCAGGGATT.1	MIMAT0000692&MI0000749&hsa-miR-30e-5p&offsets|0|-4|TGTAAACATCCTTGACTG	0.800548	0	0
MIMAT0000078&MI0000079&hsa-miR-23a-3p&offsets|0|-3,MIMAT0000418&MI0000439&hsa-miR-23b-3p&offsets|0|-3|ATCACATTGCCAGGGATT.1	MIMAT0000432&MI0000457&hsa-miR-141-3p&offsets|0|-4|TAACACTGTCTGGTAAAG	0.7594	0	0
MIMAT0000078&MI0000079&hsa-miR-23a-3p&offsets|0|-3,MIMAT0000418&MI0000439&hsa-miR-23b-3p&offsets|0|-3|ATCACATTGCCAGGGATT.1	MIMAT0000278&MI0000298&hsa-miR-221-3p&offsets|0|-3|AGCTACATTGTCTGCTGGGT	0.812591	0	0
MIMAT0000078&MI0000079&hsa-miR-23a-3p&offsets|0|-3,MIMAT0000418&MI0000439&hsa-miR-23b-3p&offsets|0|-3|ATCACATTGCCAGGGATT.1	MIMAT0000278&MI0000298&hsa-miR-221-3p&offsets|0|-4|AGCTACATTGTCTGCTGGG	0.812873	0	0
MIMAT0000078&MI0000079&hsa-miR-23a-3p&offsets|0|-3,MIMAT0000418&MI0000439&hsa-miR-23b-3p&offsets|0|-3|ATCACATTGCCAGGGATT.1	MIMAT0000278&MI0000298&hsa-miR-221-3p&offsets|0|-5|AGCTACATTGTCTGCTGG	0.771931	0	0
MIMAT0000078&MI0000079&hsa-miR-23a-3p&offsets|0|-3,MIMAT0000418&MI0000439&hsa-miR-23b-3p&offsets|0|-3|ATCACATTGCCAGGGATT.1	MIMAT0000279&MI0000299&hsa-miR-222-3p&offsets|0|-1|AGCTACATCTGGCTACTGGG	0.804168	0	0
MIMAT0000078&MI0000079&hsa-miR-23a-3p&offsets|0|-3,MIMAT0000418&MI0000439&hsa-miR-23b-3p&offsets|0|-3|ATCACATTGCCAGGGATT.1	MIMAT0000279&MI0000299&hsa-miR-222-3p&offsets|0|-2|AGCTACATCTGGCTACTGG	0.799122	0	0
MIMAT0000078&MI0000079&hsa-miR-23a-3p&offsets|0|-3,MIMAT0000418&MI0000439&hsa-miR-23b-3p&offsets|0|-3|ATCACATTGCCAGGGATT.1	MIMAT0000064&MI0000064&hsa-let-7c-5p&offsets|0|-3|TGAGGTAGTAGGTTGTATG	0.755826	0	0
MIMAT0000078&MI0000079&hsa-miR-23a-3p&offsets|0|-3,MIMAT0000418&MI0000439&hsa-miR-23b-3p&offsets|0|-3|ATCACATTGCCAGGGATT.1	MIMAT0000078&MI0000079&hsa-miR-23a-3p&offsets|+1|0|TCACATTGCCAGGGATTTCC	0.768097	0	0
MIMAT0000078&MI0000079&hsa-miR-23a-3p&offsets|0|-3,MIMAT0000418&MI0000439&hsa-miR-23b-3p&offsets|0|-3|ATCACATTGCCAGGGATT.1	MIMAT0000078&MI0000079&hsa-miR-23a-3p&offsets|0|-2|ATCACATTGCCAGGGATTT	0.841759	0	0
MIMAT0000078&MI0000079&hsa-miR-23a-3p&offsets|0|-3,MIMAT0000418&MI0000439&hsa-miR-23b-3p&offsets|0|-3|ATCACATTGCCAGGGATT.1	MIMAT0000078&MI0000079&hsa-miR-23a-3p&offsets|0|-1|ATCACATTGCCAGGGATTTC	0.834595	0	0
MIMAT0000078&MI0000079&hsa-miR-23a-3p&offsets|0|-3,MIMAT0000418&MI0000439&hsa-miR-23b-3p&offsets|0|-3|ATCACATTGCCAGGGATT.1	MIMAT0000078&MI0000079&hsa-miR-23a-3p&offsets|+1|-1|TCACATTGCCAGGGATTTC	0.783631	0	0
MIMAT0000078&MI0000079&hsa-miR-23a-3p&offsets|0|-3,MIMAT0000418&MI0000439&hsa-miR-23b-3p&offsets|0|-3|ATCACATTGCCAGGGATT.1	MIMAT0000078&MI0000079&hsa-miR-23a-3p&offsets|0|-4,MIMAT0000418&MI0000439&hsa-miR-23b-3p&offsets|0|-4|ATCACATTGCCAGGGAT.1	0.791932	0	0
MIMAT0000078&MI0000079&hsa-miR-23a-3p&offsets|0|-3,MIMAT0000418&MI0000439&hsa-miR-23b-3p&offsets|0|-3|ATCACATTGCCAGGGATT.1	MIMAT0000437&MI0000461&hsa-miR-145-5p&offsets|0|-4|GTCCAGTTTTCCCAGGAAT	0.780997	0	0
MIMAT0000078&MI0000079&hsa-miR-23a-3p&offsets|0|-3,MIMAT0000418&MI0000439&hsa-miR-23b-3p&offsets|0|-3|ATCACATTGCCAGGGATT.1	MIMAT0000437&MI0000461&hsa-miR-145-5p&offsets|0|-5|GTCCAGTTTTCCCAGGAA	0.785168	0	0
MIMAT0000078&MI0000079&hsa-miR-23a-3p&offsets|0|-3,MIMAT0000418&MI0000439&hsa-miR-23b-3p&offsets|0|-3|ATCACATTGCCAGGGATT.1	MIMAT0000423&MI0000446&hsa-miR-125b-5p&offsets|0|-3,MIMAT0000423&MI0000470&hsa-miR-125b-5p&offsets|0|-3|TCCCTGAGACCCTAACTTG	0.837335	0	0
MIMAT0000078&MI0000079&hsa-miR-23a-3p&offsets|0|-3,MIMAT0000418&MI0000439&hsa-miR-23b-3p&offsets|0|-3|ATCACATTGCCAGGGATT.1	MIMAT0000256&MI0000289&hsa-miR-181a-5p&offsets|0|-3,MIMAT0000256&MI0000269&hsa-miR-181a-5p&offsets|0|-3|AACATTCAACGCTGTCGGTG	0.797108	0	0
MIMAT0000078&MI0000079&hsa-miR-23a-3p&offsets|0|-3,MIMAT0000418&MI0000439&hsa-miR-23b-3p&offsets|0|-3|ATCACATTGCCAGGGATT.1	MIMAT0000256&MI0000289&hsa-miR-181a-5p&offsets|0|-4,MIMAT0000256&MI0000269&hsa-miR-181a-5p&offsets|0|-4|AACATTCAACGCTGTCGGT	0.753991	0	0
MIMAT0000078&MI0000079&hsa-miR-23a-3p&offsets|0|-3,MIMAT0000418&MI0000439&hsa-miR-23b-3p&offsets|0|-3|ATCACATTGCCAGGGATT.1	MIMAT0000256&MI0000289&hsa-miR-181a-5p&offsets|0|-5,MIMAT0000256&MI0000269&hsa-miR-181a-5p&offsets|0|-5|AACATTCAACGCTGTCGG	0.769994	0	0
MIMAT0000078&MI0000079&hsa-miR-23a-3p&offsets|0|-3,MIMAT0000418&MI0000439&hsa-miR-23b-3p&offsets|0|-3|ATCACATTGCCAGGGATT.1	MIMAT0000231&MI0000281&hsa-miR-199a-5p&offsets|0|-3,MIMAT0000231&MI0000242&hsa-miR-199a-5p&offsets|0|-3|CCCAGTGTTCAGACTACCTG	0.873771	0	0
MIMAT0000078&MI0000079&hsa-miR-23a-3p&offsets|0|-3,MIMAT0000418&MI0000439&hsa-miR-23b-3p&offsets|0|-3|ATCACATTGCCAGGGATT.1	MIMAT0000434&MI0000458&hsa-miR-142-3p&offsets|+1|-5|GTAGTGTTTCCTACTTT	0.789167	0	0
MIMAT0000078&MI0000079&hsa-miR-23a-3p&offsets|0|-3,MIMAT0000418&MI0000439&hsa-miR-23b-3p&offsets|0|-3|ATCACATTGCCAGGGATT.1	MIMAT0000084&MI0000085&hsa-miR-27a-3p&offsets|0|-2|TTCACAGTGGCTAAGTTCC	0.787492	0	0
MIMAT0000078&MI0000079&hsa-miR-23a-3p&offsets|0|-3,MIMAT0000418&MI0000439&hsa-miR-23b-3p&offsets|0|-3|ATCACATTGCCAGGGATT.1	MIMAT0000084&MI0000085&hsa-miR-27a-3p&offsets|0|-3,MIMAT0000419&MI0000440&hsa-miR-27b-3p&offsets|0|-3|TTCACAGTGGCTAAGTTC.1	0.875647	0	0
MIMAT0000078&MI0000079&hsa-miR-23a-3p&offsets|0|-3,MIMAT0000418&MI0000439&hsa-miR-23b-3p&offsets|0|-3|ATCACATTGCCAGGGATT.1	MIMAT0000084&MI0000085&hsa-miR-27a-3p&offsets|0|-4,MIMAT0000419&MI0000440&hsa-miR-27b-3p&offsets|0|-4|TTCACAGTGGCTAAGTT.1	0.764742	0	0
MIMAT0000078&MI0000079&hsa-miR-23a-3p&offsets|0|-3,MIMAT0000418&MI0000439&hsa-miR-23b-3p&offsets|0|-3|ATCACATTGCCAGGGATT.1	MIMAT0000446&MI0000472&hsa-miR-127-3p&offsets|0|-2|TCGGATCCGTCTGAGCTTGG	0.793338	0	0
MIMAT0000078&MI0000079&hsa-miR-23a-3p&offsets|0|-3,MIMAT0000418&MI0000439&hsa-miR-23b-3p&offsets|0|-3|ATCACATTGCCAGGGATT.1	MIMAT0000097&MI0000101&hsa-miR-99a-5p&offsets|0|-2|AACCCGTAGATCCGATCTTG	0.780964	0	0
MIMAT0000078&MI0000079&hsa-miR-23a-3p&offsets|0|-3,MIMAT0000418&MI0000439&hsa-miR-23b-3p&offsets|0|-3|ATCACATTGCCAGGGATT.1	MIMAT0000097&MI0000101&hsa-miR-99a-5p&offsets|0|-3|AACCCGTAGATCCGATCTT	0.799773	0	0
MIMAT0000078&MI0000079&hsa-miR-23a-3p&offsets|0|-3,MIMAT0000418&MI0000439&hsa-miR-23b-3p&offsets|0|-3|ATCACATTGCCAGGGATT.1	MIMAT0000097&MI0000101&hsa-miR-99a-5p&offsets|0|-4|AACCCGTAGATCCGATCT	0.80843	0	0
MIMAT0000078&MI0000079&hsa-miR-23a-3p&offsets|0|-3,MIMAT0000418&MI0000439&hsa-miR-23b-3p&offsets|0|-3|ATCACATTGCCAGGGATT.1	MIMAT0000733&MI0000787&hsa-miR-379-5p&offsets|0|-3|TGGTAGACTATGGAACGT	0.762061	0	0
MIMAT0000078&MI0000079&hsa-miR-23a-3p&offsets|0|-3,MIMAT0000418&MI0000439&hsa-miR-23b-3p&offsets|0|-3|ATCACATTGCCAGGGATT.1	MIMAT0000232&MI0000281&hsa-miR-199a-3p&offsets|0|-3,MIMAT0000232&MI0000242&hsa-miR-199a-3p&offsets|0|-3,MIMAT0004563&MI0000282&hsa-miR-199b-3p&offsets|0|-3|ACAGTAGTCTGCACATTGG	0.854438	0	0
MIMAT0000078&MI0000079&hsa-miR-23a-3p&offsets|0|-3,MIMAT0000418&MI0000439&hsa-miR-23b-3p&offsets|0|-3|ATCACATTGCCAGGGATT.1	MIMAT0000232&MI0000281&hsa-miR-199a-3p&offsets|0|-4,MIMAT0000232&MI0000242&hsa-miR-199a-3p&offsets|0|-4,MIMAT0004563&MI0000282&hsa-miR-199b-3p&offsets|0|-4|ACAGTAGTCTGCACATTG	0.798599	0	0
MIMAT0000078&MI0000079&hsa-miR-23a-3p&offsets|0|-3,MIMAT0000418&MI0000439&hsa-miR-23b-3p&offsets|0|-3|ATCACATTGCCAGGGATT.1	MIMAT0000232&MI0000281&hsa-miR-199a-3p&offsets|-1|-4,MIMAT0000232&MI0000242&hsa-miR-199a-3p&offsets|-1|-4,MIMAT0004563&MI0000282&hsa-miR-199b-3p&offsets|-1|-4|TACAGTAGTCTGCACATTG	0.777958	0	0
MIMAT0000078&MI0000079&hsa-miR-23a-3p&offsets|+1|-1|TCACATTGCCAGGGATTTC	MIMAT0000418&MI0000439&hsa-miR-23b-3p&offsets|+1|0|TCACATTGCCAGGGATTACC	0.794641	0	0
MIMAT0000078&MI0000079&hsa-miR-23a-3p&offsets|+1|-1|TCACATTGCCAGGGATTTC	MIMAT0000078&MI0000079&hsa-miR-23a-3p&offsets|0|-3,MIMAT0000418&MI0000439&hsa-miR-23b-3p&offsets|0|-3|ATCACATTGCCAGGGATT	0.783631	0	0
MIMAT0000078&MI0000079&hsa-miR-23a-3p&offsets|+1|-1|TCACATTGCCAGGGATTTC	MIMAT0000418&MI0000439&hsa-miR-23b-3p&offsets|+1|-1|TCACATTGCCAGGGATTAC	0.782737	0	0
MIMAT0000078&MI0000079&hsa-miR-23a-3p&offsets|+1|-1|TCACATTGCCAGGGATTTC	MIMAT0000084&MI0000085&hsa-miR-27a-3p&offsets|0|-3,MIMAT0000419&MI0000440&hsa-miR-27b-3p&offsets|0|-3|TTCACAGTGGCTAAGTTC	0.780717	0	0
MIMAT0000078&MI0000079&hsa-miR-23a-3p&offsets|+1|-1|TCACATTGCCAGGGATTTC	MIMAT0000078&MI0000079&hsa-miR-23a-3p&offsets|+1|0|TCACATTGCCAGGGATTTCC	0.824631	0	0
MIMAT0000078&MI0000079&hsa-miR-23a-3p&offsets|+1|-1|TCACATTGCCAGGGATTTC	MIMAT0000078&MI0000079&hsa-miR-23a-3p&offsets|0|-3,MIMAT0000418&MI0000439&hsa-miR-23b-3p&offsets|0|-3|ATCACATTGCCAGGGATT.1	0.783631	0	0
MIMAT0000078&MI0000079&hsa-miR-23a-3p&offsets|+1|-1|TCACATTGCCAGGGATTTC	MIMAT0000084&MI0000085&hsa-miR-27a-3p&offsets|0|-2|TTCACAGTGGCTAAGTTCC	0.763953	0	0
MIMAT0000078&MI0000079&hsa-miR-23a-3p&offsets|+1|-1|TCACATTGCCAGGGATTTC	MIMAT0000084&MI0000085&hsa-miR-27a-3p&offsets|0|-3,MIMAT0000419&MI0000440&hsa-miR-27b-3p&offsets|0|-3|TTCACAGTGGCTAAGTTC.1	0.780717	0	0
MIMAT0000078&MI0000079&hsa-miR-23a-3p&offsets|0|-4,MIMAT0000418&MI0000439&hsa-miR-23b-3p&offsets|0|-4|ATCACATTGCCAGGGAT.1	MIMAT0000418&MI0000439&hsa-miR-23b-3p&offsets|0|-2|ATCACATTGCCAGGGATTA	0.752703	0	0
MIMAT0000078&MI0000079&hsa-miR-23a-3p&offsets|0|-4,MIMAT0000418&MI0000439&hsa-miR-23b-3p&offsets|0|-4|ATCACATTGCCAGGGAT.1	MIMAT0000078&MI0000079&hsa-miR-23a-3p&offsets|0|-3,MIMAT0000418&MI0000439&hsa-miR-23b-3p&offsets|0|-3|ATCACATTGCCAGGGATT	0.791932	0	0
MIMAT0000078&MI0000079&hsa-miR-23a-3p&offsets|0|-4,MIMAT0000418&MI0000439&hsa-miR-23b-3p&offsets|0|-4|ATCACATTGCCAGGGAT.1	MIMAT0000078&MI0000079&hsa-miR-23a-3p&offsets|0|-3,MIMAT0000418&MI0000439&hsa-miR-23b-3p&offsets|0|-3|ATCACATTGCCAGGGATT.1	0.791932	0	0
MIMAT0000437&MI0000461&hsa-miR-145-5p&offsets|0|-1|GTCCAGTTTTCCCAGGAATCCC	MIMAT0000437&MI0000461&hsa-miR-145-5p&offsets|0|+1|GTCCAGTTTTCCCAGGAATCCCTT	0.785352	0	0
MIMAT0000437&MI0000461&hsa-miR-145-5p&offsets|0|-1|GTCCAGTTTTCCCAGGAATCCC	MIMAT0000437&MI0000461&hsa-miR-145-5p&offsets|0|0|GTCCAGTTTTCCCAGGAATCCCT	0.890353	0	0
MIMAT0000437&MI0000461&hsa-miR-145-5p&offsets|0|-1|GTCCAGTTTTCCCAGGAATCCC	MIMAT0000437&MI0000461&hsa-miR-145-5p&offsets|+1|0|TCCAGTTTTCCCAGGAATCCCT	0.815119	0	0
MIMAT0000437&MI0000461&hsa-miR-145-5p&offsets|0|-1|GTCCAGTTTTCCCAGGAATCCC	MIMAT0000437&MI0000461&hsa-miR-145-5p&offsets|0|-2|GTCCAGTTTTCCCAGGAATCC	0.854283	0	0
MIMAT0000437&MI0000461&hsa-miR-145-5p&offsets|0|-1|GTCCAGTTTTCCCAGGAATCCC	MIMAT0000427&MI0000450&hsa-miR-133a-3p&offsets|+1|+1,MIMAT0000427&MI0000451&hsa-miR-133a-3p&offsets|+1|+1|TTGGTCCCCTTCAACCAGCTGT	0.819749	0	0
MIMAT0000437&MI0000461&hsa-miR-145-5p&offsets|0|-1|GTCCAGTTTTCCCAGGAATCCC	MIMAT0000427&MI0000450&hsa-miR-133a-3p&offsets|0|0,MIMAT0000427&MI0000451&hsa-miR-133a-3p&offsets|0|0|TTTGGTCCCCTTCAACCAGCTG	0.816673	0	0
MIMAT0000437&MI0000461&hsa-miR-145-5p&offsets|0|-1|GTCCAGTTTTCCCAGGAATCCC	MIMAT0000427&MI0000450&hsa-miR-133a-3p&offsets|0|+1,MIMAT0000427&MI0000451&hsa-miR-133a-3p&offsets|0|+1|TTTGGTCCCCTTCAACCAGCTGT	0.805787	0	0
MIMAT0000437&MI0000461&hsa-miR-145-5p&offsets|0|-1|GTCCAGTTTTCCCAGGAATCCC	MIMAT0004599&MI0000459&hsa-miR-143-5p&offsets|0|0|GGTGCAGTGCTGCATCTCTGGT	0.791509	0	0
MIMAT0000437&MI0000461&hsa-miR-145-5p&offsets|0|+1|GTCCAGTTTTCCCAGGAATCCCTT	MIMAT0000279&MI0000299&hsa-miR-222-3p&offsets|0|+3|AGCTACATCTGGCTACTGGGTCTC	0.813223	0	0
MIMAT0000437&MI0000461&hsa-miR-145-5p&offsets|0|+1|GTCCAGTTTTCCCAGGAATCCCTT	MIMAT0000437&MI0000461&hsa-miR-145-5p&offsets|0|-1|GTCCAGTTTTCCCAGGAATCCC	0.785352	0	0
MIMAT0000437&MI0000461&hsa-miR-145-5p&offsets|0|+1|GTCCAGTTTTCCCAGGAATCCCTT	MIMAT0000437&MI0000461&hsa-miR-145-5p&offsets|0|0|GTCCAGTTTTCCCAGGAATCCCT	0.961432	0	0
MIMAT0000437&MI0000461&hsa-miR-145-5p&offsets|0|+1|GTCCAGTTTTCCCAGGAATCCCTT	MIMAT0000427&MI0000450&hsa-miR-133a-3p&offsets|0|+1,MIMAT0000427&MI0000451&hsa-miR-133a-3p&offsets|0|+1|TTTGGTCCCCTTCAACCAGCTGT	0.808259	0	0
MIMAT0000437&MI0000461&hsa-miR-145-5p&offsets|0|+1|GTCCAGTTTTCCCAGGAATCCCTT	MIMAT0000427&MI0000450&hsa-miR-133a-3p&offsets|+1|+3,MIMAT0000427&MI0000451&hsa-miR-133a-3p&offsets|+1|+3|TTGGTCCCCTTCAACCAGCTGTAG	0.80942	0	0
MIMAT0000437&MI0000461&hsa-miR-145-5p&offsets|0|-3|GTCCAGTTTTCCCAGGAATC	MIMAT0000418&MI0000439&hsa-miR-23b-3p&offsets|0|-1|ATCACATTGCCAGGGATTAC	0.76654	0	0
MIMAT0000437&MI0000461&hsa-miR-145-5p&offsets|0|-3|GTCCAGTTTTCCCAGGAATC	MIMAT0000418&MI0000439&hsa-miR-23b-3p&offsets|0|-2|ATCACATTGCCAGGGATTA	0.763261	0	0
MIMAT0000437&MI0000461&hsa-miR-145-5p&offsets|0|-3|GTCCAGTTTTCCCAGGAATC	MIMAT0000418&MI0000439&hsa-miR-23b-3p&offsets|0|0|ATCACATTGCCAGGGATTACC	0.771357	0	0
MIMAT0000437&MI0000461&hsa-miR-145-5p&offsets|0|-3|GTCCAGTTTTCCCAGGAATC	MIMAT0000419&MI0000440&hsa-miR-27b-3p&offsets|0|-2|TTCACAGTGGCTAAGTTCT	0.750234	0	0
MIMAT0000437&MI0000461&hsa-miR-145-5p&offsets|0|-3|GTCCAGTTTTCCCAGGAATC	MIMAT0000278&MI0000298&hsa-miR-221-3p&offsets|0|-3|AGCTACATTGTCTGCTGGGT	0.789516	0	0
MIMAT0000437&MI0000461&hsa-miR-145-5p&offsets|0|-3|GTCCAGTTTTCCCAGGAATC	MIMAT0000278&MI0000298&hsa-miR-221-3p&offsets|0|-2|AGCTACATTGTCTGCTGGGTT	0.770623	0	0
MIMAT0000437&MI0000461&hsa-miR-145-5p&offsets|0|-3|GTCCAGTTTTCCCAGGAATC	MIMAT0000279&MI0000299&hsa-miR-222-3p&offsets|0|-1|AGCTACATCTGGCTACTGGG	0.751707	0	0
MIMAT0000437&MI0000461&hsa-miR-145-5p&offsets|0|-3|GTCCAGTTTTCCCAGGAATC	MIMAT0000279&MI0000299&hsa-miR-222-3p&offsets|0|0|AGCTACATCTGGCTACTGGGT	0.790947	0	0
MIMAT0000437&MI0000461&hsa-miR-145-5p&offsets|0|-3|GTCCAGTTTTCCCAGGAATC	MIMAT0000437&MI0000461&hsa-miR-145-5p&offsets|0|-4|GTCCAGTTTTCCCAGGAAT	0.919795	0	0
MIMAT0000437&MI0000461&hsa-miR-145-5p&offsets|0|-3|GTCCAGTTTTCCCAGGAATC	MIMAT0000437&MI0000461&hsa-miR-145-5p&offsets|0|-2|GTCCAGTTTTCCCAGGAATCC	0.856936	0	0
MIMAT0000437&MI0000461&hsa-miR-145-5p&offsets|0|-3|GTCCAGTTTTCCCAGGAATC	MIMAT0000437&MI0000461&hsa-miR-145-5p&offsets|0|-5|GTCCAGTTTTCCCAGGAA	0.791734	0	0
MIMAT0000437&MI0000461&hsa-miR-145-5p&offsets|0|-3|GTCCAGTTTTCCCAGGAATC	MIMAT0000427&MI0000450&hsa-miR-133a-3p&offsets|0|-2,MIMAT0000427&MI0000451&hsa-miR-133a-3p&offsets|0|-2,MIMAT0000770&MI0000822&hsa-miR-133b&offsets|0|-2|TTTGGTCCCCTTCAACCAGC	0.773551	0	0
MIMAT0000437&MI0000461&hsa-miR-145-5p&offsets|0|-3|GTCCAGTTTTCCCAGGAATC	MIMAT0000427&MI0000450&hsa-miR-133a-3p&offsets|+1|0,MIMAT0000427&MI0000451&hsa-miR-133a-3p&offsets|+1|0|TTGGTCCCCTTCAACCAGCTG	0.771563	0	0
MIMAT0000437&MI0000461&hsa-miR-145-5p&offsets|0|-3|GTCCAGTTTTCCCAGGAATC	MIMAT0000427&MI0000450&hsa-miR-133a-3p&offsets|0|-3,MIMAT0000427&MI0000451&hsa-miR-133a-3p&offsets|0|-3,MIMAT0000770&MI0000822&hsa-miR-133b&offsets|0|-3|TTTGGTCCCCTTCAACCAG	0.762355	0	0
MIMAT0000437&MI0000461&hsa-miR-145-5p&offsets|0|0|GTCCAGTTTTCCCAGGAATCCCT	MIMAT0000279&MI0000299&hsa-miR-222-3p&offsets|0|+3|AGCTACATCTGGCTACTGGGTCTC	0.783407	0	0
MIMAT0000437&MI0000461&hsa-miR-145-5p&offsets|0|0|GTCCAGTTTTCCCAGGAATCCCT	MIMAT0000437&MI0000461&hsa-miR-145-5p&offsets|0|-1|GTCCAGTTTTCCCAGGAATCCC	0.890353	0	0
MIMAT0000437&MI0000461&hsa-miR-145-5p&offsets|0|0|GTCCAGTTTTCCCAGGAATCCCT	MIMAT0000437&MI0000461&hsa-miR-145-5p&offsets|0|+1|GTCCAGTTTTCCCAGGAATCCCTT	0.961432	0	0
MIMAT0000437&MI0000461&hsa-miR-145-5p&offsets|0|0|GTCCAGTTTTCCCAGGAATCCCT	MIMAT0000437&MI0000461&hsa-miR-145-5p&offsets|+1|0|TCCAGTTTTCCCAGGAATCCCT	0.763721	0	0
MIMAT0000437&MI0000461&hsa-miR-145-5p&offsets|0|0|GTCCAGTTTTCCCAGGAATCCCT	MIMAT0000427&MI0000450&hsa-miR-133a-3p&offsets|0|+1,MIMAT0000427&MI0000451&hsa-miR-133a-3p&offsets|0|+1|TTTGGTCCCCTTCAACCAGCTGT	0.847711	0	0
MIMAT0000437&MI0000461&hsa-miR-145-5p&offsets|0|0|GTCCAGTTTTCCCAGGAATCCCT	MIMAT0000427&MI0000450&hsa-miR-133a-3p&offsets|+1|+3,MIMAT0000427&MI0000451&hsa-miR-133a-3p&offsets|+1|+3|TTGGTCCCCTTCAACCAGCTGTAG	0.798147	0	0
MIMAT0000437&MI0000461&hsa-miR-145-5p&offsets|0|-4|GTCCAGTTTTCCCAGGAAT	MIMAT0000418&MI0000439&hsa-miR-23b-3p&offsets|0|-1|ATCACATTGCCAGGGATTAC	0.858888	0	0
MIMAT0000437&MI0000461&hsa-miR-145-5p&offsets|0|-4|GTCCAGTTTTCCCAGGAAT	MIMAT0000418&MI0000439&hsa-miR-23b-3p&offsets|0|-2|ATCACATTGCCAGGGATTA	0.80949	0	0
MIMAT0000437&MI0000461&hsa-miR-145-5p&offsets|0|-4|GTCCAGTTTTCCCAGGAAT	MIMAT0000418&MI0000439&hsa-miR-23b-3p&offsets|0|0|ATCACATTGCCAGGGATTACC	0.814314	0	0
MIMAT0000437&MI0000461&hsa-miR-145-5p&offsets|0|-4|GTCCAGTTTTCCCAGGAAT	MIMAT0000078&MI0000079&hsa-miR-23a-3p&offsets|0|-3,MIMAT0000418&MI0000439&hsa-miR-23b-3p&offsets|0|-3|ATCACATTGCCAGGGATT	0.780997	0	0
MIMAT0000437&MI0000461&hsa-miR-145-5p&offsets|0|-4|GTCCAGTTTTCCCAGGAAT	MIMAT0000419&MI0000440&hsa-miR-27b-3p&offsets|0|-1|TTCACAGTGGCTAAGTTCTG	0.827611	0	0
MIMAT0000437&MI0000461&hsa-miR-145-5p&offsets|0|-4|GTCCAGTTTTCCCAGGAAT	MIMAT0000419&MI0000440&hsa-miR-27b-3p&offsets|0|-2|TTCACAGTGGCTAAGTTCT	0.782354	0	0
MIMAT0000437&MI0000461&hsa-miR-145-5p&offsets|0|-4|GTCCAGTTTTCCCAGGAAT	MIMAT0000278&MI0000298&hsa-miR-221-3p&offsets|0|-3|AGCTACATTGTCTGCTGGGT	0.769965	0	0
MIMAT0000437&MI0000461&hsa-miR-145-5p&offsets|0|-4|GTCCAGTTTTCCCAGGAAT	MIMAT0000078&MI0000079&hsa-miR-23a-3p&offsets|0|-2|ATCACATTGCCAGGGATTT	0.786826	0	0
MIMAT0000437&MI0000461&hsa-miR-145-5p&offsets|0|-4|GTCCAGTTTTCCCAGGAAT	MIMAT0000078&MI0000079&hsa-miR-23a-3p&offsets|0|-1|ATCACATTGCCAGGGATTTC	0.791151	0	0
MIMAT0000437&MI0000461&hsa-miR-145-5p&offsets|0|-4|GTCCAGTTTTCCCAGGAAT	MIMAT0000078&MI0000079&hsa-miR-23a-3p&offsets|0|-3,MIMAT0000418&MI0000439&hsa-miR-23b-3p&offsets|0|-3|ATCACATTGCCAGGGATT.1	0.780997	0	0
MIMAT0000437&MI0000461&hsa-miR-145-5p&offsets|0|-4|GTCCAGTTTTCCCAGGAAT	MIMAT0000437&MI0000461&hsa-miR-145-5p&offsets|0|-3|GTCCAGTTTTCCCAGGAATC	0.919795	0	0
MIMAT0000437&MI0000461&hsa-miR-145-5p&offsets|0|-4|GTCCAGTTTTCCCAGGAAT	MIMAT0000437&MI0000461&hsa-miR-145-5p&offsets|0|-2|GTCCAGTTTTCCCAGGAATCC	0.812661	0	0
MIMAT0000437&MI0000461&hsa-miR-145-5p&offsets|0|-4|GTCCAGTTTTCCCAGGAAT	MIMAT0000437&MI0000461&hsa-miR-145-5p&offsets|0|-5|GTCCAGTTTTCCCAGGAA	0.838797	0	0
MIMAT0000437&MI0000461&hsa-miR-145-5p&offsets|0|-4|GTCCAGTTTTCCCAGGAAT	MIMAT0000427&MI0000450&hsa-miR-133a-3p&offsets|0|-3,MIMAT0000427&MI0000451&hsa-miR-133a-3p&offsets|0|-3,MIMAT0000770&MI0000822&hsa-miR-133b&offsets|0|-3|TTTGGTCCCCTTCAACCAG	0.754944	0	0
MIMAT0000437&MI0000461&hsa-miR-145-5p&offsets|0|-4|GTCCAGTTTTCCCAGGAAT	MIMAT0000423&MI0000446&hsa-miR-125b-5p&offsets|0|-3,MIMAT0000423&MI0000470&hsa-miR-125b-5p&offsets|0|-3|TCCCTGAGACCCTAACTTG	0.752978	0	0
MIMAT0000437&MI0000461&hsa-miR-145-5p&offsets|0|-4|GTCCAGTTTTCCCAGGAAT	MIMAT0000423&MI0000446&hsa-miR-125b-5p&offsets|0|-2,MIMAT0000423&MI0000470&hsa-miR-125b-5p&offsets|0|-2|TCCCTGAGACCCTAACTTGT	0.795256	0	0
MIMAT0000437&MI0000461&hsa-miR-145-5p&offsets|0|-4|GTCCAGTTTTCCCAGGAAT	MIMAT0000097&MI0000101&hsa-miR-99a-5p&offsets|0|-3|AACCCGTAGATCCGATCTT	0.753626	0	0
MIMAT0000437&MI0000461&hsa-miR-145-5p&offsets|0|-4|GTCCAGTTTTCCCAGGAAT	MIMAT0000097&MI0000101&hsa-miR-99a-5p&offsets|0|-4|AACCCGTAGATCCGATCT	0.785985	0	0
MIMAT0000437&MI0000461&hsa-miR-145-5p&offsets|0|-4|GTCCAGTTTTCCCAGGAAT	MIMAT0004599&MI0000459&hsa-miR-143-5p&offsets|0|-1|GGTGCAGTGCTGCATCTCTGG	0.767152	0	0
MIMAT0000437&MI0000461&hsa-miR-145-5p&offsets|0|-4|GTCCAGTTTTCCCAGGAAT	MIMAT0004599&MI0000459&hsa-miR-143-5p&offsets|0|-2|GGTGCAGTGCTGCATCTCTG	0.780555	0	0
MIMAT0000437&MI0000461&hsa-miR-145-5p&offsets|0|-4|GTCCAGTTTTCCCAGGAAT	MIMAT0000232&MI0000281&hsa-miR-199a-3p&offsets|0|-3,MIMAT0000232&MI0000242&hsa-miR-199a-3p&offsets|0|-3,MIMAT0004563&MI0000282&hsa-miR-199b-3p&offsets|0|-3|ACAGTAGTCTGCACATTGG	0.770792	0	0
MIMAT0000437&MI0000461&hsa-miR-145-5p&offsets|0|-4|GTCCAGTTTTCCCAGGAAT	MIMAT0000232&MI0000281&hsa-miR-199a-3p&offsets|+1|-2,MIMAT0000232&MI0000242&hsa-miR-199a-3p&offsets|+1|-2,MIMAT0004563&MI0000282&hsa-miR-199b-3p&offsets|+1|-2|CAGTAGTCTGCACATTGGT	0.754059	0	0
MIMAT0000437&MI0000461&hsa-miR-145-5p&offsets|0|-4|GTCCAGTTTTCCCAGGAAT	MIMAT0000232&MI0000281&hsa-miR-199a-3p&offsets|0|-2,MIMAT0000232&MI0000242&hsa-miR-199a-3p&offsets|0|-2,MIMAT0004563&MI0000282&hsa-miR-199b-3p&offsets|0|-2|ACAGTAGTCTGCACATTGGT	0.768603	0	0
MIMAT0000437&MI0000461&hsa-miR-145-5p&offsets|+1|0|TCCAGTTTTCCCAGGAATCCCT	MIMAT0000437&MI0000461&hsa-miR-145-5p&offsets|0|-1|GTCCAGTTTTCCCAGGAATCCC	0.815119	0	0
MIMAT0000437&MI0000461&hsa-miR-145-5p&offsets|+1|0|TCCAGTTTTCCCAGGAATCCCT	MIMAT0000437&MI0000461&hsa-miR-145-5p&offsets|0|0|GTCCAGTTTTCCCAGGAATCCCT	0.763721	0	0
MIMAT0000437&MI0000461&hsa-miR-145-5p&offsets|0|-2|GTCCAGTTTTCCCAGGAATCC	MIMAT0000437&MI0000461&hsa-miR-145-5p&offsets|0|-1|GTCCAGTTTTCCCAGGAATCCC	0.854283	0	0
MIMAT0000437&MI0000461&hsa-miR-145-5p&offsets|0|-2|GTCCAGTTTTCCCAGGAATCC	MIMAT0000437&MI0000461&hsa-miR-145-5p&offsets|0|-3|GTCCAGTTTTCCCAGGAATC	0.856936	0	0
MIMAT0000437&MI0000461&hsa-miR-145-5p&offsets|0|-2|GTCCAGTTTTCCCAGGAATCC	MIMAT0000437&MI0000461&hsa-miR-145-5p&offsets|0|-4|GTCCAGTTTTCCCAGGAAT	0.812661	0	0
MIMAT0000437&MI0000461&hsa-miR-145-5p&offsets|0|-2|GTCCAGTTTTCCCAGGAATCC	MIMAT0000427&MI0000450&hsa-miR-133a-3p&offsets|+1|0,MIMAT0000427&MI0000451&hsa-miR-133a-3p&offsets|+1|0|TTGGTCCCCTTCAACCAGCTG	0.757266	0	0
MIMAT0000437&MI0000461&hsa-miR-145-5p&offsets|0|-2|GTCCAGTTTTCCCAGGAATCC	MIMAT0004599&MI0000459&hsa-miR-143-5p&offsets|0|0|GGTGCAGTGCTGCATCTCTGGT	0.794405	0	0
MIMAT0000437&MI0000461&hsa-miR-145-5p&offsets|0|-2|GTCCAGTTTTCCCAGGAATCC	MIMAT0004599&MI0000459&hsa-miR-143-5p&offsets|0|-1|GGTGCAGTGCTGCATCTCTGG	0.784615	0	0
MIMAT0000437&MI0000461&hsa-miR-145-5p&offsets|0|-5|GTCCAGTTTTCCCAGGAA	MIMAT0000418&MI0000439&hsa-miR-23b-3p&offsets|0|-1|ATCACATTGCCAGGGATTAC	0.768562	0	0
MIMAT0000437&MI0000461&hsa-miR-145-5p&offsets|0|-5|GTCCAGTTTTCCCAGGAA	MIMAT0000418&MI0000439&hsa-miR-23b-3p&offsets|0|-2|ATCACATTGCCAGGGATTA	0.790704	0	0
MIMAT0000437&MI0000461&hsa-miR-145-5p&offsets|0|-5|GTCCAGTTTTCCCAGGAA	MIMAT0000078&MI0000079&hsa-miR-23a-3p&offsets|0|-3,MIMAT0000418&MI0000439&hsa-miR-23b-3p&offsets|0|-3|ATCACATTGCCAGGGATT	0.785168	0	0
MIMAT0000437&MI0000461&hsa-miR-145-5p&offsets|0|-5|GTCCAGTTTTCCCAGGAA	MIMAT0000278&MI0000298&hsa-miR-221-3p&offsets|0|-3|AGCTACATTGTCTGCTGGGT	0.768598	0	0
MIMAT0000437&MI0000461&hsa-miR-145-5p&offsets|0|-5|GTCCAGTTTTCCCAGGAA	MIMAT0000279&MI0000299&hsa-miR-222-3p&offsets|0|-1|AGCTACATCTGGCTACTGGG	0.761842	0	0
MIMAT0000437&MI0000461&hsa-miR-145-5p&offsets|0|-5|GTCCAGTTTTCCCAGGAA	MIMAT0000078&MI0000079&hsa-miR-23a-3p&offsets|0|-3,MIMAT0000418&MI0000439&hsa-miR-23b-3p&offsets|0|-3|ATCACATTGCCAGGGATT.1	0.785168	0	0
MIMAT0000437&MI0000461&hsa-miR-145-5p&offsets|0|-5|GTCCAGTTTTCCCAGGAA	MIMAT0000437&MI0000461&hsa-miR-145-5p&offsets|0|-3|GTCCAGTTTTCCCAGGAATC	0.791734	0	0
MIMAT0000437&MI0000461&hsa-miR-145-5p&offsets|0|-5|GTCCAGTTTTCCCAGGAA	MIMAT0000437&MI0000461&hsa-miR-145-5p&offsets|0|-4|GTCCAGTTTTCCCAGGAAT	0.838797	0	0
MIMAT0000437&MI0000461&hsa-miR-145-5p&offsets|0|-5|GTCCAGTTTTCCCAGGAA	MIMAT0000423&MI0000446&hsa-miR-125b-5p&offsets|0|-3,MIMAT0000423&MI0000470&hsa-miR-125b-5p&offsets|0|-3|TCCCTGAGACCCTAACTTG	0.755316	0	0
MIMAT0000427&MI0000450&hsa-miR-133a-3p&offsets|+2|+3,MIMAT0000427&MI0000451&hsa-miR-133a-3p&offsets|+2|+3|TGGTCCCCTTCAACCAGCTGTAG	MIMAT0000427&MI0000450&hsa-miR-133a-3p&offsets|0|+1,MIMAT0000427&MI0000451&hsa-miR-133a-3p&offsets|0|+1|TTTGGTCCCCTTCAACCAGCTGT	0.792388	0	0
MIMAT0000427&MI0000450&hsa-miR-133a-3p&offsets|+2|+3,MIMAT0000427&MI0000451&hsa-miR-133a-3p&offsets|+2|+3|TGGTCCCCTTCAACCAGCTGTAG	MIMAT0000427&MI0000450&hsa-miR-133a-3p&offsets|+1|+3,MIMAT0000427&MI0000451&hsa-miR-133a-3p&offsets|+1|+3|TTGGTCCCCTTCAACCAGCTGTAG	0.854873	0	0
MIMAT0000427&MI0000450&hsa-miR-133a-3p&offsets|+1|+1,MIMAT0000427&MI0000451&hsa-miR-133a-3p&offsets|+1|+1|TTGGTCCCCTTCAACCAGCTGT	MIMAT0000278&MI0000298&hsa-miR-221-3p&offsets|0|-1|AGCTACATTGTCTGCTGGGTTT	0.764523	0	0
MIMAT0000427&MI0000450&hsa-miR-133a-3p&offsets|+1|+1,MIMAT0000427&MI0000451&hsa-miR-133a-3p&offsets|+1|+1|TTGGTCCCCTTCAACCAGCTGT	MIMAT0000437&MI0000461&hsa-miR-145-5p&offsets|0|-1|GTCCAGTTTTCCCAGGAATCCC	0.819749	0	0
MIMAT0000427&MI0000450&hsa-miR-133a-3p&offsets|+1|+1,MIMAT0000427&MI0000451&hsa-miR-133a-3p&offsets|+1|+1|TTGGTCCCCTTCAACCAGCTGT	MIMAT0000427&MI0000450&hsa-miR-133a-3p&offsets|0|0,MIMAT0000427&MI0000451&hsa-miR-133a-3p&offsets|0|0|TTTGGTCCCCTTCAACCAGCTG	0.9283	0	0
MIMAT0000427&MI0000450&hsa-miR-133a-3p&offsets|+1|+1,MIMAT0000427&MI0000451&hsa-miR-133a-3p&offsets|+1|+1|TTGGTCCCCTTCAACCAGCTGT	MIMAT0000427&MI0000450&hsa-miR-133a-3p&offsets|0|+1,MIMAT0000427&MI0000451&hsa-miR-133a-3p&offsets|0|+1|TTTGGTCCCCTTCAACCAGCTGT	0.880693	0	0
MIMAT0000427&MI0000450&hsa-miR-133a-3p&offsets|+1|+1,MIMAT0000427&MI0000451&hsa-miR-133a-3p&offsets|+1|+1|TTGGTCCCCTTCAACCAGCTGT	MIMAT0000427&MI0000450&hsa-miR-133a-3p&offsets|+2|+1,MIMAT0000427&MI0000451&hsa-miR-133a-3p&offsets|+2|+1|TGGTCCCCTTCAACCAGCTGT	0.809851	0	0
MIMAT0000427&MI0000450&hsa-miR-133a-3p&offsets|+1|+1,MIMAT0000427&MI0000451&hsa-miR-133a-3p&offsets|+1|+1|TTGGTCCCCTTCAACCAGCTGT	MIMAT0000427&MI0000450&hsa-miR-133a-3p&offsets|0|-1,MIMAT0000427&MI0000451&hsa-miR-133a-3p&offsets|0|-1,MIMAT0000770&MI0000822&hsa-miR-133b&offsets|0|-1|TTTGGTCCCCTTCAACCAGCT	0.843258	0	0
MIMAT0000427&MI0000450&hsa-miR-133a-3p&offsets|0|0,MIMAT0000427&MI0000451&hsa-miR-133a-3p&offsets|0|0|TTTGGTCCCCTTCAACCAGCTG	MIMAT0000278&MI0000298&hsa-miR-221-3p&offsets|0|-1|AGCTACATTGTCTGCTGGGTTT	0.765022	0	0
MIMAT0000427&MI0000450&hsa-miR-133a-3p&offsets|0|0,MIMAT0000427&MI0000451&hsa-miR-133a-3p&offsets|0|0|TTTGGTCCCCTTCAACCAGCTG	MIMAT0000437&MI0000461&hsa-miR-145-5p&offsets|0|-1|GTCCAGTTTTCCCAGGAATCCC	0.816673	0	0
MIMAT0000427&MI0000450&hsa-miR-133a-3p&offsets|0|0,MIMAT0000427&MI0000451&hsa-miR-133a-3p&offsets|0|0|TTTGGTCCCCTTCAACCAGCTG	MIMAT0000427&MI0000450&hsa-miR-133a-3p&offsets|+1|+1,MIMAT0000427&MI0000451&hsa-miR-133a-3p&offsets|+1|+1|TTGGTCCCCTTCAACCAGCTGT	0.9283	0	0
MIMAT0000427&MI0000450&hsa-miR-133a-3p&offsets|0|0,MIMAT0000427&MI0000451&hsa-miR-133a-3p&offsets|0|0|TTTGGTCCCCTTCAACCAGCTG	MIMAT0000427&MI0000450&hsa-miR-133a-3p&offsets|0|+1,MIMAT0000427&MI0000451&hsa-miR-133a-3p&offsets|0|+1|TTTGGTCCCCTTCAACCAGCTGT	0.851248	0	0
MIMAT0000427&MI0000450&hsa-miR-133a-3p&offsets|0|0,MIMAT0000427&MI0000451&hsa-miR-133a-3p&offsets|0|0|TTTGGTCCCCTTCAACCAGCTG	MIMAT0000427&MI0000450&hsa-miR-133a-3p&offsets|+2|+1,MIMAT0000427&MI0000451&hsa-miR-133a-3p&offsets|+2|+1|TGGTCCCCTTCAACCAGCTGT	0.793699	0	0
MIMAT0000427&MI0000450&hsa-miR-133a-3p&offsets|0|0,MIMAT0000427&MI0000451&hsa-miR-133a-3p&offsets|0|0|TTTGGTCCCCTTCAACCAGCTG	MIMAT0000427&MI0000450&hsa-miR-133a-3p&offsets|0|-1,MIMAT0000427&MI0000451&hsa-miR-133a-3p&offsets|0|-1,MIMAT0000770&MI0000822&hsa-miR-133b&offsets|0|-1|TTTGGTCCCCTTCAACCAGCT	0.847906	0	0
MIMAT0000427&MI0000450&hsa-miR-133a-3p&offsets|0|+1,MIMAT0000427&MI0000451&hsa-miR-133a-3p&offsets|0|+1|TTTGGTCCCCTTCAACCAGCTGT	MIMAT0000278&MI0000298&hsa-miR-221-3p&offsets|0|0|AGCTACATTGTCTGCTGGGTTTC	0.806701	0	0
MIMAT0000427&MI0000450&hsa-miR-133a-3p&offsets|0|+1,MIMAT0000427&MI0000451&hsa-miR-133a-3p&offsets|0|+1|TTTGGTCCCCTTCAACCAGCTGT	MIMAT0000278&MI0000298&hsa-miR-221-3p&offsets|0|-1|AGCTACATTGTCTGCTGGGTTT	0.752164	0	0
MIMAT0000427&MI0000450&hsa-miR-133a-3p&offsets|0|+1,MIMAT0000427&MI0000451&hsa-miR-133a-3p&offsets|0|+1|TTTGGTCCCCTTCAACCAGCTGT	MIMAT0000279&MI0000299&hsa-miR-222-3p&offsets|0|+3|AGCTACATCTGGCTACTGGGTCTC	0.761831	0	0
MIMAT0000427&MI0000450&hsa-miR-133a-3p&offsets|0|+1,MIMAT0000427&MI0000451&hsa-miR-133a-3p&offsets|0|+1|TTTGGTCCCCTTCAACCAGCTGT	MIMAT0000279&MI0000299&hsa-miR-222-3p&offsets|0|+2|AGCTACATCTGGCTACTGGGTCT	0.782398	0	0
MIMAT0000427&MI0000450&hsa-miR-133a-3p&offsets|0|+1,MIMAT0000427&MI0000451&hsa-miR-133a-3p&offsets|0|+1|TTTGGTCCCCTTCAACCAGCTGT	MIMAT0000437&MI0000461&hsa-miR-145-5p&offsets|0|-1|GTCCAGTTTTCCCAGGAATCCC	0.805787	0	0
MIMAT0000427&MI0000450&hsa-miR-133a-3p&offsets|0|+1,MIMAT0000427&MI0000451&hsa-miR-133a-3p&offsets|0|+1|TTTGGTCCCCTTCAACCAGCTGT	MIMAT0000437&MI0000461&hsa-miR-145-5p&offsets|0|+1|GTCCAGTTTTCCCAGGAATCCCTT	0.808259	0	0
MIMAT0000427&MI0000450&hsa-miR-133a-3p&offsets|0|+1,MIMAT0000427&MI0000451&hsa-miR-133a-3p&offsets|0|+1|TTTGGTCCCCTTCAACCAGCTGT	MIMAT0000437&MI0000461&hsa-miR-145-5p&offsets|0|0|GTCCAGTTTTCCCAGGAATCCCT	0.847711	0	0
MIMAT0000427&MI0000450&hsa-miR-133a-3p&offsets|0|+1,MIMAT0000427&MI0000451&hsa-miR-133a-3p&offsets|0|+1|TTTGGTCCCCTTCAACCAGCTGT	MIMAT0000427&MI0000450&hsa-miR-133a-3p&offsets|+2|+3,MIMAT0000427&MI0000451&hsa-miR-133a-3p&offsets|+2|+3|TGGTCCCCTTCAACCAGCTGTAG	0.792388	0	0
MIMAT0000427&MI0000450&hsa-miR-133a-3p&offsets|0|+1,MIMAT0000427&MI0000451&hsa-miR-133a-3p&offsets|0|+1|TTTGGTCCCCTTCAACCAGCTGT	MIMAT0000427&MI0000450&hsa-miR-133a-3p&offsets|+1|+1,MIMAT0000427&MI0000451&hsa-miR-133a-3p&offsets|+1|+1|TTGGTCCCCTTCAACCAGCTGT	0.880693	0	0
MIMAT0000427&MI0000450&hsa-miR-133a-3p&offsets|0|+1,MIMAT0000427&MI0000451&hsa-miR-133a-3p&offsets|0|+1|TTTGGTCCCCTTCAACCAGCTGT	MIMAT0000427&MI0000450&hsa-miR-133a-3p&offsets|0|0,MIMAT0000427&MI0000451&hsa-miR-133a-3p&offsets|0|0|TTTGGTCCCCTTCAACCAGCTG	0.851248	0	0
MIMAT0000427&MI0000450&hsa-miR-133a-3p&offsets|0|+1,MIMAT0000427&MI0000451&hsa-miR-133a-3p&offsets|0|+1|TTTGGTCCCCTTCAACCAGCTGT	MIMAT0000427&MI0000450&hsa-miR-133a-3p&offsets|+1|+3,MIMAT0000427&MI0000451&hsa-miR-133a-3p&offsets|+1|+3|TTGGTCCCCTTCAACCAGCTGTAG	0.843643	0	0
MIMAT0000427&MI0000450&hsa-miR-133a-3p&offsets|0|+1,MIMAT0000427&MI0000451&hsa-miR-133a-3p&offsets|0|+1|TTTGGTCCCCTTCAACCAGCTGT	MIMAT0000427&MI0000450&hsa-miR-133a-3p&offsets|+1|+2,MIMAT0000427&MI0000451&hsa-miR-133a-3p&offsets|+1|+2|TTGGTCCCCTTCAACCAGCTGTA	0.773355	0	0
MIMAT0000427&MI0000450&hsa-miR-133a-3p&offsets|+1|+3,MIMAT0000427&MI0000451&hsa-miR-133a-3p&offsets|+1|+3|TTGGTCCCCTTCAACCAGCTGTAG	MIMAT0000279&MI0000299&hsa-miR-222-3p&offsets|0|+3|AGCTACATCTGGCTACTGGGTCTC	0.758197	0	0
MIMAT0000427&MI0000450&hsa-miR-133a-3p&offsets|+1|+3,MIMAT0000427&MI0000451&hsa-miR-133a-3p&offsets|+1|+3|TTGGTCCCCTTCAACCAGCTGTAG	MIMAT0000437&MI0000461&hsa-miR-145-5p&offsets|0|+1|GTCCAGTTTTCCCAGGAATCCCTT	0.80942	0	0
MIMAT0000427&MI0000450&hsa-miR-133a-3p&offsets|+1|+3,MIMAT0000427&MI0000451&hsa-miR-133a-3p&offsets|+1|+3|TTGGTCCCCTTCAACCAGCTGTAG	MIMAT0000437&MI0000461&hsa-miR-145-5p&offsets|0|0|GTCCAGTTTTCCCAGGAATCCCT	0.798147	0	0
MIMAT0000427&MI0000450&hsa-miR-133a-3p&offsets|+1|+3,MIMAT0000427&MI0000451&hsa-miR-133a-3p&offsets|+1|+3|TTGGTCCCCTTCAACCAGCTGTAG	MIMAT0000427&MI0000450&hsa-miR-133a-3p&offsets|+2|+3,MIMAT0000427&MI0000451&hsa-miR-133a-3p&offsets|+2|+3|TGGTCCCCTTCAACCAGCTGTAG	0.854873	0	0
MIMAT0000427&MI0000450&hsa-miR-133a-3p&offsets|+1|+3,MIMAT0000427&MI0000451&hsa-miR-133a-3p&offsets|+1|+3|TTGGTCCCCTTCAACCAGCTGTAG	MIMAT0000427&MI0000450&hsa-miR-133a-3p&offsets|0|+1,MIMAT0000427&MI0000451&hsa-miR-133a-3p&offsets|0|+1|TTTGGTCCCCTTCAACCAGCTGT	0.843643	0	0
MIMAT0000427&MI0000450&hsa-miR-133a-3p&offsets|+2|+1,MIMAT0000427&MI0000451&hsa-miR-133a-3p&offsets|+2|+1|TGGTCCCCTTCAACCAGCTGT	MIMAT0000427&MI0000450&hsa-miR-133a-3p&offsets|+1|+1,MIMAT0000427&MI0000451&hsa-miR-133a-3p&offsets|+1|+1|TTGGTCCCCTTCAACCAGCTGT	0.809851	0	0
MIMAT0000427&MI0000450&hsa-miR-133a-3p&offsets|+2|+1,MIMAT0000427&MI0000451&hsa-miR-133a-3p&offsets|+2|+1|TGGTCCCCTTCAACCAGCTGT	MIMAT0000427&MI0000450&hsa-miR-133a-3p&offsets|0|0,MIMAT0000427&MI0000451&hsa-miR-133a-3p&offsets|0|0|TTTGGTCCCCTTCAACCAGCTG	0.793699	0	0
MIMAT0000427&MI0000450&hsa-miR-133a-3p&offsets|+2|+1,MIMAT0000427&MI0000451&hsa-miR-133a-3p&offsets|+2|+1|TGGTCCCCTTCAACCAGCTGT	MIMAT0000427&MI0000450&hsa-miR-133a-3p&offsets|0|-1,MIMAT0000427&MI0000451&hsa-miR-133a-3p&offsets|0|-1,MIMAT0000770&MI0000822&hsa-miR-133b&offsets|0|-1|TTTGGTCCCCTTCAACCAGCT	0.787912	0	0
MIMAT0000427&MI0000450&hsa-miR-133a-3p&offsets|+2|+1,MIMAT0000427&MI0000451&hsa-miR-133a-3p&offsets|+2|+1|TGGTCCCCTTCAACCAGCTGT	MIMAT0000427&MI0000450&hsa-miR-133a-3p&offsets|+1|0,MIMAT0000427&MI0000451&hsa-miR-133a-3p&offsets|+1|0|TTGGTCCCCTTCAACCAGCTG	0.75741	0	0
MIMAT0000427&MI0000450&hsa-miR-133a-3p&offsets|0|-2,MIMAT0000427&MI0000451&hsa-miR-133a-3p&offsets|0|-2,MIMAT0000770&MI0000822&hsa-miR-133b&offsets|0|-2|TTTGGTCCCCTTCAACCAGC	MIMAT0000435&MI0000459&hsa-miR-143-3p&offsets|-1|-2|CTGAGATGAAGCACTGTAGC	0.760396	0	0
MIMAT0000427&MI0000450&hsa-miR-133a-3p&offsets|0|-2,MIMAT0000427&MI0000451&hsa-miR-133a-3p&offsets|0|-2,MIMAT0000770&MI0000822&hsa-miR-133b&offsets|0|-2|TTTGGTCCCCTTCAACCAGC	MIMAT0000435&MI0000459&hsa-miR-143-3p&offsets|-1|-3|CTGAGATGAAGCACTGTAG	0.758123	0	0
MIMAT0000427&MI0000450&hsa-miR-133a-3p&offsets|0|-2,MIMAT0000427&MI0000451&hsa-miR-133a-3p&offsets|0|-2,MIMAT0000770&MI0000822&hsa-miR-133b&offsets|0|-2|TTTGGTCCCCTTCAACCAGC	MIMAT0000437&MI0000461&hsa-miR-145-5p&offsets|0|-3|GTCCAGTTTTCCCAGGAATC	0.773551	0	0
MIMAT0000427&MI0000450&hsa-miR-133a-3p&offsets|0|-2,MIMAT0000427&MI0000451&hsa-miR-133a-3p&offsets|0|-2,MIMAT0000770&MI0000822&hsa-miR-133b&offsets|0|-2|TTTGGTCCCCTTCAACCAGC	MIMAT0000427&MI0000450&hsa-miR-133a-3p&offsets|0|-1,MIMAT0000427&MI0000451&hsa-miR-133a-3p&offsets|0|-1,MIMAT0000770&MI0000822&hsa-miR-133b&offsets|0|-1|TTTGGTCCCCTTCAACCAGCT	0.831597	0	0
MIMAT0000427&MI0000450&hsa-miR-133a-3p&offsets|0|-2,MIMAT0000427&MI0000451&hsa-miR-133a-3p&offsets|0|-2,MIMAT0000770&MI0000822&hsa-miR-133b&offsets|0|-2|TTTGGTCCCCTTCAACCAGC	MIMAT0000427&MI0000450&hsa-miR-133a-3p&offsets|0|-3,MIMAT0000427&MI0000451&hsa-miR-133a-3p&offsets|0|-3,MIMAT0000770&MI0000822&hsa-miR-133b&offsets|0|-3|TTTGGTCCCCTTCAACCAG	0.794883	0	0
MIMAT0000427&MI0000450&hsa-miR-133a-3p&offsets|0|-1,MIMAT0000427&MI0000451&hsa-miR-133a-3p&offsets|0|-1,MIMAT0000770&MI0000822&hsa-miR-133b&offsets|0|-1|TTTGGTCCCCTTCAACCAGCT	MIMAT0000427&MI0000450&hsa-miR-133a-3p&offsets|+1|+1,MIMAT0000427&MI0000451&hsa-miR-133a-3p&offsets|+1|+1|TTGGTCCCCTTCAACCAGCTGT	0.843258	0	0
MIMAT0000427&MI0000450&hsa-miR-133a-3p&offsets|0|-1,MIMAT0000427&MI0000451&hsa-miR-133a-3p&offsets|0|-1,MIMAT0000770&MI0000822&hsa-miR-133b&offsets|0|-1|TTTGGTCCCCTTCAACCAGCT	MIMAT0000427&MI0000450&hsa-miR-133a-3p&offsets|0|0,MIMAT0000427&MI0000451&hsa-miR-133a-3p&offsets|0|0|TTTGGTCCCCTTCAACCAGCTG	0.847906	0	0
MIMAT0000427&MI0000450&hsa-miR-133a-3p&offsets|0|-1,MIMAT0000427&MI0000451&hsa-miR-133a-3p&offsets|0|-1,MIMAT0000770&MI0000822&hsa-miR-133b&offsets|0|-1|TTTGGTCCCCTTCAACCAGCT	MIMAT0000427&MI0000450&hsa-miR-133a-3p&offsets|+2|+1,MIMAT0000427&MI0000451&hsa-miR-133a-3p&offsets|+2|+1|TGGTCCCCTTCAACCAGCTGT	0.787912	0	0
MIMAT0000427&MI0000450&hsa-miR-133a-3p&offsets|0|-1,MIMAT0000427&MI0000451&hsa-miR-133a-3p&offsets|0|-1,MIMAT0000770&MI0000822&hsa-miR-133b&offsets|0|-1|TTTGGTCCCCTTCAACCAGCT	MIMAT0000427&MI0000450&hsa-miR-133a-3p&offsets|0|-2,MIMAT0000427&MI0000451&hsa-miR-133a-3p&offsets|0|-2,MIMAT0000770&MI0000822&hsa-miR-133b&offsets|0|-2|TTTGGTCCCCTTCAACCAGC	0.831597	0	0
MIMAT0000427&MI0000450&hsa-miR-133a-3p&offsets|+1|0,MIMAT0000427&MI0000451&hsa-miR-133a-3p&offsets|+1|0|TTGGTCCCCTTCAACCAGCTG	MIMAT0000437&MI0000461&hsa-miR-145-5p&offsets|0|-3|GTCCAGTTTTCCCAGGAATC	0.771563	0	0
MIMAT0000427&MI0000450&hsa-miR-133a-3p&offsets|+1|0,MIMAT0000427&MI0000451&hsa-miR-133a-3p&offsets|+1|0|TTGGTCCCCTTCAACCAGCTG	MIMAT0000437&MI0000461&hsa-miR-145-5p&offsets|0|-2|GTCCAGTTTTCCCAGGAATCC	0.757266	0	0
MIMAT0000427&MI0000450&hsa-miR-133a-3p&offsets|+1|0,MIMAT0000427&MI0000451&hsa-miR-133a-3p&offsets|+1|0|TTGGTCCCCTTCAACCAGCTG	MIMAT0000427&MI0000450&hsa-miR-133a-3p&offsets|+2|+1,MIMAT0000427&MI0000451&hsa-miR-133a-3p&offsets|+2|+1|TGGTCCCCTTCAACCAGCTGT	0.75741	0	0
MIMAT0000427&MI0000450&hsa-miR-133a-3p&offsets|0|-3,MIMAT0000427&MI0000451&hsa-miR-133a-3p&offsets|0|-3,MIMAT0000770&MI0000822&hsa-miR-133b&offsets|0|-3|TTTGGTCCCCTTCAACCAG	MIMAT0000278&MI0000298&hsa-miR-221-3p&offsets|0|-3|AGCTACATTGTCTGCTGGGT	0.763121	0	0
MIMAT0000427&MI0000450&hsa-miR-133a-3p&offsets|0|-3,MIMAT0000427&MI0000451&hsa-miR-133a-3p&offsets|0|-3,MIMAT0000770&MI0000822&hsa-miR-133b&offsets|0|-3|TTTGGTCCCCTTCAACCAG	MIMAT0000278&MI0000298&hsa-miR-221-3p&offsets|0|-4|AGCTACATTGTCTGCTGGG	0.750906	0	0
MIMAT0000427&MI0000450&hsa-miR-133a-3p&offsets|0|-3,MIMAT0000427&MI0000451&hsa-miR-133a-3p&offsets|0|-3,MIMAT0000770&MI0000822&hsa-miR-133b&offsets|0|-3|TTTGGTCCCCTTCAACCAG	MIMAT0000437&MI0000461&hsa-miR-145-5p&offsets|0|-3|GTCCAGTTTTCCCAGGAATC	0.762355	0	0
MIMAT0000427&MI0000450&hsa-miR-133a-3p&offsets|0|-3,MIMAT0000427&MI0000451&hsa-miR-133a-3p&offsets|0|-3,MIMAT0000770&MI0000822&hsa-miR-133b&offsets|0|-3|TTTGGTCCCCTTCAACCAG	MIMAT0000437&MI0000461&hsa-miR-145-5p&offsets|0|-4|GTCCAGTTTTCCCAGGAAT	0.754944	0	0
MIMAT0000427&MI0000450&hsa-miR-133a-3p&offsets|0|-3,MIMAT0000427&MI0000451&hsa-miR-133a-3p&offsets|0|-3,MIMAT0000770&MI0000822&hsa-miR-133b&offsets|0|-3|TTTGGTCCCCTTCAACCAG	MIMAT0000427&MI0000450&hsa-miR-133a-3p&offsets|0|-2,MIMAT0000427&MI0000451&hsa-miR-133a-3p&offsets|0|-2,MIMAT0000770&MI0000822&hsa-miR-133b&offsets|0|-2|TTTGGTCCCCTTCAACCAGC	0.794883	0	0
MIMAT0000427&MI0000450&hsa-miR-133a-3p&offsets|+1|+2,MIMAT0000427&MI0000451&hsa-miR-133a-3p&offsets|+1|+2|TTGGTCCCCTTCAACCAGCTGTA	MIMAT0000427&MI0000450&hsa-miR-133a-3p&offsets|0|+1,MIMAT0000427&MI0000451&hsa-miR-133a-3p&offsets|0|+1|TTTGGTCCCCTTCAACCAGCTGT	0.773355	0	0
MIMAT0004604&MI0000472&hsa-miR-127-5p&offsets|0|-1|CTGAAGCTCAGAGGGCTCTGA	MIMAT0004604&MI0000472&hsa-miR-127-5p&offsets|0|0|CTGAAGCTCAGAGGGCTCTGAT	0.785927	0	0
MIMAT0004604&MI0000472&hsa-miR-127-5p&offsets|0|-1|CTGAAGCTCAGAGGGCTCTGA	MIMAT0001638&MI0001735&hsa-miR-409-5p&offsets|0|-2|AGGTTACCCGAGCAACTTTGC	0.756773	0	0
MIMAT0004604&MI0000472&hsa-miR-127-5p&offsets|0|-1|CTGAAGCTCAGAGGGCTCTGA	MIMAT0000447&MI0000474&hsa-miR-134-5p&offsets|0|-2|TGTGACTGGTTGACCAGAGG	0.78209	0	0
MIMAT0004604&MI0000472&hsa-miR-127-5p&offsets|0|0|CTGAAGCTCAGAGGGCTCTGAT	MIMAT0004604&MI0000472&hsa-miR-127-5p&offsets|0|-1|CTGAAGCTCAGAGGGCTCTGA	0.785927	0	0
MIMAT0004604&MI0000472&hsa-miR-127-5p&offsets|0|0|CTGAAGCTCAGAGGGCTCTGAT	MIMAT0004604&MI0000472&hsa-miR-127-5p&offsets|0|+1|CTGAAGCTCAGAGGGCTCTGATT	0.881144	0	0
MIMAT0004604&MI0000472&hsa-miR-127-5p&offsets|0|0|CTGAAGCTCAGAGGGCTCTGAT	MIMAT0000232&MI0000281&hsa-miR-199a-3p&offsets|+1|0,MIMAT0000232&MI0000242&hsa-miR-199a-3p&offsets|+1|0,MIMAT0004563&MI0000282&hsa-miR-199b-3p&offsets|+1|0|CAGTAGTCTGCACATTGGTTA	0.85324	0	0
MIMAT0004604&MI0000472&hsa-miR-127-5p&offsets|0|0|CTGAAGCTCAGAGGGCTCTGAT	MIMAT0000232&MI0000281&hsa-miR-199a-3p&offsets|+1|-1,MIMAT0000232&MI0000242&hsa-miR-199a-3p&offsets|+1|-1,MIMAT0004563&MI0000282&hsa-miR-199b-3p&offsets|+1|-1|CAGTAGTCTGCACATTGGTT	0.816217	0	0
MIMAT0004604&MI0000472&hsa-miR-127-5p&offsets|0|+1|CTGAAGCTCAGAGGGCTCTGATT	MIMAT0004604&MI0000472&hsa-miR-127-5p&offsets|0|0|CTGAAGCTCAGAGGGCTCTGAT	0.881144	0	0
MIMAT0004604&MI0000472&hsa-miR-127-5p&offsets|0|+1|CTGAAGCTCAGAGGGCTCTGATT	MIMAT0000231&MI0000281&hsa-miR-199a-5p&offsets|0|0,MIMAT0000231&MI0000242&hsa-miR-199a-5p&offsets|0|0|CCCAGTGTTCAGACTACCTGTTC	0.750652	0	0
MIMAT0000261&MI0000273&hsa-miR-183-5p&offsets|0|+2|TATGGCACTGGTAGAATTCACTGT	MIMAT0000435&MI0000459&hsa-miR-143-3p&offsets|0|-2|TGAGATGAAGCACTGTAGC	-0.847705	0	0
MIMAT0000261&MI0000273&hsa-miR-183-5p&offsets|0|+2|TATGGCACTGGTAGAATTCACTGT	MIMAT0000435&MI0000459&hsa-miR-143-3p&offsets|0|-1|TGAGATGAAGCACTGTAGCT	-0.814949	0	0
MIMAT0000261&MI0000273&hsa-miR-183-5p&offsets|0|+2|TATGGCACTGGTAGAATTCACTGT	MIMAT0000435&MI0000459&hsa-miR-143-3p&offsets|-1|-2|CTGAGATGAAGCACTGTAGC	-0.782365	0	0
MIMAT0000261&MI0000273&hsa-miR-183-5p&offsets|0|+2|TATGGCACTGGTAGAATTCACTGT	MIMAT0000435&MI0000459&hsa-miR-143-3p&offsets|0|-4|TGAGATGAAGCACTGTA	-0.793312	0	0
MIMAT0000261&MI0000273&hsa-miR-183-5p&offsets|0|+2|TATGGCACTGGTAGAATTCACTGT	MIMAT0000259&MI0000272&hsa-miR-182-5p&offsets|0|+2|TTTGGCAATGGTAGAACTCACACTGG	0.920856	0	0
MIMAT0000261&MI0000273&hsa-miR-183-5p&offsets|0|+2|TATGGCACTGGTAGAATTCACTGT	MIMAT0000259&MI0000272&hsa-miR-182-5p&offsets|0|+1|TTTGGCAATGGTAGAACTCACACTG	0.945922	0	0
MIMAT0000261&MI0000273&hsa-miR-183-5p&offsets|0|+2|TATGGCACTGGTAGAATTCACTGT	MIMAT0000259&MI0000272&hsa-miR-182-5p&offsets|0|0|TTTGGCAATGGTAGAACTCACACT	0.958478	0	0
MIMAT0000261&MI0000273&hsa-miR-183-5p&offsets|0|+2|TATGGCACTGGTAGAATTCACTGT	MIMAT0000259&MI0000272&hsa-miR-182-5p&offsets|+1|+1|TTGGCAATGGTAGAACTCACACTG	0.808396	0	0
MIMAT0000261&MI0000273&hsa-miR-183-5p&offsets|0|+2|TATGGCACTGGTAGAATTCACTGT	MIMAT0000259&MI0000272&hsa-miR-182-5p&offsets|+1|0|TTGGCAATGGTAGAACTCACACT	0.810573	0	0
MIMAT0000261&MI0000273&hsa-miR-183-5p&offsets|0|+2|TATGGCACTGGTAGAATTCACTGT	MIMAT0000259&MI0000272&hsa-miR-182-5p&offsets|0|-2|TTTGGCAATGGTAGAACTCACA	0.833144	0	0
MIMAT0000261&MI0000273&hsa-miR-183-5p&offsets|0|+2|TATGGCACTGGTAGAATTCACTGT	MIMAT0000259&MI0000272&hsa-miR-182-5p&offsets|0|+3|TTTGGCAATGGTAGAACTCACACTGGT	0.899279	0	0
MIMAT0000261&MI0000273&hsa-miR-183-5p&offsets|0|+2|TATGGCACTGGTAGAATTCACTGT	MIMAT0000259&MI0000272&hsa-miR-182-5p&offsets|0|-1|TTTGGCAATGGTAGAACTCACAC	0.909889	0	0
MIMAT0000261&MI0000273&hsa-miR-183-5p&offsets|0|+2|TATGGCACTGGTAGAATTCACTGT	MIMAT0000261&MI0000273&hsa-miR-183-5p&offsets|0|0|TATGGCACTGGTAGAATTCACT	0.783839	0	0
MIMAT0000261&MI0000273&hsa-miR-183-5p&offsets|0|+2|TATGGCACTGGTAGAATTCACTGT	MIMAT0000261&MI0000273&hsa-miR-183-5p&offsets|-2|-2|TGTATGGCACTGGTAGAATTCA	0.767629	0	0
MIMAT0000261&MI0000273&hsa-miR-183-5p&offsets|0|+2|TATGGCACTGGTAGAATTCACTGT	MIMAT0000261&MI0000273&hsa-miR-183-5p&offsets|-2|-1|TGTATGGCACTGGTAGAATTCAC	0.799812	0	0
MIMAT0000261&MI0000273&hsa-miR-183-5p&offsets|0|+2|TATGGCACTGGTAGAATTCACTGT	MIMAT0000261&MI0000273&hsa-miR-183-5p&offsets|+1|+1|ATGGCACTGGTAGAATTCACTG	0.820623	0	0
MIMAT0000261&MI0000273&hsa-miR-183-5p&offsets|0|+2|TATGGCACTGGTAGAATTCACTGT	MIMAT0000261&MI0000273&hsa-miR-183-5p&offsets|+1|+2|ATGGCACTGGTAGAATTCACTGT	0.965496	0	0
MIMAT0000261&MI0000273&hsa-miR-183-5p&offsets|0|+2|TATGGCACTGGTAGAATTCACTGT	MIMAT0000261&MI0000273&hsa-miR-183-5p&offsets|0|+1|TATGGCACTGGTAGAATTCACTG	0.938124	0	0
MIMAT0000261&MI0000273&hsa-miR-183-5p&offsets|0|+2|TATGGCACTGGTAGAATTCACTGT	MIMAT0000261&MI0000273&hsa-miR-183-5p&offsets|-2|0|TGTATGGCACTGGTAGAATTCACT	0.753113	0	0
MIMAT0000261&MI0000273&hsa-miR-183-5p&offsets|0|+2|TATGGCACTGGTAGAATTCACTGT	MIMAT0000070&MI0000071&hsa-miR-17-5p&offsets|0|+1|CAAAGTGCTTACAGTGCAGGTAGT	0.782488	0	0
MIMAT0000261&MI0000273&hsa-miR-183-5p&offsets|0|+2|TATGGCACTGGTAGAATTCACTGT	MIMAT0002871&MI0003184&hsa-miR-500a-3p&offsets|0|+1|ATGCACCTGGGCAAGGATTCTGA	0.801215	0	0
MIMAT0000261&MI0000273&hsa-miR-183-5p&offsets|0|+2|TATGGCACTGGTAGAATTCACTGT	MIMAT0000093&MI0000095&hsa-miR-93-5p&offsets|0|+1|CAAAGTGCTGTTCGTGCAGGTAGT	0.777003	0	0
MIMAT0000261&MI0000273&hsa-miR-183-5p&offsets|0|+2|TATGGCACTGGTAGAATTCACTGT	MIMAT0000093&MI0000095&hsa-miR-93-5p&offsets|0|0|CAAAGTGCTGTTCGTGCAGGTAG	0.791577	0	0
MIMAT0000261&MI0000273&hsa-miR-183-5p&offsets|+1|0|ATGGCACTGGTAGAATTCACT	MIMAT0000259&MI0000272&hsa-miR-182-5p&offsets|0|-3|TTTGGCAATGGTAGAACTCAC	0.802007	0	0
MIMAT0000261&MI0000273&hsa-miR-183-5p&offsets|+1|0|ATGGCACTGGTAGAATTCACT	MIMAT0000261&MI0000273&hsa-miR-183-5p&offsets|0|0|TATGGCACTGGTAGAATTCACT	0.870287	0	0
MIMAT0000261&MI0000273&hsa-miR-183-5p&offsets|+1|0|ATGGCACTGGTAGAATTCACT	MIMAT0000261&MI0000273&hsa-miR-183-5p&offsets|+1|+1|ATGGCACTGGTAGAATTCACTG	0.79035	0	0
MIMAT0000261&MI0000273&hsa-miR-183-5p&offsets|+1|0|ATGGCACTGGTAGAATTCACT	MIMAT0000261&MI0000273&hsa-miR-183-5p&offsets|+2|+1|TGGCACTGGTAGAATTCACTG	0.752284	0	0
MIMAT0000261&MI0000273&hsa-miR-183-5p&offsets|+1|0|ATGGCACTGGTAGAATTCACT	MIMAT0000261&MI0000273&hsa-miR-183-5p&offsets|0|-1|TATGGCACTGGTAGAATTCAC	0.877839	0	0
MIMAT0000261&MI0000273&hsa-miR-183-5p&offsets|+1|0|ATGGCACTGGTAGAATTCACT	MIMAT0000261&MI0000273&hsa-miR-183-5p&offsets|+1|-1|ATGGCACTGGTAGAATTCAC	0.92647	0	0
MIMAT0000261&MI0000273&hsa-miR-183-5p&offsets|0|-3|TATGGCACTGGTAGAATTC	MIMAT0000259&MI0000272&hsa-miR-182-5p&offsets|0|-6|TTTGGCAATGGTAGAACT	0.813526	0	0
MIMAT0000261&MI0000273&hsa-miR-183-5p&offsets|0|-3|TATGGCACTGGTAGAATTC	MIMAT0000259&MI0000272&hsa-miR-182-5p&offsets|+5|0|CAATGGTAGAACTCACACT	0.754921	0	0
MIMAT0000261&MI0000273&hsa-miR-183-5p&offsets|0|-3|TATGGCACTGGTAGAATTC	MIMAT0000259&MI0000272&hsa-miR-182-5p&offsets|0|-5|TTTGGCAATGGTAGAACTC	0.902446	0	0
MIMAT0000261&MI0000273&hsa-miR-183-5p&offsets|0|-3|TATGGCACTGGTAGAATTC	MIMAT0000259&MI0000272&hsa-miR-182-5p&offsets|0|-4|TTTGGCAATGGTAGAACTCA	0.762245	0	0
MIMAT0000261&MI0000273&hsa-miR-183-5p&offsets|0|-3|TATGGCACTGGTAGAATTC	MIMAT0000261&MI0000273&hsa-miR-183-5p&offsets|+1|-2|ATGGCACTGGTAGAATTCA	0.918675	0	0
MIMAT0000261&MI0000273&hsa-miR-183-5p&offsets|0|-3|TATGGCACTGGTAGAATTC	MIMAT0000261&MI0000273&hsa-miR-183-5p&offsets|0|-2|TATGGCACTGGTAGAATTCA	0.861619	0	0
MIMAT0000261&MI0000273&hsa-miR-183-5p&offsets|0|-3|TATGGCACTGGTAGAATTC	MIMAT0000261&MI0000273&hsa-miR-183-5p&offsets|+1|-1|ATGGCACTGGTAGAATTCAC	0.750954	0	0
MIMAT0000261&MI0000273&hsa-miR-183-5p&offsets|0|-3|TATGGCACTGGTAGAATTC	MIMAT0000261&MI0000273&hsa-miR-183-5p&offsets|+1|-3|ATGGCACTGGTAGAATTC	0.82889	0	0
MIMAT0000261&MI0000273&hsa-miR-183-5p&offsets|0|0|TATGGCACTGGTAGAATTCACT	MIMAT0000259&MI0000272&hsa-miR-182-5p&offsets|0|-3|TTTGGCAATGGTAGAACTCAC	0.867297	0	0
MIMAT0000261&MI0000273&hsa-miR-183-5p&offsets|0|0|TATGGCACTGGTAGAATTCACT	MIMAT0000259&MI0000272&hsa-miR-182-5p&offsets|0|0|TTTGGCAATGGTAGAACTCACACT	0.820888	0	0
MIMAT0000261&MI0000273&hsa-miR-183-5p&offsets|0|0|TATGGCACTGGTAGAATTCACT	MIMAT0000259&MI0000272&hsa-miR-182-5p&offsets|+1|0|TTGGCAATGGTAGAACTCACACT	0.834992	0	0
MIMAT0000261&MI0000273&hsa-miR-183-5p&offsets|0|0|TATGGCACTGGTAGAATTCACT	MIMAT0000259&MI0000272&hsa-miR-182-5p&offsets|0|-2|TTTGGCAATGGTAGAACTCACA	0.847059	0	0
MIMAT0000261&MI0000273&hsa-miR-183-5p&offsets|0|0|TATGGCACTGGTAGAATTCACT	MIMAT0000259&MI0000272&hsa-miR-182-5p&offsets|0|-1|TTTGGCAATGGTAGAACTCACAC	0.854695	0	0
MIMAT0000261&MI0000273&hsa-miR-183-5p&offsets|0|0|TATGGCACTGGTAGAATTCACT	MIMAT0000259&MI0000272&hsa-miR-182-5p&offsets|+1|-1|TTGGCAATGGTAGAACTCACAC	0.75512	0	0
MIMAT0000261&MI0000273&hsa-miR-183-5p&offsets|0|0|TATGGCACTGGTAGAATTCACT	MIMAT0000261&MI0000273&hsa-miR-183-5p&offsets|0|+2|TATGGCACTGGTAGAATTCACTGT	0.783839	0	0
MIMAT0000261&MI0000273&hsa-miR-183-5p&offsets|0|0|TATGGCACTGGTAGAATTCACT	MIMAT0000261&MI0000273&hsa-miR-183-5p&offsets|+1|0|ATGGCACTGGTAGAATTCACT	0.870287	0	0
MIMAT0000261&MI0000273&hsa-miR-183-5p&offsets|0|0|TATGGCACTGGTAGAATTCACT	MIMAT0000261&MI0000273&hsa-miR-183-5p&offsets|-2|-2|TGTATGGCACTGGTAGAATTCA	0.844949	0	0
MIMAT0000261&MI0000273&hsa-miR-183-5p&offsets|0|0|TATGGCACTGGTAGAATTCACT	MIMAT0000261&MI0000273&hsa-miR-183-5p&offsets|-2|-1|TGTATGGCACTGGTAGAATTCAC	0.800509	0	0
MIMAT0000261&MI0000273&hsa-miR-183-5p&offsets|0|0|TATGGCACTGGTAGAATTCACT	MIMAT0000261&MI0000273&hsa-miR-183-5p&offsets|+1|+1|ATGGCACTGGTAGAATTCACTG	0.899326	0	0
MIMAT0000261&MI0000273&hsa-miR-183-5p&offsets|0|0|TATGGCACTGGTAGAATTCACT	MIMAT0000261&MI0000273&hsa-miR-183-5p&offsets|0|-1|TATGGCACTGGTAGAATTCAC	0.914253	0	0
MIMAT0000261&MI0000273&hsa-miR-183-5p&offsets|0|0|TATGGCACTGGTAGAATTCACT	MIMAT0000261&MI0000273&hsa-miR-183-5p&offsets|+1|+2|ATGGCACTGGTAGAATTCACTGT	0.850673	0	0
MIMAT0000261&MI0000273&hsa-miR-183-5p&offsets|0|0|TATGGCACTGGTAGAATTCACT	MIMAT0000261&MI0000273&hsa-miR-183-5p&offsets|+1|-1|ATGGCACTGGTAGAATTCAC	0.75715	0	0
MIMAT0000261&MI0000273&hsa-miR-183-5p&offsets|0|0|TATGGCACTGGTAGAATTCACT	MIMAT0000261&MI0000273&hsa-miR-183-5p&offsets|0|+1|TATGGCACTGGTAGAATTCACTG	0.861916	0	0
MIMAT0000261&MI0000273&hsa-miR-183-5p&offsets|-2|-2|TGTATGGCACTGGTAGAATTCA	MIMAT0000259&MI0000272&hsa-miR-182-5p&offsets|0|-3|TTTGGCAATGGTAGAACTCAC	0.761096	0	0
MIMAT0000261&MI0000273&hsa-miR-183-5p&offsets|-2|-2|TGTATGGCACTGGTAGAATTCA	MIMAT0000259&MI0000272&hsa-miR-182-5p&offsets|0|+1|TTTGGCAATGGTAGAACTCACACTG	0.764469	0	0
MIMAT0000261&MI0000273&hsa-miR-183-5p&offsets|-2|-2|TGTATGGCACTGGTAGAATTCA	MIMAT0000259&MI0000272&hsa-miR-182-5p&offsets|0|0|TTTGGCAATGGTAGAACTCACACT	0.798026	0	0
MIMAT0000261&MI0000273&hsa-miR-183-5p&offsets|-2|-2|TGTATGGCACTGGTAGAATTCA	MIMAT0000259&MI0000272&hsa-miR-182-5p&offsets|+1|0|TTGGCAATGGTAGAACTCACACT	0.76417	0	0
MIMAT0000261&MI0000273&hsa-miR-183-5p&offsets|-2|-2|TGTATGGCACTGGTAGAATTCA	MIMAT0000259&MI0000272&hsa-miR-182-5p&offsets|0|-2|TTTGGCAATGGTAGAACTCACA	0.858463	0	0
MIMAT0000261&MI0000273&hsa-miR-183-5p&offsets|-2|-2|TGTATGGCACTGGTAGAATTCA	MIMAT0000259&MI0000272&hsa-miR-182-5p&offsets|0|-1|TTTGGCAATGGTAGAACTCACAC	0.826936	0	0
MIMAT0000261&MI0000273&hsa-miR-183-5p&offsets|-2|-2|TGTATGGCACTGGTAGAATTCA	MIMAT0000261&MI0000273&hsa-miR-183-5p&offsets|0|+2|TATGGCACTGGTAGAATTCACTGT	0.767629	0	0
MIMAT0000261&MI0000273&hsa-miR-183-5p&offsets|-2|-2|TGTATGGCACTGGTAGAATTCA	MIMAT0000261&MI0000273&hsa-miR-183-5p&offsets|0|0|TATGGCACTGGTAGAATTCACT	0.844949	0	0
MIMAT0000261&MI0000273&hsa-miR-183-5p&offsets|-2|-2|TGTATGGCACTGGTAGAATTCA	MIMAT0000261&MI0000273&hsa-miR-183-5p&offsets|-2|-1|TGTATGGCACTGGTAGAATTCAC	0.791327	0	0
MIMAT0000261&MI0000273&hsa-miR-183-5p&offsets|-2|-2|TGTATGGCACTGGTAGAATTCA	MIMAT0000261&MI0000273&hsa-miR-183-5p&offsets|+1|+1|ATGGCACTGGTAGAATTCACTG	0.900685	0	0
MIMAT0000261&MI0000273&hsa-miR-183-5p&offsets|-2|-2|TGTATGGCACTGGTAGAATTCA	MIMAT0000261&MI0000273&hsa-miR-183-5p&offsets|0|-1|TATGGCACTGGTAGAATTCAC	0.766829	0	0
MIMAT0000261&MI0000273&hsa-miR-183-5p&offsets|-2|-2|TGTATGGCACTGGTAGAATTCA	MIMAT0000261&MI0000273&hsa-miR-183-5p&offsets|+1|+2|ATGGCACTGGTAGAATTCACTGT	0.817231	0	0
MIMAT0000261&MI0000273&hsa-miR-183-5p&offsets|-2|-2|TGTATGGCACTGGTAGAATTCA	MIMAT0000261&MI0000273&hsa-miR-183-5p&offsets|0|+1|TATGGCACTGGTAGAATTCACTG	0.880621	0	0
MIMAT0000261&MI0000273&hsa-miR-183-5p&offsets|-2|-1|TGTATGGCACTGGTAGAATTCAC	MIMAT0000259&MI0000272&hsa-miR-182-5p&offsets|0|+2|TTTGGCAATGGTAGAACTCACACTGG	0.752603	0	0
MIMAT0000261&MI0000273&hsa-miR-183-5p&offsets|-2|-1|TGTATGGCACTGGTAGAATTCAC	MIMAT0000259&MI0000272&hsa-miR-182-5p&offsets|0|+1|TTTGGCAATGGTAGAACTCACACTG	0.762401	0	0
MIMAT0000261&MI0000273&hsa-miR-183-5p&offsets|-2|-1|TGTATGGCACTGGTAGAATTCAC	MIMAT0000259&MI0000272&hsa-miR-182-5p&offsets|0|0|TTTGGCAATGGTAGAACTCACACT	0.812573	0	0
MIMAT0000261&MI0000273&hsa-miR-183-5p&offsets|-2|-1|TGTATGGCACTGGTAGAATTCAC	MIMAT0000259&MI0000272&hsa-miR-182-5p&offsets|0|-1|TTTGGCAATGGTAGAACTCACAC	0.893697	0	0
MIMAT0000261&MI0000273&hsa-miR-183-5p&offsets|-2|-1|TGTATGGCACTGGTAGAATTCAC	MIMAT0000259&MI0000272&hsa-miR-182-5p&offsets|+1|-1|TTGGCAATGGTAGAACTCACAC	0.762564	0	0
MIMAT0000261&MI0000273&hsa-miR-183-5p&offsets|-2|-1|TGTATGGCACTGGTAGAATTCAC	MIMAT0000261&MI0000273&hsa-miR-183-5p&offsets|0|+2|TATGGCACTGGTAGAATTCACTGT	0.799812	0	0
MIMAT0000261&MI0000273&hsa-miR-183-5p&offsets|-2|-1|TGTATGGCACTGGTAGAATTCAC	MIMAT0000261&MI0000273&hsa-miR-183-5p&offsets|0|0|TATGGCACTGGTAGAATTCACT	0.800509	0	0
MIMAT0000261&MI0000273&hsa-miR-183-5p&offsets|-2|-1|TGTATGGCACTGGTAGAATTCAC	MIMAT0000261&MI0000273&hsa-miR-183-5p&offsets|-2|-2|TGTATGGCACTGGTAGAATTCA	0.791327	0	0
MIMAT0000261&MI0000273&hsa-miR-183-5p&offsets|-2|-1|TGTATGGCACTGGTAGAATTCAC	MIMAT0000261&MI0000273&hsa-miR-183-5p&offsets|+1|+1|ATGGCACTGGTAGAATTCACTG	0.8322	0	0
MIMAT0000261&MI0000273&hsa-miR-183-5p&offsets|-2|-1|TGTATGGCACTGGTAGAATTCAC	MIMAT0000261&MI0000273&hsa-miR-183-5p&offsets|0|-1|TATGGCACTGGTAGAATTCAC	0.766576	0	0
MIMAT0000261&MI0000273&hsa-miR-183-5p&offsets|-2|-1|TGTATGGCACTGGTAGAATTCAC	MIMAT0000261&MI0000273&hsa-miR-183-5p&offsets|+1|+2|ATGGCACTGGTAGAATTCACTGT	0.831156	0	0
MIMAT0000261&MI0000273&hsa-miR-183-5p&offsets|-2|-1|TGTATGGCACTGGTAGAATTCAC	MIMAT0000261&MI0000273&hsa-miR-183-5p&offsets|0|+1|TATGGCACTGGTAGAATTCACTG	0.836643	0	0
MIMAT0000261&MI0000273&hsa-miR-183-5p&offsets|+1|-2|ATGGCACTGGTAGAATTCA	MIMAT0000259&MI0000272&hsa-miR-182-5p&offsets|0|-6|TTTGGCAATGGTAGAACT	0.767972	0	0
MIMAT0000261&MI0000273&hsa-miR-183-5p&offsets|+1|-2|ATGGCACTGGTAGAATTCA	MIMAT0000259&MI0000272&hsa-miR-182-5p&offsets|0|-5|TTTGGCAATGGTAGAACTC	0.804257	0	0
MIMAT0000261&MI0000273&hsa-miR-183-5p&offsets|+1|-2|ATGGCACTGGTAGAATTCA	MIMAT0000259&MI0000272&hsa-miR-182-5p&offsets|0|-4|TTTGGCAATGGTAGAACTCA	0.786119	0	0
MIMAT0000261&MI0000273&hsa-miR-183-5p&offsets|+1|-2|ATGGCACTGGTAGAATTCA	MIMAT0000261&MI0000273&hsa-miR-183-5p&offsets|0|-3|TATGGCACTGGTAGAATTC	0.918675	0	0
MIMAT0000261&MI0000273&hsa-miR-183-5p&offsets|+1|-2|ATGGCACTGGTAGAATTCA	MIMAT0000261&MI0000273&hsa-miR-183-5p&offsets|0|-2|TATGGCACTGGTAGAATTCA	0.896155	0	0
MIMAT0000261&MI0000273&hsa-miR-183-5p&offsets|+1|-2|ATGGCACTGGTAGAATTCA	MIMAT0000261&MI0000273&hsa-miR-183-5p&offsets|+1|-3|ATGGCACTGGTAGAATTC	0.810654	0	0
MIMAT0000261&MI0000273&hsa-miR-183-5p&offsets|+1|+1|ATGGCACTGGTAGAATTCACTG	MIMAT0000259&MI0000272&hsa-miR-182-5p&offsets|0|+2|TTTGGCAATGGTAGAACTCACACTGG	0.812067	0	0
MIMAT0000261&MI0000273&hsa-miR-183-5p&offsets|+1|+1|ATGGCACTGGTAGAATTCACTG	MIMAT0000259&MI0000272&hsa-miR-182-5p&offsets|0|-3|TTTGGCAATGGTAGAACTCAC	0.796983	0	0
MIMAT0000261&MI0000273&hsa-miR-183-5p&offsets|+1|+1|ATGGCACTGGTAGAATTCACTG	MIMAT0000259&MI0000272&hsa-miR-182-5p&offsets|0|+1|TTTGGCAATGGTAGAACTCACACTG	0.820268	0	0
MIMAT0000261&MI0000273&hsa-miR-183-5p&offsets|+1|+1|ATGGCACTGGTAGAATTCACTG	MIMAT0000259&MI0000272&hsa-miR-182-5p&offsets|0|0|TTTGGCAATGGTAGAACTCACACT	0.833691	0	0
MIMAT0000261&MI0000273&hsa-miR-183-5p&offsets|+1|+1|ATGGCACTGGTAGAATTCACTG	MIMAT0000259&MI0000272&hsa-miR-182-5p&offsets|+1|0|TTGGCAATGGTAGAACTCACACT	0.813264	0	0
MIMAT0000261&MI0000273&hsa-miR-183-5p&offsets|+1|+1|ATGGCACTGGTAGAATTCACTG	MIMAT0000259&MI0000272&hsa-miR-182-5p&offsets|0|-2|TTTGGCAATGGTAGAACTCACA	0.86198	0	0
MIMAT0000261&MI0000273&hsa-miR-183-5p&offsets|+1|+1|ATGGCACTGGTAGAATTCACTG	MIMAT0000259&MI0000272&hsa-miR-182-5p&offsets|0|+3|TTTGGCAATGGTAGAACTCACACTGGT	0.768641	0	0
MIMAT0000261&MI0000273&hsa-miR-183-5p&offsets|+1|+1|ATGGCACTGGTAGAATTCACTG	MIMAT0000259&MI0000272&hsa-miR-182-5p&offsets|0|-1|TTTGGCAATGGTAGAACTCACAC	0.878537	0	0
MIMAT0000261&MI0000273&hsa-miR-183-5p&offsets|+1|+1|ATGGCACTGGTAGAATTCACTG	MIMAT0000261&MI0000273&hsa-miR-183-5p&offsets|0|+2|TATGGCACTGGTAGAATTCACTGT	0.820623	0	0
MIMAT0000261&MI0000273&hsa-miR-183-5p&offsets|+1|+1|ATGGCACTGGTAGAATTCACTG	MIMAT0000261&MI0000273&hsa-miR-183-5p&offsets|+1|0|ATGGCACTGGTAGAATTCACT	0.79035	0	0
MIMAT0000261&MI0000273&hsa-miR-183-5p&offsets|+1|+1|ATGGCACTGGTAGAATTCACTG	MIMAT0000261&MI0000273&hsa-miR-183-5p&offsets|0|0|TATGGCACTGGTAGAATTCACT	0.899326	0	0
MIMAT0000261&MI0000273&hsa-miR-183-5p&offsets|+1|+1|ATGGCACTGGTAGAATTCACTG	MIMAT0000261&MI0000273&hsa-miR-183-5p&offsets|-2|-2|TGTATGGCACTGGTAGAATTCA	0.900685	0	0
MIMAT0000261&MI0000273&hsa-miR-183-5p&offsets|+1|+1|ATGGCACTGGTAGAATTCACTG	MIMAT0000261&MI0000273&hsa-miR-183-5p&offsets|-2|-1|TGTATGGCACTGGTAGAATTCAC	0.8322	0	0
MIMAT0000261&MI0000273&hsa-miR-183-5p&offsets|+1|+1|ATGGCACTGGTAGAATTCACTG	MIMAT0000261&MI0000273&hsa-miR-183-5p&offsets|0|-1|TATGGCACTGGTAGAATTCAC	0.827528	0	0
MIMAT0000261&MI0000273&hsa-miR-183-5p&offsets|+1|+1|ATGGCACTGGTAGAATTCACTG	MIMAT0000261&MI0000273&hsa-miR-183-5p&offsets|+1|+2|ATGGCACTGGTAGAATTCACTGT	0.897076	0	0
MIMAT0000261&MI0000273&hsa-miR-183-5p&offsets|+1|+1|ATGGCACTGGTAGAATTCACTG	MIMAT0000261&MI0000273&hsa-miR-183-5p&offsets|0|+1|TATGGCACTGGTAGAATTCACTG	0.941188	0	0
MIMAT0000261&MI0000273&hsa-miR-183-5p&offsets|+2|+1|TGGCACTGGTAGAATTCACTG	MIMAT0000261&MI0000273&hsa-miR-183-5p&offsets|+1|0|ATGGCACTGGTAGAATTCACT	0.752284	0	0
MIMAT0000261&MI0000273&hsa-miR-183-5p&offsets|+2|+1|TGGCACTGGTAGAATTCACTG	MIMAT0000261&MI0000273&hsa-miR-183-5p&offsets|+1|-1|ATGGCACTGGTAGAATTCAC	0.764058	0	0
MIMAT0000261&MI0000273&hsa-miR-183-5p&offsets|0|-2|TATGGCACTGGTAGAATTCA	MIMAT0000259&MI0000272&hsa-miR-182-5p&offsets|0|-5|TTTGGCAATGGTAGAACTC	0.782309	0	0
MIMAT0000261&MI0000273&hsa-miR-183-5p&offsets|0|-2|TATGGCACTGGTAGAATTCA	MIMAT0000259&MI0000272&hsa-miR-182-5p&offsets|0|-4|TTTGGCAATGGTAGAACTCA	0.928246	0	0
MIMAT0000261&MI0000273&hsa-miR-183-5p&offsets|0|-2|TATGGCACTGGTAGAATTCA	MIMAT0000261&MI0000273&hsa-miR-183-5p&offsets|0|-3|TATGGCACTGGTAGAATTC	0.861619	0	0
MIMAT0000261&MI0000273&hsa-miR-183-5p&offsets|0|-2|TATGGCACTGGTAGAATTCA	MIMAT0000261&MI0000273&hsa-miR-183-5p&offsets|+1|-2|ATGGCACTGGTAGAATTCA	0.896155	0	0
MIMAT0000261&MI0000273&hsa-miR-183-5p&offsets|0|-1|TATGGCACTGGTAGAATTCAC	MIMAT0000259&MI0000272&hsa-miR-182-5p&offsets|0|-3|TTTGGCAATGGTAGAACTCAC	0.958831	0	0
MIMAT0000261&MI0000273&hsa-miR-183-5p&offsets|0|-1|TATGGCACTGGTAGAATTCAC	MIMAT0000259&MI0000272&hsa-miR-182-5p&offsets|0|-2|TTTGGCAATGGTAGAACTCACA	0.777598	0	0
MIMAT0000261&MI0000273&hsa-miR-183-5p&offsets|0|-1|TATGGCACTGGTAGAATTCAC	MIMAT0000259&MI0000272&hsa-miR-182-5p&offsets|0|-1|TTTGGCAATGGTAGAACTCACAC	0.807116	0	0
MIMAT0000261&MI0000273&hsa-miR-183-5p&offsets|0|-1|TATGGCACTGGTAGAATTCAC	MIMAT0000259&MI0000272&hsa-miR-182-5p&offsets|+1|-1|TTGGCAATGGTAGAACTCACAC	0.784799	0	0
MIMAT0000261&MI0000273&hsa-miR-183-5p&offsets|0|-1|TATGGCACTGGTAGAATTCAC	MIMAT0000261&MI0000273&hsa-miR-183-5p&offsets|+1|0|ATGGCACTGGTAGAATTCACT	0.877839	0	0
MIMAT0000261&MI0000273&hsa-miR-183-5p&offsets|0|-1|TATGGCACTGGTAGAATTCAC	MIMAT0000261&MI0000273&hsa-miR-183-5p&offsets|0|0|TATGGCACTGGTAGAATTCACT	0.914253	0	0
MIMAT0000261&MI0000273&hsa-miR-183-5p&offsets|0|-1|TATGGCACTGGTAGAATTCAC	MIMAT0000261&MI0000273&hsa-miR-183-5p&offsets|-2|-2|TGTATGGCACTGGTAGAATTCA	0.766829	0	0
MIMAT0000261&MI0000273&hsa-miR-183-5p&offsets|0|-1|TATGGCACTGGTAGAATTCAC	MIMAT0000261&MI0000273&hsa-miR-183-5p&offsets|-2|-1|TGTATGGCACTGGTAGAATTCAC	0.766576	0	0
MIMAT0000261&MI0000273&hsa-miR-183-5p&offsets|0|-1|TATGGCACTGGTAGAATTCAC	MIMAT0000261&MI0000273&hsa-miR-183-5p&offsets|+1|+1|ATGGCACTGGTAGAATTCACTG	0.827528	0	0
MIMAT0000261&MI0000273&hsa-miR-183-5p&offsets|0|-1|TATGGCACTGGTAGAATTCAC	MIMAT0000261&MI0000273&hsa-miR-183-5p&offsets|+1|+2|ATGGCACTGGTAGAATTCACTGT	0.758612	0	0
MIMAT0000261&MI0000273&hsa-miR-183-5p&offsets|0|-1|TATGGCACTGGTAGAATTCAC	MIMAT0000261&MI0000273&hsa-miR-183-5p&offsets|+1|-1|ATGGCACTGGTAGAATTCAC	0.898025	0	0
MIMAT0000261&MI0000273&hsa-miR-183-5p&offsets|+1|+2|ATGGCACTGGTAGAATTCACTGT	MIMAT0000435&MI0000459&hsa-miR-143-3p&offsets|0|-2|TGAGATGAAGCACTGTAGC	-0.801193	0	0
MIMAT0000261&MI0000273&hsa-miR-183-5p&offsets|+1|+2|ATGGCACTGGTAGAATTCACTGT	MIMAT0000435&MI0000459&hsa-miR-143-3p&offsets|0|-1|TGAGATGAAGCACTGTAGCT	-0.775232	0	0
MIMAT0000261&MI0000273&hsa-miR-183-5p&offsets|+1|+2|ATGGCACTGGTAGAATTCACTGT	MIMAT0000435&MI0000459&hsa-miR-143-3p&offsets|0|-4|TGAGATGAAGCACTGTA	-0.761733	0	0
MIMAT0000261&MI0000273&hsa-miR-183-5p&offsets|+1|+2|ATGGCACTGGTAGAATTCACTGT	MIMAT0000259&MI0000272&hsa-miR-182-5p&offsets|0|+2|TTTGGCAATGGTAGAACTCACACTGG	0.871802	0	0
MIMAT0000261&MI0000273&hsa-miR-183-5p&offsets|+1|+2|ATGGCACTGGTAGAATTCACTGT	MIMAT0000259&MI0000272&hsa-miR-182-5p&offsets|0|-3|TTTGGCAATGGTAGAACTCAC	0.754519	0	0
MIMAT0000261&MI0000273&hsa-miR-183-5p&offsets|+1|+2|ATGGCACTGGTAGAATTCACTGT	MIMAT0000259&MI0000272&hsa-miR-182-5p&offsets|0|+1|TTTGGCAATGGTAGAACTCACACTG	0.89242	0	0
MIMAT0000261&MI0000273&hsa-miR-183-5p&offsets|+1|+2|ATGGCACTGGTAGAATTCACTGT	MIMAT0000259&MI0000272&hsa-miR-182-5p&offsets|0|0|TTTGGCAATGGTAGAACTCACACT	0.922774	0	0
MIMAT0000261&MI0000273&hsa-miR-183-5p&offsets|+1|+2|ATGGCACTGGTAGAATTCACTGT	MIMAT0000259&MI0000272&hsa-miR-182-5p&offsets|+1|+1|TTGGCAATGGTAGAACTCACACTG	0.773135	0	0
MIMAT0000261&MI0000273&hsa-miR-183-5p&offsets|+1|+2|ATGGCACTGGTAGAATTCACTGT	MIMAT0000259&MI0000272&hsa-miR-182-5p&offsets|+1|0|TTGGCAATGGTAGAACTCACACT	0.829822	0	0
MIMAT0000261&MI0000273&hsa-miR-183-5p&offsets|+1|+2|ATGGCACTGGTAGAATTCACTGT	MIMAT0000259&MI0000272&hsa-miR-182-5p&offsets|0|-2|TTTGGCAATGGTAGAACTCACA	0.868441	0	0
MIMAT0000261&MI0000273&hsa-miR-183-5p&offsets|+1|+2|ATGGCACTGGTAGAATTCACTGT	MIMAT0000259&MI0000272&hsa-miR-182-5p&offsets|0|+3|TTTGGCAATGGTAGAACTCACACTGGT	0.853572	0	0
MIMAT0000261&MI0000273&hsa-miR-183-5p&offsets|+1|+2|ATGGCACTGGTAGAATTCACTGT	MIMAT0000259&MI0000272&hsa-miR-182-5p&offsets|0|-1|TTTGGCAATGGTAGAACTCACAC	0.931419	0	0
MIMAT0000261&MI0000273&hsa-miR-183-5p&offsets|+1|+2|ATGGCACTGGTAGAATTCACTGT	MIMAT0000261&MI0000273&hsa-miR-183-5p&offsets|0|+2|TATGGCACTGGTAGAATTCACTGT	0.965496	0	0
MIMAT0000261&MI0000273&hsa-miR-183-5p&offsets|+1|+2|ATGGCACTGGTAGAATTCACTGT	MIMAT0000261&MI0000273&hsa-miR-183-5p&offsets|0|0|TATGGCACTGGTAGAATTCACT	0.850673	0	0
MIMAT0000261&MI0000273&hsa-miR-183-5p&offsets|+1|+2|ATGGCACTGGTAGAATTCACTGT	MIMAT0000261&MI0000273&hsa-miR-183-5p&offsets|-2|-2|TGTATGGCACTGGTAGAATTCA	0.817231	0	0
MIMAT0000261&MI0000273&hsa-miR-183-5p&offsets|+1|+2|ATGGCACTGGTAGAATTCACTGT	MIMAT0000261&MI0000273&hsa-miR-183-5p&offsets|-2|-1|TGTATGGCACTGGTAGAATTCAC	0.831156	0	0
MIMAT0000261&MI0000273&hsa-miR-183-5p&offsets|+1|+2|ATGGCACTGGTAGAATTCACTGT	MIMAT0000261&MI0000273&hsa-miR-183-5p&offsets|+1|+1|ATGGCACTGGTAGAATTCACTG	0.897076	0	0
MIMAT0000261&MI0000273&hsa-miR-183-5p&offsets|+1|+2|ATGGCACTGGTAGAATTCACTGT	MIMAT0000261&MI0000273&hsa-miR-183-5p&offsets|0|-1|TATGGCACTGGTAGAATTCAC	0.758612	0	0
MIMAT0000261&MI0000273&hsa-miR-183-5p&offsets|+1|+2|ATGGCACTGGTAGAATTCACTGT	MIMAT0000261&MI0000273&hsa-miR-183-5p&offsets|0|+1|TATGGCACTGGTAGAATTCACTG	0.948076	0	0
MIMAT0000261&MI0000273&hsa-miR-183-5p&offsets|+1|+2|ATGGCACTGGTAGAATTCACTGT	MIMAT0002871&MI0003184&hsa-miR-500a-3p&offsets|0|+1|ATGCACCTGGGCAAGGATTCTGA	0.763989	0	0
MIMAT0000261&MI0000273&hsa-miR-183-5p&offsets|+1|-1|ATGGCACTGGTAGAATTCAC	MIMAT0000259&MI0000272&hsa-miR-182-5p&offsets|0|-3|TTTGGCAATGGTAGAACTCAC	0.838852	0	0
MIMAT0000261&MI0000273&hsa-miR-183-5p&offsets|+1|-1|ATGGCACTGGTAGAATTCAC	MIMAT0000259&MI0000272&hsa-miR-182-5p&offsets|0|-5|TTTGGCAATGGTAGAACTC	0.831778	0	0
MIMAT0000261&MI0000273&hsa-miR-183-5p&offsets|+1|-1|ATGGCACTGGTAGAATTCAC	MIMAT0000261&MI0000273&hsa-miR-183-5p&offsets|+1|0|ATGGCACTGGTAGAATTCACT	0.92647	0	0
MIMAT0000261&MI0000273&hsa-miR-183-5p&offsets|+1|-1|ATGGCACTGGTAGAATTCAC	MIMAT0000261&MI0000273&hsa-miR-183-5p&offsets|0|-3|TATGGCACTGGTAGAATTC	0.750954	0	0
MIMAT0000261&MI0000273&hsa-miR-183-5p&offsets|+1|-1|ATGGCACTGGTAGAATTCAC	MIMAT0000261&MI0000273&hsa-miR-183-5p&offsets|0|0|TATGGCACTGGTAGAATTCACT	0.75715	0	0
MIMAT0000261&MI0000273&hsa-miR-183-5p&offsets|+1|-1|ATGGCACTGGTAGAATTCAC	MIMAT0000261&MI0000273&hsa-miR-183-5p&offsets|+2|+1|TGGCACTGGTAGAATTCACTG	0.764058	0	0
MIMAT0000261&MI0000273&hsa-miR-183-5p&offsets|+1|-1|ATGGCACTGGTAGAATTCAC	MIMAT0000261&MI0000273&hsa-miR-183-5p&offsets|0|-1|TATGGCACTGGTAGAATTCAC	0.898025	0	0
MIMAT0000261&MI0000273&hsa-miR-183-5p&offsets|0|+1|TATGGCACTGGTAGAATTCACTG	MIMAT0000435&MI0000459&hsa-miR-143-3p&offsets|0|-2|TGAGATGAAGCACTGTAGC	-0.798042	0	0
MIMAT0000261&MI0000273&hsa-miR-183-5p&offsets|0|+1|TATGGCACTGGTAGAATTCACTG	MIMAT0000435&MI0000459&hsa-miR-143-3p&offsets|0|-1|TGAGATGAAGCACTGTAGCT	-0.766988	0	0
MIMAT0000261&MI0000273&hsa-miR-183-5p&offsets|0|+1|TATGGCACTGGTAGAATTCACTG	MIMAT0000259&MI0000272&hsa-miR-182-5p&offsets|0|+2|TTTGGCAATGGTAGAACTCACACTGG	0.918517	0	0
MIMAT0000261&MI0000273&hsa-miR-183-5p&offsets|0|+1|TATGGCACTGGTAGAATTCACTG	MIMAT0000259&MI0000272&hsa-miR-182-5p&offsets|0|+1|TTTGGCAATGGTAGAACTCACACTG	0.936771	0	0
MIMAT0000261&MI0000273&hsa-miR-183-5p&offsets|0|+1|TATGGCACTGGTAGAATTCACTG	MIMAT0000259&MI0000272&hsa-miR-182-5p&offsets|0|0|TTTGGCAATGGTAGAACTCACACT	0.945819	0	0
MIMAT0000261&MI0000273&hsa-miR-183-5p&offsets|0|+1|TATGGCACTGGTAGAATTCACTG	MIMAT0000259&MI0000272&hsa-miR-182-5p&offsets|+1|+1|TTGGCAATGGTAGAACTCACACTG	0.818233	0	0
MIMAT0000261&MI0000273&hsa-miR-183-5p&offsets|0|+1|TATGGCACTGGTAGAATTCACTG	MIMAT0000259&MI0000272&hsa-miR-182-5p&offsets|+1|0|TTGGCAATGGTAGAACTCACACT	0.8453	0	0
MIMAT0000261&MI0000273&hsa-miR-183-5p&offsets|0|+1|TATGGCACTGGTAGAATTCACTG	MIMAT0000259&MI0000272&hsa-miR-182-5p&offsets|0|-2|TTTGGCAATGGTAGAACTCACA	0.91016	0	0
MIMAT0000261&MI0000273&hsa-miR-183-5p&offsets|0|+1|TATGGCACTGGTAGAATTCACTG	MIMAT0000259&MI0000272&hsa-miR-182-5p&offsets|0|+3|TTTGGCAATGGTAGAACTCACACTGGT	0.870128	0	0
[truncated: 1,215 more rows]

## Sheet: Correlations tRNA-tRNA
tRNA	tRNA	Spearman r	P value	Corrected p value (FDR method)
ValTAC	ProTGG	0.822016	0	0
ValTAC	LeuTAA	0.800963	0	0
ValTAC	LeuTAG	0.788103	0	0
ValTAC	AlaTGC	0.756415	0	0
ValTAC	TrpTCA	0.790988	0	0
ValTAC	IleGAT	0.875926	0	0
HisGTG	GluTTC	0.804333	0	0
HisGTG	GlyGCC	0.785894	0	0
HisGTG	GlyCCC	0.800023	0	0
HisGTG	GlnTTG	0.788474	0	0
HisGTG	CysGCA	0.813576	0	0
HisGTG	GluCTC	0.790443	0	0
HisGTG	GlyTCC	0.815071	0	0
HisGTG	LeuTAG	0.778944	0	0
GluTTC	HisGTG	0.804333	0	0
GluTTC	GlyGCC	0.83494	0	0
GluTTC	GlyCCC	0.761	0	0
GluTTC	GluCTC	0.801276	0	0
GluTTC	GlyTCC	0.768786	0	0
GluTTC	LeuTAG	0.844402	0	0
ArgCCG	ArgTCT	0.942749	0	0
ArgCCG	LeuAAG	0.776344	0	0
ArgCCG	ArgCCT	0.81258	0	0
ArgCCG	ArgTCG	0.860996	0	0
ArgCCG	ArgACG	0.914765	0	0
ArgTCT	ArgCCG	0.942749	0	0
ArgTCT	LeuAAG	0.769075	0	0
ArgTCT	ArgCCT	0.8578	0	0
ArgTCT	ArgTCG	0.859628	0	0
ArgTCT	ArgACG	0.914216	0	0
LeuAAG	ArgCCG	0.776344	0	0
LeuAAG	ArgTCT	0.769075	0	0
LeuAAG	AlaCGC	0.774558	0	0
LeuAAG	AlaAGC	0.845239	0	0
LeuAAG	LysTTT	0.796716	0	0
LeuAAG	AsnGTT	0.789548	0	0
LeuAAG	LysCTT	0.755441	0	0
LeuAAG	SerAGA	0.752996	0	0
LeuAAG	ArgTCG	0.774693	0	0
LeuAAG	GlnTTG	0.765137	0	0
LeuAAG	CysGCA	0.782685	0	0
LeuAAG	LeuCAG	0.814265	0	0
LeuAAG	SerGCT	0.771962	0	0
LeuAAG	ThrCGT	0.812339	0	0
LeuAAG	ValCAC	0.781703	0	0
LeuAAG	ProAGG	0.818209	0	0
LeuAAG	SerTGA	0.767384	0	0
LeuAAG	AlaTGC	0.766152	0	0
AlaCGC	LeuAAG	0.774558	0	0
AlaCGC	AlaAGC	0.888705	0	0
AlaCGC	IleAAT	0.765513	0	0
AlaCGC	TrpCCA	0.775899	0	0
MetCAT	GlnCTG	0.768996	0	0
MetCAT	LysCTT	0.777886	0	0
MetCAT	SerGCT	0.785732	0	0
MetCAT	ThrCGT	0.755221	0	0
MetCAT	ProAGG	0.761985	0	0
MetCAT	GlyTCC	0.766376	0	0
MetCAT	SerTGA	0.794716	0	0
ProTGG	ValTAC	0.822016	0	0
ProTGG	ThrTGT	0.777554	0	0
ProTGG	LeuTAG	0.761321	0	0
ProTGG	AlaTGC	0.790531	0	0
ProTGG	TrpTCA	0.883916	0	0
ProTGG	IleGAT	0.77111	0	0
GlyGCC	HisGTG	0.785894	0	0
GlyGCC	GluTTC	0.83494	0	0
GlyGCC	GlyCCC	0.837693	0	0
GlyGCC	CysGCA	0.753547	0	0
GlyGCC	GluCTC	0.923851	0	0
AlaAGC	LeuAAG	0.845239	0	0
AlaAGC	AlaCGC	0.888705	0	0
AlaAGC	LysTTT	0.793698	0	0
AlaAGC	IleAAT	0.753822	0	0
AlaAGC	LeuCAG	0.829299	0	0
AlaAGC	ThrCGT	0.767782	0	0
AlaAGC	ProAGG	0.817398	0	0
AlaAGC	TrpCCA	0.78065	0	0
AlaAGC	ThrAGT	0.757807	0	0
LysTTT	LeuAAG	0.796716	0	0
LysTTT	AlaAGC	0.793698	0	0
LysTTT	AsnGTT	0.848332	0	0
LysTTT	ArgTCG	0.771519	0	0
LysTTT	LeuCAG	0.801075	0	0
LysTTT	SerGCT	0.789187	0	0
LysTTT	ProAGG	0.786481	0	0
LysTTT	ThrTGT	0.776714	0	0
ArgCCT	ArgCCG	0.81258	0	0
ArgCCT	ArgTCT	0.8578	0	0
ArgCCT	ArgTCG	0.808153	0	0
ArgCCT	ArgACG	0.826424	0	0
AsnGTT	LeuAAG	0.789548	0	0
AsnGTT	LysTTT	0.848332	0	0
AsnGTT	ProAGG	0.752943	0	0
AsnGTT	AlaTGC	0.752342	0	0
TyrGTA	AlaTGC	0.753818	0	0
GlnCTG	MetCAT	0.768996	0	0
GlnCTG	LysCTT	0.816348	0	0
GlnCTG	SerAGA	0.792876	0	0
GlnCTG	AspGTC	0.750834	0	0
GlnCTG	GlyCCC	0.765086	0	0
GlnCTG	GlnTTG	0.850082	0	0
GlnCTG	CysGCA	0.75096	0	0
GlnCTG	SerGCT	0.793863	0	0
GlnCTG	ThrCGT	0.771232	0	0
GlnCTG	ValCAC	0.763633	0	0
GlnCTG	ProAGG	0.82341	0	0
GlnCTG	GlyTCC	0.813041	0	0
GlnCTG	SerTGA	0.768806	0	0
GlnCTG	SerCGA	0.815196	0	0
LysCTT	LeuAAG	0.755441	0	0
LysCTT	MetCAT	0.777886	0	0
LysCTT	GlnCTG	0.816348	0	0
LysCTT	SerAGA	0.802273	0	0
LysCTT	AspGTC	0.782442	0	0
LysCTT	GlyCCC	0.782212	0	0
LysCTT	IleAAT	0.762008	0	0
LysCTT	PheGAA	0.856208	0	0
LysCTT	SerGCT	0.770607	0	0
LysCTT	ThrCGT	0.813367	0	0
LysCTT	ValCAC	0.794121	0	0
LysCTT	ProAGG	0.817931	0	0
LysCTT	GlyTCC	0.839078	0	0
LysCTT	SerTGA	0.798932	0	0
LysCTT	SerCGA	0.774795	0	0
SerAGA	LeuAAG	0.752996	0	0
SerAGA	GlnCTG	0.792876	0	0
SerAGA	LysCTT	0.802273	0	0
SerAGA	GlyCCC	0.783504	0	0
SerAGA	PheGAA	0.75069	0	0
SerAGA	CysGCA	0.766072	0	0
SerAGA	SerGCT	0.784016	0	0
SerAGA	ThrCGT	0.839591	0	0
SerAGA	ProAGG	0.791397	0	0
SerAGA	GlyTCC	0.814624	0	0
SerAGA	SerTGA	0.795361	0	0
SerAGA	SerCGA	0.874749	0	0
AspGTC	GlnCTG	0.750834	0	0
AspGTC	LysCTT	0.782442	0	0
AspGTC	PheGAA	0.766513	0	0
AspGTC	GlyTCC	0.760342	0	0
AspGTC	SerCGA	0.793597	0	0
ArgTCG	ArgCCG	0.860996	0	0
ArgTCG	ArgTCT	0.859628	0	0
ArgTCG	LeuAAG	0.774693	0	0
ArgTCG	LysTTT	0.771519	0	0
ArgTCG	ArgCCT	0.808153	0	0
ArgTCG	SerGCT	0.767954	0	0
ArgTCG	ThrCGT	0.754217	0	0
ArgTCG	ArgACG	0.848431	0	0
ArgTCG	ThrTGT	0.752967	0	0
ArgTCG	SerTGA	0.770951	0	0
GlyCCC	HisGTG	0.800023	0	0
GlyCCC	GluTTC	0.761	0	0
GlyCCC	GlyGCC	0.837693	0	0
GlyCCC	GlnCTG	0.765086	0	0
GlyCCC	LysCTT	0.782212	0	0
GlyCCC	SerAGA	0.783504	0	0
GlyCCC	GlnTTG	0.776753	0	0
GlyCCC	CysGCA	0.889501	0	0
GlyCCC	ThrCGT	0.780261	0	0
GlyCCC	GluCTC	0.818751	0	0
GlyCCC	ValCAC	0.798898	0	0
GlyCCC	ProAGG	0.775638	0	0
GlyCCC	GlyTCC	0.911687	0	0
GlyCCC	SerCGA	0.752437	0	0
GlyCCC	LeuTAG	0.782139	0	0
IleAAT	AlaCGC	0.765513	0	0
IleAAT	AlaAGC	0.753822	0	0
IleAAT	LysCTT	0.762008	0	0
IleAAT	ThrAGT	0.761969	0	0
PheGAA	LysCTT	0.856208	0	0
PheGAA	SerAGA	0.75069	0	0
PheGAA	AspGTC	0.766513	0	0
PheGAA	SerGCT	0.820861	0	0
PheGAA	ThrCGT	0.771379	0	0
PheGAA	SerTGA	0.79948	0	0
GlnTTG	HisGTG	0.788474	0	0
GlnTTG	LeuAAG	0.765137	0	0
GlnTTG	GlnCTG	0.850082	0	0
GlnTTG	GlyCCC	0.776753	0	0
GlnTTG	CysGCA	0.818755	0	0
GlnTTG	ValCAC	0.757527	0	0
GlnTTG	GlyTCC	0.783573	0	0
CysGCA	HisGTG	0.813576	0	0
CysGCA	LeuAAG	0.782685	0	0
CysGCA	GlyGCC	0.753547	0	0
CysGCA	GlnCTG	0.75096	0	0
CysGCA	SerAGA	0.766072	0	0
CysGCA	GlyCCC	0.889501	0	0
CysGCA	GlnTTG	0.818755	0	0
CysGCA	ThrCGT	0.776383	0	0
CysGCA	GluCTC	0.803364	0	0
CysGCA	ValCAC	0.802394	0	0
CysGCA	GlyTCC	0.852094	0	0
CysGCA	LeuTAG	0.777461	0	0
LeuCAG	LeuAAG	0.814265	0	0
LeuCAG	AlaAGC	0.829299	0	0
LeuCAG	LysTTT	0.801075	0	0
LeuCAG	ProAGG	0.816819	0	0
SerGCT	LeuAAG	0.771962	0	0
SerGCT	MetCAT	0.785732	0	0
SerGCT	LysTTT	0.789187	0	0
SerGCT	GlnCTG	0.793863	0	0
SerGCT	LysCTT	0.770607	0	0
SerGCT	SerAGA	0.784016	0	0
SerGCT	ArgTCG	0.767954	0	0
SerGCT	PheGAA	0.820861	0	0
SerGCT	ThrCGT	0.800947	0	0
SerGCT	LeuTAA	0.772172	0	0
SerGCT	ValCAC	0.761388	0	0
SerGCT	ProAGG	0.784708	0	0
SerGCT	GlyTCC	0.788454	0	0
SerGCT	ThrTGT	0.835533	0	0
SerGCT	SerTGA	0.871185	0	0
SerGCT	SerCGA	0.787893	0	0
SerGCT	LeuTAG	0.770827	0	0
SerGCT	AlaTGC	0.771549	0	0
SerGCT	TrpTCA	0.761344	0	0
ThrCGT	LeuAAG	0.812339	0	0
ThrCGT	MetCAT	0.755221	0	0
ThrCGT	AlaAGC	0.767782	0	0
ThrCGT	GlnCTG	0.771232	0	0
ThrCGT	LysCTT	0.813367	0	0
ThrCGT	SerAGA	0.839591	0	0
ThrCGT	ArgTCG	0.754217	0	0
ThrCGT	GlyCCC	0.780261	0	0
ThrCGT	PheGAA	0.771379	0	0
ThrCGT	CysGCA	0.776383	0	0
ThrCGT	SerGCT	0.800947	0	0
ThrCGT	ValCAC	0.79424	0	0
ThrCGT	ProAGG	0.852646	0	0
ThrCGT	GlyTCC	0.786874	0	0
ThrCGT	SerTGA	0.806593	0	0
ThrCGT	SerCGA	0.853391	0	0
LeuTAA	ValTAC	0.800963	0	0
LeuTAA	SerGCT	0.772172	0	0
LeuTAA	LeuTAG	0.768486	0	0
LeuTAA	IleGAT	0.832754	0	0
ArgACG	ArgCCG	0.914765	0	0
ArgACG	ArgTCT	0.914216	0	0
ArgACG	ArgCCT	0.826424	0	0
ArgACG	ArgTCG	0.848431	0	0
GluCTC	HisGTG	0.790443	0	0
GluCTC	GluTTC	0.801276	0	0
GluCTC	GlyGCC	0.923851	0	0
GluCTC	GlyCCC	0.818751	0	0
GluCTC	CysGCA	0.803364	0	0
GluCTC	GlyTCC	0.752089	0	0
ValCAC	LeuAAG	0.781703	0	0
ValCAC	GlnCTG	0.763633	0	0
ValCAC	LysCTT	0.794121	0	0
ValCAC	GlyCCC	0.798898	0	0
ValCAC	GlnTTG	0.757527	0	0
ValCAC	CysGCA	0.802394	0	0
ValCAC	SerGCT	0.761388	0	0
ValCAC	ThrCGT	0.79424	0	0
ValCAC	ProAGG	0.807135	0	0
ValCAC	GlyTCC	0.835433	0	0
ValCAC	SerTGA	0.750805	0	0
ProAGG	LeuAAG	0.818209	0	0
ProAGG	MetCAT	0.761985	0	0
ProAGG	AlaAGC	0.817398	0	0
ProAGG	LysTTT	0.786481	0	0
ProAGG	AsnGTT	0.752943	0	0
ProAGG	GlnCTG	0.82341	0	0
ProAGG	LysCTT	0.817931	0	0
ProAGG	SerAGA	0.791397	0	0
ProAGG	GlyCCC	0.775638	0	0
ProAGG	LeuCAG	0.816819	0	0
ProAGG	SerGCT	0.784708	0	0
ProAGG	ThrCGT	0.852646	0	0
ProAGG	ValCAC	0.807135	0	0
ProAGG	GlyTCC	0.774761	0	0
ProAGG	SerTGA	0.795899	0	0
ProAGG	SerCGA	0.813019	0	0
LeuCAA	ThrAGT	0.755732	0	0
GlyTCC	HisGTG	0.815071	0	0
GlyTCC	GluTTC	0.768786	0	0
GlyTCC	MetCAT	0.766376	0	0
GlyTCC	GlnCTG	0.813041	0	0
GlyTCC	LysCTT	0.839078	0	0
GlyTCC	SerAGA	0.814624	0	0
GlyTCC	AspGTC	0.760342	0	0
GlyTCC	GlyCCC	0.911687	0	0
GlyTCC	GlnTTG	0.783573	0	0
GlyTCC	CysGCA	0.852094	0	0
GlyTCC	SerGCT	0.788454	0	0
GlyTCC	ThrCGT	0.786874	0	0
GlyTCC	GluCTC	0.752089	0	0
GlyTCC	ValCAC	0.835433	0	0
GlyTCC	ProAGG	0.774761	0	0
GlyTCC	SerTGA	0.772414	0	0
GlyTCC	SerCGA	0.789446	0	0
GlyTCC	LeuTAG	0.819086	0	0
TrpCCA	AlaCGC	0.775899	0	0
TrpCCA	AlaAGC	0.78065	0	0
TrpCCA	ThrAGT	0.853378	0	0
ThrAGT	AlaAGC	0.757807	0	0
ThrAGT	IleAAT	0.761969	0	0
ThrAGT	LeuCAA	0.755732	0	0
ThrAGT	TrpCCA	0.853378	0	0
ThrTGT	ProTGG	0.777554	0	0
ThrTGT	LysTTT	0.776714	0	0
ThrTGT	ArgTCG	0.752967	0	0
ThrTGT	SerGCT	0.835533	0	0
ThrTGT	TrpTCA	0.812383	0	0
SerTGA	LeuAAG	0.767384	0	0
SerTGA	MetCAT	0.794716	0	0
SerTGA	GlnCTG	0.768806	0	0
SerTGA	LysCTT	0.798932	0	0
SerTGA	SerAGA	0.795361	0	0
SerTGA	ArgTCG	0.770951	0	0
SerTGA	PheGAA	0.79948	0	0
SerTGA	SerGCT	0.871185	0	0
SerTGA	ThrCGT	0.806593	0	0
SerTGA	ValCAC	0.750805	0	0
SerTGA	ProAGG	0.795899	0	0
SerTGA	GlyTCC	0.772414	0	0
SerTGA	SerCGA	0.810563	0	0
SerTGA	LeuTAG	0.754803	0	0
SerTGA	AlaTGC	0.794006	0	0
SerCGA	GlnCTG	0.815196	0	0
SerCGA	LysCTT	0.774795	0	0
SerCGA	SerAGA	0.874749	0	0
SerCGA	AspGTC	0.793597	0	0
SerCGA	GlyCCC	0.752437	0	0
SerCGA	SerGCT	0.787893	0	0
SerCGA	ThrCGT	0.853391	0	0
SerCGA	ProAGG	0.813019	0	0
SerCGA	GlyTCC	0.789446	0	0
SerCGA	SerTGA	0.810563	0	0
LeuTAG	ValTAC	0.788103	0	0
LeuTAG	HisGTG	0.778944	0	0
LeuTAG	GluTTC	0.844402	0	0
LeuTAG	ProTGG	0.761321	0	0
LeuTAG	GlyCCC	0.782139	0	0
LeuTAG	CysGCA	0.777461	0	0
LeuTAG	SerGCT	0.770827	0	0
LeuTAG	LeuTAA	0.768486	0	0
LeuTAG	GlyTCC	0.819086	0	0
LeuTAG	SerTGA	0.754803	0	0
LeuTAG	AlaTGC	0.848632	0	0
LeuTAG	IleGAT	0.786093	0	0
AlaTGC	ValTAC	0.756415	0	0
AlaTGC	LeuAAG	0.766152	0	0
AlaTGC	ProTGG	0.790531	0	0
AlaTGC	AsnGTT	0.752342	0	0
AlaTGC	TyrGTA	0.753818	0	0
AlaTGC	SerGCT	0.771549	0	0
AlaTGC	SerTGA	0.794006	0	0
AlaTGC	LeuTAG	0.848632	0	0
AlaTGC	TrpTCA	0.803637	0	0
TrpTCA	ValTAC	0.790988	0	0
TrpTCA	ProTGG	0.883916	0	0
TrpTCA	SerGCT	0.761344	0	0
TrpTCA	ThrTGT	0.812383	0	0
TrpTCA	AlaTGC	0.803637	0	0
TrpTCA	IleGAT	0.767226	0	0
IleGAT	ValTAC	0.875926	0	0
IleGAT	ProTGG	0.77111	0	0
IleGAT	LeuTAA	0.832754	0	0
IleGAT	LeuTAG	0.786093	0	0
IleGAT	TrpTCA	0.767226	0	0

## Sheet: Correlations tRF-tRF
tRF	tRNA	tRF	tRNA	Spearman r	P value	Corrected p value (FDR method)
ACTTAACTTGACCGCTCTGACCA	ValTAC	TTAACTTGACCGCTCTGACCA	ValTAC	0.870951	0	0
ACTTAACTTGACCGCTCTGACCA	ValTAC	TAACTTGACCGCTCTGACCA	ValTAC	0.793397	0	0
ACTTAACTTGACCGCTCTGACCA	ValTAC	AACTTAACTTGACCGCTCTGACCA	ValTAC	0.916399	0	0
ACTTAACTTGACCGCTCTGACCA	ValTAC	CTTAACTTGACCGCTCTGACCA	ValTAC	0.850722	0	0
ACTTAACTTGACCGCTCTGACCA	ValTAC	ATTGGTCGTGGTTGTAGTCCGTGC	GluTTC	0.783038	0	0
ACTTAACTTGACCGCTCTGACCA	ValTAC	TTGGTCGTGGTTGTAGTCCGTGCG	GluTTC	0.765472	0	0
ACTTAACTTGACCGCTCTGACCA	ValTAC	ATTGGTCGTGGTTGTAGTCCGTG	GluTTC	0.767278	0	0
ACTTAACTTGACCGCTCTGACCA	ValTAC	TTGGTCGTGGTTGTAGTCCGTGC	GluTTC	0.783702	0	0
ACTTAACTTGACCGCTCTGACCA	ValTAC	TAAAGACTTTTTCTCTGACCA	ProTGG	0.775905	0	0
ACTTAACTTGACCGCTCTGACCA	ValTAC	CAACTTAACTTGACCGCTCTGACCA	ValTAC	0.852334	0	0
ACTTAACTTGACCGCTCTGACCA	ValTAC	ATTGGTCGTGGTTGTAGTCCGTGCG	GluTTC	0.765723	0	0
ACTTAACTTGACCGCTCTGACCA	ValTAC	ATATCATTGGTCGTGGTTGTAGTC	GluTTC	0.807356	0	0
ACTTAACTTGACCGCTCTGACCA	ValTAC	TATCATTGGTCGTGGTTGTAGTC	GluTTC	0.814739	0	0
ACTTAACTTGACCGCTCTGACCA	ValTAC	TGGTCGTGGTTGTAGTCCGTGCG	GluTTC	0.752668	0	0
ACTTAACTTGACCGCTCTGACCA	ValTAC	ATCATTGGTCGTGGTTGTAGTC	GluTTC	0.79084	0	0
ACTTAACTTGACCGCTCTGACCA	ValTAC	TATCATTGGTCGTGGTTGTAGTCC	GluTTC	0.79505	0	0
ACTTAACTTGACCGCTCTGACCA	ValTAC	CATTGGTCGTGGTTGTAGTCCG	GluTTC	0.771357	0	0
ACTTAACTTGACCGCTCTGACCA	ValTAC	TTGGTCGTGGTTGTAGTCCGTGCGAG	GluTTC	0.77949	0	0
ACTTAACTTGACCGCTCTGACCA	ValTAC	ATATCATTGGTCGTGGTTGTAGTCC	GluTTC	0.791505	0	0
ACTTAACTTGACCGCTCTGACCA	ValTAC	CATTGGTCGTGGTTGTAGTCCGTG	GluTTC	0.787388	0	0
ACTTAACTTGACCGCTCTGACCA	ValTAC	TTGGTCGTGGTTGTAGTCCGTGCGAGA	GluTTC	0.765584	0	0
ACTTAACTTGACCGCTCTGACCA	ValTAC	TCATTGGTCGTGGTTGTAGTC	GluTTC	0.750863	0	0
ACTTAACTTGACCGCTCTGACCA	ValTAC	ATTGGTCGTGGTTGTAGTCCGTGCGAG	GluTTC	0.76968	0	0
ACTTAACTTGACCGCTCTGACCA	ValTAC	ATCATTGGTCGTGGTTGTAGTCC	GluTTC	0.778717	0	0
ACTTAACTTGACCGCTCTGACCA	ValTAC	CATTGGTCGTGGTTGTAGTCCGTGC	GluTTC	0.780932	0	0
ACTTAACTTGACCGCTCTGACCA	ValTAC	TATCATTGGTCGTGGTTGTAGT	GluTTC	0.754858	0	0
ACTTAACTTGACCGCTCTGACCA	ValTAC	GGTCGTGGTTGTAGTCCGTGCGAG	GluTTC	0.765325	0	0
ACTTAACTTGACCGCTCTGACCA	ValTAC	TGGTCGTGGTTGTAGTCCGTGCGAG	GluTTC	0.767365	0	0
ACTTAACTTGACCGCTCTGACCA	ValTAC	ATATCATTGGTCGTGGTTGTAGT	GluTTC	0.779733	0	0
ACTTAACTTGACCGCTCTGACCA	ValTAC	TGGTCGTGGTTGTAGTCCGTGCGA	GluTTC	0.751713	0	0
ACTTAACTTGACCGCTCTGACCA	ValTAC	TTGGTCGTGGTTGTAGTCCGTGCGA	GluTTC	0.770745	0	0
ACTTAACTTGACCGCTCTGACCA	ValTAC	AAGACTTTTTCTCTGACCA	ProTGG	0.765173	0	0
ACTTAACTTGACCGCTCTGACCA	ValTAC	GGAGATTTCAACTTAACTTGACCG	ValTAC	0.759711	0	0
ACTTAACTTGACCGCTCTGACCA	ValTAC	GCTGAGTGAAGCATTGGACTGTA	TyrGTA	0.816696	0	0
ACTTAACTTGACCGCTCTGACCA	ValTAC	GAGATTTCAACTTAACTTGACCG	ValTAC	0.798926	0	0
ACTTAACTTGACCGCTCTGACCA	ValTAC	ATATCATTGGTCGTGGTTGTAG	GluTTC	0.777607	0	0
ACTTAACTTGACCGCTCTGACCA	ValTAC	CTGAGTGAAGCATTGGACTGTA	TyrGTA	0.772282	0	0
ACTTAACTTGACCGCTCTGACCA	ValTAC	GGAGATTTCAACTTAACTTGACC	ValTAC	0.779642	0	0
ACTTAACTTGACCGCTCTGACCA	ValTAC	TGGCTGAGTGAAGCATTGGACTGT	TyrGTA	0.781369	0	0
ACTTAACTTGACCGCTCTGACCA	ValTAC	AATGGCTGAGTGAAGCATTGGACTGT	TyrGTA	0.750792	0	0
ACTTAACTTGACCGCTCTGACCA	ValTAC	ATGGCTGAGTGAAGCATTGGACTGT	TyrGTA	0.766552	0	0
ACTTAACTTGACCGCTCTGACCA	ValTAC	TATCATTGGTCGTGGTTGTAG	GluTTC	0.7602	0	0
ACTTAACTTGACCGCTCTGACCA	ValTAC	GGAGATTTCAACTTAACTTGACCGCT	ValTAC	0.752616	0	0
ACTTAACTTGACCGCTCTGACCA	ValTAC	TCATTGGTCGTGGTTGTAGTCC	GluTTC	0.750826	0	0
ACTTAACTTGACCGCTCTGACCA	ValTAC	TATCATTGGTCGTGGTTGTAGTCCG	GluTTC	0.787388	0	0
ACTTAACTTGACCGCTCTGACCA	ValTAC	TCATTGGTCGTGGTTGTAGTCCG	GluTTC	0.767153	0	0
ACTTAACTTGACCGCTCTGACCA	ValTAC	TAGGAGATTTCAACTTAACTTGACCG	ValTAC	0.76379	0	0
ACTTAACTTGACCGCTCTGACCA	ValTAC	ATATCATTGGTCGTGGTTGTAGTCCG	GluTTC	0.752854	0	0
ACTTAACTTGACCGCTCTGACCA	ValTAC	CATTGGTCGTGGTTGTAGTCCGTGCG	GluTTC	0.75303	0	0
ACTTAACTTGACCGCTCTGACCA	ValTAC	CATATCATTGGTCGTGGTTGTAGTC	GluTTC	0.771567	0	0
ACTTAACTTGACCGCTCTGACCA	ValTAC	CATATCATTGGTCGTGGTTGTAG	GluTTC	0.754843	0	0
ACTTAACTTGACCGCTCTGACCA	ValTAC	GGAGATTTCAACTTAACTTGACCGCTC	ValTAC	0.753661	0	0
TGCCGTGATCGTATAGTGGTTAG	HisGTG	TGCCGTGATCGTATAGTGGTTAGT	HisGTG	0.93775	0	0
TGCCGTGATCGTATAGTGGTTAG	HisGTG	TGCCGTGATCGTATAGTGGTTA	HisGTG	0.846868	0	0
TGCCGTGATCGTATAGTGGTTAG	HisGTG	AGCCGTGATCGTATAGTGGTTAGT	HisGTG	0.90843	0	0
TGCCGTGATCGTATAGTGGTTAG	HisGTG	AGCCGTGATCGTATAGTGGTTAG	HisGTG	0.918517	0	0
TGCCGTGATCGTATAGTGGTTAGT	HisGTG	TGCCGTGATCGTATAGTGGTTAG	HisGTG	0.93775	0	0
TGCCGTGATCGTATAGTGGTTAGT	HisGTG	AGCCGTGATCGTATAGTGGTTAGT	HisGTG	0.957474	0	0
TGCCGTGATCGTATAGTGGTTAGT	HisGTG	AGCCGTGATCGTATAGTGGTTAG	HisGTG	0.855825	0	0
TGCCGTGATCGTATAGTGGTTAGT	HisGTG	TGCCGTGATCGTATAGTGGTTAGTA	HisGTG	0.77557	0	0
TGCCGTGATCGTATAGTGGTTAGT	HisGTG	CGCCGTGATCGTATAGTGGTTAGT	HisGTG	0.758422	0	0
TCCCACATGGTCTAGCGGTTAGGATTCCTG	GluTTC	TCCCATATGGTCTAGCGGTTAGGATTCCTG	GluTTC	0.955836	0	0
TCCCACATGGTCTAGCGGTTAGGATTCCTG	GluTTC	GCATGGGTGGTTCAGTGGTAGAATTCTCGC	GlyGCC	0.829854	0	0
TCCCACATGGTCTAGCGGTTAGGATTCCTG	GluTTC	GGGGATGTAGCTCAGTGGTAGAGC	AlaCGC	0.760713	0	0
TCCCACATGGTCTAGCGGTTAGGATTCCTG	GluTTC	GCCGTGATCGTATAGTGGTTAGTACTCTGC	HisGTG	0.7727	0	0
TCCCACATGGTCTAGCGGTTAGGATTCCTG	GluTTC	GCGCCGCTGGTGTAGTGGTATCATGCAAG	GlyCCC	0.757752	0	0
TCCCACATGGTCTAGCGGTTAGGATTCCTG	GluTTC	GCACTGGTGGTTCAGTGGTAGAATTCTCGC	GlyCCC	0.825377	0	0
TCCCACATGGTCTAGCGGTTAGGATTCCTG	GluTTC	GGTAGCGTGGCCGAGCGGTCTAAGGCGCTG	LeuAAG	0.767691	0	0
TCCCACATGGTCTAGCGGTTAGGATTCCTG	GluTTC	GCCCGGATAGCTCAGTCGGTAGAGCATCAG	LysTTT	0.80658	0	0
TCCCACATGGTCTAGCGGTTAGGATTCCTG	GluTTC	GGCCCCATGGTGTAATGGTTAGCACTCTGG	GlnTTG	0.787685	0	0
TCCCACATGGTCTAGCGGTTAGGATTCCTG	GluTTC	TCCCACATGGTCTAGCGGTTAGGATTCC	GluTTC	0.85588	0	0
TCCCACATGGTCTAGCGGTTAGGATTCCTG	GluTTC	GGGGGTGTAGCTCAGTGGTAGAGCGCGTGC	AlaAGC	0.776864	0	0
TCCCACATGGTCTAGCGGTTAGGATTCCTG	GluTTC	GCAATGGTGGTTCAGTGGTAGAATTCTCGC	GluTTC	0.835585	0	0
TCCCACATGGTCTAGCGGTTAGGATTCCTG	GluTTC	GGCTCGTTGGTCTAGGGGTATGATTCTCGG	ProTGG	0.875663	0	0
TCCCACATGGTCTAGCGGTTAGGATTCCTG	GluTTC	CCCACATGGTCTAGCGGTTAGGATTCCTGG	GluTTC	0.809783	0	0
TCCCACATGGTCTAGCGGTTAGGATTCCTG	GluTTC	GGTCCCATGGTGTAATGGTTAGCACTCTGG	GlnTTG	0.876583	0	0
TCCCACATGGTCTAGCGGTTAGGATTCCTG	GluTTC	GCATTGGTGGTTCAGTGGTAGAATTCTCGC	GlyGCC	0.935338	0	0
TCCCACATGGTCTAGCGGTTAGGATTCCTG	GluTTC	GCATTGGTGGTTCAGTGGTAGAATTCTC	GlyGCC	0.807612	0	0
TCCCACATGGTCTAGCGGTTAGGATTCCTG	GluTTC	TCCCTGGTGGTCTAGTGGTTAGGATTCGGC	GluCTC	0.783362	0	0
TCCCACATGGTCTAGCGGTTAGGATTCCTG	GluTTC	GCATTGGTGGTTCAGTGGTAGAATTCTCG	GlyGCC	0.897046	0	0
TCCCACATGGTCTAGCGGTTAGGATTCCTG	GluTTC	TCCCTGGTGGTCTAGTGGTTAGGATTCGG	GluCTC	0.914908	0	0
TCCCACATGGTCTAGCGGTTAGGATTCCTG	GluTTC	ATTGGTGGTTCAGTGGTAGAATTCTCGC	GlyGCC	0.755758	0	0
TCCCACATGGTCTAGCGGTTAGGATTCCTG	GluTTC	GTCAGGATGGCCGAGCGGTCTAAGGCGCTG	LeuCAG	0.845606	0	0
TCCCACATGGTCTAGCGGTTAGGATTCCTG	GluTTC	GTTTCCGTAGTGTAGTGGTTATCACGTTCG	ValCAC	0.863789	0	0
TCCCACATGGTCTAGCGGTTAGGATTCCTG	GluTTC	TCCCTGGTGGTCTAGTGGTTAGGATTCG	GluCTC	0.785946	0	0
TCCCACATGGTCTAGCGGTTAGGATTCCTG	GluTTC	GGCTCGTTGGTCTAGGGGTATGATTCTCGC	ProAGG	0.857133	0	0
TCCCACATGGTCTAGCGGTTAGGATTCCTG	GluTTC	GGTTCCATGGTGTAATGGTTAGCACTCTG	GlnCTG	0.755348	0	0
TCCCACATGGTCTAGCGGTTAGGATTCCTG	GluTTC	GCGTTGGTGGTATAGTGGTTAGCATAGCTG	GlyTCC	0.910954	0	0
TCCCACATGGTCTAGCGGTTAGGATTCCTG	GluTTC	TTGGTGGTTCAGTGGTAGAATTCTCGC	GlyGCC	0.750872	0	0
TCCCACATGGTCTAGCGGTTAGGATTCCTG	GluTTC	TGCCGTGATCGTATAGTGGTTAGTACTCTG	HisGTG	0.790403	0	0
TCCCACATGGTCTAGCGGTTAGGATTCCTG	GluTTC	AGCAGAGTGGCGCAGCGGAAGCGTGCTGGG	MetCAT	0.795859	0	0
TCCCACATGGTCTAGCGGTTAGGATTCCTG	GluTTC	GCATGGGTGGTTCAGTGGTAGAATTCTCG	GlyGCC	0.789765	0	0
TCCCACATGGTCTAGCGGTTAGGATTCCTG	GluTTC	GCCCGGCTAGCTCAGTCGGTAGAGCATGAG	LysCTT	0.835315	0	0
TCCCACATGGTCTAGCGGTTAGGATTCCTG	GluTTC	GGTTCCATAGTGTAGTGGTTATCACGTCTG	ValTAC	0.856326	0	0
TCCCACATGGTCTAGCGGTTAGGATTCCTG	GluTTC	GCCCGGCTAGCTCAGTCGGTAGAGCATGGG	LysCTT	0.846876	0	0
TCCCACATGGTCTAGCGGTTAGGATTCCTG	GluTTC	GCCGTGATCGTATAGTGGTTAGTACTCTG	HisGTG	0.772452	0	0
TCCCACATGGTCTAGCGGTTAGGATTCCTG	GluTTC	GGTTCAGTGGTAGAATTCTCGC	GlyGCC	0.817682	0	0
TCCCACATGGTCTAGCGGTTAGGATTCCTG	GluTTC	GTTTCCGTAGTGTAGCGGTTATCACATTCG	ValCAC	0.809436	0	0
TCCCACATGGTCTAGCGGTTAGGATTCCTG	GluTTC	GGTTCCATAGTGTAGCGGTTATCACGTCTG	ValTAC	0.826943	0	0
TCCCACATGGTCTAGCGGTTAGGATTCCTG	GluTTC	GTTTCCGTAGTGTAGTGGTCATCACGTTCG	ValAAC	0.779925	0	0
TCCCACATGGTCTAGCGGTTAGGATTCCTG	GluTTC	GACGAGGTGGCCGAGTGGTTAAGGCGATGG	SerGCT	0.775587	0	0
TCCCACATGGTCTAGCGGTTAGGATTCCTG	GluTTC	GCGCCGCTGGTGTAGTGGTATCATGCA	GlyCCC	0.767534	0	0
TCCCACATGGTCTAGCGGTTAGGATTCCTG	GluTTC	TCCCATATGGTCTAGCGGTTAGGATTCC	GluTTC	0.770693	0	0
TCCCACATGGTCTAGCGGTTAGGATTCCTG	GluTTC	GTAGTCGTGGCCGAGTGGTTAAGGCGATGG	SerAGA	0.75304	0	0
TCCCACATGGTCTAGCGGTTAGGATTCCTG	GluTTC	TCCCACATGGTCTAGCGGTTAGGATTCCT	GluTTC	0.816133	0	0
TCCCACATGGTCTAGCGGTTAGGATTCCTG	GluTTC	TCTGAGGGTCCAGGGTTCATGTCCCTGTTC	LysTTT	0.763203	0	0
TCCCACATGGTCTAGCGGTTAGGATTCCTG	GluTTC	TCCCATATGGTCTAGCGGTTAGGATTCCT	GluTTC	0.76962	0	0
TCCCACATGGTCTAGCGGTTAGGATTCCTG	GluTTC	GCCCGGCTAGCTCAGTCGGTAGAGCATGG	LysCTT	0.787927	0	0
TCCCACATGGTCTAGCGGTTAGGATTCCTG	GluTTC	GCGTTGGTGGTATAGTGGTGAGCATAGCTG	GlyTCC	0.779409	0	0
TCCCACATGGTCTAGCGGTTAGGATTCCTG	GluTTC	GGTGGTTCAGTGGTAGAATTCTCGC	GlyGCC	0.837845	0	0
TCCCACATGGTCTAGCGGTTAGGATTCCTG	GluTTC	GATCGTATAGTGGTTAGTACTCTGC	HisGTG	0.789557	0	0
TCCCACATGGTCTAGCGGTTAGGATTCCTG	GluTTC	GTGGTTCAGTGGTAGAATTCTCGC	GlyGCC	0.75545	0	0
ACTTAACTTGACCGCTCTGACC	ValTAC	AGTTAAAGACTTTTTCTCTGACC	ProTGG	0.816136	0	0
ACTTAACTTGACCGCTCTGACC	ValTAC	AACTTAACTTGACCGCTCTGACC	ValTAC	0.952278	0	0
ACTTAACTTGACCGCTCTGACC	ValTAC	TTAACTTGACCGCTCTGACC	ValTAC	0.890589	0	0
ACTTAACTTGACCGCTCTGACC	ValTAC	TTAAAGACTTTTTCTCTGACC	ProTGG	0.76201	0	0
ACTTAACTTGACCGCTCTGACC	ValTAC	CAACTTAACTTGACCGCTCTGACC	ValTAC	0.900727	0	0
ACTTAACTTGACCGCTCTGACC	ValTAC	ACTTAACTTGACCGCTCTGAC	ValTAC	0.917544	0	0
ACTTAACTTGACCGCTCTGACC	ValTAC	TAACTTGACCGCTCTGACC	ValTAC	0.85921	0	0
ACTTAACTTGACCGCTCTGACC	ValTAC	GAGTTAAAGACTTTTTCTCTGACC	ProTGG	0.779326	0	0
ACTTAACTTGACCGCTCTGACC	ValTAC	CTTAACTTGACCGCTCTGACC	ValTAC	0.86943	0	0
ACTTAACTTGACCGCTCTGACC	ValTAC	AACTTAACTTGACCGCTCTGAC	ValTAC	0.891666	0	0
ACTTAACTTGACCGCTCTGACC	ValTAC	CAACTTAACTTGACCGCTCTGAC	ValTAC	0.884737	0	0
ACTTAACTTGACCGCTCTGACC	ValTAC	AGTTAAAGACTTTTTCTCTGAC	ProTGG	0.834741	0	0
ACTTAACTTGACCGCTCTGACC	ValTAC	CTTAACTTGACCGCTCTGAC	ValTAC	0.78315	0	0
ACTTAACTTGACCGCTCTGACC	ValTAC	TTAACTTGACCGCTCTGAC	ValTAC	0.798914	0	0
ACTTAACTTGACCGCTCTGACC	ValTAC	ACTTAACTTGACCGCTCTGA	ValTAC	0.856132	0	0
ACTTAACTTGACCGCTCTGACC	ValTAC	AGTTAAAGACTTTTTCTCTGA	ProTGG	0.782219	0	0
ACTTAACTTGACCGCTCTGACC	ValTAC	TAACTTGACCGCTCTGAC	ValTAC	0.774378	0	0
ACTTAACTTGACCGCTCTGACC	ValTAC	AACTTAACTTGACCGCTCTGA	ValTAC	0.846553	0	0
ACTTAACTTGACCGCTCTGACC	ValTAC	CAACTTAACTTGACCGCTCTGA	ValTAC	0.842303	0	0
ACTTAACTTGACCGCTCTGACC	ValTAC	GAGTTAAAGACTTTTTCTCTGAC	ProTGG	0.759315	0	0
ACTTAACTTGACCGCTCTGACC	ValTAC	GTTATACCCTTCCCGTACTACC	MetCAT	0.759996	0	0
ACTTAACTTGACCGCTCTGACC	ValTAC	CAACTTAACTTGACCGCTCTG	ValTAC	0.786208	0	0
TCCCATATGGTCTAGCGGTTAGGATTCCTG	GluTTC	TCCCACATGGTCTAGCGGTTAGGATTCCTG	GluTTC	0.955836	0	0
TCCCATATGGTCTAGCGGTTAGGATTCCTG	GluTTC	GCATGGGTGGTTCAGTGGTAGAATTCTCGC	GlyGCC	0.781328	0	0
TCCCATATGGTCTAGCGGTTAGGATTCCTG	GluTTC	GCCGTGATCGTATAGTGGTTAGTACTCTGC	HisGTG	0.781648	0	0
TCCCATATGGTCTAGCGGTTAGGATTCCTG	GluTTC	GCGCCGCTGGTGTAGTGGTATCATGCAAG	GlyCCC	0.760008	0	0
TCCCATATGGTCTAGCGGTTAGGATTCCTG	GluTTC	GCACTGGTGGTTCAGTGGTAGAATTCTCGC	GlyCCC	0.824704	0	0
TCCCATATGGTCTAGCGGTTAGGATTCCTG	GluTTC	GGTAGCGTGGCCGAGCGGTCTAAGGCGCTG	LeuAAG	0.779099	0	0
TCCCATATGGTCTAGCGGTTAGGATTCCTG	GluTTC	GCCCGGATAGCTCAGTCGGTAGAGCATCAG	LysTTT	0.806357	0	0
TCCCATATGGTCTAGCGGTTAGGATTCCTG	GluTTC	GGCCCCATGGTGTAATGGTTAGCACTCTGG	GlnTTG	0.807505	0	0
TCCCATATGGTCTAGCGGTTAGGATTCCTG	GluTTC	TCCCACATGGTCTAGCGGTTAGGATTCC	GluTTC	0.790764	0	0
TCCCATATGGTCTAGCGGTTAGGATTCCTG	GluTTC	GGGGGTGTAGCTCAGTGGTAGAGCGCGTGC	AlaAGC	0.750892	0	0
TCCCATATGGTCTAGCGGTTAGGATTCCTG	GluTTC	GCAATGGTGGTTCAGTGGTAGAATTCTCGC	GluTTC	0.836144	0	0
TCCCATATGGTCTAGCGGTTAGGATTCCTG	GluTTC	GGCTCGTTGGTCTAGGGGTATGATTCTCGG	ProTGG	0.882549	0	0
TCCCATATGGTCTAGCGGTTAGGATTCCTG	GluTTC	CCCACATGGTCTAGCGGTTAGGATTCCTGG	GluTTC	0.753693	0	0
TCCCATATGGTCTAGCGGTTAGGATTCCTG	GluTTC	GGTCCCATGGTGTAATGGTTAGCACTCTGG	GlnTTG	0.892022	0	0
TCCCATATGGTCTAGCGGTTAGGATTCCTG	GluTTC	GCATTGGTGGTTCAGTGGTAGAATTCTCGC	GlyGCC	0.938961	0	0
TCCCATATGGTCTAGCGGTTAGGATTCCTG	GluTTC	GCATTGGTGGTTCAGTGGTAGAATTCTC	GlyGCC	0.791752	0	0
TCCCATATGGTCTAGCGGTTAGGATTCCTG	GluTTC	TCCCTGGTGGTCTAGTGGTTAGGATTCGGC	GluCTC	0.791079	0	0
TCCCATATGGTCTAGCGGTTAGGATTCCTG	GluTTC	GCATTGGTGGTTCAGTGGTAGAATTCTCG	GlyGCC	0.879882	0	0
TCCCATATGGTCTAGCGGTTAGGATTCCTG	GluTTC	TCCCTGGTGGTCTAGTGGTTAGGATTCGG	GluCTC	0.89879	0	0
TCCCATATGGTCTAGCGGTTAGGATTCCTG	GluTTC	GTCAGGATGGCCGAGCGGTCTAAGGCGCTG	LeuCAG	0.853265	0	0
TCCCATATGGTCTAGCGGTTAGGATTCCTG	GluTTC	GTTTCCGTAGTGTAGTGGTTATCACGTTCG	ValCAC	0.867541	0	0
TCCCATATGGTCTAGCGGTTAGGATTCCTG	GluTTC	TCCCTGGTGGTCTAGTGGTTAGGATTCG	GluCTC	0.757209	0	0
TCCCATATGGTCTAGCGGTTAGGATTCCTG	GluTTC	GGCTCGTTGGTCTAGGGGTATGATTCTCGC	ProAGG	0.854186	0	0
TCCCATATGGTCTAGCGGTTAGGATTCCTG	GluTTC	GCGTTGGTGGTATAGTGGTTAGCATAGCTG	GlyTCC	0.916328	0	0
TCCCATATGGTCTAGCGGTTAGGATTCCTG	GluTTC	TGCCGTGATCGTATAGTGGTTAGTACTCTG	HisGTG	0.806856	0	0
TCCCATATGGTCTAGCGGTTAGGATTCCTG	GluTTC	AGCAGAGTGGCGCAGCGGAAGCGTGCTGGG	MetCAT	0.799753	0	0
TCCCATATGGTCTAGCGGTTAGGATTCCTG	GluTTC	GCCCGGCTAGCTCAGTCGGTAGAGCATGAG	LysCTT	0.836038	0	0
TCCCATATGGTCTAGCGGTTAGGATTCCTG	GluTTC	GGTTCCATAGTGTAGTGGTTATCACGTCTG	ValTAC	0.856797	0	0
TCCCATATGGTCTAGCGGTTAGGATTCCTG	GluTTC	GCCCGGCTAGCTCAGTCGGTAGAGCATGGG	LysCTT	0.849899	0	0
TCCCATATGGTCTAGCGGTTAGGATTCCTG	GluTTC	GCCGTGATCGTATAGTGGTTAGTACTCTG	HisGTG	0.764862	0	0
TCCCATATGGTCTAGCGGTTAGGATTCCTG	GluTTC	GGTTCAGTGGTAGAATTCTCGC	GlyGCC	0.805128	0	0
TCCCATATGGTCTAGCGGTTAGGATTCCTG	GluTTC	GTTTCCGTAGTGTAGCGGTTATCACATTCG	ValCAC	0.816851	0	0
TCCCATATGGTCTAGCGGTTAGGATTCCTG	GluTTC	GGTTCCATAGTGTAGCGGTTATCACGTCTG	ValTAC	0.830861	0	0
TCCCATATGGTCTAGCGGTTAGGATTCCTG	GluTTC	GTTTCCGTAGTGTAGTGGTCATCACGTTCG	ValAAC	0.790983	0	0
TCCCATATGGTCTAGCGGTTAGGATTCCTG	GluTTC	GACGAGGTGGCCGAGTGGTTAAGGCGATGG	SerGCT	0.793001	0	0
TCCCATATGGTCTAGCGGTTAGGATTCCTG	GluTTC	TCCCATATGGTCTAGCGGTTAGGATTCC	GluTTC	0.779367	0	0
TCCCATATGGTCTAGCGGTTAGGATTCCTG	GluTTC	GTAGTCGTGGCCGAGTGGTTAAGGCGATGG	SerAGA	0.754013	0	0
TCCCATATGGTCTAGCGGTTAGGATTCCTG	GluTTC	TCCCATATGGTCTAGCGGTTAGGATTCCT	GluTTC	0.801809	0	0
TCCCATATGGTCTAGCGGTTAGGATTCCTG	GluTTC	CCCATATGGTCTAGCGGTTAGGATTCCTGG	GluTTC	0.771838	0	0
TCCCATATGGTCTAGCGGTTAGGATTCCTG	GluTTC	GCCCGGCTAGCTCAGTCGGTAGAGCATGG	LysCTT	0.768567	0	0
TCCCATATGGTCTAGCGGTTAGGATTCCTG	GluTTC	GCGTTGGTGGTATAGTGGTGAGCATAGCTG	GlyTCC	0.789782	0	0
TCCCATATGGTCTAGCGGTTAGGATTCCTG	GluTTC	GGCCGTGATCGTATAGTGGTTAGTACTCTG	HisGTG	0.753968	0	0
TCCCATATGGTCTAGCGGTTAGGATTCCTG	GluTTC	GGTGGTTCAGTGGTAGAATTCTCGC	GlyGCC	0.826381	0	0
TCCCATATGGTCTAGCGGTTAGGATTCCTG	GluTTC	GATCGTATAGTGGTTAGTACTCTGC	HisGTG	0.779936	0	0
TTAACTTGACCGCTCTGACCA	ValTAC	ACTTAACTTGACCGCTCTGACCA	ValTAC	0.870951	0	0
TTAACTTGACCGCTCTGACCA	ValTAC	TAACTTGACCGCTCTGACCA	ValTAC	0.950857	0	0
TTAACTTGACCGCTCTGACCA	ValTAC	AACTTAACTTGACCGCTCTGACCA	ValTAC	0.759749	0	0
TTAACTTGACCGCTCTGACCA	ValTAC	CTTAACTTGACCGCTCTGACCA	ValTAC	0.95187	0	0
TTAACTTGACCGCTCTGACCA	ValTAC	TAAAGACTTTTTCTCTGACCA	ProTGG	0.802684	0	0
TTAACTTGACCGCTCTGACCA	ValTAC	ACTTGACCGCTCTGACCA	ValTAC	0.786887	0	0
TTAACTTGACCGCTCTGACCA	ValTAC	CACATCACCCCATAAACACCA	PheGAA	0.769785	0	0
TTAACTTGACCGCTCTGACCA	ValTAC	AAGACTTTTTCTCTGACCA	ProTGG	0.79882	0	0
TTAACTTGACCGCTCTGACCA	ValTAC	AAAGACTTTTTCTCTGACCA	ProTGG	0.804398	0	0
TTAACTTGACCGCTCTGACCA	ValTAC	AGACTTTTTCTCTGACCA	ProTGG	0.766901	0	0
TTAACTTGACCGCTCTGACCA	ValTAC	GACTTTTTCTCTGACCA	ProTGG	0.761448	0	0
GGCCGCGTGGCCTAATGGA	ArgCCG	GGCTCCGTGGCGCAATGGA	ArgTCT	0.946669	0	0
GGCCGCGTGGCCTAATGGA	ArgCCG	GCCCCAGTGGCCTAATGGA	ArgCCT	0.898054	0	0
GGCCGCGTGGCCTAATGGA	ArgCCG	GGTAGCGTGGCCGAGCGGTC	LeuAAG	0.757209	0	0
GGCCGCGTGGCCTAATGGA	ArgCCG	GTGGTTAGTACTCTGCGTTG	HisGTG	0.777871	0	0
GGCCGCGTGGCCTAATGGA	ArgCCG	TAGTGGTTAGTACTCTGCGTTG	HisGTG	0.767906	0	0
GGCCGCGTGGCCTAATGGA	ArgCCG	GACCGCGTGGCCTAATGGA	ArgTCG	0.873564	0	0
GGCCGCGTGGCCTAATGGA	ArgCCG	TGGTTAGTACTCTGCGTTG	HisGTG	0.811927	0	0
GGCCGCGTGGCCTAATGGA	ArgCCG	GGCCGCGTGGCCTAATGG	ArgCCG	0.890535	0	0
GGCCGCGTGGCCTAATGGA	ArgCCG	GGCTCCGTGGCGCAATGG	ArgTCT	0.81155	0	0
GGCCGCGTGGCCTAATGGA	ArgCCG	GGGCCAGTGGCGCAATGGA	ArgACG	0.897857	0	0
GGCCGCGTGGCCTAATGGA	ArgCCG	GACCCAGTGGCCTAATGGA	ArgCCG	0.856934	0	0
GGCCGCGTGGCCTAATGGA	ArgCCG	GGCTCTGTGGCGCAATGGA	ArgTCT	0.924988	0	0
GGCCGCGTGGCCTAATGGA	ArgCCG	GGGCCAGTGGCGCAATGG	ArgACG	0.763798	0	0
GGCCGCGTGGCCTAATGGA	ArgCCG	GACCACGTGGCCTAATGGA	ArgTCG	0.829735	0	0
GGCCGCGTGGCCTAATGGA	ArgCCG	GGTCCCATGGTGTAATGGT	GlnTTG	0.893268	0	0
GGCCGCGTGGCCTAATGGA	ArgCCG	GGTTAGTACTCTGCGTTG	HisGTG	0.827988	0	0
GGCCGCGTGGCCTAATGGA	ArgCCG	AGTGGTTAGTACTCTGCGTTG	HisGTG	0.776234	0	0
GGCCGCGTGGCCTAATGGA	ArgCCG	GTTAGTACTCTGCGTTG	HisGTG	0.766914	0	0
GGCCGCGTGGCCTAATGGA	ArgCCG	GCCCCGGTGGCCTAATGGA	ArgCCT	0.873725	0	0
GGCCGCGTGGCCTAATGGA	ArgCCG	GGTTCCATGGTGTAATGGT	GlnCTG	0.817729	0	0
GGCCGCGTGGCCTAATGGA	ArgCCG	GGCTCTGTGGCGCAATGG	ArgTCT	0.758588	0	0
GGCTCCGTGGCGCAATGGA	ArgTCT	GGCCGCGTGGCCTAATGGA	ArgCCG	0.946669	0	0
GGCTCCGTGGCGCAATGGA	ArgTCT	GCCCCAGTGGCCTAATGGA	ArgCCT	0.92583	0	0
GGCTCCGTGGCGCAATGGA	ArgTCT	GTGGTTAGTACTCTGCGTTG	HisGTG	0.768259	0	0
GGCTCCGTGGCGCAATGGA	ArgTCT	GACCGCGTGGCCTAATGGA	ArgTCG	0.891112	0	0
GGCTCCGTGGCGCAATGGA	ArgTCT	TGGTTAGTACTCTGCGTTG	HisGTG	0.810983	0	0
GGCTCCGTGGCGCAATGGA	ArgTCT	GGCCGCGTGGCCTAATGG	ArgCCG	0.851411	0	0
GGCTCCGTGGCGCAATGGA	ArgTCT	GGCTCCGTGGCGCAATGG	ArgTCT	0.853644	0	0
GGCTCCGTGGCGCAATGGA	ArgTCT	GGGCCAGTGGCGCAATGGA	ArgACG	0.932943	0	0
GGCTCCGTGGCGCAATGGA	ArgTCT	GACCCAGTGGCCTAATGGA	ArgCCG	0.896175	0	0
GGCTCCGTGGCGCAATGGA	ArgTCT	GGCTCTGTGGCGCAATGGA	ArgTCT	0.944728	0	0
GGCTCCGTGGCGCAATGGA	ArgTCT	GGGCCAGTGGCGCAATGG	ArgACG	0.801572	0	0
GGCTCCGTGGCGCAATGGA	ArgTCT	GACCACGTGGCCTAATGGA	ArgTCG	0.827661	0	0
GGCTCCGTGGCGCAATGGA	ArgTCT	GGTCCCATGGTGTAATGGT	GlnTTG	0.857602	0	0
GGCTCCGTGGCGCAATGGA	ArgTCT	GGTTAGTACTCTGCGTTG	HisGTG	0.825812	0	0
GGCTCCGTGGCGCAATGGA	ArgTCT	AGTGGTTAGTACTCTGCGTTG	HisGTG	0.755161	0	0
GGCTCCGTGGCGCAATGGA	ArgTCT	GTTAGTACTCTGCGTTG	HisGTG	0.770927	0	0
GGCTCCGTGGCGCAATGGA	ArgTCT	GCCCCGGTGGCCTAATGGA	ArgCCT	0.891701	0	0
GGCTCCGTGGCGCAATGGA	ArgTCT	GGTTCCATGGTGTAATGGT	GlnCTG	0.801936	0	0
GGCTCCGTGGCGCAATGGA	ArgTCT	GGCTCTGTGGCGCAATGG	ArgTCT	0.769435	0	0
GGTAGCGTGGCCGAGCGGTCT	LeuAAG	GGTAGCGTGGCCGAGCGGTC	LeuAAG	0.875346	0	0
GGTAGCGTGGCCGAGCGGTCT	LeuAAG	GGTAGCGTGGCCGAGCGGT	LeuAAG	0.813242	0	0
GGTAGCGTGGCCGAGCGGTCT	LeuAAG	GTGGTTAGTACTCTGCGTTGT	HisGTG	0.797793	0	0
GGTAGCGTGGCCGAGCGGTCT	LeuAAG	TAGTGGTTAGTACTCTGCGTTGT	HisGTG	0.761171	0	0
GGTAGCGTGGCCGAGCGGTCT	LeuAAG	TGGTTAGTACTCTGCGTTGT	HisGTG	0.791569	0	0
GGTAGCGTGGCCGAGCGGTCT	LeuAAG	GCCCGGATAGCTCAGTCGGTAGAGCATCAG	LysTTT	0.751704	0	0
GGTAGCGTGGCCGAGCGGTCT	LeuAAG	GTCAGGATGGCCGAGCGGTCT	LeuCAG	0.827811	0	0
GGTAGCGTGGCCGAGCGGTCT	LeuAAG	ATGGTTAGCACTCTGGACTTT	GlnTTG	0.753168	0	0
GGTAGCGTGGCCGAGCGGTCT	LeuAAG	TCAGTGGTAGAATTCTCGCCT	GlyGCC	0.764988	0	0
GGTAGCGTGGCCGAGCGGTCT	LeuAAG	CAGTGGTAGAATTCTCGCCT	GlyGCC	0.771937	0	0
GGTAGCGTGGCCGAGCGGTCT	LeuAAG	GCTCAGTGGTAGAGCATTTGACT	CysGCA	0.772981	0	0
GGGGATGTAGCTCAGTGGT	AlaCGC	GGGGATGTAGCTCAGTGG	AlaCGC	0.843175	0	0
GGGGATGTAGCTCAGTGGT	AlaCGC	GGGGATGTAGCTCAGTGGTA	AlaCGC	0.785425	0	0
GGGGATGTAGCTCAGTGGT	AlaCGC	GGGGGTGTAGCTCAGTGGT	AlaAGC	0.942536	0	0
GGGGATGTAGCTCAGTGGT	AlaCGC	GCTCCAGTGGCGCAATCGGT	IleTAT	0.783894	0	0
GGGGATGTAGCTCAGTGGT	AlaCGC	GGGGGTGTAGCTCAGTGG	AlaAGC	0.863061	0	0
GGGGATGTAGCTCAGTGGT	AlaCGC	GCCCGGATAGCTCAGTCGGT	LysTTT	0.862158	0	0
GGGGATGTAGCTCAGTGGT	AlaCGC	GACCTCGTGGCGCAACGGT	TrpCCA	0.769516	0	0
GGGGATGTAGCTCAGTGGT	AlaCGC	GGGGATGTAGCTCAGT	AlaCGC	0.754848	0	0
TAACTTGACCGCTCTGACCA	ValTAC	ACTTAACTTGACCGCTCTGACCA	ValTAC	0.793397	0	0
TAACTTGACCGCTCTGACCA	ValTAC	TTAACTTGACCGCTCTGACCA	ValTAC	0.950857	0	0
TAACTTGACCGCTCTGACCA	ValTAC	AACTTGACCGCTCTGACCA	ValTAC	0.799005	0	0
TAACTTGACCGCTCTGACCA	ValTAC	CTTAACTTGACCGCTCTGACCA	ValTAC	0.895641	0	0
TAACTTGACCGCTCTGACCA	ValTAC	TAAAGACTTTTTCTCTGACCA	ProTGG	0.796677	0	0
TAACTTGACCGCTCTGACCA	ValTAC	ACTTGACCGCTCTGACCA	ValTAC	0.872054	0	0
TAACTTGACCGCTCTGACCA	ValTAC	TTGACCGCTCTGACCA	ValTAC	0.76601	0	0
TAACTTGACCGCTCTGACCA	ValTAC	AAGACTTTTTCTCTGACCA	ProTGG	0.80741	0	0
TAACTTGACCGCTCTGACCA	ValTAC	AAAGACTTTTTCTCTGACCA	ProTGG	0.825779	0	0
TAACTTGACCGCTCTGACCA	ValTAC	AAGACTTTTTCTCTGACC	ProTGG	0.774935	0	0
TAACTTGACCGCTCTGACCA	ValTAC	AGACTTTTTCTCTGACCA	ProTGG	0.78277	0	0
TAACTTGACCGCTCTGACCA	ValTAC	GACTTTTTCTCTGACCA	ProTGG	0.790796	0	0
TAACTTGACCGCTCTGACCA	ValTAC	GATTTCAACTTAACTTGACC	ValTAC	0.758791	0	0
ATTGGTCGTGGTTGTAGTCC	GluTTC	ATTGGTCGTGGTTGTAGTCCG	GluTTC	0.976488	0	0
ATTGGTCGTGGTTGTAGTCC	GluTTC	ATTGGTCGTGGTTGTAGTC	GluTTC	0.990093	0	0
ATTGGTCGTGGTTGTAGTCC	GluTTC	ATTGGTCGTGGTTGTAGTCCGTGC	GluTTC	0.798523	0	0
ATTGGTCGTGGTTGTAGTCC	GluTTC	TTGGTCGTGGTTGTAGTCCGTGCG	GluTTC	0.819319	0	0
ATTGGTCGTGGTTGTAGTCC	GluTTC	TTGGTCGTGGTTGTAGTCC	GluTTC	0.988688	0	0
ATTGGTCGTGGTTGTAGTCC	GluTTC	TTGGTCGTGGTTGTAGTCCGTG	GluTTC	0.924203	0	0
ATTGGTCGTGGTTGTAGTCC	GluTTC	ATTGGTCGTGGTTGTAGTCCGTG	GluTTC	0.879203	0	0
ATTGGTCGTGGTTGTAGTCC	GluTTC	TTGGTCGTGGTTGTAGTCCGTGC	GluTTC	0.881465	0	0
ATTGGTCGTGGTTGTAGTCC	GluTTC	ATTGGTCGTGGTTGTAGTCCGTGCG	GluTTC	0.791485	0	0
ATTGGTCGTGGTTGTAGTCC	GluTTC	TTGGTCGTGGTTGTAGTCCG	GluTTC	0.985553	0	0
ATTGGTCGTGGTTGTAGTCC	GluTTC	ATATCATTGGTCGTGGTTGTAGTC	GluTTC	0.801528	0	0
ATTGGTCGTGGTTGTAGTCC	GluTTC	TATCATTGGTCGTGGTTGTAGTC	GluTTC	0.859194	0	0
ATTGGTCGTGGTTGTAGTCC	GluTTC	CATTGGTCGTGGTTGTAGTCC	GluTTC	0.966245	0	0
ATTGGTCGTGGTTGTAGTCC	GluTTC	TTGGTCGTGGTTGTAGTC	GluTTC	0.979556	0	0
ATTGGTCGTGGTTGTAGTCC	GluTTC	TGGTCGTGGTTGTAGTCCGTGC	GluTTC	0.89024	0	0
ATTGGTCGTGGTTGTAGTCC	GluTTC	TGGTCGTGGTTGTAGTCCGTGCG	GluTTC	0.870909	0	0
ATTGGTCGTGGTTGTAGTCC	GluTTC	ATCATTGGTCGTGGTTGTAGTC	GluTTC	0.910719	0	0
ATTGGTCGTGGTTGTAGTCC	GluTTC	CATTGGTCGTGGTTGTAGTC	GluTTC	0.968372	0	0
ATTGGTCGTGGTTGTAGTCC	GluTTC	TATCATTGGTCGTGGTTGTAGTCC	GluTTC	0.810936	0	0
ATTGGTCGTGGTTGTAGTCC	GluTTC	CATTGGTCGTGGTTGTAGTCCG	GluTTC	0.914222	0	0
ATTGGTCGTGGTTGTAGTCC	GluTTC	TTGGTCGTGGTTGTAGTCCGTGCGAG	GluTTC	0.750354	0	0
ATTGGTCGTGGTTGTAGTCC	GluTTC	TGGTCGTGGTTGTAGTCCGTG	GluTTC	0.931961	0	0
ATTGGTCGTGGTTGTAGTCC	GluTTC	ATATCATTGGTCGTGGTTGTAGTCC	GluTTC	0.776152	0	0
ATTGGTCGTGGTTGTAGTCC	GluTTC	GGTCGTGGTTGTAGTCCGTGC	GluTTC	0.853712	0	0
ATTGGTCGTGGTTGTAGTCC	GluTTC	CATTGGTCGTGGTTGTAGTCCGTG	GluTTC	0.758582	0	0
ATTGGTCGTGGTTGTAGTCC	GluTTC	TCATTGGTCGTGGTTGTAGTC	GluTTC	0.942447	0	0
ATTGGTCGTGGTTGTAGTCC	GluTTC	TGGTCGTGGTTGTAGTCCG	GluTTC	0.965432	0	0
ATTGGTCGTGGTTGTAGTCC	GluTTC	ATCATTGGTCGTGGTTGTAGTCC	GluTTC	0.874112	0	0
ATTGGTCGTGGTTGTAGTCC	GluTTC	TATCATTGGTCGTGGTTGTAGT	GluTTC	0.857815	0	0
ATTGGTCGTGGTTGTAGTCC	GluTTC	ATATCATTGGTCGTGGTTGTAGT	GluTTC	0.825969	0	0
ATTGGTCGTGGTTGTAGTCC	GluTTC	TGGTCGTGGTTGTAGTCCGTGCGA	GluTTC	0.764798	0	0
ATTGGTCGTGGTTGTAGTCC	GluTTC	ATTGGTCGTGGTTGTAGT	GluTTC	0.948565	0	0
ATTGGTCGTGGTTGTAGTCC	GluTTC	AAGACTTTTTCTCTGACCA	ProTGG	0.800399	0	0
ATTGGTCGTGGTTGTAGTCC	GluTTC	GAGTGAAGCATTGGACTGT	TyrGTA	0.850815	0	0
ATTGGTCGTGGTTGTAGTCC	GluTTC	GAGATTTCAACTTAACTTGACCG	ValTAC	0.776731	0	0
ATTGGTCGTGGTTGTAGTCC	GluTTC	TGAGTGAAGCATTGGACTGT	TyrGTA	0.833186	0	0
ATTGGTCGTGGTTGTAGTCC	GluTTC	GCTGAGTGAAGCATTGGACTGT	TyrGTA	0.843471	0	0
ATTGGTCGTGGTTGTAGTCC	GluTTC	ATATCATTGGTCGTGGTTGTAG	GluTTC	0.850168	0	0
ATTGGTCGTGGTTGTAGTCC	GluTTC	CTGAGTGAAGCATTGGACTGTA	TyrGTA	0.772583	0	0
ATTGGTCGTGGTTGTAGTCC	GluTTC	GATTGTGAATCTGACAACAGA	HisGTG	0.81309	0	0
ATTGGTCGTGGTTGTAGTCC	GluTTC	AGTGAAGCATTGGACTGTA	TyrGTA	0.84926	0	0
ATTGGTCGTGGTTGTAGTCC	GluTTC	ATTGTGAATCTGACAACA	HisGTG	0.859218	0	0
ATTGGTCGTGGTTGTAGTCC	GluTTC	AGATTGTGAATCTGACAACA	HisGTG	0.779029	0	0
ATTGGTCGTGGTTGTAGTCC	GluTTC	GATTTCAACTTAACTTGACC	ValTAC	0.801089	0	0
ATTGGTCGTGGTTGTAGTCC	GluTTC	ATTGTGAATCTGACAACAGA	HisGTG	0.799843	0	0
ATTGGTCGTGGTTGTAGTCC	GluTTC	GATTGTGAATCTGACAACAG	HisGTG	0.792345	0	0
ATTGGTCGTGGTTGTAGTCC	GluTTC	GATTGTGAATCTGACAACAGAG	HisGTG	0.781414	0	0
ATTGGTCGTGGTTGTAGTCC	GluTTC	TATCATTGGTCGTGGTTGTA	GluTTC	0.920559	0	0
ATTGGTCGTGGTTGTAGTCC	GluTTC	AGTGAAGCATTGGACTGT	TyrGTA	0.873321	0	0
ATTGGTCGTGGTTGTAGTCC	GluTTC	TATCATTGGTCGTGGTTGTAG	GluTTC	0.877427	0	0
ATTGGTCGTGGTTGTAGTCC	GluTTC	ATTGGTCGTGGTTGTA	GluTTC	0.914415	0	0
ATTGGTCGTGGTTGTAGTCC	GluTTC	TGGTCGTGGTTGTAGTCC	GluTTC	0.953352	0	0
ATTGGTCGTGGTTGTAGTCC	GluTTC	TCATTGGTCGTGGTTGTAGTCC	GluTTC	0.926229	0	0
ATTGGTCGTGGTTGTAGTCC	GluTTC	ATTGGTCGTGGTTGTAGTCCGT	GluTTC	0.896266	0	0
ATTGGTCGTGGTTGTAGTCC	GluTTC	GGTCGTGGTTGTAGTCCGTGCG	GluTTC	0.843779	0	0
ATTGGTCGTGGTTGTAGTCC	GluTTC	TCATTGGTCGTGGTTGTAGTCCG	GluTTC	0.827457	0	0
ATTGGTCGTGGTTGTAGTCC	GluTTC	TTGGTCGTGGTTGTAGTCCGT	GluTTC	0.918134	0	0
ATTGGTCGTGGTTGTAGTCC	GluTTC	ATCATTGGTCGTGGTTGTAGT	GluTTC	0.881863	0	0
ATTGGTCGTGGTTGTAGTCC	GluTTC	TGGTCGTGGTTGTAGTC	GluTTC	0.943081	0	0
ATTGGTCGTGGTTGTAGTCC	GluTTC	ATTGGTCGTGGTTGTAG	GluTTC	0.921094	0	0
ATTGGTCGTGGTTGTAGTCC	GluTTC	ATATCATTGGTCGTGGTTGTA	GluTTC	0.882852	0	0
ATTGGTCGTGGTTGTAGTCC	GluTTC	ATTGTGAATCTGACAACAGAGGC	HisGTG	0.75434	0	0
ATTGGTCGTGGTTGTAGTCC	GluTTC	CTGAGTGAAGCATTGGACTGT	TyrGTA	0.860033	0	0
ATTGGTCGTGGTTGTAGTCC	GluTTC	ATCATTGGTCGTGGTTGTAG	GluTTC	0.860588	0	0
ATTGGTCGTGGTTGTAGTCC	GluTTC	ACTTAACTTGACCGCTCTG	ValTAC	0.765663	0	0
ATTGGTCGTGGTTGTAGTCC	GluTTC	TTGGTCGTGGTTGTAG	GluTTC	0.905422	0	0
ATTGGTCGTGGTTGTAGTCC	GluTTC	GATTGTGAATCTGACAACA	HisGTG	0.830166	0	0
ATTGGTCGTGGTTGTAGTCC	GluTTC	TTGGTCGTGGTTGTAGT	GluTTC	0.924092	0	0
ATTGGTCGTGGTTGTAGTCC	GluTTC	GGTCGTGGTTGTAGTC	GluTTC	0.835388	0	0
ATTGGTCGTGGTTGTAGTCC	GluTTC	GTGGTTGTAGTCCGTGCGAG	GluTTC	0.889269	0	0
ATTGGTCGTGGTTGTAGTCC	GluTTC	AAGCATTGGACTGTAAATCT	TyrGTA	0.81313	0	0
ATTGGTCGTGGTTGTAGTCC	GluTTC	CATTGGTCGTGGTTGTAGT	GluTTC	0.905153	0	0
ATTGGTCGTGGTTGTAGTCC	GluTTC	GTCGTGGTTGTAGTCCGTGC	GluTTC	0.835171	0	0
ATTGGTCGTGGTTGTAGTCC	GluTTC	GTGGTTGTAGTCCGTGCGAGA	GluTTC	0.84303	0	0
ATTGGTCGTGGTTGTAGTCC	GluTTC	AACAGCTATCCATTGGTCTTAG	LeuTAG	0.773489	0	0
ATTGGTCGTGGTTGTAGTCC	GluTTC	GTCGTGGTTGTAGTCCGTGCG	GluTTC	0.797928	0	0
ATTGGTCGTGGTTGTAGTCC	GluTTC	TCATTGGTCGTGGTTGTAGT	GluTTC	0.87619	0	0
ATTGGTCGTGGTTGTAGTCC	GluTTC	GTGGTTGTAGTCCGTGCGAGAA	GluTTC	0.815367	0	0
ATTGGTCGTGGTTGTAGTCC	GluTTC	TTGGGTGCTAATGGTGGAGTTA	ProTGG	0.755626	0	0
ATTGGTCGTGGTTGTAGTCC	GluTTC	GGTCGTGGTTGTAGTCCGTG	GluTTC	0.827274	0	0
ATTGGTCGTGGTTGTAGTCC	GluTTC	GTGGTTGTAGTCCGTGCGA	GluTTC	0.844894	0	0
ATTGGTCGTGGTTGTAGTCC	GluTTC	GTGGTTGTAGTCCGTGC	GluTTC	0.806759	0	0
ATTGGTCGTGGTTGTAGTCC	GluTTC	TCGTGGTTGTAGTCCGTGCGA	GluTTC	0.751053	0	0
ATTGGTCGTGGTTGTAGTCC	GluTTC	GTGGTTGTAGTCCGTGCG	GluTTC	0.818513	0	0
ATTGGTCGTGGTTGTAGTCC	GluTTC	GGTCGTGGTTGTAGTCCG	GluTTC	0.83603	0	0
ATTGGTCGTGGTTGTAGTCC	GluTTC	GTCGTGGTTGTAGTCCGTG	GluTTC	0.765558	0	0
ATTGGTCGTGGTTGTAGTCC	GluTTC	TGGTCGTGGTTGTAGTCCGT	GluTTC	0.854524	0	0
ATTGGTCGTGGTTGTAGTCC	GluTTC	AATGGTGGAGTTAAAGACT	ProTGG	0.813929	0	0
ATTGGTCGTGGTTGTAGTCC	GluTTC	TGGTTGTAGTCCGTGCGAG	GluTTC	0.786947	0	0
ATTGGTCGTGGTTGTAGTCC	GluTTC	TCGTGGTTGTAGTCCGTGC	GluTTC	0.761318	0	0
ATTGGTCGTGGTTGTAGTCC	GluTTC	CGTGGTTGTAGTCCGTGCGAG	GluTTC	0.759528	0	0
ATTGGTCGTGGTTGTAGTCC	GluTTC	TGGTTGTAGTCCGTGCGAGA	GluTTC	0.763744	0	0
ATTGGTCGTGGTTGTAGTCC	GluTTC	CGTGGTTGTAGTCCGTGCG	GluTTC	0.757608	0	0
ATTGGTCGTGGTTGTAGTCC	GluTTC	GCATTGGACTGTAAATCT	TyrGTA	0.833253	0	0
ATTGGTCGTGGTTGTAGTCC	GluTTC	GGTCGTGGTTGTAGTCC	GluTTC	0.855224	0	0
ATTGGTCGTGGTTGTAGTCC	GluTTC	AACTTAACTTGACCGCTCTG	ValTAC	0.756985	0	0
ATTGGTCGTGGTTGTAGTCC	GluTTC	ATCATTGGTCGTGGTTGTA	GluTTC	0.881691	0	0
ATTGGTCGTGGTTGTAGTCC	GluTTC	AAGCATTGGACTGTAAATC	TyrGTA	0.795744	0	0
ATTGGTCGTGGTTGTAGTCC	GluTTC	AAGCATTGGACTGTAAATCTA	TyrGTA	0.75958	0	0
ATTGGTCGTGGTTGTAGTCC	GluTTC	GAAGCATTGGACTGTAAATCT	TyrGTA	0.750763	0	0
ATTGGTCGTGGTTGTAGTCC	GluTTC	GCATTGGACTGTAAATCTA	TyrGTA	0.778327	0	0
ATTGGTCGTGGTTGTAGTCC	GluTTC	GTGAAGCATTGGACTGT	TyrGTA	0.767883	0	0
ATTGGTCGTGGTTGTAGTCC	GluTTC	CATTGGTCGTGGTTGTAG	GluTTC	0.863198	0	0
ATTGGTCGTGGTTGTAGTCC	GluTTC	CATTGGTCGTGGTTGTA	GluTTC	0.86299	0	0
ATTGGTCGTGGTTGTAGTCC	GluTTC	CATATCATTGGTCGTGGTTGTA	GluTTC	0.763114	0	0
ATTGGTCGTGGTTGTAGTCC	GluTTC	GCATTGGACTGTAAATC	TyrGTA	0.790089	0	0
ATTGGTCGTGGTTGTAGTCC	GluTTC	TCATTGGTCGTGGTTGTA	GluTTC	0.876973	0	0
ATTGGTCGTGGTTGTAGTCC	GluTTC	TGGTCGTGGTTGTAGT	GluTTC	0.834202	0	0
ATTGGTCGTGGTTGTAGTCC	GluTTC	TCATTGGTCGTGGTTGTAG	GluTTC	0.842194	0	0
ATTGGTCGTGGTTGTAGTCC	GluTTC	AACTTAACTTGACCGCTCT	ValTAC	0.77596	0	0
ATTGGTCGTGGTTGTAGTCC	GluTTC	TATCATTGGTCGTGGTTGT	GluTTC	0.782005	0	0
ATTGGTCGTGGTTGTAGTCC	GluTTC	ACTTAACTTGACCGCTCT	ValTAC	0.757337	0	0
ATTGGTCGTGGTTGTAGTCC	GluTTC	CATTGGTCGTGGTTGT	GluTTC	0.763515	0	0
ATTGGTCGTGGTTGTAGTCC	GluTTC	ATTGTGAATCTGACAACAGAG	HisGTG	0.791515	0	0
GTTTCCGTAGTGTAGTGGTC	ValAAC	GTTTCCGTAGTGTAGTGGTT	ValCAC	0.901162	0	0
GTTTCCGTAGTGTAGTGGTC	ValAAC	GGTTCCATAGTGTAGTGGTT	ValTAC	0.810215	0	0
TGCCGTGATCGTATAGTGGTTA	HisGTG	TGCCGTGATCGTATAGTGGTTAG	HisGTG	0.846868	0	0
TGCCGTGATCGTATAGTGGTTA	HisGTG	TGCCGTGATCGTATAGTGGTT	HisGTG	0.811437	0	0
TGCCGTGATCGTATAGTGGTTA	HisGTG	AGCCGTGATCGTATAGTGGTTAG	HisGTG	0.830437	0	0
TGCCGTGATCGTATAGTGGTTA	HisGTG	AGCCGTGATCGTATAGTGGTTA	HisGTG	0.805695	0	0
ATTGGTCGTGGTTGTAGTCCG	GluTTC	ATTGGTCGTGGTTGTAGTCC	GluTTC	0.976488	0	0
ATTGGTCGTGGTTGTAGTCCG	GluTTC	ATTGGTCGTGGTTGTAGTC	GluTTC	0.969459	0	0
ATTGGTCGTGGTTGTAGTCCG	GluTTC	ATTGGTCGTGGTTGTAGTCCGTGC	GluTTC	0.877403	0	0
[truncated: 28,742 more rows]
