# Supplementary material for: Profiles of miRNA Isoforms and tRNA Fragments in Prostate Cancer
Source: Sci Rep. 2018 Mar 28;8:5314. doi: 10.1038/s41598-018-22488-2 (PMC5871839; doi:10.1038/s41598-018-22488-2)
Supplement: Supplementary file 5 — Supplemental Table 4 [file 41598_2018_22488_MOESM5_ESM.xlsx]

## Sheet: All correlations isomiR-mRNA
isomiR sequence	isomiR name	mRNA (Gene Symbol| ENTREZ Id)	r (Spearman correlation coefficient)	t statistic	p value	adjusted p value (FDR method) (numeric values from 0 to 1)
TTTTGTTCGTTCGGCTCGCGTGA	hsa-miR-375|-1|0	?|57714	-0.280605	-6.69221	5.663e-11	0.000515952
TTTTGTTCGTTCGGCTCGCGTGA	hsa-miR-375|-1|0	?|8225	0.269965	6.41808	3.09256e-10	0.00281761
TTTTGTTCGTTCGGCTCGCGTGA	hsa-miR-375|-1|0	AARSD1|80755	0.265142	6.29466	6.51762e-10	0.00593816
TTTTGTTCGTTCGGCTCGCGTGA	hsa-miR-375|-1|0	ABCB6|10058	0.279239	6.65687	7.0711e-11	0.000644243
TTTTGTTCGTTCGGCTCGCGTGA	hsa-miR-375|-1|0	ABCB8|11194	0.276598	6.58867	1.08253e-10	0.000986281
TTTTGTTCGTTCGGCTCGCGTGA	hsa-miR-375|-1|0	ABCD4|5826	0.255516	6.04984	2.76129e-09	0.0251579
TTTTGTTCGTTCGGCTCGCGTGA	hsa-miR-375|-1|0	ACBD6|84320	0.286255	6.83886	2.23094e-11	0.000203259
TTTTGTTCGTTCGGCTCGCGTGA	hsa-miR-375|-1|0	ACCS|84680	0.277891	6.62203	8.79348e-11	0.000801168
TTTTGTTCGTTCGGCTCGCGTGA	hsa-miR-375|-1|0	ACP6|51205	0.265061	6.29261	6.59817e-10	0.00601155
TTTTGTTCGTTCGGCTCGCGTGA	hsa-miR-375|-1|0	ADCK1|57143	0.255143	6.0404	2.91663e-09	0.0265732
TTTTGTTCGTTCGGCTCGCGTGA	hsa-miR-375|-1|0	ADRM1|11047	0.266447	6.32801	5.33464e-10	0.00486036
TTTTGTTCGTTCGGCTCGCGTGA	hsa-miR-375|-1|0	AFAP1|60312	-0.279789	-6.6711	6.46701e-11	0.000589205
TTTTGTTCGTTCGGCTCGCGTGA	hsa-miR-375|-1|0	AGL|178	-0.250855	-5.932	5.4404e-09	0.0495672
TTTTGTTCGTTCGGCTCGCGTGA	hsa-miR-375|-1|0	AHNAK|79026	-0.310848	-7.48653	3.01533e-13	2.74725e-06
TTTTGTTCGTTCGGCTCGCGTGA	hsa-miR-375|-1|0	AKR1A1|10327	0.257597	6.10262	2.03075e-09	0.018502
TTTTGTTCGTTCGGCTCGCGTGA	hsa-miR-375|-1|0	ALKBH7|84266	0.323803	7.83427	2.64176e-14	2.40689e-07
TTTTGTTCGTTCGGCTCGCGTGA	hsa-miR-375|-1|0	ALMS1|7840	-0.251073	-5.93752	5.27159e-09	0.0480291
TTTTGTTCGTTCGGCTCGCGTGA	hsa-miR-375|-1|0	AMDHD2|51005	0.270047	6.42019	3.05309e-10	0.00278165
TTTTGTTCGTTCGGCTCGCGTGA	hsa-miR-375|-1|0	ANAPC11|51529	0.27976	6.67036	6.49714e-11	0.00059195
TTTTGTTCGTTCGGCTCGCGTGA	hsa-miR-375|-1|0	ANAPC2|29882	0.295267	7.07439	4.83242e-12	4.40279e-05
TTTTGTTCGTTCGGCTCGCGTGA	hsa-miR-375|-1|0	ANKFY1|51479	-0.251515	-5.94868	4.94575e-09	0.0450604
TTTTGTTCGTTCGGCTCGCGTGA	hsa-miR-375|-1|0	ANKRD27|84079	-0.251395	-5.94565	5.03222e-09	0.0458482
TTTTGTTCGTTCGGCTCGCGTGA	hsa-miR-375|-1|0	ANKS3|124401	0.308624	7.42731	4.5261e-13	4.1237e-06
TTTTGTTCGTTCGGCTCGCGTGA	hsa-miR-375|-1|0	AP1G2|8906	0.259739	6.15701	1.47617e-09	0.0134493
TTTTGTTCGTTCGGCTCGCGTGA	hsa-miR-375|-1|0	AP4M1|9179	0.274037	6.52268	1.62905e-10	0.00148421
TTTTGTTCGTTCGGCTCGCGTGA	hsa-miR-375|-1|0	APOA1BP|128240	0.259424	6.149	1.54739e-09	0.0140982
TTTTGTTCGTTCGGCTCGCGTGA	hsa-miR-375|-1|0	APTX|54840	0.26498	6.29052	6.6813e-10	0.00608729
TTTTGTTCGTTCGGCTCGCGTGA	hsa-miR-375|-1|0	AQR|9716	-0.282433	-6.73957	4.19917e-11	0.000382583
TTTTGTTCGTTCGGCTCGCGTGA	hsa-miR-375|-1|0	ARF5|381	0.253395	5.99618	3.76544e-09	0.0343067
TTTTGTTCGTTCGGCTCGCGTGA	hsa-miR-375|-1|0	ARFGAP1|55738	0.31354	7.55839	1.83588e-13	1.67266e-06
TTTTGTTCGTTCGGCTCGCGTGA	hsa-miR-375|-1|0	ARFGEF2|10564	-0.264289	-6.2729	7.42407e-10	0.00676402
TTTTGTTCGTTCGGCTCGCGTGA	hsa-miR-375|-1|0	ARFIP2|23647	0.27532	6.55572	1.32814e-10	0.00121006
TTTTGTTCGTTCGGCTCGCGTGA	hsa-miR-375|-1|0	ARFRP1|10139	0.306399	7.36818	6.77266e-13	6.17052e-06
TTTTGTTCGTTCGGCTCGCGTGA	hsa-miR-375|-1|0	ARHGAP5|394	-0.283315	-6.76247	3.6316e-11	0.000330872
TTTTGTTCGTTCGGCTCGCGTGA	hsa-miR-375|-1|0	ARHGEF12|23365	-0.334293	-8.11944	3.36964e-15	3.07006e-08
TTTTGTTCGTTCGGCTCGCGTGA	hsa-miR-375|-1|0	ARID4A|5926	-0.259445	-6.14955	1.54239e-09	0.0140527
TTTTGTTCGTTCGGCTCGCGTGA	hsa-miR-375|-1|0	ARL16|339231	0.328789	7.96938	1.00274e-14	9.13587e-08
TTTTGTTCGTTCGGCTCGCGTGA	hsa-miR-375|-1|0	ARL6IP4|51329	0.275174	6.55197	1.35934e-10	0.00123849
TTTTGTTCGTTCGGCTCGCGTGA	hsa-miR-375|-1|0	ARMC5|79798	0.321075	7.76065	4.4548e-14	4.05874e-07
TTTTGTTCGTTCGGCTCGCGTGA	hsa-miR-375|-1|0	ARMC6|93436	0.263231	6.24592	8.72046e-10	0.00794515
TTTTGTTCGTTCGGCTCGCGTGA	hsa-miR-375|-1|0	ARPC5L|81873	0.272848	6.49211	1.96639e-10	0.00179157
TTTTGTTCGTTCGGCTCGCGTGA	hsa-miR-375|-1|0	ARVCF|421	0.283039	6.75529	3.80093e-11	0.0003463
TTTTGTTCGTTCGGCTCGCGTGA	hsa-miR-375|-1|0	AR|367	-0.271306	-6.45249	2.50692e-10	0.00228404
TTTTGTTCGTTCGGCTCGCGTGA	hsa-miR-375|-1|0	ASH1L|55870	-0.283822	-6.77562	3.34046e-11	0.000304347
TTTTGTTCGTTCGGCTCGCGTGA	hsa-miR-375|-1|0	ASL|435	0.323175	7.8173	2.9809e-14	2.71588e-07
TTTTGTTCGTTCGGCTCGCGTGA	hsa-miR-375|-1|0	ASPSCR1|79058	0.349079	8.52721	1.61273e-16	1.46934e-09
TTTTGTTCGTTCGGCTCGCGTGA	hsa-miR-375|-1|0	ASXL2|55252	-0.301798	-7.24635	1.54154e-12	1.40448e-05
TTTTGTTCGTTCGGCTCGCGTGA	hsa-miR-375|-1|0	ATAD3B|83858	0.283443	6.76578	3.55605e-11	0.000323989
TTTTGTTCGTTCGGCTCGCGTGA	hsa-miR-375|-1|0	ATF2|1386	-0.276287	-6.58065	1.13785e-10	0.00103669
TTTTGTTCGTTCGGCTCGCGTGA	hsa-miR-375|-1|0	ATF4|468	0.252598	5.97602	4.22833e-09	0.0385241
TTTTGTTCGTTCGGCTCGCGTGA	hsa-miR-375|-1|0	ATF7|11016	-0.272035	-6.47122	2.23535e-10	0.00203661
TTTTGTTCGTTCGGCTCGCGTGA	hsa-miR-375|-1|0	ATG4B|23192	0.294081	7.04328	5.92833e-12	5.40126e-05
TTTTGTTCGTTCGGCTCGCGTGA	hsa-miR-375|-1|0	ATG4D|84971	0.294107	7.04395	5.90234e-12	5.37758e-05
TTTTGTTCGTTCGGCTCGCGTGA	hsa-miR-375|-1|0	ATOX1|475	0.252974	5.98552	4.00367e-09	0.0364772
TTTTGTTCGTTCGGCTCGCGTGA	hsa-miR-375|-1|0	ATP5E|514	0.255059	6.03829	2.9525e-09	0.0269
TTTTGTTCGTTCGGCTCGCGTGA	hsa-miR-375|-1|0	ATP5G1|516	0.251378	5.94522	5.04461e-09	0.0459611
TTTTGTTCGTTCGGCTCGCGTGA	hsa-miR-375|-1|0	ATP5I|521	0.259777	6.15799	1.46768e-09	0.0133719
TTTTGTTCGTTCGGCTCGCGTGA	hsa-miR-375|-1|0	ATP5O|539	0.264348	6.2744	7.35781e-10	0.00670365
TTTTGTTCGTTCGGCTCGCGTGA	hsa-miR-375|-1|0	ATP6V0B|533	0.278606	6.64051	7.83417e-11	0.000713766
TTTTGTTCGTTCGGCTCGCGTGA	hsa-miR-375|-1|0	ATP9A|10079	-0.262492	-6.22707	9.75502e-10	0.00888774
TTTTGTTCGTTCGGCTCGCGTGA	hsa-miR-375|-1|0	ATPIF1|93974	0.293115	7.01796	6.99763e-12	6.3755e-05
TTTTGTTCGTTCGGCTCGCGTGA	hsa-miR-375|-1|0	ATRIP|84126	0.251941	5.95943	4.65051e-09	0.0423705
TTTTGTTCGTTCGGCTCGCGTGA	hsa-miR-375|-1|0	ATRX|546	-0.268344	-6.37655	3.97956e-10	0.00362575
TTTTGTTCGTTCGGCTCGCGTGA	hsa-miR-375|-1|0	ATXN1L|342371	-0.298881	-7.16942	2.57693e-12	2.34782e-05
TTTTGTTCGTTCGGCTCGCGTGA	hsa-miR-375|-1|0	AUP1|550	0.254959	6.03575	2.99625e-09	0.0272986
TTTTGTTCGTTCGGCTCGCGTGA	hsa-miR-375|-1|0	AURKAIP1|54998	0.286894	6.85548	2.00538e-11	0.000182709
TTTTGTTCGTTCGGCTCGCGTGA	hsa-miR-375|-1|0	AZI1|22994	0.264983	6.29062	6.6773e-10	0.00608364
TTTTGTTCGTTCGGCTCGCGTGA	hsa-miR-375|-1|0	B3GALT6|126792	0.297127	7.12326	3.50025e-12	3.18905e-05
TTTTGTTCGTTCGGCTCGCGTGA	hsa-miR-375|-1|0	B3GAT3|26229	0.294301	7.04904	5.70848e-12	5.20096e-05
TTTTGTTCGTTCGGCTCGCGTGA	hsa-miR-375|-1|0	B4GALT7|11285	0.283357	6.76355	3.60678e-11	0.000328611
TTTTGTTCGTTCGGCTCGCGTGA	hsa-miR-375|-1|0	BAD|572	0.305882	7.35445	7.43441e-13	6.77344e-06
TTTTGTTCGTTCGGCTCGCGTGA	hsa-miR-375|-1|0	BAT2L2|23215	-0.306892	-7.38126	6.19632e-13	5.64542e-06
TTTTGTTCGTTCGGCTCGCGTGA	hsa-miR-375|-1|0	BAX|581	0.277995	6.62473	8.64645e-11	0.000787773
TTTTGTTCGTTCGGCTCGCGTGA	hsa-miR-375|-1|0	BAZ1B|9031	-0.271271	-6.45159	2.52076e-10	0.00229664
TTTTGTTCGTTCGGCTCGCGTGA	hsa-miR-375|-1|0	BBX|56987	-0.291122	-6.96581	9.83187e-12	8.95775e-05
TTTTGTTCGTTCGGCTCGCGTGA	hsa-miR-375|-1|0	BCL7C|9274	0.255577	6.05139	2.73657e-09	0.0249327
TTTTGTTCGTTCGGCTCGCGTGA	hsa-miR-375|-1|0	BCS1L|617	0.268158	6.37178	4.09616e-10	0.00373198
TTTTGTTCGTTCGGCTCGCGTGA	hsa-miR-375|-1|0	BIK|638	0.313053	7.54537	2.00912e-13	1.83049e-06
TTTTGTTCGTTCGGCTCGCGTGA	hsa-miR-375|-1|0	BIRC6|57448	-0.284705	-6.79855	2.88661e-11	0.000262997
TTTTGTTCGTTCGGCTCGCGTGA	hsa-miR-375|-1|0	BOD1L|259282	-0.288925	-6.90843	1.42601e-11	0.000129922
TTTTGTTCGTTCGGCTCGCGTGA	hsa-miR-375|-1|0	BOD1|91272	0.25269	5.97835	4.17212e-09	0.0380119
TTTTGTTCGTTCGGCTCGCGTGA	hsa-miR-375|-1|0	BOLA1|51027	0.251635	5.95171	4.86073e-09	0.0442858
TTTTGTTCGTTCGGCTCGCGTGA	hsa-miR-375|-1|0	BOLA2|552900	0.274422	6.5326	1.5323e-10	0.00139607
TTTTGTTCGTTCGGCTCGCGTGA	hsa-miR-375|-1|0	BRMS1|25855	0.251702	5.95338	4.81449e-09	0.0438645
TTTTGTTCGTTCGGCTCGCGTGA	hsa-miR-375|-1|0	BTBD7|55727	-0.275138	-6.55104	1.36719e-10	0.00124564
TTTTGTTCGTTCGGCTCGCGTGA	hsa-miR-375|-1|0	C11orf10|746	0.257721	6.10577	1.99371e-09	0.0181646
TTTTGTTCGTTCGGCTCGCGTGA	hsa-miR-375|-1|0	C11orf2|738	0.25261	5.97632	4.22105e-09	0.0384577
TTTTGTTCGTTCGGCTCGCGTGA	hsa-miR-375|-1|0	C11orf31|280636	0.325068	7.86847	2.06974e-14	1.88573e-07
TTTTGTTCGTTCGGCTCGCGTGA	hsa-miR-375|-1|0	C11orf48|79081	0.268434	6.37885	3.92451e-10	0.00357559
TTTTGTTCGTTCGGCTCGCGTGA	hsa-miR-375|-1|0	C11orf51|25906	0.299763	7.19264	2.20773e-12	2.01145e-05
TTTTGTTCGTTCGGCTCGCGTGA	hsa-miR-375|-1|0	C11orf59|55004	0.285004	6.80631	2.74718e-11	0.000250294
TTTTGTTCGTTCGGCTCGCGTGA	hsa-miR-375|-1|0	C11orf68|83638	0.264003	6.26559	7.7554e-10	0.00706589
TTTTGTTCGTTCGGCTCGCGTGA	hsa-miR-375|-1|0	C11orf73|51501	0.259159	6.14228	1.60972e-09	0.0146661
TTTTGTTCGTTCGGCTCGCGTGA	hsa-miR-375|-1|0	C11orf75|56935	0.325409	7.87772	1.93728e-14	1.76505e-07
TTTTGTTCGTTCGGCTCGCGTGA	hsa-miR-375|-1|0	C11orf80|79703	0.268715	6.38605	3.75694e-10	0.00342292
TTTTGTTCGTTCGGCTCGCGTGA	hsa-miR-375|-1|0	C11orf83|790955	0.275656	6.56439	1.25867e-10	0.00114677
TTTTGTTCGTTCGGCTCGCGTGA	hsa-miR-375|-1|0	C12orf44|60673	0.266997	6.34209	4.90083e-10	0.00446511
TTTTGTTCGTTCGGCTCGCGTGA	hsa-miR-375|-1|0	C12orf47|51275	0.352455	8.6213	7.87489e-17	7.17476e-10
TTTTGTTCGTTCGGCTCGCGTGA	hsa-miR-375|-1|0	C12orf57|113246	0.271627	6.46072	2.38383e-10	0.00217189
TTTTGTTCGTTCGGCTCGCGTGA	hsa-miR-375|-1|0	C14orf156|81892	0.260759	6.18296	1.26676e-09	0.0115413
TTTTGTTCGTTCGGCTCGCGTGA	hsa-miR-375|-1|0	C14orf166|51637	0.286163	6.83646	2.2655e-11	0.000206408
TTTTGTTCGTTCGGCTCGCGTGA	hsa-miR-375|-1|0	C14orf179|112752	0.279983	6.67611	6.26662e-11	0.000570947
TTTTGTTCGTTCGGCTCGCGTGA	hsa-miR-375|-1|0	C14orf2|9556	0.2587	6.13062	1.72374e-09	0.0157049
TTTTGTTCGTTCGGCTCGCGTGA	hsa-miR-375|-1|0	C14orf43|91748	-0.255069	-6.03855	2.94806e-09	0.0268595
TTTTGTTCGTTCGGCTCGCGTGA	hsa-miR-375|-1|0	C14orf79|122616	0.302859	7.2744	1.27681e-12	1.16329e-05
TTTTGTTCGTTCGGCTCGCGTGA	hsa-miR-375|-1|0	C15orf63|25764	0.290385	6.94655	1.11419e-11	0.000101513
TTTTGTTCGTTCGGCTCGCGTGA	hsa-miR-375|-1|0	C16orf42|115939	0.296854	7.11608	3.6705e-12	3.34416e-05
TTTTGTTCGTTCGGCTCGCGTGA	hsa-miR-375|-1|0	C16orf7|9605	0.272533	6.48401	2.06669e-10	0.00188295
TTTTGTTCGTTCGGCTCGCGTGA	hsa-miR-375|-1|0	C17orf106|100134934	0.311879	7.51401	2.49527e-13	2.27342e-06
TTTTGTTCGTTCGGCTCGCGTGA	hsa-miR-375|-1|0	C17orf70|80233	0.258025	6.11348	1.90581e-09	0.0173637
TTTTGTTCGTTCGGCTCGCGTGA	hsa-miR-375|-1|0	C17orf89|284184	0.268068	6.36948	4.15357e-10	0.00378429
TTTTGTTCGTTCGGCTCGCGTGA	hsa-miR-375|-1|0	C17orf90|339229	0.298379	7.15619	2.81378e-12	2.56361e-05
TTTTGTTCGTTCGGCTCGCGTGA	hsa-miR-375|-1|0	C17orf93|360205	0.255035	6.03767	2.96312e-09	0.0269968
TTTTGTTCGTTCGGCTCGCGTGA	hsa-miR-375|-1|0	C18orf22|79863	0.260111	6.16646	1.39626e-09	0.0127213
TTTTGTTCGTTCGGCTCGCGTGA	hsa-miR-375|-1|0	C19orf10|56005	0.296217	7.09932	4.10023e-12	3.73569e-05
TTTTGTTCGTTCGGCTCGCGTGA	hsa-miR-375|-1|0	C19orf25|148223	0.277617	6.61497	9.1896e-11	0.000837259
TTTTGTTCGTTCGGCTCGCGTGA	hsa-miR-375|-1|0	C19orf42|79086	0.264755	6.28479	6.91449e-10	0.00629975
TTTTGTTCGTTCGGCTCGCGTGA	hsa-miR-375|-1|0	C19orf43|79002	0.250935	5.93404	5.37741e-09	0.0489932
TTTTGTTCGTTCGGCTCGCGTGA	hsa-miR-375|-1|0	C19orf46|163183	0.274965	6.54658	1.40545e-10	0.0012805
TTTTGTTCGTTCGGCTCGCGTGA	hsa-miR-375|-1|0	C19orf56|51398	0.266423	6.32741	5.35394e-10	0.00487794
TTTTGTTCGTTCGGCTCGCGTGA	hsa-miR-375|-1|0	C19orf60|55049	0.300958	7.22418	1.78835e-12	1.62936e-05
TTTTGTTCGTTCGGCTCGCGTGA	hsa-miR-375|-1|0	C19orf62|29086	0.317343	7.66028	9.02781e-14	8.22518e-07
TTTTGTTCGTTCGGCTCGCGTGA	hsa-miR-375|-1|0	C19orf6|91304	0.292377	6.99862	7.94003e-12	7.23411e-05
TTTTGTTCGTTCGGCTCGCGTGA	hsa-miR-375|-1|0	C19orf70|125988	0.262236	6.22054	1.01407e-09	0.00923911
TTTTGTTCGTTCGGCTCGCGTGA	hsa-miR-375|-1|0	C1orf122|127687	0.27219	6.47519	2.1816e-10	0.00198765
TTTTGTTCGTTCGGCTCGCGTGA	hsa-miR-375|-1|0	C1orf35|79169	0.316601	7.64035	1.03784e-13	9.45566e-07
TTTTGTTCGTTCGGCTCGCGTGA	hsa-miR-375|-1|0	C21orf2|755	0.300203	7.20425	2.04317e-12	1.86151e-05
TTTTGTTCGTTCGGCTCGCGTGA	hsa-miR-375|-1|0	C21orf33|8209	0.261085	6.19125	1.2062e-09	0.0109896
TTTTGTTCGTTCGGCTCGCGTGA	hsa-miR-375|-1|0	C22orf36|388886	0.254211	6.01681	3.34307e-09	0.0304585
TTTTGTTCGTTCGGCTCGCGTGA	hsa-miR-375|-1|0	C2orf79|391356	0.292089	6.9911	8.33922e-12	7.59781e-05
TTTTGTTCGTTCGGCTCGCGTGA	hsa-miR-375|-1|0	C2orf7|84279	0.256747	6.08105	2.3031e-09	0.0209833
TTTTGTTCGTTCGGCTCGCGTGA	hsa-miR-375|-1|0	C3orf75|54859	0.2536	6.00137	3.65452e-09	0.0332961
TTTTGTTCGTTCGGCTCGCGTGA	hsa-miR-375|-1|0	C4orf27|54969	0.2885	6.89733	1.53193e-11	0.000139573
TTTTGTTCGTTCGGCTCGCGTGA	hsa-miR-375|-1|0	C5orf41|153222	-0.290559	-6.95109	1.08184e-11	9.85659e-05
TTTTGTTCGTTCGGCTCGCGTGA	hsa-miR-375|-1|0	C6orf125|84300	0.314658	7.58828	1.49191e-13	1.35927e-06
TTTTGTTCGTTCGGCTCGCGTGA	hsa-miR-375|-1|0	C6orf129|154467	0.279481	6.66313	6.79882e-11	0.000619436
TTTTGTTCGTTCGGCTCGCGTGA	hsa-miR-375|-1|0	C6orf134|79969	0.292801	7.00972	7.38489e-12	6.72833e-05
TTTTGTTCGTTCGGCTCGCGTGA	hsa-miR-375|-1|0	C6orf70|55780	0.326738	7.91372	1.49679e-14	1.36372e-07
TTTTGTTCGTTCGGCTCGCGTGA	hsa-miR-375|-1|0	C7orf11|136647	0.255185	6.04146	2.89877e-09	0.0264105
TTTTGTTCGTTCGGCTCGCGTGA	hsa-miR-375|-1|0	C7orf26|79034	0.295985	7.09324	4.26804e-12	3.88859e-05
TTTTGTTCGTTCGGCTCGCGTGA	hsa-miR-375|-1|0	C7orf27|221927	0.288565	6.89904	1.51512e-11	0.000138041
TTTTGTTCGTTCGGCTCGCGTGA	hsa-miR-375|-1|0	C7orf30|115416	0.324174	7.8443	2.45951e-14	2.24085e-07
TTTTGTTCGTTCGGCTCGCGTGA	hsa-miR-375|-1|0	C7orf40|285958	0.307092	7.38659	5.97556e-13	5.4443e-06
TTTTGTTCGTTCGGCTCGCGTGA	hsa-miR-375|-1|0	C7orf47|221908	0.255099	6.0393	2.93528e-09	0.0267431
TTTTGTTCGTTCGGCTCGCGTGA	hsa-miR-375|-1|0	C7orf50|84310	0.276233	6.57925	1.14779e-10	0.00104575
TTTTGTTCGTTCGGCTCGCGTGA	hsa-miR-375|-1|0	C7orf59|389541	0.284635	6.79673	2.9203e-11	0.000266067
TTTTGTTCGTTCGGCTCGCGTGA	hsa-miR-375|-1|0	C9orf123|90871	0.25811	6.11563	1.88198e-09	0.0171466
TTTTGTTCGTTCGGCTCGCGTGA	hsa-miR-375|-1|0	C9orf142|286257	0.260089	6.16592	1.40071e-09	0.0127618
TTTTGTTCGTTCGGCTCGCGTGA	hsa-miR-375|-1|0	C9orf23|138716	0.280146	6.68032	6.10295e-11	0.000556035
TTTTGTTCGTTCGGCTCGCGTGA	hsa-miR-375|-1|0	C9orf37|85026	0.321818	7.78066	3.86642e-14	3.52267e-07
TTTTGTTCGTTCGGCTCGCGTGA	hsa-miR-375|-1|0	C9orf69|90120	0.254499	6.02411	3.20499e-09	0.0292004
TTTTGTTCGTTCGGCTCGCGTGA	hsa-miR-375|-1|0	C9orf7|11094	0.294493	7.05408	5.5227e-12	5.03169e-05
TTTTGTTCGTTCGGCTCGCGTGA	hsa-miR-375|-1|0	CAPN10|11132	0.291867	6.98528	8.66165e-12	7.89157e-05
TTTTGTTCGTTCGGCTCGCGTGA	hsa-miR-375|-1|0	CBL|867	-0.284654	-6.79722	2.91119e-11	0.000265237
TTTTGTTCGTTCGGCTCGCGTGA	hsa-miR-375|-1|0	CBX5|23468	-0.252745	-5.97974	4.13893e-09	0.0377095
TTTTGTTCGTTCGGCTCGCGTGA	hsa-miR-375|-1|0	CCDC124|115098	0.27751	6.6122	9.34976e-11	0.00085185
TTTTGTTCGTTCGGCTCGCGTGA	hsa-miR-375|-1|0	CCDC12|151903	0.263246	6.24629	8.70126e-10	0.00792766
TTTTGTTCGTTCGGCTCGCGTGA	hsa-miR-375|-1|0	CCDC130|81576	0.292982	7.01447	7.15916e-12	6.52266e-05
TTTTGTTCGTTCGGCTCGCGTGA	hsa-miR-375|-1|0	CCDC159|126075	0.367765	9.05296	2.73266e-18	2.4897e-11
TTTTGTTCGTTCGGCTCGCGTGA	hsa-miR-375|-1|0	CCDC22|28952	0.303462	7.29036	1.14672e-12	1.04477e-05
TTTTGTTCGTTCGGCTCGCGTGA	hsa-miR-375|-1|0	CCDC24|149473	0.31537	7.60736	1.30643e-13	1.19028e-06
TTTTGTTCGTTCGGCTCGCGTGA	hsa-miR-375|-1|0	CCDC94|55702	0.254979	6.03624	2.98776e-09	0.0272213
TTTTGTTCGTTCGGCTCGCGTGA	hsa-miR-375|-1|0	CCS|9973	0.277193	6.60402	9.83884e-11	0.000896411
TTTTGTTCGTTCGGCTCGCGTGA	hsa-miR-375|-1|0	CD2BP2|10421	0.255757	6.05595	2.66509e-09	0.0242814
TTTTGTTCGTTCGGCTCGCGTGA	hsa-miR-375|-1|0	CDC42EP2|10435	0.256897	6.08487	2.25239e-09	0.0205214
TTTTGTTCGTTCGGCTCGCGTGA	hsa-miR-375|-1|0	CDK10|8558	0.273075	6.49793	1.89729e-10	0.0017286
TTTTGTTCGTTCGGCTCGCGTGA	hsa-miR-375|-1|0	CDK3|1018	0.26868	6.38514	3.77772e-10	0.00344186
TTTTGTTCGTTCGGCTCGCGTGA	hsa-miR-375|-1|0	CDK5RAP1|51654	0.315046	7.59869	1.38771e-13	1.26433e-06
TTTTGTTCGTTCGGCTCGCGTGA	hsa-miR-375|-1|0	CDK5RAP3|80279	0.303443	7.28984	1.15074e-12	1.04844e-05
TTTTGTTCGTTCGGCTCGCGTGA	hsa-miR-375|-1|0	CDK5|1020	0.269183	6.39803	3.49352e-10	0.00318292
TTTTGTTCGTTCGGCTCGCGTGA	hsa-miR-375|-1|0	CDKN2AIPNL|91368	0.27558	6.56243	1.27406e-10	0.00116079
TTTTGTTCGTTCGGCTCGCGTGA	hsa-miR-375|-1|0	CECR5|27440	0.289571	6.92529	1.27874e-11	0.000116505
TTTTGTTCGTTCGGCTCGCGTGA	hsa-miR-375|-1|0	CEMP1|752014	0.296103	7.09634	4.18165e-12	3.80988e-05
TTTTGTTCGTTCGGCTCGCGTGA	hsa-miR-375|-1|0	CENPT|80152	0.259842	6.15964	1.45349e-09	0.0132427
TTTTGTTCGTTCGGCTCGCGTGA	hsa-miR-375|-1|0	CEP350|9857	-0.264042	-6.2666	7.70877e-10	0.00702341
TTTTGTTCGTTCGGCTCGCGTGA	hsa-miR-375|-1|0	CHCHD1|118487	0.317652	7.66856	8.51908e-14	7.76168e-07
TTTTGTTCGTTCGGCTCGCGTGA	hsa-miR-375|-1|0	CHCHD2|51142	0.275668	6.56469	1.25633e-10	0.00114464
TTTTGTTCGTTCGGCTCGCGTGA	hsa-miR-375|-1|0	CHCHD5|84269	0.255736	6.05544	2.67299e-09	0.0243535
TTTTGTTCGTTCGGCTCGCGTGA	hsa-miR-375|-1|0	CHD9|80205	-0.285879	-6.82907	2.37527e-11	0.000216409
TTTTGTTCGTTCGGCTCGCGTGA	hsa-miR-375|-1|0	CHMP2A|27243	0.258407	6.12318	1.80058e-09	0.016405
TTTTGTTCGTTCGGCTCGCGTGA	hsa-miR-375|-1|0	CHMP6|79643	0.281691	6.72033	4.74261e-11	0.000432096
TTTTGTTCGTTCGGCTCGCGTGA	hsa-miR-375|-1|0	CHTF18|63922	0.259291	6.14562	1.57844e-09	0.0143811
TTTTGTTCGTTCGGCTCGCGTGA	hsa-miR-375|-1|0	CIB1|10519	0.253561	6.00037	3.67564e-09	0.0334886
TTTTGTTCGTTCGGCTCGCGTGA	hsa-miR-375|-1|0	CIRBP|1153	0.28954	6.92447	1.28554e-11	0.000117125
TTTTGTTCGTTCGGCTCGCGTGA	hsa-miR-375|-1|0	CLASP1|23332	-0.290522	-6.95012	1.08867e-11	9.91884e-05
TTTTGTTCGTTCGGCTCGCGTGA	hsa-miR-375|-1|0	CLIC1|1192	0.264747	6.28457	6.9236e-10	0.00630805
TTTTGTTCGTTCGGCTCGCGTGA	hsa-miR-375|-1|0	CLOCK|9575	-0.288086	-6.88656	1.64207e-11	0.000149608
TTTTGTTCGTTCGGCTCGCGTGA	hsa-miR-375|-1|0	CLPP|8192	0.271662	6.46163	2.37059e-10	0.00215983
TTTTGTTCGTTCGGCTCGCGTGA	hsa-miR-375|-1|0	CLTA|1211	0.263263	6.24673	8.67849e-10	0.00790692
TTTTGTTCGTTCGGCTCGCGTGA	hsa-miR-375|-1|0	CNOT1|23019	-0.260836	-6.1849	1.25232e-09	0.0114098
TTTTGTTCGTTCGGCTCGCGTGA	hsa-miR-375|-1|0	CNPY2|10330	0.287569	6.87306	1.79116e-11	0.000163191
TTTTGTTCGTTCGGCTCGCGTGA	hsa-miR-375|-1|0	COMMD1|150684	0.301953	7.25044	1.49982e-12	1.36647e-05
TTTTGTTCGTTCGGCTCGCGTGA	hsa-miR-375|-1|0	COMMD3|23412	0.322688	7.80414	3.27316e-14	2.98215e-07
TTTTGTTCGTTCGGCTCGCGTGA	hsa-miR-375|-1|0	COMMD4|54939	0.262945	6.23863	9.10717e-10	0.00829748
TTTTGTTCGTTCGGCTCGCGTGA	hsa-miR-375|-1|0	COMMD5|28991	0.252224	5.96658	4.46374e-09	0.0406689
TTTTGTTCGTTCGGCTCGCGTGA	hsa-miR-375|-1|0	COMMD7|149951	0.274825	6.54298	1.4371e-10	0.00130933
TTTTGTTCGTTCGGCTCGCGTGA	hsa-miR-375|-1|0	COPE|11316	0.289572	6.92532	1.27849e-11	0.000116482
TTTTGTTCGTTCGGCTCGCGTGA	hsa-miR-375|-1|0	COQ4|51117	0.304457	7.31668	9.60107e-13	8.74747e-06
TTTTGTTCGTTCGGCTCGCGTGA	hsa-miR-375|-1|0	COX5B|1329	0.271469	6.45669	2.44335e-10	0.00222612
TTTTGTTCGTTCGGCTCGCGTGA	hsa-miR-375|-1|0	COX7A2|1347	0.265226	6.29682	6.43379e-10	0.00586178
TTTTGTTCGTTCGGCTCGCGTGA	hsa-miR-375|-1|0	COX7B|1349	0.271134	6.44808	2.57542e-10	0.00234645
TTTTGTTCGTTCGGCTCGCGTGA	hsa-miR-375|-1|0	COX8A|1351	0.280402	6.68696	5.85328e-11	0.000533289
TTTTGTTCGTTCGGCTCGCGTGA	hsa-miR-375|-1|0	CPSF3L|54973	0.269627	6.40941	3.26009e-10	0.00297024
TTTTGTTCGTTCGGCTCGCGTGA	hsa-miR-375|-1|0	CPT1B|1375	0.30205	7.25302	1.47407e-12	1.34302e-05
TTTTGTTCGTTCGGCTCGCGTGA	hsa-miR-375|-1|0	CREBBP|1387	-0.259961	-6.16266	1.42787e-09	0.0130093
TTTTGTTCGTTCGGCTCGCGTGA	hsa-miR-375|-1|0	CRELD2|79174	0.256824	6.083	2.27708e-09	0.0207463
TTTTGTTCGTTCGGCTCGCGTGA	hsa-miR-375|-1|0	CRIM1|51232	-0.264086	-6.26772	7.65739e-10	0.0069766
TTTTGTTCGTTCGGCTCGCGTGA	hsa-miR-375|-1|0	CRKL|1399	-0.252595	-5.97595	4.23003e-09	0.0385396
TTTTGTTCGTTCGGCTCGCGTGA	hsa-miR-375|-1|0	CRYBG3|131544	-0.274512	-6.53491	1.51059e-10	0.00137629
TTTTGTTCGTTCGGCTCGCGTGA	hsa-miR-375|-1|0	CSNK1G1|53944	-0.253298	-5.99372	3.81916e-09	0.0347961
TTTTGTTCGTTCGGCTCGCGTGA	hsa-miR-375|-1|0	CTDSPL2|51496	-0.259971	-6.16292	1.42569e-09	0.0129894
TTTTGTTCGTTCGGCTCGCGTGA	hsa-miR-375|-1|0	CUEDC2|79004	0.290066	6.93821	1.1761e-11	0.000107153
TTTTGTTCGTTCGGCTCGCGTGA	hsa-miR-375|-1|0	CUTA|51596	0.292475	7.0012	7.80745e-12	7.11332e-05
TTTTGTTCGTTCGGCTCGCGTGA	hsa-miR-375|-1|0	CXXC1|30827	0.258221	6.11845	1.85116e-09	0.0168658
TTTTGTTCGTTCGGCTCGCGTGA	hsa-miR-375|-1|0	CXorf40A|91966	0.27146	6.45645	2.44694e-10	0.00222939
TTTTGTTCGTTCGGCTCGCGTGA	hsa-miR-375|-1|0	CYHR1|50626	0.27854	6.63879	7.91894e-11	0.000721489
TTTTGTTCGTTCGGCTCGCGTGA	hsa-miR-375|-1|0	D2HGDH|728294	0.259434	6.14926	1.54503e-09	0.0140766
TTTTGTTCGTTCGGCTCGCGTGA	hsa-miR-375|-1|0	DAAM1|23002	-0.262428	-6.22544	9.84992e-10	0.0089742
TTTTGTTCGTTCGGCTCGCGTGA	hsa-miR-375|-1|0	DAZAP1|26528	0.282594	6.74375	4.08945e-11	0.000372587
TTTTGTTCGTTCGGCTCGCGTGA	hsa-miR-375|-1|0	DCUN1D5|84259	0.255786	6.0567	2.65351e-09	0.0241759
TTTTGTTCGTTCGGCTCGCGTGA	hsa-miR-375|-1|0	DDAH2|23564	0.291378	6.9725	9.41324e-12	8.57634e-05
TTTTGTTCGTTCGGCTCGCGTGA	hsa-miR-375|-1|0	DDT|1652	0.255959	6.06107	2.587e-09	0.02357
TTTTGTTCGTTCGGCTCGCGTGA	hsa-miR-375|-1|0	DDX49|54555	0.281835	6.72406	4.63212e-11	0.000422029
TTTTGTTCGTTCGGCTCGCGTGA	hsa-miR-375|-1|0	DDX56|54606	0.264156	6.26949	7.57687e-10	0.00690323
TTTTGTTCGTTCGGCTCGCGTGA	hsa-miR-375|-1|0	DENND4A|10260	-0.265944	-6.31516	5.76322e-10	0.00525083
TTTTGTTCGTTCGGCTCGCGTGA	hsa-miR-375|-1|0	DGCR6L|85359	0.274138	6.52528	1.60313e-10	0.0014606
TTTTGTTCGTTCGGCTCGCGTGA	hsa-miR-375|-1|0	DGCR6|8214	0.260371	6.17308	1.34282e-09	0.0122343
TTTTGTTCGTTCGGCTCGCGTGA	hsa-miR-375|-1|0	DGUOK|1716	0.28542	6.81715	2.56342e-11	0.000233551
TTTTGTTCGTTCGGCTCGCGTGA	hsa-miR-375|-1|0	DMAP1|55929	0.309912	7.46159	3.57892e-13	3.26073e-06
TTTTGTTCGTTCGGCTCGCGTGA	hsa-miR-375|-1|0	DNAJB2|3300	0.261975	6.2139	1.05481e-09	0.00961031
TTTTGTTCGTTCGGCTCGCGTGA	hsa-miR-375|-1|0	DNAJC17|55192	0.30755	7.39875	5.5005e-13	5.01147e-06
TTTTGTTCGTTCGGCTCGCGTGA	hsa-miR-375|-1|0	DNAJC30|84277	0.275001	6.5475	1.39747e-10	0.00127323
TTTTGTTCGTTCGGCTCGCGTGA	hsa-miR-375|-1|0	DNAJC4|3338	0.255094	6.03917	2.93749e-09	0.0267632
TTTTGTTCGTTCGGCTCGCGTGA	hsa-miR-375|-1|0	DOCK5|80005	-0.258647	-6.12927	1.73744e-09	0.0158297
TTTTGTTCGTTCGGCTCGCGTGA	hsa-miR-375|-1|0	DOCK9|23348	-0.270143	-6.42265	3.00768e-10	0.00274028
TTTTGTTCGTTCGGCTCGCGTGA	hsa-miR-375|-1|0	DOHH|83475	0.279727	6.66949	6.53273e-11	0.000595193
TTTTGTTCGTTCGGCTCGCGTGA	hsa-miR-375|-1|0	DPCD|25911	0.270579	6.43383	2.80953e-10	0.00255975
TTTTGTTCGTTCGGCTCGCGTGA	hsa-miR-375|-1|0	DPM2|8818	0.254721	6.02971	3.10285e-09	0.0282699
TTTTGTTCGTTCGGCTCGCGTGA	hsa-miR-375|-1|0	DPP8|54878	-0.268869	-6.38999	3.66823e-10	0.0033421
TTTTGTTCGTTCGGCTCGCGTGA	hsa-miR-375|-1|0	DTNBP1|84062	0.292882	7.01187	7.28186e-12	6.63446e-05
TTTTGTTCGTTCGGCTCGCGTGA	hsa-miR-375|-1|0	DTYMK|1841	0.28946	6.92239	1.30296e-11	0.000118712
TTTTGTTCGTTCGGCTCGCGTGA	hsa-miR-375|-1|0	DUT|1854	0.290042	6.93759	1.18083e-11	0.000107585
TTTTGTTCGTTCGGCTCGCGTGA	hsa-miR-375|-1|0	DYNC1H1|1778	-0.260767	-6.18317	1.26519e-09	0.011527
TTTTGTTCGTTCGGCTCGCGTGA	hsa-miR-375|-1|0	E4F1|1877	0.254081	6.01352	3.40718e-09	0.0310426
TTTTGTTCGTTCGGCTCGCGTGA	hsa-miR-375|-1|0	EBNA1BP2|10969	0.256065	6.06377	2.54673e-09	0.0232031
TTTTGTTCGTTCGGCTCGCGTGA	hsa-miR-375|-1|0	ECHDC2|55268	0.29376	7.03487	6.26435e-12	5.70741e-05
TTTTGTTCGTTCGGCTCGCGTGA	hsa-miR-375|-1|0	ECSIT|51295	0.251707	5.95351	4.81091e-09	0.0438318
TTTTGTTCGTTCGGCTCGCGTGA	hsa-miR-375|-1|0	EDF1|8721	0.268481	6.38006	3.89584e-10	0.00354948
TTTTGTTCGTTCGGCTCGCGTGA	hsa-miR-375|-1|0	EEF1G|1937	0.263711	6.25814	8.10795e-10	0.0073871
TTTTGTTCGTTCGGCTCGCGTGA	hsa-miR-375|-1|0	EEFSEC|60678	0.270556	6.43325	2.81949e-10	0.00256882
TTTTGTTCGTTCGGCTCGCGTGA	hsa-miR-375|-1|0	EFNA4|1945	0.28686	6.8546	2.01674e-11	0.000183744
TTTTGTTCGTTCGGCTCGCGTGA	hsa-miR-375|-1|0	EGFR|1956	-0.296606	-7.10956	3.83213e-12	3.49143e-05
TTTTGTTCGTTCGGCTCGCGTGA	hsa-miR-375|-1|0	EIF2B3|8891	0.278777	6.64492	7.62087e-11	0.000694333
TTTTGTTCGTTCGGCTCGCGTGA	hsa-miR-375|-1|0	EIF2B4|8890	0.280734	6.69555	5.54512e-11	0.000505212
TTTTGTTCGTTCGGCTCGCGTGA	hsa-miR-375|-1|0	EIF2C4|192670	-0.269759	-6.41281	3.19336e-10	0.00290945
TTTTGTTCGTTCGGCTCGCGTGA	hsa-miR-375|-1|0	EIF3K|27335	0.256999	6.08744	2.2189e-09	0.0202162
TTTTGTTCGTTCGGCTCGCGTGA	hsa-miR-375|-1|0	ELF1|1997	-0.29729	-7.12753	3.4027e-12	3.10018e-05
TTTTGTTCGTTCGGCTCGCGTGA	hsa-miR-375|-1|0	ELMOD3|84173	0.315025	7.59813	1.39313e-13	1.26927e-06
TTTTGTTCGTTCGGCTCGCGTGA	hsa-miR-375|-1|0	EMG1|10436	0.259674	6.15535	1.49066e-09	0.0135813
TTTTGTTCGTTCGGCTCGCGTGA	hsa-miR-375|-1|0	ENAH|55740	-0.254422	-6.02216	3.24131e-09	0.0295314
TTTTGTTCGTTCGGCTCGCGTGA	hsa-miR-375|-1|0	ENTPD6|955	0.273286	6.50337	1.83485e-10	0.00167172
TTTTGTTCGTTCGGCTCGCGTGA	hsa-miR-375|-1|0	EP300|2033	-0.280618	-6.69255	5.65089e-11	0.000514849
TTTTGTTCGTTCGGCTCGCGTGA	hsa-miR-375|-1|0	ERC1|23085	-0.299204	-7.17792	2.43522e-12	2.21871e-05
TTTTGTTCGTTCGGCTCGCGTGA	hsa-miR-375|-1|0	ERCC1|2067	0.26755	6.35623	4.49997e-10	0.00409989
TTTTGTTCGTTCGGCTCGCGTGA	hsa-miR-375|-1|0	ERI3|79033	0.287493	6.8711	1.81388e-11	0.000165262
TTTTGTTCGTTCGGCTCGCGTGA	hsa-miR-375|-1|0	EWSR1|2130	0.279872	6.67324	6.38066e-11	0.000581337
TTTTGTTCGTTCGGCTCGCGTGA	hsa-miR-375|-1|0	EXD2|55218	-0.266947	-6.3408	4.93909e-10	0.00449997
TTTTGTTCGTTCGGCTCGCGTGA	hsa-miR-375|-1|0	EXD3|54932	0.327324	7.92962	1.33523e-14	1.21652e-07
TTTTGTTCGTTCGGCTCGCGTGA	hsa-miR-375|-1|0	EXOSC4|54512	0.27603	6.57403	1.18561e-10	0.0010802
TTTTGTTCGTTCGGCTCGCGTGA	hsa-miR-375|-1|0	EXOSC7|23016	0.255033	6.03762	2.96398e-09	0.0270046
TTTTGTTCGTTCGGCTCGCGTGA	hsa-miR-375|-1|0	EXOSC9|5393	0.273453	6.50765	1.78714e-10	0.00162825
TTTTGTTCGTTCGGCTCGCGTGA	hsa-miR-375|-1|0	FAAH|2166	0.269776	6.41323	3.18521e-10	0.00290202
TTTTGTTCGTTCGGCTCGCGTGA	hsa-miR-375|-1|0	FAHD2A|51011	0.283211	6.75975	3.69485e-11	0.000336636
TTTTGTTCGTTCGGCTCGCGTGA	hsa-miR-375|-1|0	FAM100B|283991	0.25731	6.09534	2.11895e-09	0.0193056
TTTTGTTCGTTCGGCTCGCGTGA	hsa-miR-375|-1|0	FAM108A1|81926	0.256439	6.07324	2.41025e-09	0.0219596
TTTTGTTCGTTCGGCTCGCGTGA	hsa-miR-375|-1|0	FAM109A|144717	0.283203	6.75955	3.69955e-11	0.000337063
TTTTGTTCGTTCGGCTCGCGTGA	hsa-miR-375|-1|0	FAM110A|83541	0.287262	6.86507	1.88558e-11	0.000171794
TTTTGTTCGTTCGGCTCGCGTGA	hsa-miR-375|-1|0	FAM113A|64773	0.319684	7.72318	5.80367e-14	5.28769e-07
TTTTGTTCGTTCGGCTCGCGTGA	hsa-miR-375|-1|0	FAM115A|9747	-0.253629	-6.00209	3.63939e-09	0.0331582
TTTTGTTCGTTCGGCTCGCGTGA	hsa-miR-375|-1|0	FAM122A|116224	-0.262426	-6.22539	9.85285e-10	0.00897686
TTTTGTTCGTTCGGCTCGCGTGA	hsa-miR-375|-1|0	FAM128B|80097	0.25236	5.97002	4.37651e-09	0.0398741
TTTTGTTCGTTCGGCTCGCGTGA	hsa-miR-375|-1|0	FAM158A|51016	0.282415	6.73912	4.21115e-11	0.000383675
TTTTGTTCGTTCGGCTCGCGTGA	hsa-miR-375|-1|0	FAM190B|54462	-0.266503	-6.32945	5.2886e-10	0.00481841
TTTTGTTCGTTCGGCTCGCGTGA	hsa-miR-375|-1|0	FAM195A|84331	0.261987	6.2142	1.05294e-09	0.00959323
TTTTGTTCGTTCGGCTCGCGTGA	hsa-miR-375|-1|0	FAM195B|348262	0.256063	6.06371	2.54762e-09	0.0232112
TTTTGTTCGTTCGGCTCGCGTGA	hsa-miR-375|-1|0	FAM3A|60343	0.292143	6.99251	8.2629e-12	7.52827e-05
TTTTGTTCGTTCGGCTCGCGTGA	hsa-miR-375|-1|0	FAM50A|9130	0.28884	6.90622	1.4465e-11	0.00013179
TTTTGTTCGTTCGGCTCGCGTGA	hsa-miR-375|-1|0	FAM58A|92002	0.258041	6.11389	1.90124e-09	0.0173221
TTTTGTTCGTTCGGCTCGCGTGA	hsa-miR-375|-1|0	FAM63B|54629	-0.263905	-6.26311	7.87106e-10	0.00717127
TTTTGTTCGTTCGGCTCGCGTGA	hsa-miR-375|-1|0	FAM86A|196483	0.256122	6.0652	2.52564e-09	0.023011
TTTTGTTCGTTCGGCTCGCGTGA	hsa-miR-375|-1|0	FASTK|10922	0.338533	8.23564	1.43321e-15	1.30579e-08
TTTTGTTCGTTCGGCTCGCGTGA	hsa-miR-375|-1|0	FBXL15|79176	0.304918	7.3289	8.83959e-13	8.05369e-06
TTTTGTTCGTTCGGCTCGCGTGA	hsa-miR-375|-1|0	FBXL8|55336	0.309249	7.44393	4.03953e-13	3.68039e-06
TTTTGTTCGTTCGGCTCGCGTGA	hsa-miR-375|-1|0	FBXW9|84261	0.283899	6.7776	3.29865e-11	0.000300538
TTTTGTTCGTTCGGCTCGCGTGA	hsa-miR-375|-1|0	FDX1L|112812	0.292891	7.01208	7.27188e-12	6.62536e-05
TTTTGTTCGTTCGGCTCGCGTGA	hsa-miR-375|-1|0	FEM1B|10116	-0.28362	-6.77037	3.45384e-11	0.000314677
TTTTGTTCGTTCGGCTCGCGTGA	hsa-miR-375|-1|0	FIS1|51024	0.277058	6.60053	1.00551e-10	0.000916111
TTTTGTTCGTTCGGCTCGCGTGA	hsa-miR-375|-1|0	FKBP3|2287	0.300074	7.20085	2.09007e-12	1.90425e-05
TTTTGTTCGTTCGGCTCGCGTGA	hsa-miR-375|-1|0	FLAD1|80308	0.267287	6.3495	4.68659e-10	0.00426992
TTTTGTTCGTTCGGCTCGCGTGA	hsa-miR-375|-1|0	FLJ10038|55056	0.260049	6.1649	1.40916e-09	0.0128387
TTTTGTTCGTTCGGCTCGCGTGA	hsa-miR-375|-1|0	FLYWCH2|114984	0.259504	6.15103	1.52903e-09	0.0139309
TTTTGTTCGTTCGGCTCGCGTGA	hsa-miR-375|-1|0	FNDC3A|22862	-0.264718	-6.28385	6.9535e-10	0.00633529
TTTTGTTCGTTCGGCTCGCGTGA	hsa-miR-375|-1|0	FOXN3|1112	-0.278574	-6.63969	7.87447e-11	0.000717438
TTTTGTTCGTTCGGCTCGCGTGA	hsa-miR-375|-1|0	FPGS|2356	0.269317	6.40146	3.42149e-10	0.0031173
TTTTGTTCGTTCGGCTCGCGTGA	hsa-miR-375|-1|0	FYCO1|79443	-0.279626	-6.66689	6.64025e-11	0.000604989
TTTTGTTCGTTCGGCTCGCGTGA	hsa-miR-375|-1|0	GADD45GIP1|90480	0.253573	6.00067	3.6693e-09	0.0334307
TTTTGTTCGTTCGGCTCGCGTGA	hsa-miR-375|-1|0	GALNT4|8693	-0.263964	-6.2646	7.80137e-10	0.00710778
TTTTGTTCGTTCGGCTCGCGTGA	hsa-miR-375|-1|0	GALT|2592	0.293394	7.02526	6.67127e-12	6.07815e-05
TTTTGTTCGTTCGGCTCGCGTGA	hsa-miR-375|-1|0	GAR1|54433	0.308274	7.41799	4.82375e-13	4.39489e-06
TTTTGTTCGTTCGGCTCGCGTGA	hsa-miR-375|-1|0	GEMIN7|79760	0.276802	6.59392	1.04774e-10	0.000954592
TTTTGTTCGTTCGGCTCGCGTGA	hsa-miR-375|-1|0	GET4|51608	0.295352	7.07662	4.76201e-12	4.33863e-05
TTTTGTTCGTTCGGCTCGCGTGA	hsa-miR-375|-1|0	GFER|2671	0.267942	6.36626	4.23527e-10	0.00385873
TTTTGTTCGTTCGGCTCGCGTGA	hsa-miR-375|-1|0	GGA1|26088	0.293401	7.02545	6.66298e-12	6.0706e-05
TTTTGTTCGTTCGGCTCGCGTGA	hsa-miR-375|-1|0	GLI4|2738	0.266339	6.32526	5.42365e-10	0.00494145
TTTTGTTCGTTCGGCTCGCGTGA	hsa-miR-375|-1|0	GLRX3|10539	0.263985	6.26513	7.77673e-10	0.00708532
TTTTGTTCGTTCGGCTCGCGTGA	hsa-miR-375|-1|0	GMPPA|29926	0.278876	6.64749	7.49921e-11	0.000683248
TTTTGTTCGTTCGGCTCGCGTGA	hsa-miR-375|-1|0	GNA11|2767	-0.26163	-6.20512	1.11115e-09	0.0101236
TTTTGTTCGTTCGGCTCGCGTGA	hsa-miR-375|-1|0	GNA13|10672	-0.261469	-6.20103	1.13839e-09	0.0103718
TTTTGTTCGTTCGGCTCGCGTGA	hsa-miR-375|-1|0	GNB2|2783	0.255284	6.04397	2.85691e-09	0.0260291
TTTTGTTCGTTCGGCTCGCGTGA	hsa-miR-375|-1|0	GNG12|55970	-0.27296	-6.49498	1.93201e-10	0.00176024
TTTTGTTCGTTCGGCTCGCGTGA	hsa-miR-375|-1|0	GPAA1|8733	0.263271	6.24692	8.66868e-10	0.00789797
TTTTGTTCGTTCGGCTCGCGTGA	hsa-miR-375|-1|0	GPATCH3|63906	0.276933	6.59732	1.02581e-10	0.000934604
TTTTGTTCGTTCGGCTCGCGTGA	hsa-miR-375|-1|0	GPR137|56834	0.276688	6.591	1.06695e-10	0.000972092
TTTTGTTCGTTCGGCTCGCGTGA	hsa-miR-375|-1|0	GPX4|2879	0.270306	6.42683	2.93205e-10	0.00267137
TTTTGTTCGTTCGGCTCGCGTGA	hsa-miR-375|-1|0	GSTZ1|2954	0.272042	6.47139	2.23302e-10	0.00203449
TTTTGTTCGTTCGGCTCGCGTGA	hsa-miR-375|-1|0	GTF2A2|2958	0.259627	6.15416	1.50114e-09	0.0136768
TTTTGTTCGTTCGGCTCGCGTGA	hsa-miR-375|-1|0	GTF2H4|2968	0.259494	6.15079	1.53119e-09	0.0139506
TTTTGTTCGTTCGGCTCGCGTGA	hsa-miR-375|-1|0	GTF2I|2969	-0.270717	-6.43738	2.74933e-10	0.0025049
TTTTGTTCGTTCGGCTCGCGTGA	hsa-miR-375|-1|0	GTF3C5|9328	0.290037	6.93746	1.18183e-11	0.000107676
TTTTGTTCGTTCGGCTCGCGTGA	hsa-miR-375|-1|0	GUK1|2987	0.255654	6.05335	2.70562e-09	0.0246507
TTTTGTTCGTTCGGCTCGCGTGA	hsa-miR-375|-1|0	H1FX|8971	0.271672	6.46189	2.36682e-10	0.00215639
TTTTGTTCGTTCGGCTCGCGTGA	hsa-miR-375|-1|0	HAGH|3029	0.260886	6.18618	1.24289e-09	0.0113239
TTTTGTTCGTTCGGCTCGCGTGA	hsa-miR-375|-1|0	HBXIP|10542	0.296699	7.11199	3.77109e-12	3.43581e-05
TTTTGTTCGTTCGGCTCGCGTGA	hsa-miR-375|-1|0	HDAC3|8841	0.2519	5.9584	4.67804e-09	0.0426213
TTTTGTTCGTTCGGCTCGCGTGA	hsa-miR-375|-1|0	HDDC3|374659	0.274073	6.52361	1.61973e-10	0.00147572
TTTTGTTCGTTCGGCTCGCGTGA	hsa-miR-375|-1|0	HDGFRP2|84717	0.254234	6.01741	3.3315e-09	0.0303531
TTTTGTTCGTTCGGCTCGCGTGA	hsa-miR-375|-1|0	HDHD3|81932	0.266612	6.33223	5.20082e-10	0.00473843
TTTTGTTCGTTCGGCTCGCGTGA	hsa-miR-375|-1|0	HEBP2|23593	0.256703	6.07994	2.31804e-09	0.0211195
TTTTGTTCGTTCGGCTCGCGTGA	hsa-miR-375|-1|0	HELZ|9931	-0.289762	-6.93027	1.23817e-11	0.000112809
TTTTGTTCGTTCGGCTCGCGTGA	hsa-miR-375|-1|0	HEMK1|51409	0.29825	7.15279	2.87803e-12	2.62215e-05
TTTTGTTCGTTCGGCTCGCGTGA	hsa-miR-375|-1|0	HERC1|8925	-0.266957	-6.34104	4.93195e-10	0.00449347
TTTTGTTCGTTCGGCTCGCGTGA	hsa-miR-375|-1|0	HEXDC|284004	0.300053	7.20029	2.09789e-12	1.91138e-05
TTTTGTTCGTTCGGCTCGCGTGA	hsa-miR-375|-1|0	HIF1A|3091	-0.253187	-5.9909	3.88166e-09	0.0353655
TTTTGTTCGTTCGGCTCGCGTGA	hsa-miR-375|-1|0	HINT1|3094	0.265487	6.30347	6.18226e-10	0.00563261
TTTTGTTCGTTCGGCTCGCGTGA	hsa-miR-375|-1|0	HINT2|84681	0.263715	6.25825	8.10263e-10	0.00738226
TTTTGTTCGTTCGGCTCGCGTGA	hsa-miR-375|-1|0	HIPK1|204851	-0.286821	-6.8536	2.02972e-11	0.000184927
TTTTGTTCGTTCGGCTCGCGTGA	hsa-miR-375|-1|0	HIPK3|10114	-0.300084	-7.20112	2.0863e-12	1.90082e-05
TTTTGTTCGTTCGGCTCGCGTGA	hsa-miR-375|-1|0	HMOX2|3163	0.271322	6.4529	2.50065e-10	0.00227832
TTTTGTTCGTTCGGCTCGCGTGA	hsa-miR-375|-1|0	HOMER3|9454	0.295808	7.08858	4.40122e-12	4.00992e-05
TTTTGTTCGTTCGGCTCGCGTGA	hsa-miR-375|-1|0	HOOK2|29911	0.274844	6.54347	1.43275e-10	0.00130537
TTTTGTTCGTTCGGCTCGCGTGA	hsa-miR-375|-1|0	HOXA11AS|221883	0.268042	6.36882	4.17019e-10	0.00379943
TTTTGTTCGTTCGGCTCGCGTGA	hsa-miR-375|-1|0	HSCB|150274	0.278805	6.64565	7.58612e-11	0.000691166
TTTTGTTCGTTCGGCTCGCGTGA	hsa-miR-375|-1|0	HSD17B10|3028	0.260925	6.18719	1.23549e-09	0.0112565
TTTTGTTCGTTCGGCTCGCGTGA	hsa-miR-375|-1|0	HSF4|3299	0.274049	6.523	1.62584e-10	0.00148129
TTTTGTTCGTTCGGCTCGCGTGA	hsa-miR-375|-1|0	HSPB11|51668	0.260634	6.17977	1.29084e-09	0.0117608
TTTTGTTCGTTCGGCTCGCGTGA	hsa-miR-375|-1|0	HSPBP1|23640	0.280587	6.69174	5.67979e-11	0.000517482
TTTTGTTCGTTCGGCTCGCGTGA	hsa-miR-375|-1|0	HUWE1|10075	-0.29737	-7.12965	3.35527e-12	3.05697e-05
TTTTGTTCGTTCGGCTCGCGTGA	hsa-miR-375|-1|0	ICT1|3396	0.265763	6.31052	5.92611e-10	0.00539924
TTTTGTTCGTTCGGCTCGCGTGA	hsa-miR-375|-1|0	IDE|3416	-0.273759	-6.51554	1.70236e-10	0.00155101
TTTTGTTCGTTCGGCTCGCGTGA	hsa-miR-375|-1|0	IDH3B|3420	0.272209	6.47568	2.17506e-10	0.00198168
TTTTGTTCGTTCGGCTCGCGTGA	hsa-miR-375|-1|0	IDUA|3425	0.267604	6.3576	4.46288e-10	0.0040661
TTTTGTTCGTTCGGCTCGCGTGA	hsa-miR-375|-1|0	IFT20|90410	0.300094	7.20137	2.08283e-12	1.89765e-05
TTTTGTTCGTTCGGCTCGCGTGA	hsa-miR-375|-1|0	IFT27|11020	0.321372	7.76865	4.20966e-14	3.8354e-07
TTTTGTTCGTTCGGCTCGCGTGA	hsa-miR-375|-1|0	IGSF8|93185	0.260976	6.18848	1.22611e-09	0.011171
TTTTGTTCGTTCGGCTCGCGTGA	hsa-miR-375|-1|0	IL6ST|3572	-0.294091	-7.04354	5.91823e-12	5.39206e-05
TTTTGTTCGTTCGGCTCGCGTGA	hsa-miR-375|-1|0	ILKAP|80895	0.315917	7.62202	1.17953e-13	1.07466e-06
TTTTGTTCGTTCGGCTCGCGTGA	hsa-miR-375|-1|0	ING4|51147	0.309199	7.4426	4.07649e-13	3.71406e-06
TTTTGTTCGTTCGGCTCGCGTGA	hsa-miR-375|-1|0	INO80B|83444	0.267566	6.35663	4.48911e-10	0.00409
TTTTGTTCGTTCGGCTCGCGTGA	hsa-miR-375|-1|0	INO80E|283899	0.307893	7.40787	5.1688e-13	4.70926e-06
TTTTGTTCGTTCGGCTCGCGTGA	hsa-miR-375|-1|0	IQGAP1|8826	-0.308183	-7.41558	4.90381e-13	4.46783e-06
TTTTGTTCGTTCGGCTCGCGTGA	hsa-miR-375|-1|0	ISOC2|79763	0.285114	6.80919	2.69713e-11	0.000245734
TTTTGTTCGTTCGGCTCGCGTGA	hsa-miR-375|-1|0	ITCH|83737	-0.255955	-6.06096	2.58866e-09	0.0235851
TTTTGTTCGTTCGGCTCGCGTGA	hsa-miR-375|-1|0	ITPA|3704	0.281609	6.71823	4.80594e-11	0.000437866
TTTTGTTCGTTCGGCTCGCGTGA	hsa-miR-375|-1|0	JAK1|3716	-0.306848	-7.38009	6.24584e-13	5.69054e-06
TTTTGTTCGTTCGGCTCGCGTGA	hsa-miR-375|-1|0	JMJD4|65094	0.31238	7.5274	2.27494e-13	2.07269e-06
TTTTGTTCGTTCGGCTCGCGTGA	hsa-miR-375|-1|0	JTB|10899	0.260762	6.18302	1.26631e-09	0.0115372
TTTTGTTCGTTCGGCTCGCGTGA	hsa-miR-375|-1|0	KDM3B|51780	-0.298585	-7.16162	2.71408e-12	2.47278e-05
TTTTGTTCGTTCGGCTCGCGTGA	hsa-miR-375|-1|0	KEAP1|9817	0.281371	6.71206	4.99687e-11	0.000455262
TTTTGTTCGTTCGGCTCGCGTGA	hsa-miR-375|-1|0	KIAA0240|23506	-0.251957	-5.95982	4.64013e-09	0.0422759
TTTTGTTCGTTCGGCTCGCGTGA	hsa-miR-375|-1|0	KIAA0430|9665	-0.279216	-6.65629	7.09686e-11	0.00064659
TTTTGTTCGTTCGGCTCGCGTGA	hsa-miR-375|-1|0	KIAA0494|9813	-0.282052	-6.72971	4.46956e-11	0.000407218
TTTTGTTCGTTCGGCTCGCGTGA	hsa-miR-375|-1|0	KIAA1671|85379	-0.25683	-6.08317	2.27482e-09	0.0207257
TTTTGTTCGTTCGGCTCGCGTGA	hsa-miR-375|-1|0	KIAA2026|158358	-0.289601	-6.92607	1.2723e-11	0.000115918
TTTTGTTCGTTCGGCTCGCGTGA	hsa-miR-375|-1|0	KIDINS220|57498	-0.282546	-6.74251	4.1217e-11	0.000375525
TTTTGTTCGTTCGGCTCGCGTGA	hsa-miR-375|-1|0	KLHDC10|23008	-0.274518	-6.53508	1.50901e-10	0.00137485
TTTTGTTCGTTCGGCTCGCGTGA	hsa-miR-375|-1|0	KLHDC9|126823	0.260551	6.17766	1.30702e-09	0.0119082
TTTTGTTCGTTCGGCTCGCGTGA	hsa-miR-375|-1|0	KLHL22|84861	0.280656	6.69353	5.61612e-11	0.000511681
TTTTGTTCGTTCGGCTCGCGTGA	hsa-miR-375|-1|0	KPNA6|23633	-0.262499	-6.22725	9.7446e-10	0.00887824
TTTTGTTCGTTCGGCTCGCGTGA	hsa-miR-375|-1|0	LAGE3|8270	0.291638	6.97931	9.0051e-12	8.20449e-05
TTTTGTTCGTTCGGCTCGCGTGA	hsa-miR-375|-1|0	LATS1|9113	-0.285215	-6.81181	2.65238e-11	0.000241657
TTTTGTTCGTTCGGCTCGCGTGA	hsa-miR-375|-1|0	LCMT1|51451	0.261003	6.18916	1.22119e-09	0.0111262
TTTTGTTCGTTCGGCTCGCGTGA	hsa-miR-375|-1|0	LEMD2|221496	0.284796	6.80091	2.84349e-11	0.000259068
TTTTGTTCGTTCGGCTCGCGTGA	hsa-miR-375|-1|0	LENG1|79165	0.298552	7.16074	2.73e-12	2.48729e-05
TTTTGTTCGTTCGGCTCGCGTGA	hsa-miR-375|-1|0	LEPROT|54741	-0.264927	-6.28917	6.73554e-10	0.0061367
TTTTGTTCGTTCGGCTCGCGTGA	hsa-miR-375|-1|0	LMF1|64788	0.26144	6.20029	1.14339e-09	0.0104173
TTTTGTTCGTTCGGCTCGCGTGA	hsa-miR-375|-1|0	LOC100288778|100288778	0.258741	6.13167	1.71316e-09	0.0156085
TTTTGTTCGTTCGGCTCGCGTGA	hsa-miR-375|-1|0	LOC147727|147727	0.284502	6.79328	2.98523e-11	0.000271983
TTTTGTTCGTTCGGCTCGCGTGA	hsa-miR-375|-1|0	LOC148413|148413	0.266752	6.3358	5.09018e-10	0.00463763
TTTTGTTCGTTCGGCTCGCGTGA	hsa-miR-375|-1|0	LOC152217|152217	0.306169	7.36208	7.05918e-13	6.43157e-06
TTTTGTTCGTTCGGCTCGCGTGA	hsa-miR-375|-1|0	LOC338799|338799	0.26447	6.2775	7.22271e-10	0.00658056
TTTTGTTCGTTCGGCTCGCGTGA	hsa-miR-375|-1|0	LOC388789|388789	0.26004	6.16467	1.41107e-09	0.0128561
TTTTGTTCGTTCGGCTCGCGTGA	hsa-miR-375|-1|0	LOC388796|388796	0.253297	5.99369	3.81982e-09	0.0348021
TTTTGTTCGTTCGGCTCGCGTGA	hsa-miR-375|-1|0	LOC440957|440957	0.29467	7.05872	5.35692e-12	4.88066e-05
TTTTGTTCGTTCGGCTCGCGTGA	hsa-miR-375|-1|0	LOC678655|678655	0.258003	6.11292	1.91206e-09	0.0174207
TTTTGTTCGTTCGGCTCGCGTGA	hsa-miR-375|-1|0	LOC729991|729991	0.324595	7.85568	2.26772e-14	2.06611e-07
TTTTGTTCGTTCGGCTCGCGTGA	hsa-miR-375|-1|0	LPPR2|64748	0.250794	5.93048	5.48781e-09	0.0499991
TTTTGTTCGTTCGGCTCGCGTGA	hsa-miR-375|-1|0	LPP|4026	-0.278582	-6.63988	7.86512e-11	0.000716586
TTTTGTTCGTTCGGCTCGCGTGA	hsa-miR-375|-1|0	LRCH1|23143	-0.253077	-5.98813	3.94402e-09	0.0359337
TTTTGTTCGTTCGGCTCGCGTGA	hsa-miR-375|-1|0	LRDD|55367	0.311467	7.50303	2.69151e-13	2.45222e-06
TTTTGTTCGTTCGGCTCGCGTGA	hsa-miR-375|-1|0	LRRC45|201255	0.286501	6.84527	2.14114e-11	0.000195077
TTTTGTTCGTTCGGCTCGCGTGA	hsa-miR-375|-1|0	LRSAM1|90678	0.257747	6.10641	1.98626e-09	0.0180967
TTTTGTTCGTTCGGCTCGCGTGA	hsa-miR-375|-1|0	LSM2|57819	0.2751	6.55005	1.3756e-10	0.0012533
TTTTGTTCGTTCGGCTCGCGTGA	hsa-miR-375|-1|0	LSM3|27258	0.291304	6.97057	9.53218e-12	8.6847e-05
TTTTGTTCGTTCGGCTCGCGTGA	hsa-miR-375|-1|0	LSM4|25804	0.282901	6.75172	3.88798e-11	0.000354231
TTTTGTTCGTTCGGCTCGCGTGA	hsa-miR-375|-1|0	LSM7|51690	0.302246	7.25819	1.42378e-12	1.2972e-05
TTTTGTTCGTTCGGCTCGCGTGA	hsa-miR-375|-1|0	LUC7L|55692	0.281141	6.70608	5.18901e-11	0.000472768
TTTTGTTCGTTCGGCTCGCGTGA	hsa-miR-375|-1|0	LYPLA2|11313	0.252846	5.98229	4.07872e-09	0.0371609
TTTTGTTCGTTCGGCTCGCGTGA	hsa-miR-375|-1|0	LYRM4|57128	0.252142	5.9645	4.51731e-09	0.0411569
TTTTGTTCGTTCGGCTCGCGTGA	hsa-miR-375|-1|0	MACF1|23499	-0.282518	-6.74177	4.14106e-11	0.00037729
TTTTGTTCGTTCGGCTCGCGTGA	hsa-miR-375|-1|0	MACROD1|28992	0.261878	6.21144	1.07031e-09	0.00975151
TTTTGTTCGTTCGGCTCGCGTGA	hsa-miR-375|-1|0	MAD1L1|8379	0.252902	5.98372	4.04533e-09	0.0368567
TTTTGTTCGTTCGGCTCGCGTGA	hsa-miR-375|-1|0	MAD2L2|10459	0.25186	5.95739	4.70518e-09	0.0428686
TTTTGTTCGTTCGGCTCGCGTGA	hsa-miR-375|-1|0	MAGI1|9223	-0.283932	-6.77848	3.28024e-11	0.00029886
TTTTGTTCGTTCGGCTCGCGTGA	hsa-miR-375|-1|0	MAML2|84441	-0.288497	-6.89725	1.53272e-11	0.000139645
TTTTGTTCGTTCGGCTCGCGTGA	hsa-miR-375|-1|0	MAN1A2|10905	-0.278458	-6.63668	8.02416e-11	0.000731076
TTTTGTTCGTTCGGCTCGCGTGA	hsa-miR-375|-1|0	MAN2C1|4123	0.252424	5.97162	4.33651e-09	0.0395097
TTTTGTTCGTTCGGCTCGCGTGA	hsa-miR-375|-1|0	MAP2K2|5605	0.297298	7.12774	3.39798e-12	3.09587e-05
TTTTGTTCGTTCGGCTCGCGTGA	hsa-miR-375|-1|0	MAPK1|5594	-0.285515	-6.81961	2.52343e-11	0.000229908
TTTTGTTCGTTCGGCTCGCGTGA	hsa-miR-375|-1|0	MARCH8|220972	-0.292788	-7.00939	7.40083e-12	6.74285e-05
TTTTGTTCGTTCGGCTCGCGTGA	hsa-miR-375|-1|0	MARCH9|92979	0.255855	6.05845	2.62668e-09	0.0239315
TTTTGTTCGTTCGGCTCGCGTGA	hsa-miR-375|-1|0	MBD3|53615	0.266074	6.31847	5.6497e-10	0.00514741
TTTTGTTCGTTCGGCTCGCGTGA	hsa-miR-375|-1|0	MCAT|27349	0.254717	6.02962	3.10447e-09	0.0282846
TTTTGTTCGTTCGGCTCGCGTGA	hsa-miR-375|-1|0	MCRS1|10445	0.288622	6.90053	1.50062e-11	0.000136721
TTTTGTTCGTTCGGCTCGCGTGA	hsa-miR-375|-1|0	MCTS1|28985	0.3021	7.25433	1.46117e-12	1.33126e-05
TTTTGTTCGTTCGGCTCGCGTGA	hsa-miR-375|-1|0	MDP1|145553	0.314501	7.5841	1.53589e-13	1.39934e-06
TTTTGTTCGTTCGGCTCGCGTGA	hsa-miR-375|-1|0	MEA1|4201	0.257755	6.10661	1.98394e-09	0.0180756
TTTTGTTCGTTCGGCTCGCGTGA	hsa-miR-375|-1|0	MED12|9968	-0.292784	-7.00928	7.40615e-12	6.7477e-05
TTTTGTTCGTTCGGCTCGCGTGA	hsa-miR-375|-1|0	MED13L|23389	-0.298723	-7.16524	2.64956e-12	2.414e-05
TTTTGTTCGTTCGGCTCGCGTGA	hsa-miR-375|-1|0	MED16|10025	0.303091	7.28054	1.22513e-12	1.11621e-05
TTTTGTTCGTTCGGCTCGCGTGA	hsa-miR-375|-1|0	MED19|219541	0.310584	7.47949	3.16491e-13	2.88353e-06
TTTTGTTCGTTCGGCTCGCGTGA	hsa-miR-375|-1|0	MED27|9442	0.283581	6.76935	3.4763e-11	0.000316723
TTTTGTTCGTTCGGCTCGCGTGA	hsa-miR-375|-1|0	METT11D1|64745	0.255822	6.05761	2.63952e-09	0.0240485
TTTTGTTCGTTCGGCTCGCGTGA	hsa-miR-375|-1|0	MFSD10|10227	0.268453	6.37934	3.91287e-10	0.00356499
TTTTGTTCGTTCGGCTCGCGTGA	hsa-miR-375|-1|0	MFSD3|113655	0.260376	6.1732	1.34187e-09	0.0122257
TTTTGTTCGTTCGGCTCGCGTGA	hsa-miR-375|-1|0	MGA|23269	-0.270471	-6.43106	2.8574e-10	0.00260336
TTTTGTTCGTTCGGCTCGCGTGA	hsa-miR-375|-1|0	MGMT|4255	0.285671	6.82368	2.45861e-11	0.000224002
TTTTGTTCGTTCGGCTCGCGTGA	hsa-miR-375|-1|0	MIB2|142678	0.253579	6.00083	3.66591e-09	0.0333999
TTTTGTTCGTTCGGCTCGCGTGA	hsa-miR-375|-1|0	MICALL2|79778	0.265704	6.30902	5.97972e-10	0.00544808
TTTTGTTCGTTCGGCTCGCGTGA	hsa-miR-375|-1|0	MIER1|57708	-0.266034	-6.31746	5.68411e-10	0.00517875
TTTTGTTCGTTCGGCTCGCGTGA	hsa-miR-375|-1|0	MIIP|60672	0.3039	7.30193	1.06066e-12	9.66358e-06
TTTTGTTCGTTCGGCTCGCGTGA	hsa-miR-375|-1|0	MLL3|58508	-0.257699	-6.10519	2.00048e-09	0.0182262
TTTTGTTCGTTCGGCTCGCGTGA	hsa-miR-375|-1|0	MLL5|55904	-0.330084	-8.00462	7.77255e-15	7.08152e-08
TTTTGTTCGTTCGGCTCGCGTGA	hsa-miR-375|-1|0	MLL|4297	-0.303451	-7.29006	1.14904e-12	1.04688e-05
TTTTGTTCGTTCGGCTCGCGTGA	hsa-miR-375|-1|0	MLPH|79083	0.258281	6.11997	1.83476e-09	0.0167164
TTTTGTTCGTTCGGCTCGCGTGA	hsa-miR-375|-1|0	MLST8|64223	0.29878	7.16674	2.62327e-12	2.39004e-05
TTTTGTTCGTTCGGCTCGCGTGA	hsa-miR-375|-1|0	MOBKL1B|55233	-0.276156	-6.57727	1.16199e-10	0.00105869
TTTTGTTCGTTCGGCTCGCGTGA	hsa-miR-375|-1|0	MPG|4350	0.272609	6.48596	2.04209e-10	0.00186054
TTTTGTTCGTTCGGCTCGCGTGA	hsa-miR-375|-1|0	MPHOSPH8|54737	-0.264858	-6.28743	6.80608e-10	0.00620097
TTTTGTTCGTTCGGCTCGCGTGA	hsa-miR-375|-1|0	MPND|84954	0.265843	6.31256	5.85394e-10	0.00533349
TTTTGTTCGTTCGGCTCGCGTGA	hsa-miR-375|-1|0	MPST|4357	0.258667	6.12977	1.73236e-09	0.0157834
TTTTGTTCGTTCGGCTCGCGTGA	hsa-miR-375|-1|0	MRP63|78988	0.260342	6.17235	1.34861e-09	0.0122871
TTTTGTTCGTTCGGCTCGCGTGA	hsa-miR-375|-1|0	MRPL12|6182	0.260475	6.17573	1.32199e-09	0.0120446
TTTTGTTCGTTCGGCTCGCGTGA	hsa-miR-375|-1|0	MRPL14|64928	0.281882	6.72529	4.59624e-11	0.000418761
TTTTGTTCGTTCGGCTCGCGTGA	hsa-miR-375|-1|0	MRPL20|55052	0.310274	7.47122	3.34997e-13	3.05213e-06
TTTTGTTCGTTCGGCTCGCGTGA	hsa-miR-375|-1|0	MRPL23|6150	0.285601	6.82184	2.48771e-11	0.000226653
TTTTGTTCGTTCGGCTCGCGTGA	hsa-miR-375|-1|0	MRPL24|79590	0.260801	6.18402	1.25885e-09	0.0114693
TTTTGTTCGTTCGGCTCGCGTGA	hsa-miR-375|-1|0	MRPL27|51264	0.274504	6.53471	1.51246e-10	0.00137799
TTTTGTTCGTTCGGCTCGCGTGA	hsa-miR-375|-1|0	MRPL28|10573	0.289858	6.93279	1.21813e-11	0.000110983
TTTTGTTCGTTCGGCTCGCGTGA	hsa-miR-375|-1|0	MRPL2|51069	0.256179	6.06664	2.50459e-09	0.0228191
TTTTGTTCGTTCGGCTCGCGTGA	hsa-miR-375|-1|0	MRPL36|64979	0.271785	6.46479	2.32516e-10	0.00211844
TTTTGTTCGTTCGGCTCGCGTGA	hsa-miR-375|-1|0	MRPL38|64978	0.277424	6.60999	9.47949e-11	0.00086367
TTTTGTTCGTTCGGCTCGCGTGA	hsa-miR-375|-1|0	MRPL40|64976	0.250992	5.93547	5.33368e-09	0.0485948
TTTTGTTCGTTCGGCTCGCGTGA	hsa-miR-375|-1|0	MRPL41|64975	0.288676	6.90194	1.48703e-11	0.000135482
TTTTGTTCGTTCGGCTCGCGTGA	hsa-miR-375|-1|0	MRPL46|26589	0.278422	6.63575	8.07097e-11	0.000735341
TTTTGTTCGTTCGGCTCGCGTGA	hsa-miR-375|-1|0	MRPL47|57129	0.266106	6.31929	5.62192e-10	0.0051221
TTTTGTTCGTTCGGCTCGCGTGA	hsa-miR-375|-1|0	MRPL51|51258	0.285973	6.83153	2.33816e-11	0.000213028
TTTTGTTCGTTCGGCTCGCGTGA	hsa-miR-375|-1|0	MRPL52|122704	0.281526	6.71606	4.87226e-11	0.000443909
TTTTGTTCGTTCGGCTCGCGTGA	hsa-miR-375|-1|0	MRPL53|116540	0.295608	7.08334	4.55586e-12	4.15081e-05
TTTTGTTCGTTCGGCTCGCGTGA	hsa-miR-375|-1|0	MRPL54|116541	0.278711	6.64321	7.7029e-11	0.000701806
TTTTGTTCGTTCGGCTCGCGTGA	hsa-miR-375|-1|0	MRPL55|128308	0.298018	7.14669	2.99693e-12	2.73048e-05
TTTTGTTCGTTCGGCTCGCGTGA	hsa-miR-375|-1|0	MRPL9|65005	0.269843	6.41496	3.15185e-10	0.00287163
TTTTGTTCGTTCGGCTCGCGTGA	hsa-miR-375|-1|0	MRPS11|64963	0.285422	6.8172	2.5626e-11	0.000233477
TTTTGTTCGTTCGGCTCGCGTGA	hsa-miR-375|-1|0	MRPS12|6183	0.270181	6.42361	2.99014e-10	0.0027243
TTTTGTTCGTTCGGCTCGCGTGA	hsa-miR-375|-1|0	MRPS15|64960	0.258951	6.13698	1.6606e-09	0.0151297
TTTTGTTCGTTCGGCTCGCGTGA	hsa-miR-375|-1|0	MRPS17|51373	0.283115	6.75727	3.75347e-11	0.000341976
TTTTGTTCGTTCGGCTCGCGTGA	hsa-miR-375|-1|0	MRPS18A|55168	0.259852	6.15988	1.45144e-09	0.013224
TTTTGTTCGTTCGGCTCGCGTGA	hsa-miR-375|-1|0	MRPS21|54460	0.286204	6.83752	2.25017e-11	0.000205012
TTTTGTTCGTTCGGCTCGCGTGA	hsa-miR-375|-1|0	MRPS24|64951	0.262418	6.22518	9.86514e-10	0.00898807
TTTTGTTCGTTCGGCTCGCGTGA	hsa-miR-375|-1|0	MRPS26|64949	0.286617	6.84829	2.10007e-11	0.000191336
TTTTGTTCGTTCGGCTCGCGTGA	hsa-miR-375|-1|0	MRPS34|65993	0.284013	6.78058	3.2367e-11	0.000294893
TTTTGTTCGTTCGGCTCGCGTGA	hsa-miR-375|-1|0	MRPS7|51081	0.300752	7.21873	1.85475e-12	1.68985e-05
TTTTGTTCGTTCGGCTCGCGTGA	hsa-miR-375|-1|0	MSRB2|22921	0.250979	5.93515	5.34343e-09	0.0486837
TTTTGTTCGTTCGGCTCGCGTGA	hsa-miR-375|-1|0	MTG1|92170	0.333349	8.09363	4.06925e-15	3.70747e-08
TTTTGTTCGTTCGGCTCGCGTGA	hsa-miR-375|-1|0	MTHFD2L|441024	0.251767	5.95504	4.76894e-09	0.0434495
TTTTGTTCGTTCGGCTCGCGTGA	hsa-miR-375|-1|0	MTIF3|219402	0.25686	6.08392	2.2649e-09	0.0206353
TTTTGTTCGTTCGGCTCGCGTGA	hsa-miR-375|-1|0	MTP18|51537	0.254967	6.03596	2.99261e-09	0.0272655
TTTTGTTCGTTCGGCTCGCGTGA	hsa-miR-375|-1|0	MTR|4548	-0.267169	-6.34648	4.77277e-10	0.00434844
TTTTGTTCGTTCGGCTCGCGTGA	hsa-miR-375|-1|0	MYEOV2|150678	0.297112	7.12286	3.50952e-12	3.1975e-05
TTTTGTTCGTTCGGCTCGCGTGA	hsa-miR-375|-1|0	MYL5|4636	0.287798	6.87904	1.72354e-11	0.000157031
TTTTGTTCGTTCGGCTCGCGTGA	hsa-miR-375|-1|0	MYO9A|4649	-0.309649	-7.45457	3.75547e-13	3.42158e-06
TTTTGTTCGTTCGGCTCGCGTGA	hsa-miR-375|-1|0	MYST2|11143	-0.270031	-6.41978	3.06072e-10	0.0027886
TTTTGTTCGTTCGGCTCGCGTGA	hsa-miR-375|-1|0	MYST3|7994	-0.264678	-6.28283	6.99607e-10	0.00637407
TTTTGTTCGTTCGGCTCGCGTGA	hsa-miR-375|-1|0	MYST4|23522	-0.274797	-6.54224	1.44369e-10	0.00131533
TTTTGTTCGTTCGGCTCGCGTGA	hsa-miR-375|-1|0	MZF1|7593	0.2861	6.83483	2.28928e-11	0.000208574
TTTTGTTCGTTCGGCTCGCGTGA	hsa-miR-375|-1|0	NAA10|8260	0.289037	6.91134	1.39945e-11	0.000127503
TTTTGTTCGTTCGGCTCGCGTGA	hsa-miR-375|-1|0	NAA38|51691	0.281045	6.70361	5.27047e-11	0.000480189
TTTTGTTCGTTCGGCTCGCGTGA	hsa-miR-375|-1|0	NAGK|55577	0.265499	6.30378	6.17077e-10	0.00562215
TTTTGTTCGTTCGGCTCGCGTGA	hsa-miR-375|-1|0	NAP1L4|4676	0.252333	5.96933	4.39388e-09	0.0400323
TTTTGTTCGTTCGGCTCGCGTGA	hsa-miR-375|-1|0	NARFL|64428	0.277389	6.60907	9.53402e-11	0.000868638
TTTTGTTCGTTCGGCTCGCGTGA	hsa-miR-375|-1|0	NAT9|26151	0.28544	6.81765	2.55524e-11	0.000232806
TTTTGTTCGTTCGGCTCGCGTGA	hsa-miR-375|-1|0	NCAPH2|29781	0.257322	6.09564	2.11524e-09	0.0192718
TTTTGTTCGTTCGGCTCGCGTGA	hsa-miR-375|-1|0	NCKAP1|10787	-0.261758	-6.20839	1.08983e-09	0.00992939
TTTTGTTCGTTCGGCTCGCGTGA	hsa-miR-375|-1|0	NCLN|56926	0.258819	6.13364	1.69347e-09	0.0154291
TTTTGTTCGTTCGGCTCGCGTGA	hsa-miR-375|-1|0	NCOA2|10499	-0.256031	-6.06291	2.55949e-09	0.0233193
TTTTGTTCGTTCGGCTCGCGTGA	hsa-miR-375|-1|0	NCOR1|9611	-0.286946	-6.85684	1.98795e-11	0.00018112
TTTTGTTCGTTCGGCTCGCGTGA	hsa-miR-375|-1|0	NCRNA00116|205251	0.267543	6.35605	4.50487e-10	0.00410435
TTTTGTTCGTTCGGCTCGCGTGA	hsa-miR-375|-1|0	NDOR1|27158	0.251608	5.95103	4.87969e-09	0.0444585
TTTTGTTCGTTCGGCTCGCGTGA	hsa-miR-375|-1|0	NDUFA11|126328	0.268647	6.38431	3.79678e-10	0.00345922
TTTTGTTCGTTCGGCTCGCGTGA	hsa-miR-375|-1|0	NDUFA13|51079	0.272337	6.47896	2.13174e-10	0.00194221
TTTTGTTCGTTCGGCTCGCGTGA	hsa-miR-375|-1|0	NDUFA1|4694	0.264613	6.28117	7.0659e-10	0.00643769
TTTTGTTCGTTCGGCTCGCGTGA	hsa-miR-375|-1|0	NDUFA2|4695	0.285248	6.81267	2.63785e-11	0.000240333
TTTTGTTCGTTCGGCTCGCGTGA	hsa-miR-375|-1|0	NDUFA6|4700	0.263594	6.25516	8.25332e-10	0.00751954
TTTTGTTCGTTCGGCTCGCGTGA	hsa-miR-375|-1|0	NDUFA8|4702	0.266135	6.32004	5.59663e-10	0.00509905
TTTTGTTCGTTCGGCTCGCGTGA	hsa-miR-375|-1|0	NDUFAB1|4706	0.308231	7.41683	4.86212e-13	4.42985e-06
TTTTGTTCGTTCGGCTCGCGTGA	hsa-miR-375|-1|0	NDUFB10|4716	0.288523	6.89793	1.52601e-11	0.000139034
TTTTGTTCGTTCGGCTCGCGTGA	hsa-miR-375|-1|0	NDUFB11|54539	0.300403	7.20953	1.97238e-12	1.79702e-05
TTTTGTTCGTTCGGCTCGCGTGA	hsa-miR-375|-1|0	NDUFB1|4707	0.254214	6.01689	3.34152e-09	0.0304444
TTTTGTTCGTTCGGCTCGCGTGA	hsa-miR-375|-1|0	NDUFB2|4708	0.28425	6.78673	3.11243e-11	0.000283572
TTTTGTTCGTTCGGCTCGCGTGA	hsa-miR-375|-1|0	NDUFB3|4709	0.253861	6.00796	3.51827e-09	0.0320547
TTTTGTTCGTTCGGCTCGCGTGA	hsa-miR-375|-1|0	NDUFB7|4713	0.280299	6.6843	5.95207e-11	0.000542289
TTTTGTTCGTTCGGCTCGCGTGA	hsa-miR-375|-1|0	NDUFB9|4715	0.252269	5.96772	4.43465e-09	0.0404038
TTTTGTTCGTTCGGCTCGCGTGA	hsa-miR-375|-1|0	NDUFC1|4717	0.273234	6.50203	1.85004e-10	0.00168556
TTTTGTTCGTTCGGCTCGCGTGA	hsa-miR-375|-1|0	NDUFS3|4722	0.27722	6.60473	9.79542e-11	0.000892454
TTTTGTTCGTTCGGCTCGCGTGA	hsa-miR-375|-1|0	NDUFS6|4726	0.30028	7.20629	2.01552e-12	1.83633e-05
TTTTGTTCGTTCGGCTCGCGTGA	hsa-miR-375|-1|0	NDUFS7|374291	0.256131	6.06544	2.52212e-09	0.0229789
TTTTGTTCGTTCGGCTCGCGTGA	hsa-miR-375|-1|0	NDUFS8|4728	0.279635	6.66711	6.63109e-11	0.000604154
TTTTGTTCGTTCGGCTCGCGTGA	hsa-miR-375|-1|0	NDUFV1|4723	0.251979	5.96038	4.62527e-09	0.0421405
TTTTGTTCGTTCGGCTCGCGTGA	hsa-miR-375|-1|0	NECAB3|63941	0.264697	6.28329	6.97684e-10	0.00635655
TTTTGTTCGTTCGGCTCGCGTGA	hsa-miR-375|-1|0	NEDD8|4738	0.283531	6.76807	3.50469e-11	0.00031931
TTTTGTTCGTTCGGCTCGCGTGA	hsa-miR-375|-1|0	NF1|4763	-0.331203	-8.03508	6.23231e-15	5.67822e-08
TTTTGTTCGTTCGGCTCGCGTGA	hsa-miR-375|-1|0	NFAT5|10725	-0.25475	-6.03047	3.08924e-09	0.0281458
TTTTGTTCGTTCGGCTCGCGTGA	hsa-miR-375|-1|0	NFKBIL1|4795	0.305877	7.35434	7.43996e-13	6.7785e-06
TTTTGTTCGTTCGGCTCGCGTGA	hsa-miR-375|-1|0	NGDN|25983	0.282945	6.75286	3.85997e-11	0.000351679
TTTTGTTCGTTCGGCTCGCGTGA	hsa-miR-375|-1|0	NHP2|55651	0.284976	6.8056	2.75966e-11	0.00025143
TTTTGTTCGTTCGGCTCGCGTGA	hsa-miR-375|-1|0	NIPBL|25836	-0.274603	-6.53725	1.48891e-10	0.00135654
TTTTGTTCGTTCGGCTCGCGTGA	hsa-miR-375|-1|0	NME3|4832	0.312061	7.51889	2.41264e-13	2.19814e-06
TTTTGTTCGTTCGGCTCGCGTGA	hsa-miR-375|-1|0	NMRAL1|57407	0.30233	7.26042	1.40262e-12	1.27792e-05
TTTTGTTCGTTCGGCTCGCGTGA	hsa-miR-375|-1|0	NOL12|79159	0.330142	8.0062	7.68414e-15	7.00097e-08
TTTTGTTCGTTCGGCTCGCGTGA	hsa-miR-375|-1|0	NOL7|51406	0.258689	6.13032	1.72678e-09	0.0157326
TTTTGTTCGTTCGGCTCGCGTGA	hsa-miR-375|-1|0	NOP10|55505	0.252229	5.96671	4.46042e-09	0.0406386
TTTTGTTCGTTCGGCTCGCGTGA	hsa-miR-375|-1|0	NOSIP|51070	0.275184	6.55221	1.35733e-10	0.00123665
TTTTGTTCGTTCGGCTCGCGTGA	hsa-miR-375|-1|0	NPDC1|56654	0.271764	6.46426	2.33272e-10	0.00212533
TTTTGTTCGTTCGGCTCGCGTGA	hsa-miR-375|-1|0	NPEPL1|79716	0.307426	7.39545	5.62562e-13	5.12546e-06
TTTTGTTCGTTCGGCTCGCGTGA	hsa-miR-375|-1|0	NR2F6|2063	0.275033	6.54834	1.39023e-10	0.00126663
TTTTGTTCGTTCGGCTCGCGTGA	hsa-miR-375|-1|0	NSMCE4A|54780	0.313625	7.56066	1.80722e-13	1.64654e-06
TTTTGTTCGTTCGGCTCGCGTGA	hsa-miR-375|-1|0	NSUN5P2|260294	0.28222	6.73406	4.34823e-11	0.000396164
TTTTGTTCGTTCGGCTCGCGTGA	hsa-miR-375|-1|0	NSUN5|55695	0.301399	7.23581	1.65439e-12	1.5073e-05
TTTTGTTCGTTCGGCTCGCGTGA	hsa-miR-375|-1|0	NUBP2|10101	0.29181	6.9838	8.74557e-12	7.96803e-05
TTTTGTTCGTTCGGCTCGCGTGA	hsa-miR-375|-1|0	NUDC|10726	0.253491	5.9986	3.71332e-09	0.0338318
TTTTGTTCGTTCGGCTCGCGTGA	hsa-miR-375|-1|0	NUDT16L1|84309	0.291738	6.98191	8.85391e-12	8.06674e-05
TTTTGTTCGTTCGGCTCGCGTGA	hsa-miR-375|-1|0	NUDT22|84304	0.316212	7.62993	1.11618e-13	1.01695e-06
TTTTGTTCGTTCGGCTCGCGTGA	hsa-miR-375|-1|0	NUMB|8650	-0.266455	-6.32822	5.3279e-10	0.00485422
TTTTGTTCGTTCGGCTCGCGTGA	hsa-miR-375|-1|0	OAZ1|4946	0.301832	7.24725	1.53226e-12	1.39603e-05
TTTTGTTCGTTCGGCTCGCGTGA	hsa-miR-375|-1|0	OAZ3|51686	0.296171	7.09811	4.1331e-12	3.76564e-05
TTTTGTTCGTTCGGCTCGCGTGA	hsa-miR-375|-1|0	OBFC2B|79035	0.277079	6.60108	1.00207e-10	0.000912978
TTTTGTTCGTTCGGCTCGCGTGA	hsa-miR-375|-1|0	OGFOD2|79676	0.304315	7.31293	9.84744e-13	8.97194e-06
TTTTGTTCGTTCGGCTCGCGTGA	hsa-miR-375|-1|0	OTUB1|55611	0.278415	6.63558	8.07956e-11	0.000736123
TTTTGTTCGTTCGGCTCGCGTGA	hsa-miR-375|-1|0	OTUD4|54726	-0.264345	-6.27433	7.36089e-10	0.00670646
TTTTGTTCGTTCGGCTCGCGTGA	hsa-miR-375|-1|0	PAFAH1B2|5049	-0.264212	-6.27093	7.51197e-10	0.0068441
TTTTGTTCGTTCGGCTCGCGTGA	hsa-miR-375|-1|0	PAPOLG|64895	-0.268327	-6.37611	3.99018e-10	0.00363543
TTTTGTTCGTTCGGCTCGCGTGA	hsa-miR-375|-1|0	PARL|55486	0.314026	7.57138	1.67772e-13	1.52856e-06
TTTTGTTCGTTCGGCTCGCGTGA	hsa-miR-375|-1|0	PBRM1|55193	-0.252784	-5.98074	4.11522e-09	0.0374935
TTTTGTTCGTTCGGCTCGCGTGA	hsa-miR-375|-1|0	PBX1|5087	-0.267588	-6.35719	4.47395e-10	0.00407619
TTTTGTTCGTTCGGCTCGCGTGA	hsa-miR-375|-1|0	PCNX|22990	-0.28824	-6.89057	1.60018e-11	0.000145791
TTTTGTTCGTTCGGCTCGCGTGA	hsa-miR-375|-1|0	PCYOX1|51449	-0.288443	-6.89586	1.54652e-11	0.000140902
TTTTGTTCGTTCGGCTCGCGTGA	hsa-miR-375|-1|0	PDCD6IP|10015	-0.272226	-6.47611	2.16933e-10	0.00197646
TTTTGTTCGTTCGGCTCGCGTGA	hsa-miR-375|-1|0	PDCL3|79031	0.283342	6.76316	3.61572e-11	0.000329426
TTTTGTTCGTTCGGCTCGCGTGA	hsa-miR-375|-1|0	PDDC1|347862	0.305112	7.33406	8.53619e-13	7.77727e-06
TTTTGTTCGTTCGGCTCGCGTGA	hsa-miR-375|-1|0	PDPR|55066	-0.277354	-6.60817	9.58766e-11	0.000873525
TTTTGTTCGTTCGGCTCGCGTGA	hsa-miR-375|-1|0	PDZD8|118987	-0.270916	-6.44249	2.66489e-10	0.00242796
TTTTGTTCGTTCGGCTCGCGTGA	hsa-miR-375|-1|0	PES1|23481	0.254195	6.01642	3.3506e-09	0.0305271
TTTTGTTCGTTCGGCTCGCGTGA	hsa-miR-375|-1|0	PEX16|9409	0.255498	6.0494	2.76835e-09	0.0252222
TTTTGTTCGTTCGGCTCGCGTGA	hsa-miR-375|-1|0	PGLS|25796	0.271195	6.44964	2.55098e-10	0.00232419
TTTTGTTCGTTCGGCTCGCGTGA	hsa-miR-375|-1|0	PGP|283871	0.289847	6.93249	1.2205e-11	0.000111199
TTTTGTTCGTTCGGCTCGCGTGA	hsa-miR-375|-1|0	PHACTR2|9749	-0.290244	-6.94287	1.1411e-11	0.000103965
TTTTGTTCGTTCGGCTCGCGTGA	hsa-miR-375|-1|0	PHF3|23469	-0.318165	-7.68235	7.73381e-14	7.04623e-07
TTTTGTTCGTTCGGCTCGCGTGA	hsa-miR-375|-1|0	PHKG2|5261	0.283491	6.76703	3.52792e-11	0.000321427
TTTTGTTCGTTCGGCTCGCGTGA	hsa-miR-375|-1|0	PHLDB3|653583	0.25701	6.08772	2.21528e-09	0.0201832
TTTTGTTCGTTCGGCTCGCGTGA	hsa-miR-375|-1|0	PHPT1|29085	0.270896	6.44197	2.67337e-10	0.00243569
TTTTGTTCGTTCGGCTCGCGTGA	hsa-miR-375|-1|0	PIAS1|8554	-0.314854	-7.59353	1.43843e-13	1.31054e-06
TTTTGTTCGTTCGGCTCGCGTGA	hsa-miR-375|-1|0	PICK1|9463	0.265023	6.29163	6.63702e-10	0.00604695
TTTTGTTCGTTCGGCTCGCGTGA	hsa-miR-375|-1|0	PIGQ|9091	0.308089	7.41307	4.98857e-13	4.54506e-06
TTTTGTTCGTTCGGCTCGCGTGA	hsa-miR-375|-1|0	PIGU|128869	0.254112	6.01431	3.39168e-09	0.0309013
TTTTGTTCGTTCGGCTCGCGTGA	hsa-miR-375|-1|0	PIH1D1|55011	0.264483	6.27785	7.20761e-10	0.0065668
TTTTGTTCGTTCGGCTCGCGTGA	hsa-miR-375|-1|0	PIK3C2A|5286	-0.26575	-6.3102	5.93751e-10	0.00540962
TTTTGTTCGTTCGGCTCGCGTGA	hsa-miR-375|-1|0	PIN1|5300	0.307989	7.4104	5.08033e-13	4.62865e-06
TTTTGTTCGTTCGGCTCGCGTGA	hsa-miR-375|-1|0	PIN4|5303	0.270093	6.42137	3.03122e-10	0.00276173
TTTTGTTCGTTCGGCTCGCGTGA	hsa-miR-375|-1|0	PLEKHJ1|55111	0.280866	6.69898	5.42657e-11	0.000494411
TTTTGTTCGTTCGGCTCGCGTGA	hsa-miR-375|-1|0	PMF1|11243	0.304814	7.32614	9.0062e-13	8.20549e-06
TTTTGTTCGTTCGGCTCGCGTGA	hsa-miR-375|-1|0	PMPCA|23203	0.263592	6.2551	8.25627e-10	0.00752223
TTTTGTTCGTTCGGCTCGCGTGA	hsa-miR-375|-1|0	PMVK|10654	0.290439	6.94795	1.10411e-11	0.000100595
TTTTGTTCGTTCGGCTCGCGTGA	hsa-miR-375|-1|0	PNKP|11284	0.322369	7.79554	3.47923e-14	3.1699e-07
TTTTGTTCGTTCGGCTCGCGTGA	hsa-miR-375|-1|0	POLD2|5425	0.26838	6.37747	3.95745e-10	0.00360561
TTTTGTTCGTTCGGCTCGCGTGA	hsa-miR-375|-1|0	POLR1C|9533	0.280519	6.68997	5.74344e-11	0.000523281
TTTTGTTCGTTCGGCTCGCGTGA	hsa-miR-375|-1|0	POLR2A|5430	-0.263714	-6.25822	8.10408e-10	0.00738358
TTTTGTTCGTTCGGCTCGCGTGA	hsa-miR-375|-1|0	POLR2F|5435	0.280762	6.69627	5.52003e-11	0.000502926
TTTTGTTCGTTCGGCTCGCGTGA	hsa-miR-375|-1|0	POLR2G|5436	0.275021	6.54803	1.3929e-10	0.00126906
TTTTGTTCGTTCGGCTCGCGTGA	hsa-miR-375|-1|0	POLR2H|5437	0.287604	6.87398	1.78059e-11	0.000162228
TTTTGTTCGTTCGGCTCGCGTGA	hsa-miR-375|-1|0	POLR2I|5438	0.281942	6.72685	4.55113e-11	0.000414651
TTTTGTTCGTTCGGCTCGCGTGA	hsa-miR-375|-1|0	POLR2L|5441	0.259081	6.1403	1.62855e-09	0.0148376
TTTTGTTCGTTCGGCTCGCGTGA	hsa-miR-375|-1|0	POMGNT1|55624	0.252251	5.96725	4.44662e-09	0.0405129
TTTTGTTCGTTCGGCTCGCGTGA	hsa-miR-375|-1|0	POMP|51371	0.266413	6.32714	5.36265e-10	0.00488587
TTTTGTTCGTTCGGCTCGCGTGA	hsa-miR-375|-1|0	POP4|10775	0.27231	6.47827	2.14078e-10	0.00195045
TTTTGTTCGTTCGGCTCGCGTGA	hsa-miR-375|-1|0	POP7|10248	0.278101	6.62747	8.49972e-11	0.000774403
TTTTGTTCGTTCGGCTCGCGTGA	hsa-miR-375|-1|0	PPAN|56342	0.295226	7.07332	4.86657e-12	4.4339e-05
TTTTGTTCGTTCGGCTCGCGTGA	hsa-miR-375|-1|0	PPCDC|60490	0.289601	6.92607	1.2723e-11	0.000115918
TTTTGTTCGTTCGGCTCGCGTGA	hsa-miR-375|-1|0	PPFIA3|8541	0.264736	6.28431	6.93438e-10	0.00631787
TTTTGTTCGTTCGGCTCGCGTGA	hsa-miR-375|-1|0	PPIE|10450	0.263266	6.2468	8.67488e-10	0.00790362
TTTTGTTCGTTCGGCTCGCGTGA	hsa-miR-375|-1|0	PPIH|10465	0.29369	7.03303	6.34033e-12	5.77663e-05
TTTTGTTCGTTCGGCTCGCGTGA	hsa-miR-375|-1|0	PPOX|5498	0.347633	8.48702	2.18664e-16	1.99223e-09
TTTTGTTCGTTCGGCTCGCGTGA	hsa-miR-375|-1|0	PPP1CA|5499	0.259033	6.13906	1.64045e-09	0.014946
TTTTGTTCGTTCGGCTCGCGTGA	hsa-miR-375|-1|0	PPP1R14B|26472	0.258338	6.12142	1.81924e-09	0.016575
TTTTGTTCGTTCGGCTCGCGTGA	hsa-miR-375|-1|0	PPP2R2D|55844	0.27009	6.42128	3.03289e-10	0.00276324
TTTTGTTCGTTCGGCTCGCGTGA	hsa-miR-375|-1|0	PPP2R5E|5529	-0.304669	-7.32231	9.24254e-13	8.42082e-06
TTTTGTTCGTTCGGCTCGCGTGA	hsa-miR-375|-1|0	PPP4C|5531	0.266099	6.31912	5.62767e-10	0.00512733
TTTTGTTCGTTCGGCTCGCGTGA	hsa-miR-375|-1|0	PPTC7|160760	-0.26235	-6.22346	9.96642e-10	0.00908034
TTTTGTTCGTTCGGCTCGCGTGA	hsa-miR-375|-1|0	PRCC|5546	0.253173	5.99055	3.88949e-09	0.0354368
TTTTGTTCGTTCGGCTCGCGTGA	hsa-miR-375|-1|0	PRKAR2A|5576	-0.299796	-7.19352	2.19481e-12	1.99968e-05
TTTTGTTCGTTCGGCTCGCGTGA	hsa-miR-375|-1|0	PRPF31|26121	0.26992	6.41694	3.1141e-10	0.00283723
TTTTGTTCGTTCGGCTCGCGTGA	hsa-miR-375|-1|0	PSMA7|5688	0.280413	6.68725	5.84261e-11	0.000532316
TTTTGTTCGTTCGGCTCGCGTGA	hsa-miR-375|-1|0	PSMB1|5689	0.312097	7.51985	2.3967e-13	2.18362e-06
TTTTGTTCGTTCGGCTCGCGTGA	hsa-miR-375|-1|0	PSMB3|5691	0.289012	6.91069	1.40534e-11	0.000128039
TTTTGTTCGTTCGGCTCGCGTGA	hsa-miR-375|-1|0	PSMB4|5692	0.288527	6.89805	1.52483e-11	0.000138926
TTTTGTTCGTTCGGCTCGCGTGA	hsa-miR-375|-1|0	PSMB5|5693	0.330035	8.00328	7.84832e-15	7.15055e-08
TTTTGTTCGTTCGGCTCGCGTGA	hsa-miR-375|-1|0	PSMB7|5695	0.295319	7.07575	4.78936e-12	4.36355e-05
TTTTGTTCGTTCGGCTCGCGTGA	hsa-miR-375|-1|0	PSMC1|5700	0.279265	6.65754	7.04145e-11	0.000641542
TTTTGTTCGTTCGGCTCGCGTGA	hsa-miR-375|-1|0	PSMC3|5702	0.261386	6.1989	1.15283e-09	0.0105034
TTTTGTTCGTTCGGCTCGCGTGA	hsa-miR-375|-1|0	PSMC5|5705	0.264787	6.28561	6.88064e-10	0.0062689
TTTTGTTCGTTCGGCTCGCGTGA	hsa-miR-375|-1|0	PSMC6|5706	0.258928	6.13639	1.66636e-09	0.0151821
TTTTGTTCGTTCGGCTCGCGTGA	hsa-miR-375|-1|0	PSMD13|5719	0.306593	7.37332	6.54014e-13	5.95868e-06
TTTTGTTCGTTCGGCTCGCGTGA	hsa-miR-375|-1|0	PSMD4|5710	0.283474	6.76659	3.5378e-11	0.000322327
TTTTGTTCGTTCGGCTCGCGTGA	hsa-miR-375|-1|0	PSMD9|5715	0.275771	6.56735	1.23578e-10	0.00112591
TTTTGTTCGTTCGGCTCGCGTGA	hsa-miR-375|-1|0	PSMG3|84262	0.310349	7.47323	3.30403e-13	3.01028e-06
TTTTGTTCGTTCGGCTCGCGTGA	hsa-miR-375|-1|0	PTOV1|53635	0.264581	6.28034	7.10107e-10	0.00646974
TTTTGTTCGTTCGGCTCGCGTGA	hsa-miR-375|-1|0	PTPN11|5781	-0.275484	-6.55995	1.29379e-10	0.00117876
TTTTGTTCGTTCGGCTCGCGTGA	hsa-miR-375|-1|0	PTPRG|5793	-0.260895	-6.18641	1.2412e-09	0.0113085
TTTTGTTCGTTCGGCTCGCGTGA	hsa-miR-375|-1|0	PTRH2|51651	0.264633	6.28167	7.04479e-10	0.00641847
TTTTGTTCGTTCGGCTCGCGTGA	hsa-miR-375|-1|0	PUF60|22827	0.268711	6.38596	3.75899e-10	0.00342479
TTTTGTTCGTTCGGCTCGCGTGA	hsa-miR-375|-1|0	PURA|5813	-0.290904	-6.96011	1.02029e-11	9.29582e-05
TTTTGTTCGTTCGGCTCGCGTGA	hsa-miR-375|-1|0	PWWP2B|170394	0.292223	6.99461	8.1505e-12	7.42587e-05
TTTTGTTCGTTCGGCTCGCGTGA	hsa-miR-375|-1|0	QPCTL|54814	0.298902	7.16997	2.56752e-12	2.33925e-05
TTTTGTTCGTTCGGCTCGCGTGA	hsa-miR-375|-1|0	QTRT1|81890	0.277955	6.6237	8.70225e-11	0.000792857
TTTTGTTCGTTCGGCTCGCGTGA	hsa-miR-375|-1|0	RAB24|53917	0.265294	6.29855	6.3674e-10	0.0058013
TTTTGTTCGTTCGGCTCGCGTGA	hsa-miR-375|-1|0	RABEP2|79874	0.275273	6.5545	1.33822e-10	0.00121924
TTTTGTTCGTTCGGCTCGCGTGA	hsa-miR-375|-1|0	RABGGTA|5875	0.293438	7.02641	6.62124e-12	6.03257e-05
TTTTGTTCGTTCGGCTCGCGTGA	hsa-miR-375|-1|0	RAD51C|5889	0.266147	6.32034	5.58655e-10	0.00508986
TTTTGTTCGTTCGGCTCGCGTGA	hsa-miR-375|-1|0	RALY|22913	0.254053	6.01282	3.42098e-09	0.0311683
TTTTGTTCGTTCGGCTCGCGTGA	hsa-miR-375|-1|0	RANBP1|5902	0.282773	6.74839	3.97094e-11	0.00036179
TTTTGTTCGTTCGGCTCGCGTGA	hsa-miR-375|-1|0	RANGAP1|5905	0.289782	6.9308	1.23393e-11	0.000112423
TTTTGTTCGTTCGGCTCGCGTGA	hsa-miR-375|-1|0	RASSF7|8045	0.291843	6.98466	8.69671e-12	7.92351e-05
TTTTGTTCGTTCGGCTCGCGTGA	hsa-miR-375|-1|0	RB1|5925	-0.258664	-6.12969	1.73317e-09	0.0157908
TTTTGTTCGTTCGGCTCGCGTGA	hsa-miR-375|-1|0	RBCK1|10616	0.25942	6.14891	1.54821e-09	0.0141056
TTTTGTTCGTTCGGCTCGCGTGA	hsa-miR-375|-1|0	RBM10|8241	0.273679	6.51348	1.72411e-10	0.00157082
TTTTGTTCGTTCGGCTCGCGTGA	hsa-miR-375|-1|0	RBM27|54439	-0.252562	-5.97512	4.25024e-09	0.0387237
TTTTGTTCGTTCGGCTCGCGTGA	hsa-miR-375|-1|0	RBM42|79171	0.254201	6.01657	3.3477e-09	0.0305007
TTTTGTTCGTTCGGCTCGCGTGA	hsa-miR-375|-1|0	RBM4|5936	0.29389	7.03825	6.12711e-12	5.58237e-05
TTTTGTTCGTTCGGCTCGCGTGA	hsa-miR-375|-1|0	RBX1|9978	0.286496	6.84512	2.1432e-11	0.000195265
TTTTGTTCGTTCGGCTCGCGTGA	hsa-miR-375|-1|0	RCE1|9986	0.268233	6.3737	4.04883e-10	0.00368886
TTTTGTTCGTTCGGCTCGCGTGA	hsa-miR-375|-1|0	RDBP|7936	0.301341	7.23428	1.67143e-12	1.52283e-05
TTTTGTTCGTTCGGCTCGCGTGA	hsa-miR-375|-1|0	RECQL5|9400	0.286894	6.8555	2.00512e-11	0.000182685
TTTTGTTCGTTCGGCTCGCGTGA	hsa-miR-375|-1|0	REST|5978	-0.288574	-6.89926	1.51297e-11	0.000137846
TTTTGTTCGTTCGGCTCGCGTGA	hsa-miR-375|-1|0	REV3L|5980	-0.272934	-6.49432	1.93986e-10	0.0017674
TTTTGTTCGTTCGGCTCGCGTGA	hsa-miR-375|-1|0	RFNG|5986	0.260244	6.16985	1.36864e-09	0.0124696
TTTTGTTCGTTCGGCTCGCGTGA	hsa-miR-375|-1|0	RFX7|64864	-0.260002	-6.16371	1.41907e-09	0.0129291
TTTTGTTCGTTCGGCTCGCGTGA	hsa-miR-375|-1|0	RFXANK|8625	0.27383	6.51737	1.68327e-10	0.00153362
TTTTGTTCGTTCGGCTCGCGTGA	hsa-miR-375|-1|0	RGL2|5863	0.336798	8.18804	2.03645e-15	1.85539e-08
TTTTGTTCGTTCGGCTCGCGTGA	hsa-miR-375|-1|0	RHBDD1|84236	-0.296592	-7.1092	3.84126e-12	3.49975e-05
TTTTGTTCGTTCGGCTCGCGTGA	hsa-miR-375|-1|0	RHBDD3|25807	0.305412	7.34199	8.0898e-13	7.37056e-06
TTTTGTTCGTTCGGCTCGCGTGA	hsa-miR-375|-1|0	RHOT2|89941	0.293885	7.03814	6.13153e-12	5.5864e-05
TTTTGTTCGTTCGGCTCGCGTGA	hsa-miR-375|-1|0	RHPN1|114822	0.278688	6.64263	7.73091e-11	0.000704358
TTTTGTTCGTTCGGCTCGCGTGA	hsa-miR-375|-1|0	RIF1|55183	-0.253628	-6.00206	3.64002e-09	0.033164
TTTTGTTCGTTCGGCTCGCGTGA	hsa-miR-375|-1|0	RING1|6015	0.298128	7.14958	2.94001e-12	2.67862e-05
TTTTGTTCGTTCGGCTCGCGTGA	hsa-miR-375|-1|0	RNASEH2C|84153	0.305137	7.33472	8.49814e-13	7.74259e-06
TTTTGTTCGTTCGGCTCGCGTGA	hsa-miR-375|-1|0	RNF111|54778	-0.25637	-6.07151	2.43464e-09	0.0221818
TTTTGTTCGTTCGGCTCGCGTGA	hsa-miR-375|-1|0	RNF169|254225	-0.270414	-6.42961	2.88278e-10	0.00262648
TTTTGTTCGTTCGGCTCGCGTGA	hsa-miR-375|-1|0	RNF215|200312	0.332903	8.08145	4.44745e-15	4.05204e-08
TTTTGTTCGTTCGGCTCGCGTGA	hsa-miR-375|-1|0	RNF25|64320	0.315854	7.62034	1.19343e-13	1.08732e-06
TTTTGTTCGTTCGGCTCGCGTGA	hsa-miR-375|-1|0	RNF38|152006	-0.276015	-6.57365	1.18841e-10	0.00108275
TTTTGTTCGTTCGGCTCGCGTGA	hsa-miR-375|-1|0	RNF7|9616	0.299758	7.19251	2.20964e-12	2.01319e-05
TTTTGTTCGTTCGGCTCGCGTGA	hsa-miR-375|-1|0	ROBLD3|28956	0.279686	6.66843	6.57636e-11	0.000599168
TTTTGTTCGTTCGGCTCGCGTGA	hsa-miR-375|-1|0	ROCK2|9475	-0.291634	-6.97918	9.01273e-12	8.21144e-05
TTTTGTTCGTTCGGCTCGCGTGA	hsa-miR-375|-1|0	ROMO1|140823	0.281674	6.71991	4.75521e-11	0.000433244
TTTTGTTCGTTCGGCTCGCGTGA	hsa-miR-375|-1|0	RP2|6102	-0.252942	-5.98471	4.02237e-09	0.0366475
TTTTGTTCGTTCGGCTCGCGTGA	hsa-miR-375|-1|0	RPRD2|23248	-0.27344	-6.50733	1.79067e-10	0.00163146
TTTTGTTCGTTCGGCTCGCGTGA	hsa-miR-375|-1|0	RPS10|6204	0.267918	6.36564	4.25118e-10	0.00387322
TTTTGTTCGTTCGGCTCGCGTGA	hsa-miR-375|-1|0	RPS19BP1|91582	0.277089	6.60132	1.00057e-10	0.000911614
TTTTGTTCGTTCGGCTCGCGTGA	hsa-miR-375|-1|0	RPS6KB2|6199	0.285308	6.81424	2.61153e-11	0.000237935
TTTTGTTCGTTCGGCTCGCGTGA	hsa-miR-375|-1|0	RRP1|8568	0.284872	6.80289	2.80779e-11	0.000255816
TTTTGTTCGTTCGGCTCGCGTGA	hsa-miR-375|-1|0	RSAD1|55316	0.29949	7.18545	2.31611e-12	2.11019e-05
TTTTGTTCGTTCGGCTCGCGTGA	hsa-miR-375|-1|0	RSF1|51773	-0.290093	-6.93892	1.1707e-11	0.000106662
TTTTGTTCGTTCGGCTCGCGTGA	hsa-miR-375|-1|0	RSPRY1|89970	-0.254298	-6.01902	3.30066e-09	0.0300721
TTTTGTTCGTTCGGCTCGCGTGA	hsa-miR-375|-1|0	RWDD3|25950	0.280407	6.68708	5.84887e-11	0.000532886
TTTTGTTCGTTCGGCTCGCGTGA	hsa-miR-375|-1|0	SAMD10|140700	0.257295	6.09495	2.12378e-09	0.0193496
TTTTGTTCGTTCGGCTCGCGTGA	hsa-miR-375|-1|0	SAPS2|9701	0.306761	7.37779	6.34433e-13	5.78028e-06
TTTTGTTCGTTCGGCTCGCGTGA	hsa-miR-375|-1|0	SARNP|84324	0.285027	6.80693	2.73633e-11	0.000249305
TTTTGTTCGTTCGGCTCGCGTGA	hsa-miR-375|-1|0	SBNO1|55206	-0.265039	-6.29204	6.62074e-10	0.00603211
TTTTGTTCGTTCGGCTCGCGTGA	hsa-miR-375|-1|0	SCAND1|51282	0.302086	7.25395	1.4649e-12	1.33466e-05
TTTTGTTCGTTCGGCTCGCGTGA	hsa-miR-375|-1|0	SCAPER|49855	-0.25158	-5.95032	4.89956e-09	0.0446395
TTTTGTTCGTTCGGCTCGCGTGA	hsa-miR-375|-1|0	SCRN2|90507	0.273437	6.50725	1.79155e-10	0.00163227
TTTTGTTCGTTCGGCTCGCGTGA	hsa-miR-375|-1|0	SDF2L1|23753	0.25865	6.12933	1.73683e-09	0.0158242
TTTTGTTCGTTCGGCTCGCGTGA	hsa-miR-375|-1|0	SDF2|6388	0.258999	6.13821	1.64866e-09	0.0150208
TTTTGTTCGTTCGGCTCGCGTGA	hsa-miR-375|-1|0	SDHAF1|644096	0.301435	7.23676	1.64389e-12	1.49774e-05
TTTTGTTCGTTCGGCTCGCGTGA	hsa-miR-375|-1|0	SDHAF2|54949	0.332316	8.06543	4.99814e-15	4.55377e-08
TTTTGTTCGTTCGGCTCGCGTGA	hsa-miR-375|-1|0	SDR39U1|56948	0.309991	7.46368	3.52796e-13	3.2143e-06
TTTTGTTCGTTCGGCTCGCGTGA	hsa-miR-375|-1|0	SDSL|113675	0.266548	6.33059	5.25243e-10	0.00478546
TTTTGTTCGTTCGGCTCGCGTGA	hsa-miR-375|-1|0	SEC13|6396	0.275481	6.55986	1.29451e-10	0.00117942
TTTTGTTCGTTCGGCTCGCGTGA	hsa-miR-375|-1|0	SEC31A|22872	-0.262534	-6.22815	9.69264e-10	0.0088309
TTTTGTTCGTTCGGCTCGCGTGA	hsa-miR-375|-1|0	SEC61B|10952	0.257718	6.10569	1.99464e-09	0.018173
TTTTGTTCGTTCGGCTCGCGTGA	hsa-miR-375|-1|0	SEC61G|23480	0.309165	7.44168	4.10225e-13	3.73753e-06
TTTTGTTCGTTCGGCTCGCGTGA	hsa-miR-375|-1|0	SELO|83642	0.302656	7.26903	1.32376e-12	1.20607e-05
TTTTGTTCGTTCGGCTCGCGTGA	hsa-miR-375|-1|0	SEPT5|5413	0.290184	6.9413	1.15277e-11	0.000105029
TTTTGTTCGTTCGGCTCGCGTGA	hsa-miR-375|-1|0	SERF2|10169	0.262613	6.23015	9.57813e-10	0.00872657
TTTTGTTCGTTCGGCTCGCGTGA	hsa-miR-375|-1|0	SERGEF|26297	0.256124	6.06527	2.52462e-09	0.0230016
TTTTGTTCGTTCGGCTCGCGTGA	hsa-miR-375|-1|0	SERPINB6|5269	0.25822	6.11841	1.8516e-09	0.0168698
TTTTGTTCGTTCGGCTCGCGTGA	hsa-miR-375|-1|0	SETD2|29072	-0.288297	-6.89206	1.58488e-11	0.000144398
TTTTGTTCGTTCGGCTCGCGTGA	hsa-miR-375|-1|0	SETMAR|6419	0.307268	7.39124	5.78931e-13	5.2746e-06
TTTTGTTCGTTCGGCTCGCGTGA	hsa-miR-375|-1|0	SF3B14|51639	0.269965	6.41808	3.09256e-10	0.00281761
TTTTGTTCGTTCGGCTCGCGTGA	hsa-miR-375|-1|0	SF3B5|83443	0.262461	6.2263	9.79974e-10	0.00892848
TTTTGTTCGTTCGGCTCGCGTGA	hsa-miR-375|-1|0	SF4|57794	0.290347	6.94556	1.12136e-11	0.000102167
TTTTGTTCGTTCGGCTCGCGTGA	hsa-miR-375|-1|0	SFXN4|119559	0.276253	6.57978	1.14402e-10	0.00104231
TTTTGTTCGTTCGGCTCGCGTGA	hsa-miR-375|-1|0	SGSM3|27352	0.300738	7.21837	1.85922e-12	1.69392e-05
TTTTGTTCGTTCGGCTCGCGTGA	hsa-miR-375|-1|0	SH3GLB2|56904	0.305261	7.33799	8.31202e-13	7.57302e-06
TTTTGTTCGTTCGGCTCGCGTGA	hsa-miR-375|-1|0	SHC2|25759	0.263861	6.26196	7.92526e-10	0.00722066
TTTTGTTCGTTCGGCTCGCGTGA	hsa-miR-375|-1|0	SIGIRR|59307	0.269073	6.39521	3.55385e-10	0.00323789
TTTTGTTCGTTCGGCTCGCGTGA	hsa-miR-375|-1|0	SIL1|64374	0.257196	6.09245	2.15499e-09	0.019634
TTTTGTTCGTTCGGCTCGCGTGA	hsa-miR-375|-1|0	SIN3A|25942	-0.270421	-6.42979	2.87962e-10	0.0026236
TTTTGTTCGTTCGGCTCGCGTGA	hsa-miR-375|-1|0	SIRT3|23410	0.257877	6.10973	1.94808e-09	0.0177488
TTTTGTTCGTTCGGCTCGCGTGA	hsa-miR-375|-1|0	SIRT6|51548	0.286456	6.84408	2.15753e-11	0.000196572
TTTTGTTCGTTCGGCTCGCGTGA	hsa-miR-375|-1|0	SIRT7|51547	0.253924	6.00955	3.48615e-09	0.031762
TTTTGTTCGTTCGGCTCGCGTGA	hsa-miR-375|-1|0	SLC12A6|9990	-0.26465	-6.2821	7.02669e-10	0.00640197
TTTTGTTCGTTCGGCTCGCGTGA	hsa-miR-375|-1|0	SLC25A1|6576	0.26198	6.21403	1.054e-09	0.00960291
TTTTGTTCGTTCGGCTCGCGTGA	hsa-miR-375|-1|0	SLC25A29|123096	0.267329	6.35057	4.65642e-10	0.00424243
TTTTGTTCGTTCGGCTCGCGTGA	hsa-miR-375|-1|0	SLC25A45|283130	0.298337	7.15508	2.8346e-12	2.58258e-05
TTTTGTTCGTTCGGCTCGCGTGA	hsa-miR-375|-1|0	SLC39A3|29985	0.280862	6.69886	5.43067e-11	0.000494785
TTTTGTTCGTTCGGCTCGCGTGA	hsa-miR-375|-1|0	SLC39A7|7922	0.252626	5.97673	4.21113e-09	0.0383673
TTTTGTTCGTTCGGCTCGCGTGA	hsa-miR-375|-1|0	SLFN5|162394	-0.258898	-6.13564	1.67372e-09	0.0152491
TTTTGTTCGTTCGGCTCGCGTGA	hsa-miR-375|-1|0	SMC1A|8243	-0.322635	-7.8027	3.3068e-14	3.0128e-07
TTTTGTTCGTTCGGCTCGCGTGA	hsa-miR-375|-1|0	SMYD3|64754	0.283376	6.76403	3.5958e-11	0.000327611
TTTTGTTCGTTCGGCTCGCGTGA	hsa-miR-375|-1|0	SNF8|11267	0.282502	6.74137	4.15157e-11	0.000378247
TTTTGTTCGTTCGGCTCGCGTGA	hsa-miR-375|-1|0	SNHG11|128439	0.259492	6.15073	1.53173e-09	0.0139555
TTTTGTTCGTTCGGCTCGCGTGA	hsa-miR-375|-1|0	SNHG8|100093630	0.271293	6.45217	2.51183e-10	0.00228851
TTTTGTTCGTTCGGCTCGCGTGA	hsa-miR-375|-1|0	SNRNP35|11066	0.290679	6.95422	1.06008e-11	9.65833e-05
TTTTGTTCGTTCGGCTCGCGTGA	hsa-miR-375|-1|0	SNRNP70|6625	0.308994	7.43714	4.23175e-13	3.85552e-06
TTTTGTTCGTTCGGCTCGCGTGA	hsa-miR-375|-1|0	SNRPC|6631	0.272116	6.4733	2.20703e-10	0.00201081
TTTTGTTCGTTCGGCTCGCGTGA	hsa-miR-375|-1|0	SNRPD1|6632	0.29522	7.07316	4.8717e-12	4.43857e-05
TTTTGTTCGTTCGGCTCGCGTGA	hsa-miR-375|-1|0	SNRPD2|6633	0.253881	6.00845	3.50834e-09	0.0319642
TTTTGTTCGTTCGGCTCGCGTGA	hsa-miR-375|-1|0	SNRPD3|6634	0.260024	6.16425	1.41456e-09	0.012888
TTTTGTTCGTTCGGCTCGCGTGA	hsa-miR-375|-1|0	SNRPE|6635	0.289253	6.91697	1.34944e-11	0.000122947
TTTTGTTCGTTCGGCTCGCGTGA	hsa-miR-375|-1|0	SNUPN|10073	0.256669	6.07907	2.32981e-09	0.0212268
TTTTGTTCGTTCGGCTCGCGTGA	hsa-miR-375|-1|0	SNX27|81609	-0.273624	-6.51207	1.73915e-10	0.00158453
TTTTGTTCGTTCGGCTCGCGTGA	hsa-miR-375|-1|0	SOS1|6654	-0.274707	-6.53994	1.46436e-10	0.00133417
TTTTGTTCGTTCGGCTCGCGTGA	hsa-miR-375|-1|0	SP1|6667	-0.326146	-7.89768	1.67929e-14	1.52999e-07
TTTTGTTCGTTCGGCTCGCGTGA	hsa-miR-375|-1|0	SPEN|23013	-0.289972	-6.93576	1.19492e-11	0.000108868
TTTTGTTCGTTCGGCTCGCGTGA	hsa-miR-375|-1|0	SPNS1|83985	0.252418	5.97147	4.34025e-09	0.0395437
TTTTGTTCGTTCGGCTCGCGTGA	hsa-miR-375|-1|0	SPSB3|90864	0.314228	7.57679	1.61589e-13	1.47222e-06
TTTTGTTCGTTCGGCTCGCGTGA	hsa-miR-375|-1|0	SPTBN1|6711	-0.25979	-6.1583	1.46501e-09	0.0133476
TTTTGTTCGTTCGGCTCGCGTGA	hsa-miR-375|-1|0	SPTLC2|9517	-0.312172	-7.52185	2.36384e-13	2.15368e-06
TTTTGTTCGTTCGGCTCGCGTGA	hsa-miR-375|-1|0	SRA1|10011	0.314234	7.57695	1.61409e-13	1.47059e-06
TTTTGTTCGTTCGGCTCGCGTGA	hsa-miR-375|-1|0	SSH1|54434	-0.253478	-5.99827	3.72039e-09	0.0338962
TTTTGTTCGTTCGGCTCGCGTGA	hsa-miR-375|-1|0	SSNA1|8636	0.257256	6.09397	2.13596e-09	0.0194606
TTTTGTTCGTTCGGCTCGCGTGA	hsa-miR-375|-1|0	SSR2|6746	0.262425	6.22538	9.85343e-10	0.0089774
TTTTGTTCGTTCGGCTCGCGTGA	hsa-miR-375|-1|0	SSSCA1|10534	0.290052	6.93785	1.17884e-11	0.000107404
TTTTGTTCGTTCGGCTCGCGTGA	hsa-miR-375|-1|0	SSU72|29101	0.293371	7.02467	6.69708e-12	6.10167e-05
TTTTGTTCGTTCGGCTCGCGTGA	hsa-miR-375|-1|0	STK11|6794	0.271522	6.45802	2.42355e-10	0.00220808
TTTTGTTCGTTCGGCTCGCGTGA	hsa-miR-375|-1|0	STK16|8576	0.276368	6.58275	1.1231e-10	0.00102325
TTTTGTTCGTTCGGCTCGCGTGA	hsa-miR-375|-1|0	STK19|8859	0.317003	7.65115	9.62352e-14	8.76793e-07
TTTTGTTCGTTCGGCTCGCGTGA	hsa-miR-375|-1|0	STRA13|201254	0.296476	7.10614	3.9197e-12	3.57121e-05
TTTTGTTCGTTCGGCTCGCGTGA	hsa-miR-375|-1|0	STT3B|201595	-0.259965	-6.16275	1.42712e-09	0.0130024
TTTTGTTCGTTCGGCTCGCGTGA	hsa-miR-375|-1|0	STUB1|10273	0.270518	6.43226	2.83657e-10	0.00258438
TTTTGTTCGTTCGGCTCGCGTGA	hsa-miR-375|-1|0	STX10|8677	0.260061	6.1652	1.40667e-09	0.0128161
TTTTGTTCGTTCGGCTCGCGTGA	hsa-miR-375|-1|0	STX5|6811	0.271596	6.45995	2.39509e-10	0.00218215
TTTTGTTCGTTCGGCTCGCGTGA	hsa-miR-375|-1|0	STXBP2|6813	0.269672	6.41056	3.23737e-10	0.00294954
TTTTGTTCGTTCGGCTCGCGTGA	hsa-miR-375|-1|0	STYXL1|51657	0.252074	5.96279	4.56181e-09	0.0415624
TTTTGTTCGTTCGGCTCGCGTGA	hsa-miR-375|-1|0	SURF1|6834	0.266891	6.33936	4.98215e-10	0.0045392
TTTTGTTCGTTCGGCTCGCGTGA	hsa-miR-375|-1|0	SURF2|6835	0.276492	6.58594	1.10106e-10	0.00100316
TTTTGTTCGTTCGGCTCGCGTGA	hsa-miR-375|-1|0	SYNE2|23224	-0.27341	-6.50656	1.79917e-10	0.00163922
TTTTGTTCGTTCGGCTCGCGTGA	hsa-miR-375|-1|0	TADA3|10474	0.270629	6.43511	2.78768e-10	0.00253984
TTTTGTTCGTTCGGCTCGCGTGA	hsa-miR-375|-1|0	TAF10|6881	0.251416	5.94617	5.01728e-09	0.0457121
TTTTGTTCGTTCGGCTCGCGTGA	hsa-miR-375|-1|0	TAF6L|10629	0.343884	8.38313	4.77999e-16	4.35502e-09
TTTTGTTCGTTCGGCTCGCGTGA	hsa-miR-375|-1|0	TALDO1|6888	0.264248	6.27185	7.47079e-10	0.00680659
TTTTGTTCGTTCGGCTCGCGTGA	hsa-miR-375|-1|0	TAOK1|57551	-0.279774	-6.67071	6.48287e-11	0.00059065
TTTTGTTCGTTCGGCTCGCGTGA	hsa-miR-375|-1|0	TARBP2|6895	0.320541	7.74626	4.93168e-14	4.49322e-07
TTTTGTTCGTTCGGCTCGCGTGA	hsa-miR-375|-1|0	TAZ|6901	0.264613	6.28117	7.0659e-10	0.00643769
TTTTGTTCGTTCGGCTCGCGTGA	hsa-miR-375|-1|0	TBC1D5|9779	-0.306554	-7.37229	6.58609e-13	6.00055e-06
TTTTGTTCGTTCGGCTCGCGTGA	hsa-miR-375|-1|0	TBC1D7|51256	0.309968	7.46307	3.54276e-13	3.22778e-06
TTTTGTTCGTTCGGCTCGCGTGA	hsa-miR-375|-1|0	TBL3|10607	0.273555	6.5103	1.75822e-10	0.0016019
TTTTGTTCGTTCGGCTCGCGTGA	hsa-miR-375|-1|0	TCEB2|6923	0.266282	6.3238	5.4715e-10	0.00498505
TTTTGTTCGTTCGGCTCGCGTGA	hsa-miR-375|-1|0	TEAD1|7003	-0.266985	-6.34176	4.91059e-10	0.004474
TTTTGTTCGTTCGGCTCGCGTGA	hsa-miR-375|-1|0	TELO2|9894	0.270104	6.42165	3.02606e-10	0.00275702
TTTTGTTCGTTCGGCTCGCGTGA	hsa-miR-375|-1|0	TEX2|55852	-0.281072	-6.70431	5.24726e-11	0.000478075
TTTTGTTCGTTCGGCTCGCGTGA	hsa-miR-375|-1|0	TFPT|29844	0.251115	5.93858	5.23976e-09	0.0477391
TTTTGTTCGTTCGGCTCGCGTGA	hsa-miR-375|-1|0	TGOLN2|10618	-0.252141	-5.96449	4.51757e-09	0.0411593
TTTTGTTCGTTCGGCTCGCGTGA	hsa-miR-375|-1|0	THAP7|80764	0.253365	5.99542	3.78196e-09	0.0344572
TTTTGTTCGTTCGGCTCGCGTGA	hsa-miR-375|-1|0	THOC1|9984	0.271854	6.46656	2.30009e-10	0.0020956
TTTTGTTCGTTCGGCTCGCGTGA	hsa-miR-375|-1|0	THTPA|79178	0.287152	6.86222	1.92043e-11	0.000174969
TTTTGTTCGTTCGGCTCGCGTGA	hsa-miR-375|-1|0	TIMM10|26519	0.255863	6.05864	2.62378e-09	0.0239051
TTTTGTTCGTTCGGCTCGCGTGA	hsa-miR-375|-1|0	TIMM13|26517	0.280061	6.67813	6.18756e-11	0.000563744
TTTTGTTCGTTCGGCTCGCGTGA	hsa-miR-375|-1|0	TIMM16|51025	0.258749	6.13186	1.71125e-09	0.0155911
TTTTGTTCGTTCGGCTCGCGTGA	hsa-miR-375|-1|0	TIMM17A|10440	0.285049	6.80749	2.72657e-11	0.000248416
TTTTGTTCGTTCGGCTCGCGTGA	hsa-miR-375|-1|0	TIMM17B|10245	0.288084	6.88649	1.64281e-11	0.000149675
TTTTGTTCGTTCGGCTCGCGTGA	hsa-miR-375|-1|0	TMED1|11018	0.254432	6.02241	3.23663e-09	0.0294888
TTTTGTTCGTTCGGCTCGCGTGA	hsa-miR-375|-1|0	TMED9|54732	0.255142	6.04039	2.9168e-09	0.0265748
TTTTGTTCGTTCGGCTCGCGTGA	hsa-miR-375|-1|0	TMEM125|128218	0.261978	6.21399	1.05425e-09	0.00960519
TTTTGTTCGTTCGGCTCGCGTGA	hsa-miR-375|-1|0	TMEM126A|84233	0.256356	6.07114	2.43988e-09	0.0222296
TTTTGTTCGTTCGGCTCGCGTGA	hsa-miR-375|-1|0	TMEM129|92305	0.258439	6.12398	1.79216e-09	0.0163283
TTTTGTTCGTTCGGCTCGCGTGA	hsa-miR-375|-1|0	TMEM134|80194	0.2806	6.69209	5.66728e-11	0.000516342
TTTTGTTCGTTCGGCTCGCGTGA	hsa-miR-375|-1|0	TMEM141|85014	0.273821	6.51713	1.68576e-10	0.00153589
TTTTGTTCGTTCGGCTCGCGTGA	hsa-miR-375|-1|0	TMEM186|25880	0.32997	8.00152	7.94895e-15	7.24223e-08
TTTTGTTCGTTCGGCTCGCGTGA	hsa-miR-375|-1|0	TMEM205|374882	0.295479	7.07995	4.65873e-12	4.24454e-05
TTTTGTTCGTTCGGCTCGCGTGA	hsa-miR-375|-1|0	TMEM208|29100	0.257622	6.10324	2.02341e-09	0.0184351
TTTTGTTCGTTCGGCTCGCGTGA	hsa-miR-375|-1|0	TMEM80|283232	0.253979	6.01094	3.4583e-09	0.0315083
TTTTGTTCGTTCGGCTCGCGTGA	hsa-miR-375|-1|0	TMEM93|83460	0.260487	6.17604	1.31957e-09	0.0120226
TTTTGTTCGTTCGGCTCGCGTGA	hsa-miR-375|-1|0	TNIP2|79155	0.25934	6.14688	1.56679e-09	0.014275
TTTTGTTCGTTCGGCTCGCGTGA	hsa-miR-375|-1|0	TNK2|10188	0.254852	6.03305	3.04345e-09	0.0277287
TTTTGTTCGTTCGGCTCGCGTGA	hsa-miR-375|-1|0	TNKS|8658	-0.275687	-6.56517	1.2526e-10	0.00114123
TTTTGTTCGTTCGGCTCGCGTGA	hsa-miR-375|-1|0	TNPO3|23534	-0.278833	-6.64637	7.55199e-11	0.000688057
TTTTGTTCGTTCGGCTCGCGTGA	hsa-miR-375|-1|0	TOMM22|56993	0.253229	5.99197	3.85783e-09	0.0351484
TTTTGTTCGTTCGGCTCGCGTGA	hsa-miR-375|-1|0	TOMM6|100188893	0.284659	6.79736	2.90859e-11	0.000265
TTTTGTTCGTTCGGCTCGCGTGA	hsa-miR-375|-1|0	TP53I13|90313	0.275912	6.57099	1.20819e-10	0.00110077
TTTTGTTCGTTCGGCTCGCGTGA	hsa-miR-375|-1|0	TP53TG1|11257	0.253168	5.99044	3.89195e-09	0.0354593
TTTTGTTCGTTCGGCTCGCGTGA	hsa-miR-375|-1|0	TPRA1|131601	0.290206	6.94186	1.1486e-11	0.000104648
TTTTGTTCGTTCGGCTCGCGTGA	hsa-miR-375|-1|0	TPRKB|51002	0.251854	5.95723	4.7095e-09	0.0429079
TTTTGTTCGTTCGGCTCGCGTGA	hsa-miR-375|-1|0	TRABD|80305	0.331745	8.04985	5.59811e-15	5.1004e-08
TTTTGTTCGTTCGGCTCGCGTGA	hsa-miR-375|-1|0	TRAF3IP1|26146	-0.26396	-6.2645	7.80603e-10	0.00711202
TTTTGTTCGTTCGGCTCGCGTGA	hsa-miR-375|-1|0	TRAF4|9618	0.266161	6.32071	5.57413e-10	0.00507855
TTTTGTTCGTTCGGCTCGCGTGA	hsa-miR-375|-1|0	TRAK2|66008	-0.266106	-6.31928	5.62226e-10	0.0051224
TTTTGTTCGTTCGGCTCGCGTGA	hsa-miR-375|-1|0	TRAPPC3|27095	0.269207	6.39865	3.48039e-10	0.00317096
TTTTGTTCGTTCGGCTCGCGTGA	hsa-miR-375|-1|0	TRAPPC5|126003	0.265356	6.30014	6.30698e-10	0.00574625
TTTTGTTCGTTCGGCTCGCGTGA	hsa-miR-375|-1|0	TRAPPC6A|79090	0.263771	6.25968	8.03381e-10	0.00731955
TTTTGTTCGTTCGGCTCGCGTGA	hsa-miR-375|-1|0	TRIM11|81559	0.295117	7.07044	4.95967e-12	4.51872e-05
TTTTGTTCGTTCGGCTCGCGTGA	hsa-miR-375|-1|0	TRIM44|54765	-0.260444	-6.17495	1.32809e-09	0.0121001
TTTTGTTCGTTCGGCTCGCGTGA	hsa-miR-375|-1|0	TRIM56|81844	-0.29591	-7.09126	4.32414e-12	3.93969e-05
TTTTGTTCGTTCGGCTCGCGTGA	hsa-miR-375|-1|0	TRMT1|55621	0.25787	6.10954	1.95024e-09	0.0177685
TTTTGTTCGTTCGGCTCGCGTGA	hsa-miR-375|-1|0	TRMT2A|27037	0.293556	7.02952	6.48778e-12	5.91097e-05
TTTTGTTCGTTCGGCTCGCGTGA	hsa-miR-375|-1|0	TRMU|55687	0.316495	7.63751	1.05864e-13	9.64516e-07
TTTTGTTCGTTCGGCTCGCGTGA	hsa-miR-375|-1|0	TRPT1|83707	0.281419	6.7133	4.95791e-11	0.000451712
TTTTGTTCGTTCGGCTCGCGTGA	hsa-miR-375|-1|0	TRRAP|8295	-0.25874	-6.13163	1.71356e-09	0.0156121
TTTTGTTCGTTCGGCTCGCGTGA	hsa-miR-375|-1|0	TSPAN17|26262	0.257941	6.11135	1.92971e-09	0.0175814
TTTTGTTCGTTCGGCTCGCGTGA	hsa-miR-375|-1|0	TSPO|706	0.275192	6.55242	1.35556e-10	0.00123504
TTTTGTTCGTTCGGCTCGCGTGA	hsa-miR-375|-1|0	TSSC1|7260	0.270242	6.42518	2.96168e-10	0.00269836
TTTTGTTCGTTCGGCTCGCGTGA	hsa-miR-375|-1|0	TSSC4|10078	0.316608	7.64055	1.03639e-13	9.44245e-07
TTTTGTTCGTTCGGCTCGCGTGA	hsa-miR-375|-1|0	TSTD1|100131187	0.288872	6.90704	1.43886e-11	0.000131094
TTTTGTTCGTTCGGCTCGCGTGA	hsa-miR-375|-1|0	TTC15|51112	0.265729	6.30967	5.95643e-10	0.00542686
TTTTGTTCGTTCGGCTCGCGTGA	hsa-miR-375|-1|0	TTLL5|23093	-0.284709	-6.79865	2.88477e-11	0.000262829
TTTTGTTCGTTCGGCTCGCGTGA	hsa-miR-375|-1|0	TUBGCP2|10844	0.260345	6.17241	1.34814e-09	0.0122828
TTTTGTTCGTTCGGCTCGCGTGA	hsa-miR-375|-1|0	TUSC1|286319	0.306447	7.36945	6.71446e-13	6.1175e-06
TTTTGTTCGTTCGGCTCGCGTGA	hsa-miR-375|-1|0	TUT1|64852	0.257295	6.09496	2.12366e-09	0.0193485
TTTTGTTCGTTCGGCTCGCGTGA	hsa-miR-375|-1|0	TXNL4A|10907	0.30508	7.33319	8.58662e-13	7.82321e-06
TTTTGTTCGTTCGGCTCGCGTGA	hsa-miR-375|-1|0	TYSND1|219743	0.270066	6.42067	3.04417e-10	0.00277353
TTTTGTTCGTTCGGCTCGCGTGA	hsa-miR-375|-1|0	UBE2J2|118424	0.334066	8.11323	3.52626e-15	3.21275e-08
TTTTGTTCGTTCGGCTCGCGTGA	hsa-miR-375|-1|0	UBE2M|9040	0.28542	6.81714	2.56358e-11	0.000233566
TTTTGTTCGTTCGGCTCGCGTGA	hsa-miR-375|-1|0	UBE2S|27338	0.253802	6.00647	3.54864e-09	0.0323314
TTTTGTTCGTTCGGCTCGCGTGA	hsa-miR-375|-1|0	UBL5|59286	0.271083	6.44677	2.59612e-10	0.00236531
TTTTGTTCGTTCGGCTCGCGTGA	hsa-miR-375|-1|0	UBR1|197131	-0.260497	-6.17629	1.31763e-09	0.0120048
TTTTGTTCGTTCGGCTCGCGTGA	hsa-miR-375|-1|0	UBR2|23304	-0.290196	-6.94162	1.15039e-11	0.000104811
TTTTGTTCGTTCGGCTCGCGTGA	hsa-miR-375|-1|0	UBXN11|91544	0.276543	6.58725	1.09213e-10	0.000995028
TTTTGTTCGTTCGGCTCGCGTGA	hsa-miR-375|-1|0	UBXN6|80700	0.252025	5.96155	4.59435e-09	0.0418589
TTTTGTTCGTTCGGCTCGCGTGA	hsa-miR-375|-1|0	UBXN7|26043	-0.261793	-6.20927	1.08416e-09	0.00987774
TTTTGTTCGTTCGGCTCGCGTGA	hsa-miR-375|-1|0	UCKL1|54963	0.319997	7.7316	5.46923e-14	4.98298e-07
TTTTGTTCGTTCGGCTCGCGTGA	hsa-miR-375|-1|0	UFD1L|7353	0.298747	7.16587	2.63849e-12	2.40391e-05
TTTTGTTCGTTCGGCTCGCGTGA	hsa-miR-375|-1|0	UHMK1|127933	-0.263133	-6.24342	8.85123e-10	0.00806429
TTTTGTTCGTTCGGCTCGCGTGA	hsa-miR-375|-1|0	UNKL|64718	0.264802	6.28598	6.86542e-10	0.00625503
TTTTGTTCGTTCGGCTCGCGTGA	hsa-miR-375|-1|0	UPF2|26019	-0.258993	-6.13805	1.65021e-09	0.0150349
TTTTGTTCGTTCGGCTCGCGTGA	hsa-miR-375|-1|0	UQCR10|29796	0.276987	6.5987	1.01703e-10	0.000926609
TTTTGTTCGTTCGGCTCGCGTGA	hsa-miR-375|-1|0	UQCRQ|27089	0.278502	6.63783	7.96664e-11	0.000725836
TTTTGTTCGTTCGGCTCGCGTGA	hsa-miR-375|-1|0	UROS|7390	0.328547	7.96283	1.05126e-14	9.57791e-08
TTTTGTTCGTTCGGCTCGCGTGA	hsa-miR-375|-1|0	USE1|55850	0.287025	6.8589	1.96182e-11	0.00017874
TTTTGTTCGTTCGGCTCGCGTGA	hsa-miR-375|-1|0	USMG5|84833	0.27693	6.59723	1.02638e-10	0.000935128
TTTTGTTCGTTCGGCTCGCGTGA	hsa-miR-375|-1|0	USP34|9736	-0.266798	-6.33699	5.05382e-10	0.0046045
TTTTGTTCGTTCGGCTCGCGTGA	hsa-miR-375|-1|0	USP53|54532	-0.265381	-6.30076	6.28358e-10	0.00572492
TTTTGTTCGTTCGGCTCGCGTGA	hsa-miR-375|-1|0	USP8|9101	-0.254666	-6.02834	3.12754e-09	0.0284948
TTTTGTTCGTTCGGCTCGCGTGA	hsa-miR-375|-1|0	USP9X|8239	-0.286334	-6.84092	2.20168e-11	0.000200594
TTTTGTTCGTTCGGCTCGCGTGA	hsa-miR-375|-1|0	UXT|8409	0.274807	6.54252	1.44119e-10	0.00131306
TTTTGTTCGTTCGGCTCGCGTGA	hsa-miR-375|-1|0	VPS13C|54832	-0.288593	-6.89977	1.508e-11	0.000137393
TTTTGTTCGTTCGGCTCGCGTGA	hsa-miR-375|-1|0	VPS13D|55187	-0.26877	-6.38747	3.72473e-10	0.00339357
TTTTGTTCGTTCGGCTCGCGTGA	hsa-miR-375|-1|0	VPS16|64601	0.256469	6.07401	2.39947e-09	0.0218614
TTTTGTTCGTTCGGCTCGCGTGA	hsa-miR-375|-1|0	VPS28|51160	0.267831	6.36342	4.30863e-10	0.00392557
TTTTGTTCGTTCGGCTCGCGTGA	hsa-miR-375|-1|0	WASH3P|374666	0.258019	6.11333	1.90748e-09	0.0173789
TTTTGTTCGTTCGGCTCGCGTGA	hsa-miR-375|-1|0	WASH5P|375690	0.252739	5.9796	4.14226e-09	0.0377399
TTTTGTTCGTTCGGCTCGCGTGA	hsa-miR-375|-1|0	WASH7P|653635	0.256287	6.0694	2.46471e-09	0.0224558
TTTTGTTCGTTCGGCTCGCGTGA	hsa-miR-375|-1|0	WBP1|23559	0.314552	7.58545	1.52155e-13	1.38627e-06
TTTTGTTCGTTCGGCTCGCGTGA	hsa-miR-375|-1|0	WDFY3|23001	-0.269947	-6.41762	3.10124e-10	0.00282551
TTTTGTTCGTTCGGCTCGCGTGA	hsa-miR-375|-1|0	WDR13|64743	0.286029	6.83298	2.31656e-11	0.00021106
TTTTGTTCGTTCGGCTCGCGTGA	hsa-miR-375|-1|0	WDR18|57418	0.306759	7.37773	6.34692e-13	5.78264e-06
TTTTGTTCGTTCGGCTCGCGTGA	hsa-miR-375|-1|0	WDR25|79446	0.256221	6.06772	2.48891e-09	0.0226763
TTTTGTTCGTTCGGCTCGCGTGA	hsa-miR-375|-1|0	WDR45|11152	0.272842	6.49196	1.9682e-10	0.00179322
TTTTGTTCGTTCGGCTCGCGTGA	hsa-miR-375|-1|0	WDR46|9277	0.308473	7.42328	4.65252e-13	4.23888e-06
TTTTGTTCGTTCGGCTCGCGTGA	hsa-miR-375|-1|0	WDR74|54663	0.260997	6.18901	1.22228e-09	0.0111361
TTTTGTTCGTTCGGCTCGCGTGA	hsa-miR-375|-1|0	WDR83|84292	0.272341	6.47908	2.13017e-10	0.00194078
TTTTGTTCGTTCGGCTCGCGTGA	hsa-miR-375|-1|0	WDR85|92715	0.296877	7.11668	3.65596e-12	3.33092e-05
TTTTGTTCGTTCGGCTCGCGTGA	hsa-miR-375|-1|0	WIPF2|147179	-0.293733	-7.03415	6.29398e-12	5.7344e-05
TTTTGTTCGTTCGGCTCGCGTGA	hsa-miR-375|-1|0	WNK1|65125	-0.271566	-6.45917	2.40655e-10	0.00219259
TTTTGTTCGTTCGGCTCGCGTGA	hsa-miR-375|-1|0	WRN|7486	-0.256206	-6.06733	2.49456e-09	0.0227278
TTTTGTTCGTTCGGCTCGCGTGA	hsa-miR-375|-1|0	XAB2|56949	0.290089	6.9388	1.17161e-11	0.000106745
TTTTGTTCGTTCGGCTCGCGTGA	hsa-miR-375|-1|0	XPA|7507	0.274715	6.54013	1.46264e-10	0.0013326
TTTTGTTCGTTCGGCTCGCGTGA	hsa-miR-375|-1|0	XPR1|9213	-0.25453	-6.0249	3.19038e-09	0.0290673
TTTTGTTCGTTCGGCTCGCGTGA	hsa-miR-375|-1|0	YAP1|10413	-0.253423	-5.99689	3.75008e-09	0.0341667
TTTTGTTCGTTCGGCTCGCGTGA	hsa-miR-375|-1|0	YIF1A|10897	0.294671	7.05873	5.35657e-12	4.88034e-05
TTTTGTTCGTTCGGCTCGCGTGA	hsa-miR-375|-1|0	YIF1B|90522	0.313213	7.54965	1.95046e-13	1.77705e-06
TTTTGTTCGTTCGGCTCGCGTGA	hsa-miR-375|-1|0	ZBTB17|7709	0.286793	6.85287	2.03926e-11	0.000185795
TTTTGTTCGTTCGGCTCGCGTGA	hsa-miR-375|-1|0	ZBTB45|84878	0.254327	6.01974	3.28696e-09	0.0299473
TTTTGTTCGTTCGGCTCGCGTGA	hsa-miR-375|-1|0	ZBTB48|3104	0.255372	6.0462	2.82021e-09	0.0256947
TTTTGTTCGTTCGGCTCGCGTGA	hsa-miR-375|-1|0	ZC3H13|23091	-0.295016	-7.06781	5.04621e-12	4.59757e-05
TTTTGTTCGTTCGGCTCGCGTGA	hsa-miR-375|-1|0	ZDHHC24|254359	0.251217	5.94114	5.16367e-09	0.0470458
TTTTGTTCGTTCGGCTCGCGTGA	hsa-miR-375|-1|0	ZFAND2B|130617	0.292728	7.00782	7.47713e-12	6.81237e-05
TTTTGTTCGTTCGGCTCGCGTGA	hsa-miR-375|-1|0	ZFHX3|463	-0.27762	-6.61504	9.18559e-11	0.000836893
TTTTGTTCGTTCGGCTCGCGTGA	hsa-miR-375|-1|0	ZFPL1|7542	0.33236	8.06663	4.95466e-15	4.51415e-08
TTTTGTTCGTTCGGCTCGCGTGA	hsa-miR-375|-1|0	ZFYVE19|84936	0.282137	6.7319	4.40806e-11	0.000401616
TTTTGTTCGTTCGGCTCGCGTGA	hsa-miR-375|-1|0	ZGPAT|84619	0.298123	7.14946	2.94235e-12	2.68075e-05
TTTTGTTCGTTCGGCTCGCGTGA	hsa-miR-375|-1|0	ZKSCAN1|7586	-0.251963	-5.95998	4.63588e-09	0.0422372
TTTTGTTCGTTCGGCTCGCGTGA	hsa-miR-375|-1|0	ZMYM4|9202	-0.267947	-6.36638	4.2322e-10	0.00385593
TTTTGTTCGTTCGGCTCGCGTGA	hsa-miR-375|-1|0	ZNF192|7745	-0.292521	-7.0024	7.74653e-12	7.05781e-05
TTTTGTTCGTTCGGCTCGCGTGA	hsa-miR-375|-1|0	ZNF205|7755	0.267084	6.34431	4.83566e-10	0.00440573
TTTTGTTCGTTCGGCTCGCGTGA	hsa-miR-375|-1|0	ZNF212|7988	0.253678	6.00333	3.61347e-09	0.0329221
TTTTGTTCGTTCGGCTCGCGTGA	hsa-miR-375|-1|0	ZNF268|10795	-0.28187	-6.72498	4.60526e-11	0.000419582
TTTTGTTCGTTCGGCTCGCGTGA	hsa-miR-375|-1|0	ZNF32|7580	0.302762	7.27182	1.29916e-12	1.18366e-05
TTTTGTTCGTTCGGCTCGCGTGA	hsa-miR-375|-1|0	ZNF408|79797	0.26885	6.3895	3.67915e-10	0.00335205
TTTTGTTCGTTCGGCTCGCGTGA	hsa-miR-375|-1|0	ZNF414|84330	0.296005	7.09376	4.25343e-12	3.87527e-05
TTTTGTTCGTTCGGCTCGCGTGA	hsa-miR-375|-1|0	ZNF428|126299	0.270396	6.42913	2.89123e-10	0.00263418
TTTTGTTCGTTCGGCTCGCGTGA	hsa-miR-375|-1|0	ZNF446|55663	0.308858	7.43353	4.33759e-13	3.95195e-06
TTTTGTTCGTTCGGCTCGCGTGA	hsa-miR-375|-1|0	ZNF513|130557	0.256387	6.07192	2.42884e-09	0.022129
TTTTGTTCGTTCGGCTCGCGTGA	hsa-miR-375|-1|0	ZNF524|147807	0.292946	7.01354	7.20281e-12	6.56243e-05
TTTTGTTCGTTCGGCTCGCGTGA	hsa-miR-375|-1|0	ZNF579|163033	0.258429	6.12373	1.79479e-09	0.0163522
TTTTGTTCGTTCGGCTCGCGTGA	hsa-miR-375|-1|0	ZNF580|51157	0.302814	7.27322	1.28699e-12	1.17256e-05
TTTTGTTCGTTCGGCTCGCGTGA	hsa-miR-375|-1|0	ZNF593|51042	0.26452	6.2788	7.16678e-10	0.0065296
TTTTGTTCGTTCGGCTCGCGTGA	hsa-miR-375|-1|0	ZNF609|23060	-0.27586	-6.56964	1.21835e-10	0.00111003
TTTTGTTCGTTCGGCTCGCGTGA	hsa-miR-375|-1|0	ZNF622|90441	0.269108	6.39613	3.53406e-10	0.00321986
TTTTGTTCGTTCGGCTCGCGTGA	hsa-miR-375|-1|0	ZNF668|79759	0.304505	7.31796	9.51838e-13	8.67213e-06
TTTTGTTCGTTCGGCTCGCGTGA	hsa-miR-375|-1|0	ZNF688|146542	0.306483	7.3704	6.67125e-13	6.07813e-06
TTTTGTTCGTTCGGCTCGCGTGA	hsa-miR-375|-1|0	ZNF691|51058	0.290486	6.94917	1.09541e-11	9.98017e-05
TTTTGTTCGTTCGGCTCGCGTGA	hsa-miR-375|-1|0	ZNF692|55657	0.32168	7.77695	3.96939e-14	3.61649e-07
TTTTGTTCGTTCGGCTCGCGTGA	hsa-miR-375|-1|0	ZNF704|619279	-0.259736	-6.15694	1.47678e-09	0.0134548
TTTTGTTCGTTCGGCTCGCGTGA	hsa-miR-375|-1|0	ZNF839|55778	0.269274	6.40037	3.44422e-10	0.00313801
TTTTGTTCGTTCGGCTCGCGTGA	hsa-miR-375|-1|0	ZNHIT1|10467	0.28576	6.82598	2.4227e-11	0.00022073
TTTTGTTCGTTCGGCTCGCGTGA	hsa-miR-375|-1|0	ZNHIT2|741	0.323034	7.8135	3.06254e-14	2.79026e-07
TTTTGTTCGTTCGGCTCGCGTGA	hsa-miR-375|-1|0	ZNHIT3|9326	0.256283	6.06929	2.46628e-09	0.0224702
TTTTGTTCGTTCGGCTCGCGTGA	hsa-miR-375|-1|0	ZNRD1|30834	0.251369	5.94498	5.05154e-09	0.0460242
TTTTGTTCGTTCGGCTCGCGTGA	hsa-miR-375|-1|0	ZSWIM7|125150	0.284805	6.80115	2.83914e-11	0.000258672
TTTTGTTCGTTCGGCTCGCGTGA	hsa-miR-375|-1|0	ZYG11B|79699	-0.253143	-5.98981	3.90608e-09	0.0355881
TTTGGCAATGGTAGAACTCACACT	hsa-miR-182-5p|0|0	?|155060	0.274961	6.54649	1.40623e-10	0.00128121
TTTGGCAATGGTAGAACTCACACT	hsa-miR-182-5p|0|0	?|8225	0.250964	5.93477	5.35504e-09	0.0487894
TTTGGCAATGGTAGAACTCACACT	hsa-miR-182-5p|0|0	ABCB6|10058	0.251365	5.94489	5.05414e-09	0.0460479
TTTGGCAATGGTAGAACTCACACT	hsa-miR-182-5p|0|0	ABCD4|5826	0.294125	7.04443	5.88378e-12	5.36068e-05
TTTGGCAATGGTAGAACTCACACT	hsa-miR-182-5p|0|0	ACAP3|116983	0.26568	6.30842	6.0013e-10	0.00546774
TTTGGCAATGGTAGAACTCACACT	hsa-miR-182-5p|0|0	ACCS|84680	0.264004	6.26563	7.75355e-10	0.0070642
TTTGGCAATGGTAGAACTCACACT	hsa-miR-182-5p|0|0	ACP6|51205	0.270326	6.42733	2.92312e-10	0.00266324
TTTGGCAATGGTAGAACTCACACT	hsa-miR-182-5p|0|0	AFAP1|60312	-0.275217	-6.55308	1.35003e-10	0.00123001
TTTGGCAATGGTAGAACTCACACT	hsa-miR-182-5p|0|0	AGAP3|116988	0.274019	6.52223	1.63358e-10	0.00148834
TTTGGCAATGGTAGAACTCACACT	hsa-miR-182-5p|0|0	AHNAK|79026	-0.299263	-7.17947	2.41022e-12	2.19594e-05
TTTGGCAATGGTAGAACTCACACT	hsa-miR-182-5p|0|0	AHSA2|130872	0.260058	6.16511	1.40741e-09	0.0128229
TTTGGCAATGGTAGAACTCACACT	hsa-miR-182-5p|0|0	ALKBH7|84266	0.268005	6.36786	4.19448e-10	0.00382156
TTTGGCAATGGTAGAACTCACACT	hsa-miR-182-5p|0|0	AMDHD2|51005	0.277431	6.61016	9.46945e-11	0.000862755
TTTGGCAATGGTAGAACTCACACT	hsa-miR-182-5p|0|0	ANAPC11|51529	0.266605	6.33205	5.20646e-10	0.00474357
TTTGGCAATGGTAGAACTCACACT	hsa-miR-182-5p|0|0	ANAPC2|29882	0.277671	6.61635	9.11082e-11	0.000830081
TTTGGCAATGGTAGAACTCACACT	hsa-miR-182-5p|0|0	ANKRD10|55608	0.307372	7.39402	5.6807e-13	5.17565e-06
TTTGGCAATGGTAGAACTCACACT	hsa-miR-182-5p|0|0	ANKS3|124401	0.304454	7.31662	9.60497e-13	8.75102e-06
TTTGGCAATGGTAGAACTCACACT	hsa-miR-182-5p|0|0	AP1G1|164	-0.256839	-6.08338	2.27204e-09	0.0207004
TTTGGCAATGGTAGAACTCACACT	hsa-miR-182-5p|0|0	AP3B1|8546	-0.251567	-5.94999	4.90882e-09	0.0447239
TTTGGCAATGGTAGAACTCACACT	hsa-miR-182-5p|0|0	APTX|54840	0.256466	6.07392	2.40073e-09	0.0218729
TTTGGCAATGGTAGAACTCACACT	hsa-miR-182-5p|0|0	ARF5|381	0.270167	6.42326	2.99653e-10	0.00273012
TTTGGCAATGGTAGAACTCACACT	hsa-miR-182-5p|0|0	ARFGAP1|55738	0.283116	6.75728	3.75323e-11	0.000341955
TTTGGCAATGGTAGAACTCACACT	hsa-miR-182-5p|0|0	ARFRP1|10139	0.268428	6.37869	3.92831e-10	0.00357906
TTTGGCAATGGTAGAACTCACACT	hsa-miR-182-5p|0|0	ARHGAP21|57584	-0.262073	-6.2164	1.03929e-09	0.00946887
TTTGGCAATGGTAGAACTCACACT	hsa-miR-182-5p|0|0	ARHGAP31|57514	-0.251806	-5.95601	4.74252e-09	0.0432088
TTTGGCAATGGTAGAACTCACACT	hsa-miR-182-5p|0|0	ARHGEF12|23365	-0.276987	-6.5987	1.01703e-10	0.000926609
TTTGGCAATGGTAGAACTCACACT	hsa-miR-182-5p|0|0	ARL16|339231	0.315279	7.60493	1.32872e-13	1.21059e-06
TTTGGCAATGGTAGAACTCACACT	hsa-miR-182-5p|0|0	ARMC5|79798	0.294089	7.04347	5.92095e-12	5.39454e-05
TTTGGCAATGGTAGAACTCACACT	hsa-miR-182-5p|0|0	ARPC5L|81873	0.255093	6.03915	2.93783e-09	0.0267664
TTTGGCAATGGTAGAACTCACACT	hsa-miR-182-5p|0|0	ARVCF|421	0.286839	6.85405	2.02387e-11	0.000184394
TTTGGCAATGGTAGAACTCACACT	hsa-miR-182-5p|0|0	ASL|435	0.265747	6.31013	5.94e-10	0.0054119
TTTGGCAATGGTAGAACTCACACT	hsa-miR-182-5p|0|0	ASPSCR1|79058	0.299553	7.18711	2.29063e-12	2.08698e-05
TTTGGCAATGGTAGAACTCACACT	hsa-miR-182-5p|0|0	ASXL2|55252	-0.263569	-6.25453	8.28438e-10	0.00754784
TTTGGCAATGGTAGAACTCACACT	hsa-miR-182-5p|0|0	ATAD3B|83858	0.282552	6.74267	4.11752e-11	0.000375145
TTTGGCAATGGTAGAACTCACACT	hsa-miR-182-5p|0|0	ATF2|1386	-0.263052	-6.24135	8.96096e-10	0.00816427
TTTGGCAATGGTAGAACTCACACT	hsa-miR-182-5p|0|0	ATG4B|23192	0.271914	6.46811	2.27836e-10	0.0020758
TTTGGCAATGGTAGAACTCACACT	hsa-miR-182-5p|0|0	ATG4D|84971	0.290963	6.96164	1.0102e-11	9.20386e-05
TTTGGCAATGGTAGAACTCACACT	hsa-miR-182-5p|0|0	ATXN1L|342371	-0.285295	-6.81388	2.61754e-11	0.000238483
TTTGGCAATGGTAGAACTCACACT	hsa-miR-182-5p|0|0	AZI1|22994	0.314833	7.59299	1.44384e-13	1.31548e-06
TTTGGCAATGGTAGAACTCACACT	hsa-miR-182-5p|0|0	B3GALT6|126792	0.282857	6.75057	3.91644e-11	0.000356824
TTTGGCAATGGTAGAACTCACACT	hsa-miR-182-5p|0|0	BAD|572	0.291367	6.97222	9.43041e-12	8.59198e-05
TTTGGCAATGGTAGAACTCACACT	hsa-miR-182-5p|0|0	BAT1|7919	0.257953	6.11164	1.92644e-09	0.0175516
TTTGGCAATGGTAGAACTCACACT	hsa-miR-182-5p|0|0	BAT2L2|23215	-0.278456	-6.63664	8.02617e-11	0.000731259
TTTGGCAATGGTAGAACTCACACT	hsa-miR-182-5p|0|0	BAX|581	0.254948	6.03546	3.00129e-09	0.0273445
TTTGGCAATGGTAGAACTCACACT	hsa-miR-182-5p|0|0	BBX|56987	-0.270584	-6.43397	2.80714e-10	0.00255756
TTTGGCAATGGTAGAACTCACACT	hsa-miR-182-5p|0|0	BCCIP|56647	0.253312	5.99408	3.81125e-09	0.0347241
TTTGGCAATGGTAGAACTCACACT	hsa-miR-182-5p|0|0	BCL2L12|83596	0.2614	6.19926	1.15038e-09	0.010481
TTTGGCAATGGTAGAACTCACACT	hsa-miR-182-5p|0|0	BIK|638	0.254951	6.03556	2.99955e-09	0.0273287
TTTGGCAATGGTAGAACTCACACT	hsa-miR-182-5p|0|0	BOD1|91272	0.288691	6.90233	1.48329e-11	0.000135142
TTTGGCAATGGTAGAACTCACACT	hsa-miR-182-5p|0|0	BOLA1|51027	0.267047	6.34336	4.86344e-10	0.00443105
TTTGGCAATGGTAGAACTCACACT	hsa-miR-182-5p|0|0	BRF1|2972	0.274079	6.52378	1.61803e-10	0.00147418
TTTGGCAATGGTAGAACTCACACT	hsa-miR-182-5p|0|0	C11orf31|280636	0.29506	7.06894	5.00885e-12	4.56353e-05
TTTGGCAATGGTAGAACTCACACT	hsa-miR-182-5p|0|0	C11orf68|83638	0.252478	5.97299	4.30254e-09	0.0392002
TTTGGCAATGGTAGAACTCACACT	hsa-miR-182-5p|0|0	C11orf73|51501	0.254718	6.02965	3.10393e-09	0.0282797
TTTGGCAATGGTAGAACTCACACT	hsa-miR-182-5p|0|0	C11orf75|56935	0.285545	6.82039	2.51088e-11	0.000228764
TTTGGCAATGGTAGAACTCACACT	hsa-miR-182-5p|0|0	C11orf80|79703	0.268943	6.3919	3.62597e-10	0.00330359
TTTGGCAATGGTAGAACTCACACT	hsa-miR-182-5p|0|0	C12orf47|51275	0.283883	6.77719	3.30727e-11	0.000301323
TTTGGCAATGGTAGAACTCACACT	hsa-miR-182-5p|0|0	C14orf79|122616	0.262426	6.2254	9.85226e-10	0.00897633
TTTGGCAATGGTAGAACTCACACT	hsa-miR-182-5p|0|0	C16orf42|115939	0.260265	6.17038	1.36437e-09	0.0124307
TTTGGCAATGGTAGAACTCACACT	hsa-miR-182-5p|0|0	C17orf106|100134934	0.282316	6.73655	4.28023e-11	0.000389969
TTTGGCAATGGTAGAACTCACACT	hsa-miR-182-5p|0|0	C17orf56|146705	0.257423	6.0982	2.08386e-09	0.0189859
TTTGGCAATGGTAGAACTCACACT	hsa-miR-182-5p|0|0	C17orf70|80233	0.31826	7.6849	7.59663e-14	6.92124e-07
TTTGGCAATGGTAGAACTCACACT	hsa-miR-182-5p|0|0	C17orf90|339229	0.281566	6.71709	4.84067e-11	0.00044103
TTTGGCAATGGTAGAACTCACACT	hsa-miR-182-5p|0|0	C17orf95|124512	0.257912	6.11062	1.93796e-09	0.0176567
TTTGGCAATGGTAGAACTCACACT	hsa-miR-182-5p|0|0	C19orf60|55049	0.289686	6.92828	1.25423e-11	0.000114272
TTTGGCAATGGTAGAACTCACACT	hsa-miR-182-5p|0|0	C19orf62|29086	0.25216	5.96497	4.50515e-09	0.0410461
TTTGGCAATGGTAGAACTCACACT	hsa-miR-182-5p|0|0	C19orf6|91304	0.255583	6.05156	2.73387e-09	0.0249081
TTTGGCAATGGTAGAACTCACACT	hsa-miR-182-5p|0|0	C1orf35|79169	0.291276	6.96982	9.5788e-12	8.72718e-05
TTTGGCAATGGTAGAACTCACACT	hsa-miR-182-5p|0|0	C1orf86|199990	0.283943	6.77875	3.27461e-11	0.000298347
TTTGGCAATGGTAGAACTCACACT	hsa-miR-182-5p|0|0	C20orf20|55257	0.28142	6.71333	4.95697e-11	0.000451626
TTTGGCAATGGTAGAACTCACACT	hsa-miR-182-5p|0|0	C21orf2|755	0.270128	6.42226	3.01484e-10	0.0027468
TTTGGCAATGGTAGAACTCACACT	hsa-miR-182-5p|0|0	C21orf33|8209	0.277948	6.6235	8.71313e-11	0.000793847
TTTGGCAATGGTAGAACTCACACT	hsa-miR-182-5p|0|0	C22orf36|388886	0.256198	6.06714	2.49732e-09	0.0227529
TTTGGCAATGGTAGAACTCACACT	hsa-miR-182-5p|0|0	C4orf27|54969	0.286472	6.84451	2.1516e-11	0.00019603
TTTGGCAATGGTAGAACTCACACT	hsa-miR-182-5p|0|0	C5orf41|153222	-0.256725	-6.08049	2.31062e-09	0.0210519
TTTGGCAATGGTAGAACTCACACT	hsa-miR-182-5p|0|0	C6orf125|84300	0.258758	6.13208	1.70904e-09	0.015571
TTTGGCAATGGTAGAACTCACACT	hsa-miR-182-5p|0|0	C6orf134|79969	0.322654	7.80322	3.29461e-14	3.0017e-07
TTTGGCAATGGTAGAACTCACACT	hsa-miR-182-5p|0|0	C6orf70|55780	0.298172	7.15073	2.91765e-12	2.65825e-05
TTTGGCAATGGTAGAACTCACACT	hsa-miR-182-5p|0|0	C7orf11|136647	0.264062	6.2671	7.68579e-10	0.00700247
TTTGGCAATGGTAGAACTCACACT	hsa-miR-182-5p|0|0	C7orf26|79034	0.265461	6.30282	6.20641e-10	0.00565462
TTTGGCAATGGTAGAACTCACACT	hsa-miR-182-5p|0|0	C7orf27|221927	0.310703	7.48267	3.09646e-13	2.82116e-06
TTTGGCAATGGTAGAACTCACACT	hsa-miR-182-5p|0|0	C7orf30|115416	0.308855	7.43344	4.34026e-13	3.95439e-06
TTTGGCAATGGTAGAACTCACACT	hsa-miR-182-5p|0|0	C7orf40|285958	0.312322	7.52586	2.29927e-13	2.09485e-06
TTTGGCAATGGTAGAACTCACACT	hsa-miR-182-5p|0|0	C7orf47|221908	0.265309	6.29892	6.35329e-10	0.00578844
TTTGGCAATGGTAGAACTCACACT	hsa-miR-182-5p|0|0	C7orf50|84310	0.276531	6.58695	1.09416e-10	0.000996886
TTTGGCAATGGTAGAACTCACACT	hsa-miR-182-5p|0|0	C9orf37|85026	0.263232	6.24593	8.71994e-10	0.00794468
TTTGGCAATGGTAGAACTCACACT	hsa-miR-182-5p|0|0	C9orf69|90120	0.264359	6.27468	7.34551e-10	0.00669244
TTTGGCAATGGTAGAACTCACACT	hsa-miR-182-5p|0|0	C9orf7|11094	0.319585	7.72051	5.91388e-14	5.38809e-07
TTTGGCAATGGTAGAACTCACACT	hsa-miR-182-5p|0|0	CAP1|10487	-0.302017	-7.25214	1.4828e-12	1.35097e-05
TTTGGCAATGGTAGAACTCACACT	hsa-miR-182-5p|0|0	CAPN10|11132	0.255022	6.03734	2.96879e-09	0.0270484
TTTGGCAATGGTAGAACTCACACT	hsa-miR-182-5p|0|0	CCDC130|81576	0.2552	6.04184	2.89239e-09	0.0263524
TTTGGCAATGGTAGAACTCACACT	hsa-miR-182-5p|0|0	CCDC159|126075	0.289374	6.92015	1.32198e-11	0.000120444
TTTGGCAATGGTAGAACTCACACT	hsa-miR-182-5p|0|0	CCNL2|81669	0.274252	6.52823	1.57421e-10	0.00143425
TTTGGCAATGGTAGAACTCACACT	hsa-miR-182-5p|0|0	CCS|9973	0.253406	5.99644	3.75981e-09	0.0342554
TTTGGCAATGGTAGAACTCACACT	hsa-miR-182-5p|0|0	CDC37|11140	0.256603	6.07741	2.35245e-09	0.021433
TTTGGCAATGGTAGAACTCACACT	hsa-miR-182-5p|0|0	CDK3|1018	0.274472	6.53389	1.52014e-10	0.00138499
TTTGGCAATGGTAGAACTCACACT	hsa-miR-182-5p|0|0	CDK5RAP1|51654	0.298424	7.15739	2.79144e-12	2.54326e-05
TTTGGCAATGGTAGAACTCACACT	hsa-miR-182-5p|0|0	CDK5RAP3|80279	0.287875	6.88104	1.7015e-11	0.000155022
TTTGGCAATGGTAGAACTCACACT	hsa-miR-182-5p|0|0	CDK5|1020	0.276479	6.58559	1.10345e-10	0.00100535
TTTGGCAATGGTAGAACTCACACT	hsa-miR-182-5p|0|0	CDK9|1025	0.251257	5.94216	5.13365e-09	0.0467723
TTTGGCAATGGTAGAACTCACACT	hsa-miR-182-5p|0|0	CDKN2AIPNL|91368	0.300758	7.21889	1.85277e-12	1.68804e-05
TTTGGCAATGGTAGAACTCACACT	hsa-miR-182-5p|0|0	CEMP1|752014	0.313398	7.5546	1.88473e-13	1.71716e-06
TTTGGCAATGGTAGAACTCACACT	hsa-miR-182-5p|0|0	CHCHD1|118487	0.269958	6.4179	3.09595e-10	0.0028207
TTTGGCAATGGTAGAACTCACACT	hsa-miR-182-5p|0|0	CHD9|80205	-0.256278	-6.06916	2.46815e-09	0.0224872
TTTGGCAATGGTAGAACTCACACT	hsa-miR-182-5p|0|0	CHMP6|79643	0.260118	6.16666	1.39462e-09	0.0127063
TTTGGCAATGGTAGAACTCACACT	hsa-miR-182-5p|0|0	CHTF18|63922	0.337976	8.22035	1.60468e-15	1.46201e-08
TTTGGCAATGGTAGAACTCACACT	hsa-miR-182-5p|0|0	CIRBP|1153	0.255448	6.04814	2.78866e-09	0.0254073
TTTGGCAATGGTAGAACTCACACT	hsa-miR-182-5p|0|0	CLNS1A|1207	0.291605	6.97843	9.05685e-12	8.25163e-05
TTTGGCAATGGTAGAACTCACACT	hsa-miR-182-5p|0|0	CLOCK|9575	-0.258277	-6.11987	1.83584e-09	0.0167262
TTTGGCAATGGTAGAACTCACACT	hsa-miR-182-5p|0|0	CLPP|8192	0.251306	5.94339	5.09768e-09	0.0464446
TTTGGCAATGGTAGAACTCACACT	hsa-miR-182-5p|0|0	CMIP|80790	-0.255011	-6.03706	2.97361e-09	0.0270923
TTTGGCAATGGTAGAACTCACACT	hsa-miR-182-5p|0|0	CNPY2|10330	0.251276	5.94264	5.11958e-09	0.0466442
TTTGGCAATGGTAGAACTCACACT	hsa-miR-182-5p|0|0	COBRA1|25920	0.256875	6.08431	2.25976e-09	0.0205885
TTTGGCAATGGTAGAACTCACACT	hsa-miR-182-5p|0|0	COQ4|51117	0.281138	6.70601	5.1913e-11	0.000472976
TTTGGCAATGGTAGAACTCACACT	hsa-miR-182-5p|0|0	COX19|90639	0.289255	6.91705	1.34874e-11	0.000122883
TTTGGCAATGGTAGAACTCACACT	hsa-miR-182-5p|0|0	COX7A2|1347	0.256068	6.06384	2.54569e-09	0.0231936
TTTGGCAATGGTAGAACTCACACT	hsa-miR-182-5p|0|0	COX8A|1351	0.260081	6.16572	1.40236e-09	0.0127768
TTTGGCAATGGTAGAACTCACACT	hsa-miR-182-5p|0|0	CPSF3L|54973	0.262854	6.23631	9.23372e-10	0.00841278
TTTGGCAATGGTAGAACTCACACT	hsa-miR-182-5p|0|0	CPT1B|1375	0.26526	6.29768	6.4007e-10	0.00583164
TTTGGCAATGGTAGAACTCACACT	hsa-miR-182-5p|0|0	CROCCL1|84809	0.270771	6.43875	2.72644e-10	0.00248404
TTTGGCAATGGTAGAACTCACACT	hsa-miR-182-5p|0|0	CROCC|9696	0.253011	5.98646	3.98209e-09	0.0362806
TTTGGCAATGGTAGAACTCACACT	hsa-miR-182-5p|0|0	CRYBG3|131544	-0.2962	-7.09888	4.11215e-12	3.74655e-05
TTTGGCAATGGTAGAACTCACACT	hsa-miR-182-5p|0|0	CWC15|51503	0.253601	6.00138	3.65431e-09	0.0332942
TTTGGCAATGGTAGAACTCACACT	hsa-miR-182-5p|0|0	CXorf40A|91966	0.261787	6.20911	1.08519e-09	0.00988711
TTTGGCAATGGTAGAACTCACACT	hsa-miR-182-5p|0|0	CYHR1|50626	0.254515	6.02452	3.1974e-09	0.0291313
TTTGGCAATGGTAGAACTCACACT	hsa-miR-182-5p|0|0	CYLD|1540	-0.266075	-6.3185	5.64869e-10	0.00514648
TTTGGCAATGGTAGAACTCACACT	hsa-miR-182-5p|0|0	D2HGDH|728294	0.309144	7.44114	4.11745e-13	3.75138e-06
TTTGGCAATGGTAGAACTCACACT	hsa-miR-182-5p|0|0	DAZAP1|26528	0.29133	6.97124	9.49072e-12	8.64693e-05
TTTGGCAATGGTAGAACTCACACT	hsa-miR-182-5p|0|0	DDIT3|1649	0.255583	6.05155	2.73403e-09	0.0249096
TTTGGCAATGGTAGAACTCACACT	hsa-miR-182-5p|0|0	DDX49|54555	0.260459	6.17532	1.32519e-09	0.0120737
TTTGGCAATGGTAGAACTCACACT	hsa-miR-182-5p|0|0	DDX56|54606	0.277425	6.61001	9.47831e-11	0.000863563
TTTGGCAATGGTAGAACTCACACT	hsa-miR-182-5p|0|0	DECR2|26063	0.283514	6.76761	3.51495e-11	0.000320244
TTTGGCAATGGTAGAACTCACACT	hsa-miR-182-5p|0|0	DGUOK|1716	0.262819	6.2354	9.28382e-10	0.00845843
TTTGGCAATGGTAGAACTCACACT	hsa-miR-182-5p|0|0	DMAP1|55929	0.283038	6.75527	3.80141e-11	0.000346344
TTTGGCAATGGTAGAACTCACACT	hsa-miR-182-5p|0|0	DOCK9|23348	-0.257002	-6.08752	2.21786e-09	0.0202068
TTTGGCAATGGTAGAACTCACACT	hsa-miR-182-5p|0|0	DOHH|83475	0.280885	6.69945	5.41052e-11	0.000492949
TTTGGCAATGGTAGAACTCACACT	hsa-miR-182-5p|0|0	DOM3Z|1797	0.253231	5.99202	3.85672e-09	0.0351383
TTTGGCAATGGTAGAACTCACACT	hsa-miR-182-5p|0|0	DRAP1|10589	0.254449	6.02283	3.22879e-09	0.0294173
TTTGGCAATGGTAGAACTCACACT	hsa-miR-182-5p|0|0	DTYMK|1841	0.273644	6.51258	1.7337e-10	0.00157956
TTTGGCAATGGTAGAACTCACACT	hsa-miR-182-5p|0|0	DUS3L|56931	0.251709	5.95357	4.80925e-09	0.0438168
TTTGGCAATGGTAGAACTCACACT	hsa-miR-182-5p|0|0	DUT|1854	0.28445	6.79193	3.01103e-11	0.000274333
TTTGGCAATGGTAGAACTCACACT	hsa-miR-182-5p|0|0	E4F1|1877	0.269197	6.39839	3.48589e-10	0.00317597
TTTGGCAATGGTAGAACTCACACT	hsa-miR-182-5p|0|0	ECHDC2|55268	0.254728	6.0299	3.09944e-09	0.0282388
TTTGGCAATGGTAGAACTCACACT	hsa-miR-182-5p|0|0	EEFSEC|60678	0.255124	6.03992	2.92475e-09	0.0266472
TTTGGCAATGGTAGAACTCACACT	hsa-miR-182-5p|0|0	EGFR|1956	-0.265804	-6.31157	5.88886e-10	0.0053653
TTTGGCAATGGTAGAACTCACACT	hsa-miR-182-5p|0|0	EIF2B1|1967	0.266442	6.32789	5.3385e-10	0.00486387
TTTGGCAATGGTAGAACTCACACT	hsa-miR-182-5p|0|0	ELF1|1997	-0.261738	-6.20787	1.0932e-09	0.00996003
TTTGGCAATGGTAGAACTCACACT	hsa-miR-182-5p|0|0	ELMOD3|84173	0.26108	6.19113	1.20706e-09	0.0109974
TTTGGCAATGGTAGAACTCACACT	hsa-miR-182-5p|0|0	ENSA|2029	0.259751	6.15732	1.47348e-09	0.0134248
TTTGGCAATGGTAGAACTCACACT	hsa-miR-182-5p|0|0	ERC1|23085	-0.295325	-7.0759	4.78463e-12	4.35924e-05
TTTGGCAATGGTAGAACTCACACT	hsa-miR-182-5p|0|0	EXD3|54932	0.331273	8.03698	6.14691e-15	5.60041e-08
TTTGGCAATGGTAGAACTCACACT	hsa-miR-182-5p|0|0	EXOSC9|5393	0.275088	6.54976	1.37807e-10	0.00125555
TTTGGCAATGGTAGAACTCACACT	hsa-miR-182-5p|0|0	FAM100B|283991	0.251584	5.95041	4.89703e-09	0.0446166
TTTGGCAATGGTAGAACTCACACT	hsa-miR-182-5p|0|0	FAM108A1|81926	0.255039	6.03777	2.96141e-09	0.0269812
TTTGGCAATGGTAGAACTCACACT	hsa-miR-182-5p|0|0	FAM109A|144717	0.266432	6.32762	5.34718e-10	0.00487178
TTTGGCAATGGTAGAACTCACACT	hsa-miR-182-5p|0|0	FAM113A|64773	0.308483	7.42354	4.64426e-13	4.23135e-06
TTTGGCAATGGTAGAACTCACACT	hsa-miR-182-5p|0|0	FAM122A|116224	-0.285374	-6.81593	2.58348e-11	0.000235379
TTTGGCAATGGTAGAACTCACACT	hsa-miR-182-5p|0|0	FAM128B|80097	0.264398	6.27568	7.30173e-10	0.00665256
TTTGGCAATGGTAGAACTCACACT	hsa-miR-182-5p|0|0	FAM195A|84331	0.250841	5.93166	5.45097e-09	0.0496634
TTTGGCAATGGTAGAACTCACACT	hsa-miR-182-5p|0|0	FAM50A|9130	0.273018	6.49646	1.91451e-10	0.0017443
TTTGGCAATGGTAGAACTCACACT	hsa-miR-182-5p|0|0	FAM73B|84895	0.263488	6.25247	8.38673e-10	0.00764109
TTTGGCAATGGTAGAACTCACACT	hsa-miR-182-5p|0|0	FASTK|10922	0.31989	7.72872	5.58143e-14	5.0852e-07
TTTGGCAATGGTAGAACTCACACT	hsa-miR-182-5p|0|0	FBXL15|79176	0.265265	6.29781	6.39572e-10	0.00582709
TTTGGCAATGGTAGAACTCACACT	hsa-miR-182-5p|0|0	FBXL19|54620	0.270686	6.43658	2.76279e-10	0.00251716
TTTGGCAATGGTAGAACTCACACT	hsa-miR-182-5p|0|0	FBXL8|55336	0.263797	6.26035	8.00176e-10	0.00729035
TTTGGCAATGGTAGAACTCACACT	hsa-miR-182-5p|0|0	FBXW9|84261	0.261533	6.20266	1.12746e-09	0.0102722
TTTGGCAATGGTAGAACTCACACT	hsa-miR-182-5p|0|0	FDX1L|112812	0.274045	6.5229	1.62684e-10	0.0014822
TTTGGCAATGGTAGAACTCACACT	hsa-miR-182-5p|0|0	FEM1B|10116	-0.263295	-6.24755	8.63621e-10	0.0078684
TTTGGCAATGGTAGAACTCACACT	hsa-miR-182-5p|0|0	FIBP|9158	0.265173	6.29547	6.48606e-10	0.0059094
TTTGGCAATGGTAGAACTCACACT	hsa-miR-182-5p|0|0	FKBP3|2287	0.30989	7.46099	3.59369e-13	3.27418e-06
TTTGGCAATGGTAGAACTCACACT	hsa-miR-182-5p|0|0	FPGS|2356	0.314426	7.58208	1.5576e-13	1.41911e-06
TTTGGCAATGGTAGAACTCACACT	hsa-miR-182-5p|0|0	FTO|79068	-0.288004	-6.88441	1.66497e-11	0.000151694
TTTGGCAATGGTAGAACTCACACT	hsa-miR-182-5p|0|0	FUS|2521	0.2783	6.6326	8.23152e-11	0.000749968
TTTGGCAATGGTAGAACTCACACT	hsa-miR-182-5p|0|0	FYCO1|79443	-0.294687	-7.05917	5.34111e-12	4.86625e-05
TTTGGCAATGGTAGAACTCACACT	hsa-miR-182-5p|0|0	GAR1|54433	0.325597	7.8828	1.86813e-14	1.70204e-07
TTTGGCAATGGTAGAACTCACACT	hsa-miR-182-5p|0|0	GET4|51608	0.302214	7.25734	1.43194e-12	1.30463e-05
TTTGGCAATGGTAGAACTCACACT	hsa-miR-182-5p|0|0	GFER|2671	0.281241	6.70869	5.10428e-11	0.000465047
TTTGGCAATGGTAGAACTCACACT	hsa-miR-182-5p|0|0	GIGYF1|64599	0.256087	6.06433	2.53845e-09	0.0231277
TTTGGCAATGGTAGAACTCACACT	hsa-miR-182-5p|0|0	GLCE|26035	-0.27659	-6.58846	1.08394e-10	0.00098757
TTTGGCAATGGTAGAACTCACACT	hsa-miR-182-5p|0|0	GLI4|2738	0.252833	5.98198	4.08599e-09	0.0372272
TTTGGCAATGGTAGAACTCACACT	hsa-miR-182-5p|0|0	GNA11|2767	-0.276701	-6.59133	1.06476e-10	0.000970099
TTTGGCAATGGTAGAACTCACACT	hsa-miR-182-5p|0|0	GNG12|55970	-0.263779	-6.25989	8.02375e-10	0.00731039
TTTGGCAATGGTAGAACTCACACT	hsa-miR-182-5p|0|0	GPR137|56834	0.28472	6.79893	2.87962e-11	0.00026236
TTTGGCAATGGTAGAACTCACACT	hsa-miR-182-5p|0|0	GTF2H4|2968	0.280029	6.67731	6.21953e-11	0.000566657
TTTGGCAATGGTAGAACTCACACT	hsa-miR-182-5p|0|0	GTF3C5|9328	0.290168	6.94086	1.15607e-11	0.000105329
TTTGGCAATGGTAGAACTCACACT	hsa-miR-182-5p|0|0	GTPBP3|84705	0.257437	6.09855	2.07961e-09	0.0189472
TTTGGCAATGGTAGAACTCACACT	hsa-miR-182-5p|0|0	H1FX|8971	0.28562	6.82234	2.47977e-11	0.00022593
TTTGGCAATGGTAGAACTCACACT	hsa-miR-182-5p|0|0	HBXIP|10542	0.268573	6.38241	3.84076e-10	0.00349929
TTTGGCAATGGTAGAACTCACACT	hsa-miR-182-5p|0|0	HDGFRP2|84717	0.25386	6.00792	3.51908e-09	0.0320621
TTTGGCAATGGTAGAACTCACACT	hsa-miR-182-5p|0|0	HDHD3|81932	0.274275	6.52882	1.56848e-10	0.00142903
TTTGGCAATGGTAGAACTCACACT	hsa-miR-182-5p|0|0	HEMK1|51409	0.261264	6.19582	1.17404e-09	0.0106966
TTTGGCAATGGTAGAACTCACACT	hsa-miR-182-5p|0|0	HEXDC|284004	0.292737	7.00807	7.46493e-12	6.80125e-05
TTTGGCAATGGTAGAACTCACACT	hsa-miR-182-5p|0|0	HIPK3|10114	-0.29323	-7.02096	6.86165e-12	6.25161e-05
TTTGGCAATGGTAGAACTCACACT	hsa-miR-182-5p|0|0	HMGN3|9324	0.256413	6.07258	2.41953e-09	0.0220441
TTTGGCAATGGTAGAACTCACACT	hsa-miR-182-5p|0|0	HNRNPM|4670	0.266244	6.32283	5.50352e-10	0.00501422
TTTGGCAATGGTAGAACTCACACT	hsa-miR-182-5p|0|0	HOMER3|9454	0.301075	7.22727	1.75175e-12	1.59601e-05
TTTGGCAATGGTAGAACTCACACT	hsa-miR-182-5p|0|0	HOOK2|29911	0.262328	6.2229	9.99961e-10	0.00911058
TTTGGCAATGGTAGAACTCACACT	hsa-miR-182-5p|0|0	HSPB11|51668	0.263087	6.24223	8.91415e-10	0.00812162
TTTGGCAATGGTAGAACTCACACT	hsa-miR-182-5p|0|0	HSPBP1|23640	0.252615	5.97646	4.21766e-09	0.0384268
TTTGGCAATGGTAGAACTCACACT	hsa-miR-182-5p|0|0	HSPE1|3336	0.255441	6.04794	2.79189e-09	0.0254367
TTTGGCAATGGTAGAACTCACACT	hsa-miR-182-5p|0|0	HTRA2|27429	0.254771	6.031	3.07978e-09	0.0280596
TTTGGCAATGGTAGAACTCACACT	hsa-miR-182-5p|0|0	IAH1|285148	0.275048	6.54871	1.38705e-10	0.00126373
TTTGGCAATGGTAGAACTCACACT	hsa-miR-182-5p|0|0	ICT1|3396	0.285207	6.81161	2.65577e-11	0.000241966
TTTGGCAATGGTAGAACTCACACT	hsa-miR-182-5p|0|0	IFRD1|3475	0.290072	6.93837	1.17488e-11	0.000107042
TTTGGCAATGGTAGAACTCACACT	hsa-miR-182-5p|0|0	IFT20|90410	0.263577	6.25473	8.27451e-10	0.00753885
TTTGGCAATGGTAGAACTCACACT	hsa-miR-182-5p|0|0	IL6ST|3572	-0.287264	-6.86514	1.88473e-11	0.000171717
TTTGGCAATGGTAGAACTCACACT	hsa-miR-182-5p|0|0	ILKAP|80895	0.279651	6.66753	6.61363e-11	0.000602563
TTTGGCAATGGTAGAACTCACACT	hsa-miR-182-5p|0|0	ING4|51147	0.270098	6.42149	3.02901e-10	0.00275971
TTTGGCAATGGTAGAACTCACACT	hsa-miR-182-5p|0|0	INO80B|83444	0.25153	5.94905	4.93529e-09	0.0449651
TTTGGCAATGGTAGAACTCACACT	hsa-miR-182-5p|0|0	INO80E|283899	0.265498	6.30377	6.17114e-10	0.00562248
TTTGGCAATGGTAGAACTCACACT	hsa-miR-182-5p|0|0	IQGAP1|8826	-0.302309	-7.25986	1.40791e-12	1.28273e-05
TTTGGCAATGGTAGAACTCACACT	hsa-miR-182-5p|0|0	IRF3|3661	0.252703	5.97867	4.16446e-09	0.0379421
TTTGGCAATGGTAGAACTCACACT	hsa-miR-182-5p|0|0	ITGB1BP1|9270	0.295098	7.06994	4.97601e-12	4.53361e-05
TTTGGCAATGGTAGAACTCACACT	hsa-miR-182-5p|0|0	JAK1|3716	-0.292331	-6.99743	8.00193e-12	7.2905e-05
TTTGGCAATGGTAGAACTCACACT	hsa-miR-182-5p|0|0	KAT2A|2648	0.275818	6.56856	1.22654e-10	0.00111749
TTTGGCAATGGTAGAACTCACACT	hsa-miR-182-5p|0|0	KEAP1|9817	0.278955	6.64953	7.40399e-11	0.000674572
TTTGGCAATGGTAGAACTCACACT	hsa-miR-182-5p|0|0	KIAA0415|9907	0.27149	6.45721	2.43559e-10	0.00221905
TTTGGCAATGGTAGAACTCACACT	hsa-miR-182-5p|0|0	KIAA0494|9813	-0.284283	-6.78759	3.09543e-11	0.000282023
TTTGGCAATGGTAGAACTCACACT	hsa-miR-182-5p|0|0	KIAA1671|85379	-0.253357	-5.99521	3.78654e-09	0.0344989
TTTGGCAATGGTAGAACTCACACT	hsa-miR-182-5p|0|0	KIAA2026|158358	-0.287902	-6.88176	1.69363e-11	0.000154305
TTTGGCAATGGTAGAACTCACACT	hsa-miR-182-5p|0|0	LAGE3|8270	0.265798	6.31142	5.89416e-10	0.00537013
TTTGGCAATGGTAGAACTCACACT	hsa-miR-182-5p|0|0	LEMD2|221496	0.328434	7.95974	1.07494e-14	9.79371e-08
TTTGGCAATGGTAGAACTCACACT	hsa-miR-182-5p|0|0	LEPROT|54741	-0.278834	-6.64641	7.5501e-11	0.000687885
TTTGGCAATGGTAGAACTCACACT	hsa-miR-182-5p|0|0	LMF1|64788	0.257472	6.09944	2.06883e-09	0.018849
TTTGGCAATGGTAGAACTCACACT	hsa-miR-182-5p|0|0	LOC148413|148413	0.263126	6.24324	8.86072e-10	0.00807294
TTTGGCAATGGTAGAACTCACACT	hsa-miR-182-5p|0|0	LOC338799|338799	0.325838	7.88932	1.78294e-14	1.62442e-07
TTTGGCAATGGTAGAACTCACACT	hsa-miR-182-5p|0|0	LOC440944|440944	0.274331	6.53026	1.5546e-10	0.00141639
TTTGGCAATGGTAGAACTCACACT	hsa-miR-182-5p|0|0	LOC440957|440957	0.264386	6.27536	7.31571e-10	0.00666529
TTTGGCAATGGTAGAACTCACACT	hsa-miR-182-5p|0|0	LOC678655|678655	0.2744	6.53204	1.53761e-10	0.0014009
TTTGGCAATGGTAGAACTCACACT	hsa-miR-182-5p|0|0	LONP1|9361	0.285674	6.82374	2.45766e-11	0.000223916
TTTGGCAATGGTAGAACTCACACT	hsa-miR-182-5p|0|0	LPP|4026	-0.271293	-6.45215	2.51214e-10	0.00228879
TTTGGCAATGGTAGAACTCACACT	hsa-miR-182-5p|0|0	LRDD|55367	0.327327	7.9297	1.33447e-14	1.21582e-07
TTTGGCAATGGTAGAACTCACACT	hsa-miR-182-5p|0|0	LRRC45|201255	0.282096	6.73083	4.438e-11	0.000404344
TTTGGCAATGGTAGAACTCACACT	hsa-miR-182-5p|0|0	LRRC47|57470	0.279723	6.66939	6.53684e-11	0.000595567
TTTGGCAATGGTAGAACTCACACT	hsa-miR-182-5p|0|0	LRSAM1|90678	0.261854	6.21082	1.07425e-09	0.00978741
TTTGGCAATGGTAGAACTCACACT	hsa-miR-182-5p|0|0	LSM3|27258	0.254664	6.02828	3.12862e-09	0.0285047
TTTGGCAATGGTAGAACTCACACT	hsa-miR-182-5p|0|0	LSM4|25804	0.252809	5.98135	4.10082e-09	0.0373623
TTTGGCAATGGTAGAACTCACACT	hsa-miR-182-5p|0|0	LSM5|23658	0.280302	6.68436	5.94983e-11	0.000542085
TTTGGCAATGGTAGAACTCACACT	hsa-miR-182-5p|0|0	LSM7|51690	0.278351	6.63392	8.16387e-11	0.000743804
TTTGGCAATGGTAGAACTCACACT	hsa-miR-182-5p|0|0	LUC7L|55692	0.27967	6.66801	6.59373e-11	0.00060075
TTTGGCAATGGTAGAACTCACACT	hsa-miR-182-5p|0|0	LUZP1|7798	-0.260765	-6.18311	1.26564e-09	0.0115311
TTTGGCAATGGTAGAACTCACACT	hsa-miR-182-5p|0|0	MACF1|23499	-0.268176	-6.37223	4.08502e-10	0.00372183
TTTGGCAATGGTAGAACTCACACT	hsa-miR-182-5p|0|0	MAD2L2|10459	0.260931	6.18734	1.2344e-09	0.0112465
TTTGGCAATGGTAGAACTCACACT	hsa-miR-182-5p|0|0	MAML2|84441	-0.296932	-7.11811	3.62155e-12	3.29957e-05
TTTGGCAATGGTAGAACTCACACT	hsa-miR-182-5p|0|0	MAP2K2|5605	0.259408	6.1486	1.55103e-09	0.0141314
TTTGGCAATGGTAGAACTCACACT	hsa-miR-182-5p|0|0	MAPK1|5594	-0.272839	-6.49188	1.96917e-10	0.0017941
TTTGGCAATGGTAGAACTCACACT	hsa-miR-182-5p|0|0	MARCH8|220972	-0.265195	-6.29603	6.46432e-10	0.0058896
TTTGGCAATGGTAGAACTCACACT	hsa-miR-182-5p|0|0	MAST4|375449	-0.257375	-6.09699	2.09864e-09	0.0191206
TTTGGCAATGGTAGAACTCACACT	hsa-miR-182-5p|0|0	MBNL2|10150	-0.256403	-6.07233	2.42305e-09	0.0220762
TTTGGCAATGGTAGAACTCACACT	hsa-miR-182-5p|0|0	MBTPS1|8720	-0.251042	-5.93674	5.29513e-09	0.0482436
TTTGGCAATGGTAGAACTCACACT	hsa-miR-182-5p|0|0	MCTS1|28985	0.252092	5.96325	4.5498e-09	0.0414529
TTTGGCAATGGTAGAACTCACACT	hsa-miR-182-5p|0|0	MED19|219541	0.262331	6.22298	9.99486e-10	0.00910625
TTTGGCAATGGTAGAACTCACACT	hsa-miR-182-5p|0|0	METT11D1|64745	0.29119	6.96759	9.71873e-12	8.85467e-05
TTTGGCAATGGTAGAACTCACACT	hsa-miR-182-5p|0|0	MFSD10|10227	0.288288	6.8918	1.58754e-11	0.00014464
TTTGGCAATGGTAGAACTCACACT	hsa-miR-182-5p|0|0	MIB2|142678	0.334154	8.11564	3.46464e-15	3.15661e-08
TTTGGCAATGGTAGAACTCACACT	hsa-miR-182-5p|0|0	MIIP|60672	0.277389	6.60907	9.53402e-11	0.000868638
TTTGGCAATGGTAGAACTCACACT	hsa-miR-182-5p|0|0	MLL5|55904	-0.264762	-6.28496	6.90746e-10	0.00629334
TTTGGCAATGGTAGAACTCACACT	hsa-miR-182-5p|0|0	MLST8|64223	0.298441	7.15781	2.78366e-12	2.53618e-05
TTTGGCAATGGTAGAACTCACACT	hsa-miR-182-5p|0|0	MOBKL1B|55233	-0.258993	-6.13806	1.65011e-09	0.015034
TTTGGCAATGGTAGAACTCACACT	hsa-miR-182-5p|0|0	MRPL14|64928	0.269829	6.41458	3.15915e-10	0.00287828
TTTGGCAATGGTAGAACTCACACT	hsa-miR-182-5p|0|0	MRPL20|55052	0.260956	6.18797	1.22981e-09	0.0112047
TTTGGCAATGGTAGAACTCACACT	hsa-miR-182-5p|0|0	MRPL38|64978	0.268769	6.38743	3.72563e-10	0.0033944
TTTGGCAATGGTAGAACTCACACT	hsa-miR-182-5p|0|0	MRPL9|65005	0.277114	6.60199	9.96405e-11	0.000907818
TTTGGCAATGGTAGAACTCACACT	hsa-miR-182-5p|0|0	MRPS12|6183	0.258553	6.12687	1.76206e-09	0.016054
TTTGGCAATGGTAGAACTCACACT	hsa-miR-182-5p|0|0	MRPS17|51373	0.255023	6.03737	2.96827e-09	0.0270437
TTTGGCAATGGTAGAACTCACACT	hsa-miR-182-5p|0|0	MRPS21|54460	0.262522	6.22784	9.7105e-10	0.00884717
TTTGGCAATGGTAGAACTCACACT	hsa-miR-182-5p|0|0	MRPS24|64951	0.284289	6.78775	3.09228e-11	0.000281736
TTTGGCAATGGTAGAACTCACACT	hsa-miR-182-5p|0|0	MRPS28|28957	0.255292	6.04417	2.8536e-09	0.0259989
TTTGGCAATGGTAGAACTCACACT	hsa-miR-182-5p|0|0	MRPS7|51081	0.306475	7.3702	6.68032e-13	6.0864e-06
TTTGGCAATGGTAGAACTCACACT	hsa-miR-182-5p|0|0	MTHFD2L|441024	0.264935	6.28938	6.72707e-10	0.00612899
TTTGGCAATGGTAGAACTCACACT	hsa-miR-182-5p|0|0	MUM1|84939	0.29239	6.99899	7.92088e-12	7.21666e-05
TTTGGCAATGGTAGAACTCACACT	hsa-miR-182-5p|0|0	MUS81|80198	0.262343	6.22327	9.97767e-10	0.00909059
TTTGGCAATGGTAGAACTCACACT	hsa-miR-182-5p|0|0	MYEOV2|150678	0.263447	6.25141	8.43988e-10	0.00768952
TTTGGCAATGGTAGAACTCACACT	hsa-miR-182-5p|0|0	MYL5|4636	0.252503	5.97362	4.28701e-09	0.0390586
TTTGGCAATGGTAGAACTCACACT	hsa-miR-182-5p|0|0	MYO9A|4649	-0.269245	-6.39962	3.45995e-10	0.00315234
TTTGGCAATGGTAGAACTCACACT	hsa-miR-182-5p|0|0	MZF1|7593	0.254254	6.01791	3.32189e-09	0.0302656
TTTGGCAATGGTAGAACTCACACT	hsa-miR-182-5p|0|0	NAA38|51691	0.293408	7.02563	6.65513e-12	6.06345e-05
TTTGGCAATGGTAGAACTCACACT	hsa-miR-182-5p|0|0	NAP1L4|4676	0.263344	6.24879	8.57266e-10	0.00781049
TTTGGCAATGGTAGAACTCACACT	hsa-miR-182-5p|0|0	NAT9|26151	0.286801	6.85307	2.03664e-11	0.000185557
TTTGGCAATGGTAGAACTCACACT	hsa-miR-182-5p|0|0	NDUFA2|4695	0.252047	5.9621	4.57989e-09	0.0417271
TTTGGCAATGGTAGAACTCACACT	hsa-miR-182-5p|0|0	NDUFAB1|4706	0.282249	6.7348	4.32791e-11	0.000394313
TTTGGCAATGGTAGAACTCACACT	hsa-miR-182-5p|0|0	NDUFB10|4716	0.263477	6.25217	8.40174e-10	0.00765477
TTTGGCAATGGTAGAACTCACACT	hsa-miR-182-5p|0|0	NDUFB11|54539	0.252366	5.97017	4.37275e-09	0.0398398
TTTGGCAATGGTAGAACTCACACT	hsa-miR-182-5p|0|0	NDUFB2|4708	0.281412	6.71311	4.96386e-11	0.000452254
TTTGGCAATGGTAGAACTCACACT	hsa-miR-182-5p|0|0	NDUFC1|4717	0.255388	6.04661	2.81351e-09	0.0256337
TTTGGCAATGGTAGAACTCACACT	hsa-miR-182-5p|0|0	NDUFS6|4726	0.265805	6.3116	5.8878e-10	0.00536433
TTTGGCAATGGTAGAACTCACACT	hsa-miR-182-5p|0|0	NDUFV1|4723	0.279305	6.65859	6.99524e-11	0.000637332
TTTGGCAATGGTAGAACTCACACT	hsa-miR-182-5p|0|0	NFATC3|4775	-0.275644	-6.56407	1.26117e-10	0.00114904
TTTGGCAATGGTAGAACTCACACT	hsa-miR-182-5p|0|0	NFIC|4782	-0.25333	-5.99453	3.80139e-09	0.0346342
TTTGGCAATGGTAGAACTCACACT	hsa-miR-182-5p|0|0	NFKBIL1|4795	0.298112	7.14916	2.94821e-12	2.6861e-05
TTTGGCAATGGTAGAACTCACACT	hsa-miR-182-5p|0|0	NHP2|55651	0.269353	6.40238	3.40242e-10	0.00309992
TTTGGCAATGGTAGAACTCACACT	hsa-miR-182-5p|0|0	NIT2|56954	0.274661	6.53876	1.47508e-10	0.00134394
TTTGGCAATGGTAGAACTCACACT	hsa-miR-182-5p|0|0	NME3|4832	0.293967	7.04029	6.04572e-12	5.50821e-05
TTTGGCAATGGTAGAACTCACACT	hsa-miR-182-5p|0|0	NMRAL1|57407	0.258078	6.11482	1.89092e-09	0.0172281
TTTGGCAATGGTAGAACTCACACT	hsa-miR-182-5p|0|0	NOL12|79159	0.285521	6.81976	2.52101e-11	0.000229688
TTTGGCAATGGTAGAACTCACACT	hsa-miR-182-5p|0|0	NPDC1|56654	0.25892	6.13621	1.66813e-09	0.0151982
TTTGGCAATGGTAGAACTCACACT	hsa-miR-182-5p|0|0	NPEPL1|79716	0.304571	7.31972	9.40581e-13	8.56957e-06
TTTGGCAATGGTAGAACTCACACT	hsa-miR-182-5p|0|0	NR2F6|2063	0.260869	6.18575	1.24605e-09	0.0113527
TTTGGCAATGGTAGAACTCACACT	hsa-miR-182-5p|0|0	NSMCE4A|54780	0.26951	6.40642	3.3199e-10	0.00302474
TTTGGCAATGGTAGAACTCACACT	hsa-miR-182-5p|0|0	NSUN5P2|260294	0.30015	7.20286	2.06221e-12	1.87887e-05
TTTGGCAATGGTAGAACTCACACT	hsa-miR-182-5p|0|0	NSUN5|55695	0.283993	6.78005	3.24763e-11	0.00029589
TTTGGCAATGGTAGAACTCACACT	hsa-miR-182-5p|0|0	NUBP2|10101	0.267734	6.36094	4.37371e-10	0.00398486
TTTGGCAATGGTAGAACTCACACT	hsa-miR-182-5p|0|0	NUDCD2|134492	0.258017	6.11327	1.90815e-09	0.017385
TTTGGCAATGGTAGAACTCACACT	hsa-miR-182-5p|0|0	NUDT14|256281	0.268921	6.39133	3.63853e-10	0.00331504
TTTGGCAATGGTAGAACTCACACT	hsa-miR-182-5p|0|0	NUDT16L1|84309	0.288992	6.91017	1.41007e-11	0.00012847
TTTGGCAATGGTAGAACTCACACT	hsa-miR-182-5p|0|0	NUDT22|84304	0.254471	6.0234	3.21817e-09	0.0293205
TTTGGCAATGGTAGAACTCACACT	hsa-miR-182-5p|0|0	NUP85|79902	0.288864	6.90683	1.44082e-11	0.000131272
TTTGGCAATGGTAGAACTCACACT	hsa-miR-182-5p|0|0	OAZ1|4946	0.263743	6.25896	8.06839e-10	0.00735106
TTTGGCAATGGTAGAACTCACACT	hsa-miR-182-5p|0|0	OGFOD1|55239	-0.255003	-6.03686	2.97705e-09	0.0271237
TTTGGCAATGGTAGAACTCACACT	hsa-miR-182-5p|0|0	OGFOD2|79676	0.3122	7.52258	2.35195e-13	2.14285e-06
TTTGGCAATGGTAGAACTCACACT	hsa-miR-182-5p|0|0	ORAOV1|220064	0.27791	6.62254	8.76552e-11	0.000798621
TTTGGCAATGGTAGAACTCACACT	hsa-miR-182-5p|0|0	PAFAH1B2|5049	-0.252531	-5.97433	4.26957e-09	0.0388998
TTTGGCAATGGTAGAACTCACACT	hsa-miR-182-5p|0|0	PARP2|10038	0.255659	6.05347	2.70374e-09	0.0246336
TTTGGCAATGGTAGAACTCACACT	hsa-miR-182-5p|0|0	PBX1|5087	-0.262806	-6.23506	9.30261e-10	0.00847555
TTTGGCAATGGTAGAACTCACACT	hsa-miR-182-5p|0|0	PCYOX1|51449	-0.286625	-6.84849	2.09738e-11	0.00019109
TTTGGCAATGGTAGAACTCACACT	hsa-miR-182-5p|0|0	PDCL3|79031	0.273174	6.50049	1.86765e-10	0.0017016
TTTGGCAATGGTAGAACTCACACT	hsa-miR-182-5p|0|0	PDDC1|347862	0.323852	7.83559	2.61703e-14	2.38436e-07
TTTGGCAATGGTAGAACTCACACT	hsa-miR-182-5p|0|0	PDZD8|118987	-0.250915	-5.93352	5.3934e-09	0.0491389
TTTGGCAATGGTAGAACTCACACT	hsa-miR-182-5p|0|0	PGP|283871	0.265195	6.29603	6.46432e-10	0.0058896
TTTGGCAATGGTAGAACTCACACT	hsa-miR-182-5p|0|0	PHACTR2|9749	-0.261919	-6.21248	1.06373e-09	0.00969157
TTTGGCAATGGTAGAACTCACACT	hsa-miR-182-5p|0|0	PHF3|23469	-0.259544	-6.15207	1.51971e-09	0.0138459
TTTGGCAATGGTAGAACTCACACT	hsa-miR-182-5p|0|0	PHKG2|5261	0.258396	6.1229	1.80354e-09	0.0164319
TTTGGCAATGGTAGAACTCACACT	hsa-miR-182-5p|0|0	PIAS1|8554	-0.310311	-7.4722	3.32749e-13	3.03166e-06
TTTGGCAATGGTAGAACTCACACT	hsa-miR-182-5p|0|0	PIGQ|9091	0.284132	6.78367	3.17367e-11	0.000289151
TTTGGCAATGGTAGAACTCACACT	hsa-miR-182-5p|0|0	PIK3R1|5295	-0.260882	-6.18609	1.24355e-09	0.0113299
TTTGGCAATGGTAGAACTCACACT	hsa-miR-182-5p|0|0	PILRB|29990	0.257074	6.08934	2.19445e-09	0.0199935
TTTGGCAATGGTAGAACTCACACT	hsa-miR-182-5p|0|0	PIN1|5300	0.252039	5.96189	4.58541e-09	0.0417774
TTTGGCAATGGTAGAACTCACACT	hsa-miR-182-5p|0|0	PIP4K2C|79837	-0.261191	-6.19394	1.18716e-09	0.0108162
TTTGGCAATGGTAGAACTCACACT	hsa-miR-182-5p|0|0	PKP3|11187	0.27284	6.49191	1.96881e-10	0.00179377
TTTGGCAATGGTAGAACTCACACT	hsa-miR-182-5p|0|0	PLEKHJ1|55111	0.267755	6.36146	4.35999e-10	0.00397236
TTTGGCAATGGTAGAACTCACACT	hsa-miR-182-5p|0|0	PMPCA|23203	0.295211	7.07292	4.8794e-12	4.44559e-05
TTTGGCAATGGTAGAACTCACACT	hsa-miR-182-5p|0|0	PMS2L1|5379	0.275867	6.56983	1.21691e-10	0.00110872
TTTGGCAATGGTAGAACTCACACT	hsa-miR-182-5p|0|0	PMS2|5395	0.250813	5.93094	5.47342e-09	0.049868
TTTGGCAATGGTAGAACTCACACT	hsa-miR-182-5p|0|0	PMVK|10654	0.282078	6.73037	4.45094e-11	0.000405522
TTTGGCAATGGTAGAACTCACACT	hsa-miR-182-5p|0|0	PNKP|11284	0.254533	6.02496	3.18927e-09	0.0290573
TTTGGCAATGGTAGAACTCACACT	hsa-miR-182-5p|0|0	POLD2|5425	0.292366	6.99835	7.95404e-12	7.24687e-05
TTTGGCAATGGTAGAACTCACACT	hsa-miR-182-5p|0|0	POLR2A|5430	-0.268383	-6.37755	3.95553e-10	0.00360386
TTTGGCAATGGTAGAACTCACACT	hsa-miR-182-5p|0|0	POLR2H|5437	0.25707	6.08924	2.19573e-09	0.0200051
TTTGGCAATGGTAGAACTCACACT	hsa-miR-182-5p|0|0	POLR2I|5438	0.258806	6.13332	1.69666e-09	0.0154581
TTTGGCAATGGTAGAACTCACACT	hsa-miR-182-5p|0|0	POLR2L|5441	0.251077	5.93762	5.26858e-09	0.0480017
TTTGGCAATGGTAGAACTCACACT	hsa-miR-182-5p|0|0	POMGNT1|55624	0.2573	6.09507	2.12229e-09	0.0193361
TTTGGCAATGGTAGAACTCACACT	hsa-miR-182-5p|0|0	POP7|10248	0.262839	6.23591	9.25571e-10	0.00843282
TTTGGCAATGGTAGAACTCACACT	hsa-miR-182-5p|0|0	PPIE|10450	0.262513	6.2276	9.72436e-10	0.0088598
TTTGGCAATGGTAGAACTCACACT	hsa-miR-182-5p|0|0	PPIH|10465	0.297578	7.1351	3.23631e-12	2.94858e-05
TTTGGCAATGGTAGAACTCACACT	hsa-miR-182-5p|0|0	PPOX|5498	0.316238	7.63061	1.1109e-13	1.01213e-06
TTTGGCAATGGTAGAACTCACACT	hsa-miR-182-5p|0|0	PPP1CA|5499	0.256247	6.06839	2.47923e-09	0.0225881
TTTGGCAATGGTAGAACTCACACT	hsa-miR-182-5p|0|0	PPP1R14B|26472	0.265755	6.31034	5.93252e-10	0.00540508
TTTGGCAATGGTAGAACTCACACT	hsa-miR-182-5p|0|0	PPTC7|160760	-0.269125	-6.39654	3.52527e-10	0.00321185
TTTGGCAATGGTAGAACTCACACT	hsa-miR-182-5p|0|0	PRKAR2A|5576	-0.279189	-6.65557	7.12897e-11	0.000649515
TTTGGCAATGGTAGAACTCACACT	hsa-miR-182-5p|0|0	PRKCZ|5590	0.254979	6.03627	2.98724e-09	0.0272166
TTTGGCAATGGTAGAACTCACACT	hsa-miR-182-5p|0|0	PRPF31|26121	0.269567	6.40788	3.29056e-10	0.00299801
TTTGGCAATGGTAGAACTCACACT	hsa-miR-182-5p|0|0	PRPF39|55015	0.260739	6.18244	1.27065e-09	0.0115768
TTTGGCAATGGTAGAACTCACACT	hsa-miR-182-5p|0|0	PSMA7|5688	0.269965	6.41808	3.09256e-10	0.00281761
TTTGGCAATGGTAGAACTCACACT	hsa-miR-182-5p|0|0	PSMB1|5689	0.271542	6.45855	2.4157e-10	0.00220093
TTTGGCAATGGTAGAACTCACACT	hsa-miR-182-5p|0|0	PSMB4|5692	0.291129	6.96599	9.82037e-12	8.94727e-05
TTTGGCAATGGTAGAACTCACACT	hsa-miR-182-5p|0|0	PSMB5|5693	0.269365	6.40271	3.39561e-10	0.00309371
TTTGGCAATGGTAGAACTCACACT	hsa-miR-182-5p|0|0	PSMB7|5695	0.25843	6.12375	1.79458e-09	0.0163503
TTTGGCAATGGTAGAACTCACACT	hsa-miR-182-5p|0|0	PSMC1|5700	0.261051	6.19039	1.21235e-09	0.0110456
TTTGGCAATGGTAGAACTCACACT	hsa-miR-182-5p|0|0	PSMC6|5706	0.307865	7.4071	5.19603e-13	4.73407e-06
TTTGGCAATGGTAGAACTCACACT	hsa-miR-182-5p|0|0	PSMD13|5719	0.270223	6.4247	2.97035e-10	0.00270627
TTTGGCAATGGTAGAACTCACACT	hsa-miR-182-5p|0|0	PSMD4|5710	0.274028	6.52246	1.63126e-10	0.00148623
TTTGGCAATGGTAGAACTCACACT	hsa-miR-182-5p|0|0	PSMD9|5715	0.257226	6.0932	2.14558e-09	0.0195483
TTTGGCAATGGTAGAACTCACACT	hsa-miR-182-5p|0|0	PSMG3|84262	0.291517	6.97614	9.19288e-12	8.37557e-05
TTTGGCAATGGTAGAACTCACACT	hsa-miR-182-5p|0|0	PTGES2|80142	0.261213	6.1945	1.18324e-09	0.0107804
TTTGGCAATGGTAGAACTCACACT	hsa-miR-182-5p|0|0	PURA|5813	-0.271076	-6.44658	2.59914e-10	0.00236806
TTTGGCAATGGTAGAACTCACACT	hsa-miR-182-5p|0|0	QTRT1|81890	0.261043	6.19017	1.21393e-09	0.01106
TTTGGCAATGGTAGAACTCACACT	hsa-miR-182-5p|0|0	RAB24|53917	0.255588	6.05167	2.73213e-09	0.0248922
TTTGGCAATGGTAGAACTCACACT	hsa-miR-182-5p|0|0	RAD9A|5883	0.292228	6.99472	8.14466e-12	7.42054e-05
TTTGGCAATGGTAGAACTCACACT	hsa-miR-182-5p|0|0	RANGAP1|5905	0.263083	6.24212	8.91999e-10	0.00812694
TTTGGCAATGGTAGAACTCACACT	hsa-miR-182-5p|0|0	RASSF7|8045	0.273291	6.50349	1.83349e-10	0.00167048
TTTGGCAATGGTAGAACTCACACT	hsa-miR-182-5p|0|0	RBCK1|10616	0.252969	5.9854	4.00644e-09	0.0365024
TTTGGCAATGGTAGAACTCACACT	hsa-miR-182-5p|0|0	RBM10|8241	0.261914	6.21235	1.06455e-09	0.00969904
TTTGGCAATGGTAGAACTCACACT	hsa-miR-182-5p|0|0	RBM17|84991	0.306309	7.36579	6.88353e-13	6.27153e-06
TTTGGCAATGGTAGAACTCACACT	hsa-miR-182-5p|0|0	RBM4|5936	0.259807	6.15874	1.46122e-09	0.013313
TTTGGCAATGGTAGAACTCACACT	hsa-miR-182-5p|0|0	RECQL5|9400	0.262315	6.22256	1.00198e-09	0.00912899
TTTGGCAATGGTAGAACTCACACT	hsa-miR-182-5p|0|0	REXO4|57109	0.284933	6.80447	2.77963e-11	0.00025325
TTTGGCAATGGTAGAACTCACACT	hsa-miR-182-5p|0|0	RFNG|5986	0.270703	6.43701	2.75555e-10	0.00251056
TTTGGCAATGGTAGAACTCACACT	hsa-miR-182-5p|0|0	RGL2|5863	0.300191	7.20393	2.04754e-12	1.8655e-05
TTTGGCAATGGTAGAACTCACACT	hsa-miR-182-5p|0|0	RHBDD1|84236	-0.315711	-7.61649	1.2259e-13	1.11691e-06
TTTGGCAATGGTAGAACTCACACT	hsa-miR-182-5p|0|0	RHBDD3|25807	0.282024	6.72898	4.49024e-11	0.000409103
TTTGGCAATGGTAGAACTCACACT	hsa-miR-182-5p|0|0	RHOT2|89941	0.324355	7.8492	2.37505e-14	2.16389e-07
TTTGGCAATGGTAGAACTCACACT	hsa-miR-182-5p|0|0	RHPN1|114822	0.302522	7.2655	1.35555e-12	1.23503e-05
TTTGGCAATGGTAGAACTCACACT	hsa-miR-182-5p|0|0	RNASEH2C|84153	0.284744	6.79958	2.86771e-11	0.000261275
TTTGGCAATGGTAGAACTCACACT	hsa-miR-182-5p|0|0	RNF208|727800	0.260793	6.18381	1.26041e-09	0.0114835
TTTGGCAATGGTAGAACTCACACT	hsa-miR-182-5p|0|0	RNF215|200312	0.275164	6.55171	1.36153e-10	0.00124048
TTTGGCAATGGTAGAACTCACACT	hsa-miR-182-5p|0|0	RNPS1|10921	0.260018	6.16411	1.41573e-09	0.0128986
TTTGGCAATGGTAGAACTCACACT	hsa-miR-182-5p|0|0	ROCK2|9475	-0.280357	-6.68579	5.89654e-11	0.000537229
TTTGGCAATGGTAGAACTCACACT	hsa-miR-182-5p|0|0	ROMO1|140823	0.274572	6.53647	1.4961e-10	0.00136309
TTTGGCAATGGTAGAACTCACACT	hsa-miR-182-5p|0|0	RPS6KB2|6199	0.281124	6.70564	5.20343e-11	0.000474081
TTTGGCAATGGTAGAACTCACACT	hsa-miR-182-5p|0|0	RPUSD1|113000	0.271747	6.46382	2.33902e-10	0.00213106
TTTGGCAATGGTAGAACTCACACT	hsa-miR-182-5p|0|0	RRP1|8568	0.280629	6.69283	5.64094e-11	0.000513942
TTTGGCAATGGTAGAACTCACACT	hsa-miR-182-5p|0|0	RSAD1|55316	0.289854	6.93267	1.21908e-11	0.000111069
TTTGGCAATGGTAGAACTCACACT	hsa-miR-182-5p|0|0	RSPRY1|89970	-0.256842	-6.08347	2.27085e-09	0.0206895
TTTGGCAATGGTAGAACTCACACT	hsa-miR-182-5p|0|0	RTEL1|51750	0.285891	6.82939	2.37041e-11	0.000215966
TTTGGCAATGGTAGAACTCACACT	hsa-miR-182-5p|0|0	RWDD3|25950	0.295973	7.09293	4.27678e-12	3.89654e-05
TTTGGCAATGGTAGAACTCACACT	hsa-miR-182-5p|0|0	SAFB|6294	0.270192	6.4239	2.98487e-10	0.00271949
TTTGGCAATGGTAGAACTCACACT	hsa-miR-182-5p|0|0	SARNP|84324	0.261561	6.20337	1.12273e-09	0.0102291
TTTGGCAATGGTAGAACTCACACT	hsa-miR-182-5p|0|0	SCAND1|51282	0.271757	6.46406	2.33558e-10	0.00212793
TTTGGCAATGGTAGAACTCACACT	hsa-miR-182-5p|0|0	SCNM1|79005	0.254211	6.01682	3.34287e-09	0.0304567
TTTGGCAATGGTAGAACTCACACT	hsa-miR-182-5p|0|0	SDCCAG3|10807	0.274482	6.53415	1.5177e-10	0.00138277
TTTGGCAATGGTAGAACTCACACT	hsa-miR-182-5p|0|0	SDHAF1|644096	0.259211	6.14359	1.59738e-09	0.0145536
TTTGGCAATGGTAGAACTCACACT	hsa-miR-182-5p|0|0	SDR39U1|56948	0.277155	6.60304	9.8991e-11	0.0009019
TTTGGCAATGGTAGAACTCACACT	hsa-miR-182-5p|0|0	SEC31A|22872	-0.259836	-6.15949	1.45478e-09	0.0132544
TTTGGCAATGGTAGAACTCACACT	hsa-miR-182-5p|0|0	SEC61G|23480	0.276483	6.58569	1.10277e-10	0.00100473
TTTGGCAATGGTAGAACTCACACT	hsa-miR-182-5p|0|0	SELO|83642	0.259962	6.16268	1.42771e-09	0.0130077
TTTGGCAATGGTAGAACTCACACT	hsa-miR-182-5p|0|0	SEPT5|5413	0.290968	6.96178	1.00928e-11	9.19549e-05
TTTGGCAATGGTAGAACTCACACT	hsa-miR-182-5p|0|0	SETD4|54093	0.261705	6.20703	1.09865e-09	0.0100097
TTTGGCAATGGTAGAACTCACACT	hsa-miR-182-5p|0|0	SF3A1|10291	-0.264572	-6.28011	7.11084e-10	0.00647864
TTTGGCAATGGTAGAACTCACACT	hsa-miR-182-5p|0|0	SF3B14|51639	0.306713	7.37653	6.39893e-13	5.83002e-06
TTTGGCAATGGTAGAACTCACACT	hsa-miR-182-5p|0|0	SF4|57794	0.291359	6.972	9.44391e-12	8.60429e-05
TTTGGCAATGGTAGAACTCACACT	hsa-miR-182-5p|0|0	SFRS16|11129	0.265311	6.29899	6.35063e-10	0.00578601
TTTGGCAATGGTAGAACTCACACT	hsa-miR-182-5p|0|0	SH3GLB2|56904	0.292146	6.99258	8.25913e-12	7.52484e-05
TTTGGCAATGGTAGAACTCACACT	hsa-miR-182-5p|0|0	SHC2|25759	0.258716	6.13101	1.7198e-09	0.015669
TTTGGCAATGGTAGAACTCACACT	hsa-miR-182-5p|0|0	SIGIRR|59307	0.273901	6.51918	1.66459e-10	0.0015166
TTTGGCAATGGTAGAACTCACACT	hsa-miR-182-5p|0|0	SIRT6|51548	0.266292	6.32404	5.46361e-10	0.00497786
TTTGGCAATGGTAGAACTCACACT	hsa-miR-182-5p|0|0	SIRT7|51547	0.263761	6.25941	8.04676e-10	0.00733135
TTTGGCAATGGTAGAACTCACACT	hsa-miR-182-5p|0|0	SLC25A27|9481	0.300724	7.218	1.86383e-12	1.69812e-05
TTTGGCAATGGTAGAACTCACACT	hsa-miR-182-5p|0|0	SLC25A29|123096	0.26534	6.29972	6.32289e-10	0.00576074
TTTGGCAATGGTAGAACTCACACT	hsa-miR-182-5p|0|0	SLC25A45|283130	0.26181	6.20969	1.08147e-09	0.00985319
TTTGGCAATGGTAGAACTCACACT	hsa-miR-182-5p|0|0	SLFN5|162394	-0.252582	-5.97563	4.23781e-09	0.0386104
TTTGGCAATGGTAGAACTCACACT	hsa-miR-182-5p|0|0	SMC1A|8243	-0.267344	-6.35095	4.64575e-10	0.00423271
TTTGGCAATGGTAGAACTCACACT	hsa-miR-182-5p|0|0	SNHG8|100093630	0.273019	6.49651	1.91392e-10	0.00174376
TTTGGCAATGGTAGAACTCACACT	hsa-miR-182-5p|0|0	SNRNP70|6625	0.310758	7.48412	3.06574e-13	2.79317e-06
TTTGGCAATGGTAGAACTCACACT	hsa-miR-182-5p|0|0	SNRPD1|6632	0.262068	6.21628	1.04003e-09	0.00947561
TTTGGCAATGGTAGAACTCACACT	hsa-miR-182-5p|0|0	SNRPE|6635	0.27523	6.5534	1.34736e-10	0.00122757
TTTGGCAATGGTAGAACTCACACT	hsa-miR-182-5p|0|0	SP1|6667	-0.29023	-6.94249	1.14391e-11	0.000104221
TTTGGCAATGGTAGAACTCACACT	hsa-miR-182-5p|0|0	SPNS1|83985	0.285765	6.82611	2.42068e-11	0.000220547
TTTGGCAATGGTAGAACTCACACT	hsa-miR-182-5p|0|0	SPPL2B|56928	0.271556	6.45891	2.41038e-10	0.00219608
TTTGGCAATGGTAGAACTCACACT	hsa-miR-182-5p|0|0	SPSB3|90864	0.310604	7.48001	3.15361e-13	2.87324e-06
TTTGGCAATGGTAGAACTCACACT	hsa-miR-182-5p|0|0	SPTBN1|6711	-0.258172	-6.1172	1.86476e-09	0.0169897
TTTGGCAATGGTAGAACTCACACT	hsa-miR-182-5p|0|0	SRRT|51593	0.265512	6.30413	6.15782e-10	0.00561035
TTTGGCAATGGTAGAACTCACACT	hsa-miR-182-5p|0|0	SSBP4|170463	0.26144	6.20028	1.14346e-09	0.0104179
TTTGGCAATGGTAGAACTCACACT	hsa-miR-182-5p|0|0	SSSCA1|10534	0.255813	6.05737	2.6432e-09	0.0240821
TTTGGCAATGGTAGAACTCACACT	hsa-miR-182-5p|0|0	SSU72|29101	0.272153	6.47425	2.19422e-10	0.00199913
TTTGGCAATGGTAGAACTCACACT	hsa-miR-182-5p|0|0	STK11|6794	0.266285	6.32386	5.46953e-10	0.00498325
TTTGGCAATGGTAGAACTCACACT	hsa-miR-182-5p|0|0	STK19|8859	0.287922	6.88226	1.68818e-11	0.000153809
TTTGGCAATGGTAGAACTCACACT	hsa-miR-182-5p|0|0	STK25|10494	0.28531	6.81427	2.61103e-11	0.000237889
TTTGGCAATGGTAGAACTCACACT	hsa-miR-182-5p|0|0	STRA13|201254	0.251639	5.9518	4.85823e-09	0.044263
TTTGGCAATGGTAGAACTCACACT	hsa-miR-182-5p|0|0	STUB1|10273	0.258251	6.11922	1.84284e-09	0.01679
TTTGGCAATGGTAGAACTCACACT	hsa-miR-182-5p|0|0	STX10|8677	0.256548	6.076	2.37184e-09	0.0216097
TTTGGCAATGGTAGAACTCACACT	hsa-miR-182-5p|0|0	TACC1|6867	-0.265446	-6.30242	6.22132e-10	0.00566821
TTTGGCAATGGTAGAACTCACACT	hsa-miR-182-5p|0|0	TAF11|6882	0.25762	6.10319	2.024e-09	0.0184405
TTTGGCAATGGTAGAACTCACACT	hsa-miR-182-5p|0|0	TAF1D|79101	0.259366	6.14754	1.56073e-09	0.0142197
TTTGGCAATGGTAGAACTCACACT	hsa-miR-182-5p|0|0	TAF6L|10629	0.288445	6.89591	1.54602e-11	0.000140857
TTTGGCAATGGTAGAACTCACACT	hsa-miR-182-5p|0|0	TALDO1|6888	0.261412	6.19958	1.1482e-09	0.0104612
TTTGGCAATGGTAGAACTCACACT	hsa-miR-182-5p|0|0	TARBP2|6895	0.288174	6.88884	1.61812e-11	0.000147426
TTTGGCAATGGTAGAACTCACACT	hsa-miR-182-5p|0|0	TATDN1|83940	0.252476	5.97294	4.30378e-09	0.0392114
TTTGGCAATGGTAGAACTCACACT	hsa-miR-182-5p|0|0	TAZ|6901	0.251525	5.94892	4.93897e-09	0.0449986
TTTGGCAATGGTAGAACTCACACT	hsa-miR-182-5p|0|0	TBCA|6902	0.275581	6.56244	1.27398e-10	0.00116071
TTTGGCAATGGTAGAACTCACACT	hsa-miR-182-5p|0|0	TBCD|6904	0.272682	6.48783	2.01878e-10	0.0018393
TTTGGCAATGGTAGAACTCACACT	hsa-miR-182-5p|0|0	TELO2|9894	0.299299	7.18042	2.39502e-12	2.18209e-05
TTTGGCAATGGTAGAACTCACACT	hsa-miR-182-5p|0|0	TEX2|55852	-0.265267	-6.29786	6.3938e-10	0.00582535
TTTGGCAATGGTAGAACTCACACT	hsa-miR-182-5p|0|0	TGOLN2|10618	-0.252852	-5.98245	4.07497e-09	0.0371268
TTTGGCAATGGTAGAACTCACACT	hsa-miR-182-5p|0|0	THBS3|7059	0.287822	6.87968	1.71646e-11	0.000156385
TTTGGCAATGGTAGAACTCACACT	hsa-miR-182-5p|0|0	THOC1|9984	0.265294	6.29854	6.36779e-10	0.00580165
TTTGGCAATGGTAGAACTCACACT	hsa-miR-182-5p|0|0	THOC6|79228	0.253487	5.9985	3.71546e-09	0.0338513
TTTGGCAATGGTAGAACTCACACT	hsa-miR-182-5p|0|0	TIMM13|26517	0.269785	6.41347	3.18056e-10	0.00289779
TTTGGCAATGGTAGAACTCACACT	hsa-miR-182-5p|0|0	TIMM16|51025	0.2592	6.14331	1.60001e-09	0.0145776
TTTGGCAATGGTAGAACTCACACT	hsa-miR-182-5p|0|0	TIMM50|92609	0.251488	5.94799	4.96532e-09	0.0452387
TTTGGCAATGGTAGAACTCACACT	hsa-miR-182-5p|0|0	TMCO7|79613	-0.254666	-6.02833	3.12772e-09	0.0284964
TTTGGCAATGGTAGAACTCACACT	hsa-miR-182-5p|0|0	TMEM129|92305	0.263004	6.24013	9.02625e-10	0.00822376
TTTGGCAATGGTAGAACTCACACT	hsa-miR-182-5p|0|0	TMEM134|80194	0.257114	6.09037	2.1813e-09	0.0198737
TTTGGCAATGGTAGAACTCACACT	hsa-miR-182-5p|0|0	TMEM183A|92703	0.252261	5.96752	4.43974e-09	0.0404502
TTTGGCAATGGTAGAACTCACACT	hsa-miR-182-5p|0|0	TMEM186|25880	0.307429	7.39553	5.62255e-13	5.12267e-06
TTTGGCAATGGTAGAACTCACACT	hsa-miR-182-5p|0|0	TMEM80|283232	0.26369	6.2576	8.13411e-10	0.00741093
TTTGGCAATGGTAGAACTCACACT	hsa-miR-182-5p|0|0	TMUB1|83590	0.279828	6.6721	6.42652e-11	0.000585516
TTTGGCAATGGTAGAACTCACACT	hsa-miR-182-5p|0|0	TNK2|10188	0.264922	6.28905	6.74038e-10	0.00614111
TTTGGCAATGGTAGAACTCACACT	hsa-miR-182-5p|0|0	TOR2A|27433	0.295331	7.07607	4.77928e-12	4.35437e-05
TTTGGCAATGGTAGAACTCACACT	hsa-miR-182-5p|0|0	TP53I13|90313	0.266594	6.33178	5.21493e-10	0.00475129
TTTGGCAATGGTAGAACTCACACT	hsa-miR-182-5p|0|0	TPRA1|131601	0.262077	6.2165	1.03867e-09	0.00946326
TTTGGCAATGGTAGAACTCACACT	hsa-miR-182-5p|0|0	TPRKB|51002	0.274973	6.54679	1.40363e-10	0.00127883
TTTGGCAATGGTAGAACTCACACT	hsa-miR-182-5p|0|0	TRABD|80305	0.301401	7.23587	1.65372e-12	1.5067e-05
TTTGGCAATGGTAGAACTCACACT	hsa-miR-182-5p|0|0	TRIM56|81844	-0.275442	-6.55886	1.30256e-10	0.00118675
TTTGGCAATGGTAGAACTCACACT	hsa-miR-182-5p|0|0	TRIM65|201292	0.27398	6.52121	1.64388e-10	0.00149773
TTTGGCAATGGTAGAACTCACACT	hsa-miR-182-5p|0|0	TRMT2A|27037	0.252179	5.96545	4.49277e-09	0.0409333
TTTGGCAATGGTAGAACTCACACT	hsa-miR-182-5p|0|0	TRMU|55687	0.299887	7.19591	2.1601e-12	1.96806e-05
TTTGGCAATGGTAGAACTCACACT	hsa-miR-182-5p|0|0	TSEN54|283989	0.294542	7.05537	5.47611e-12	4.98925e-05
TTTGGCAATGGTAGAACTCACACT	hsa-miR-182-5p|0|0	TSPAN17|26262	0.26815	6.37157	4.10137e-10	0.00373673
TTTGGCAATGGTAGAACTCACACT	hsa-miR-182-5p|0|0	TSSC4|10078	0.259972	6.16294	1.42552e-09	0.0129878
TTTGGCAATGGTAGAACTCACACT	hsa-miR-182-5p|0|0	TTC28|23331	-0.254112	-6.01432	3.39148e-09	0.0308996
TTTGGCAATGGTAGAACTCACACT	hsa-miR-182-5p|0|0	TUSC1|286319	0.273943	6.52028	1.65334e-10	0.00150635
TTTGGCAATGGTAGAACTCACACT	hsa-miR-182-5p|0|0	TXN|7295	0.256495	6.07465	2.39055e-09	0.0217802
TTTGGCAATGGTAGAACTCACACT	hsa-miR-182-5p|0|0	U2AF1|7307	0.254176	6.01594	3.35991e-09	0.0306119
TTTGGCAATGGTAGAACTCACACT	hsa-miR-182-5p|0|0	UBE2J2|118424	0.307143	7.38795	5.92049e-13	5.39412e-06
TTTGGCAATGGTAGAACTCACACT	hsa-miR-182-5p|0|0	UBE2S|27338	0.280854	6.69866	5.43752e-11	0.000495409
TTTGGCAATGGTAGAACTCACACT	hsa-miR-182-5p|0|0	UBL5|59286	0.250959	5.93463	5.35932e-09	0.0488284
TTTGGCAATGGTAGAACTCACACT	hsa-miR-182-5p|0|0	UBR2|23304	-0.25532	-6.04489	2.84171e-09	0.0258906
TTTGGCAATGGTAGAACTCACACT	hsa-miR-182-5p|0|0	UBXN11|91544	0.266112	6.31945	5.61652e-10	0.00511717
TTTGGCAATGGTAGAACTCACACT	hsa-miR-182-5p|0|0	UCK1|83549	0.253152	5.99002	3.90137e-09	0.0355451
TTTGGCAATGGTAGAACTCACACT	hsa-miR-182-5p|0|0	UCKL1|54963	0.323342	7.8218	2.887e-14	2.63033e-07
TTTGGCAATGGTAGAACTCACACT	hsa-miR-182-5p|0|0	UNKL|64718	0.349401	8.53616	1.5068e-16	1.37283e-09
TTTGGCAATGGTAGAACTCACACT	hsa-miR-182-5p|0|0	UQCRHL|440567	0.252838	5.9821	4.08318e-09	0.0372015
TTTGGCAATGGTAGAACTCACACT	hsa-miR-182-5p|0|0	UQCRH|7388	0.256982	6.08701	2.22447e-09	0.020267
TTTGGCAATGGTAGAACTCACACT	hsa-miR-182-5p|0|0	UQCRQ|27089	0.253577	6.00079	3.66676e-09	0.0334076
TTTGGCAATGGTAGAACTCACACT	hsa-miR-182-5p|0|0	URM1|81605	0.259277	6.14526	1.58178e-09	0.0144115
TTTGGCAATGGTAGAACTCACACT	hsa-miR-182-5p|0|0	UROS|7390	0.297229	7.12593	3.43894e-12	3.13319e-05
TTTGGCAATGGTAGAACTCACACT	hsa-miR-182-5p|0|0	USMG5|84833	0.28027	6.68354	5.9806e-11	0.000544888
TTTGGCAATGGTAGAACTCACACT	hsa-miR-182-5p|0|0	VPS72|6944	0.266395	6.32668	5.37751e-10	0.00489941
TTTGGCAATGGTAGAACTCACACT	hsa-miR-182-5p|0|0	WDR18|57418	0.292167	6.99315	8.22849e-12	7.49692e-05
TTTGGCAATGGTAGAACTCACACT	hsa-miR-182-5p|0|0	WDR24|84219	0.261095	6.19149	1.20449e-09	0.010974
TTTGGCAATGGTAGAACTCACACT	hsa-miR-182-5p|0|0	WDR46|9277	0.260353	6.17262	1.34647e-09	0.0122676
TTTGGCAATGGTAGAACTCACACT	hsa-miR-182-5p|0|0	WDR5|11091	0.270091	6.42132	3.03215e-10	0.00276257
TTTGGCAATGGTAGAACTCACACT	hsa-miR-182-5p|0|0	WDR74|54663	0.262811	6.2352	9.29487e-10	0.0084685
TTTGGCAATGGTAGAACTCACACT	hsa-miR-182-5p|0|0	WDR85|92715	0.302343	7.26076	1.39942e-12	1.275e-05
TTTGGCAATGGTAGAACTCACACT	hsa-miR-182-5p|0|0	WDR8|49856	0.295507	7.08067	4.63669e-12	4.22446e-05
TTTGGCAATGGTAGAACTCACACT	hsa-miR-182-5p|0|0	WIPF2|147179	-0.281831	-6.72397	4.63476e-11	0.00042227
TTTGGCAATGGTAGAACTCACACT	hsa-miR-182-5p|0|0	WWTR1|25937	-0.252985	-5.98582	3.99677e-09	0.0364143
TTTGGCAATGGTAGAACTCACACT	hsa-miR-182-5p|0|0	XPA|7507	0.269736	6.41221	3.20504e-10	0.00292009
TTTGGCAATGGTAGAACTCACACT	hsa-miR-182-5p|0|0	YIF1A|10897	0.259706	6.15618	1.4834e-09	0.0135152
TTTGGCAATGGTAGAACTCACACT	hsa-miR-182-5p|0|0	ZBTB38|253461	-0.261698	-6.20686	1.09976e-09	0.0100198
TTTGGCAATGGTAGAACTCACACT	hsa-miR-182-5p|0|0	ZBTB4|57659	-0.255475	-6.04882	2.77768e-09	0.0253072
TTTGGCAATGGTAGAACTCACACT	hsa-miR-182-5p|0|0	ZC3H13|23091	-0.255248	-6.04306	2.87202e-09	0.0261667
TTTGGCAATGGTAGAACTCACACT	hsa-miR-182-5p|0|0	ZDHHC24|254359	0.268967	6.39251	3.61257e-10	0.00329139
TTTGGCAATGGTAGAACTCACACT	hsa-miR-182-5p|0|0	ZFPL1|7542	0.29831	7.15438	2.8478e-12	2.59461e-05
TTTGGCAATGGTAGAACTCACACT	hsa-miR-182-5p|0|0	ZFYVE19|84936	0.252699	5.97858	4.16661e-09	0.0379617
TTTGGCAATGGTAGAACTCACACT	hsa-miR-182-5p|0|0	ZGPAT|84619	0.255612	6.05229	2.72232e-09	0.0248028
TTTGGCAATGGTAGAACTCACACT	hsa-miR-182-5p|0|0	ZMYND19|116225	0.275742	6.56659	1.24162e-10	0.00113123
TTTGGCAATGGTAGAACTCACACT	hsa-miR-182-5p|0|0	ZNF192|7745	-0.263488	-6.25245	8.38773e-10	0.007642
TTTGGCAATGGTAGAACTCACACT	hsa-miR-182-5p|0|0	ZNF205|7755	0.279501	6.66365	6.77667e-11	0.000617418
TTTGGCAATGGTAGAACTCACACT	hsa-miR-182-5p|0|0	ZNF212|7988	0.274884	6.54449	1.42374e-10	0.00129716
TTTGGCAATGGTAGAACTCACACT	hsa-miR-182-5p|0|0	ZNF263|10127	0.268002	6.3678	4.196e-10	0.00382295
TTTGGCAATGGTAGAACTCACACT	hsa-miR-182-5p|0|0	ZNF414|84330	0.276838	6.59486	1.04163e-10	0.000949025
TTTGGCAATGGTAGAACTCACACT	hsa-miR-182-5p|0|0	ZNF428|126299	0.252788	5.98084	4.11285e-09	0.0374719
TTTGGCAATGGTAGAACTCACACT	hsa-miR-182-5p|0|0	ZNF524|147807	0.260353	6.17263	1.34639e-09	0.0122668
TTTGGCAATGGTAGAACTCACACT	hsa-miR-182-5p|0|0	ZNF580|51157	0.263243	6.24623	8.70437e-10	0.0079305
TTTGGCAATGGTAGAACTCACACT	hsa-miR-182-5p|0|0	ZNF609|23060	-0.255754	-6.05589	2.66602e-09	0.0242899
TTTGGCAATGGTAGAACTCACACT	hsa-miR-182-5p|0|0	ZNF668|79759	0.309318	7.44577	3.98893e-13	3.63429e-06
TTTGGCAATGGTAGAACTCACACT	hsa-miR-182-5p|0|0	ZNF688|146542	0.260397	6.17374	1.3376e-09	0.0121868
TTTGGCAATGGTAGAACTCACACT	hsa-miR-182-5p|0|0	ZNF692|55657	0.265902	6.31408	5.80074e-10	0.00528501
TTTGGCAATGGTAGAACTCACACT	hsa-miR-182-5p|0|0	ZNF767|79970	0.267688	6.35976	4.40501e-10	0.00401338
TTTGGCAATGGTAGAACTCACACT	hsa-miR-182-5p|0|0	ZNF768|79724	0.301098	7.22788	1.74462e-12	1.58951e-05
TTTGGCAATGGTAGAACTCACACT	hsa-miR-182-5p|0|0	ZNF839|55778	0.28875	6.90386	1.46871e-11	0.000133813
TTTGGCAATGGTAGAACTCACACT	hsa-miR-182-5p|0|0	ZNHIT2|741	0.289027	6.91109	1.40171e-11	0.000127709
TTTGGCAATGGTAGAACTCACACT	hsa-miR-182-5p|0|0	ZNHIT3|9326	0.257853	6.10911	1.95515e-09	0.0178133
TTTGGCAATGGTAGAACTCACACT	hsa-miR-182-5p|0|0	ZSWIM7|125150	0.264993	6.29086	6.66771e-10	0.0060749
TTTGTTCGTTCGGCTCGCGTGA	hsa-miR-375|0|0	ACBD6|84320	0.259072	6.14007	1.63075e-09	0.0148577
TTTGTTCGTTCGGCTCGCGTGA	hsa-miR-375|0|0	AHNAK|79026	-0.267064	-6.3438	4.85055e-10	0.00441931
TTTGTTCGTTCGGCTCGCGTGA	hsa-miR-375|0|0	ARHGEF12|23365	-0.251354	-5.94462	5.06195e-09	0.0461191
TTTGTTCGTTCGGCTCGCGTGA	hsa-miR-375|0|0	BIK|638	0.251975	5.9603	4.62739e-09	0.0421598
TTTGTTCGTTCGGCTCGCGTGA	hsa-miR-375|0|0	C11orf75|56935	0.263479	6.25222	8.39923e-10	0.00765249
TTTGTTCGTTCGGCTCGCGTGA	hsa-miR-375|0|0	C12orf47|51275	0.284748	6.79967	2.86606e-11	0.000261125
TTTGTTCGTTCGGCTCGCGTGA	hsa-miR-375|0|0	C6orf70|55780	0.268516	6.38094	3.87513e-10	0.0035306
TTTGTTCGTTCGGCTCGCGTGA	hsa-miR-375|0|0	CCDC159|126075	0.293656	7.03213	6.37782e-12	5.81079e-05
TTTGTTCGTTCGGCTCGCGTGA	hsa-miR-375|0|0	COMMD3|23412	0.255813	6.05737	2.6432e-09	0.0240821
TTTGTTCGTTCGGCTCGCGTGA	hsa-miR-375|0|0	CPT1B|1375	0.261821	6.20999	1.07955e-09	0.00983568
TTTGTTCGTTCGGCTCGCGTGA	hsa-miR-375|0|0	EGFR|1956	-0.257116	-6.0904	2.18092e-09	0.0198702
TTTGTTCGTTCGGCTCGCGTGA	hsa-miR-375|0|0	ELMOD3|84173	0.274208	6.5271	1.58522e-10	0.00144429
TTTGTTCGTTCGGCTCGCGTGA	hsa-miR-375|0|0	FAM113A|64773	0.270604	6.43448	2.79842e-10	0.00254962
TTTGTTCGTTCGGCTCGCGTGA	hsa-miR-375|0|0	FASTK|10922	0.251535	5.94918	4.93162e-09	0.0449317
TTTGTTCGTTCGGCTCGCGTGA	hsa-miR-375|0|0	INO80E|283899	0.255143	6.0404	2.91663e-09	0.0265732
TTTGTTCGTTCGGCTCGCGTGA	hsa-miR-375|0|0	JAK1|3716	-0.253552	-6.00013	3.68073e-09	0.0335349
TTTGTTCGTTCGGCTCGCGTGA	hsa-miR-375|0|0	MTG1|92170	0.25155	5.94954	4.92148e-09	0.0448392
TTTGTTCGTTCGGCTCGCGTGA	hsa-miR-375|0|0	NF1|4763	-0.26427	-6.27242	7.44539e-10	0.00678345
TTTGTTCGTTCGGCTCGCGTGA	hsa-miR-375|0|0	NOL12|79159	0.257443	6.09869	2.07791e-09	0.0189317
TTTGTTCGTTCGGCTCGCGTGA	hsa-miR-375|0|0	NSMCE4A|54780	0.265378	6.3007	6.28584e-10	0.00572698
TTTGTTCGTTCGGCTCGCGTGA	hsa-miR-375|0|0	NSUN6|221078	0.257335	6.09596	2.1113e-09	0.0192359
TTTGTTCGTTCGGCTCGCGTGA	hsa-miR-375|0|0	PNKP|11284	0.251754	5.9547	4.77824e-09	0.0435342
TTTGTTCGTTCGGCTCGCGTGA	hsa-miR-375|0|0	PPOX|5498	0.27111	6.44745	2.58536e-10	0.0023555
TTTGTTCGTTCGGCTCGCGTGA	hsa-miR-375|0|0	RGL2|5863	0.284428	6.79134	3.02237e-11	0.000275366
TTTGTTCGTTCGGCTCGCGTGA	hsa-miR-375|0|0	RWDD3|25950	0.253061	5.98773	3.95311e-09	0.0360165
TTTGTTCGTTCGGCTCGCGTGA	hsa-miR-375|0|0	SDR39U1|56948	0.252511	5.97383	4.28184e-09	0.0390116
TTTGTTCGTTCGGCTCGCGTGA	hsa-miR-375|0|0	SLC25A45|283130	0.270247	6.42533	2.95897e-10	0.0026959
TTTGTTCGTTCGGCTCGCGTGA	hsa-miR-375|0|0	SMYD3|64754	0.27091	6.44232	2.66766e-10	0.00243048
TTTGTTCGTTCGGCTCGCGTGA	hsa-miR-375|0|0	TAF6L|10629	0.260296	6.17119	1.35787e-09	0.0123715
TTTGTTCGTTCGGCTCGCGTGA	hsa-miR-375|0|0	THOC1|9984	0.254885	6.03386	3.02922e-09	0.027599
TTTGTTCGTTCGGCTCGCGTGA	hsa-miR-375|0|0	TUSC1|286319	0.256384	6.07185	2.42983e-09	0.022138
TTTGTTCGTTCGGCTCGCGTGA	hsa-miR-375|0|0	UBE2J2|118424	0.257861	6.10932	1.95275e-09	0.0177914
TTTGTTCGTTCGGCTCGCGTGA	hsa-miR-375|0|0	UFD1L|7353	0.258256	6.11933	1.84165e-09	0.0167791
TTTGTTCGTTCGGCTCGCGTGA	hsa-miR-375|0|0	WBP1|23559	0.257276	6.09448	2.12961e-09	0.0194028
TTTGTTCGTTCGGCTCGCGTGA	hsa-miR-375|0|0	ZNF692|55657	0.270669	6.43614	2.77022e-10	0.00252392
TTTGTTCGTTCGGCTCGCGTGA	hsa-miR-375|0|0	ZNF830|91603	0.263126	6.24324	8.86072e-10	0.00807294
ATGGCACTGGTAGAATTCACTGT	hsa-miR-183-5p|+1|+2	C6orf134|79969	0.269874	6.41576	3.13655e-10	0.00285769
ATGGCACTGGTAGAATTCACTGT	hsa-miR-183-5p|+1|+2	CLNS1A|1207	0.255177	6.04127	2.90196e-09	0.0264396
ATGGCACTGGTAGAATTCACTGT	hsa-miR-183-5p|+1|+2	ENSA|2029	0.264104	6.26816	7.63729e-10	0.00695829
ATGGCACTGGTAGAATTCACTGT	hsa-miR-183-5p|+1|+2	IFRD1|3475	0.268017	6.36818	4.18637e-10	0.00381417
ATGGCACTGGTAGAATTCACTGT	hsa-miR-183-5p|+1|+2	MBTPS1|8720	-0.253198	-5.99119	3.87519e-09	0.0353066
ATGGCACTGGTAGAATTCACTGT	hsa-miR-183-5p|+1|+2	MTHFD2L|441024	0.251986	5.96056	4.6205e-09	0.042097
ATGGCACTGGTAGAATTCACTGT	hsa-miR-183-5p|+1|+2	PSMC6|5706	0.279736	6.66973	6.5229e-11	0.000594297
ATGGCACTGGTAGAATTCACTGT	hsa-miR-183-5p|+1|+2	RWDD3|25950	0.26144	6.20027	1.14352e-09	0.0104186
TATGGCACTGGTAGAATTCACTGT	hsa-miR-183-5p|0|+2	AHNAK|79026	-0.265208	-6.29635	6.45194e-10	0.00587832
TATGGCACTGGTAGAATTCACTGT	hsa-miR-183-5p|0|+2	ANKS3|124401	0.256297	6.06963	2.46141e-09	0.0224258
TATGGCACTGGTAGAATTCACTGT	hsa-miR-183-5p|0|+2	ARHGEF12|23365	-0.25627	-6.06895	2.47117e-09	0.0225146
TATGGCACTGGTAGAATTCACTGT	hsa-miR-183-5p|0|+2	ARL16|339231	0.273539	6.50987	1.76288e-10	0.00160615
TATGGCACTGGTAGAATTCACTGT	hsa-miR-183-5p|0|+2	ARMC5|79798	0.265545	6.30495	6.1276e-10	0.00558282
TATGGCACTGGTAGAATTCACTGT	hsa-miR-183-5p|0|+2	ASL|435	0.266114	6.3195	5.61483e-10	0.00511563
TATGGCACTGGTAGAATTCACTGT	hsa-miR-183-5p|0|+2	ASPSCR1|79058	0.255531	6.05025	2.75473e-09	0.0250982
TATGGCACTGGTAGAATTCACTGT	hsa-miR-183-5p|0|+2	ATG4D|84971	0.261145	6.19278	1.19534e-09	0.0108906
TATGGCACTGGTAGAATTCACTGT	hsa-miR-183-5p|0|+2	ATXN1L|342371	-0.256514	-6.07514	2.38374e-09	0.0217181
TATGGCACTGGTAGAATTCACTGT	hsa-miR-183-5p|0|+2	BAD|572	0.276146	6.57703	1.16373e-10	0.00106026
TATGGCACTGGTAGAATTCACTGT	hsa-miR-183-5p|0|+2	BOD1|91272	0.256754	6.08122	2.30082e-09	0.0209626
TATGGCACTGGTAGAATTCACTGT	hsa-miR-183-5p|0|+2	C11orf31|280636	0.261369	6.19848	1.1557e-09	0.0105295
TATGGCACTGGTAGAATTCACTGT	hsa-miR-183-5p|0|+2	C17orf106|100134934	0.257609	6.10293	2.02708e-09	0.0184686
TATGGCACTGGTAGAATTCACTGT	hsa-miR-183-5p|0|+2	C19orf60|55049	0.255427	6.04759	2.79757e-09	0.0254884
TATGGCACTGGTAGAATTCACTGT	hsa-miR-183-5p|0|+2	C1orf35|79169	0.269938	6.41738	3.10577e-10	0.00282965
TATGGCACTGGTAGAATTCACTGT	hsa-miR-183-5p|0|+2	C4orf27|54969	0.268876	6.39018	3.664e-10	0.00333825
TATGGCACTGGTAGAATTCACTGT	hsa-miR-183-5p|0|+2	C6orf134|79969	0.271142	6.44829	2.57212e-10	0.00234344
TATGGCACTGGTAGAATTCACTGT	hsa-miR-183-5p|0|+2	C7orf27|221927	0.260189	6.16845	1.37998e-09	0.0125729
TATGGCACTGGTAGAATTCACTGT	hsa-miR-183-5p|0|+2	C7orf30|115416	0.289876	6.93324	1.21459e-11	0.00011066
TATGGCACTGGTAGAATTCACTGT	hsa-miR-183-5p|0|+2	C7orf40|285958	0.265942	6.3151	5.7653e-10	0.00525272
TATGGCACTGGTAGAATTCACTGT	hsa-miR-183-5p|0|+2	C7orf50|84310	0.265497	6.30373	6.17262e-10	0.00562383
TATGGCACTGGTAGAATTCACTGT	hsa-miR-183-5p|0|+2	C8orf76|84933	0.252412	5.97132	4.34398e-09	0.0395777
TATGGCACTGGTAGAATTCACTGT	hsa-miR-183-5p|0|+2	C9orf7|11094	0.277214	6.60456	9.8058e-11	0.0008934
TATGGCACTGGTAGAATTCACTGT	hsa-miR-183-5p|0|+2	CAP1|10487	-0.256587	-6.07699	2.35821e-09	0.0214855
TATGGCACTGGTAGAATTCACTGT	hsa-miR-183-5p|0|+2	CDK5RAP1|51654	0.257454	6.09898	2.07439e-09	0.0188997
TATGGCACTGGTAGAATTCACTGT	hsa-miR-183-5p|0|+2	CEMP1|752014	0.264651	6.28213	7.02543e-10	0.00640083
TATGGCACTGGTAGAATTCACTGT	hsa-miR-183-5p|0|+2	CHTF18|63922	0.260389	6.17354	1.33918e-09	0.0122012
TATGGCACTGGTAGAATTCACTGT	hsa-miR-183-5p|0|+2	CRYBG3|131544	-0.253697	-6.00381	3.60348e-09	0.0328311
TATGGCACTGGTAGAATTCACTGT	hsa-miR-183-5p|0|+2	D2HGDH|728294	0.253302	5.99381	3.81718e-09	0.0347781
TATGGCACTGGTAGAATTCACTGT	hsa-miR-183-5p|0|+2	DECR2|26063	0.262177	6.21905	1.02307e-09	0.00932116
TATGGCACTGGTAGAATTCACTGT	hsa-miR-183-5p|0|+2	ERC1|23085	-0.262279	-6.22165	1.00741e-09	0.00917843
TATGGCACTGGTAGAATTCACTGT	hsa-miR-183-5p|0|+2	EXD3|54932	0.285535	6.82014	2.51489e-11	0.00022913
TATGGCACTGGTAGAATTCACTGT	hsa-miR-183-5p|0|+2	FASTK|10922	0.274751	6.54107	1.45417e-10	0.00132488
TATGGCACTGGTAGAATTCACTGT	hsa-miR-183-5p|0|+2	FDX1L|112812	0.254055	6.01286	3.42019e-09	0.0311611
TATGGCACTGGTAGAATTCACTGT	hsa-miR-183-5p|0|+2	FKBP3|2287	0.261886	6.21165	1.06898e-09	0.00973938
TATGGCACTGGTAGAATTCACTGT	hsa-miR-183-5p|0|+2	FPGS|2356	0.274797	6.54226	1.44351e-10	0.00131517
TATGGCACTGGTAGAATTCACTGT	hsa-miR-183-5p|0|+2	FTO|79068	-0.260651	-6.18021	1.28749e-09	0.0117303
TATGGCACTGGTAGAATTCACTGT	hsa-miR-183-5p|0|+2	FYCO1|79443	-0.267863	-6.36422	4.28784e-10	0.00390662
TATGGCACTGGTAGAATTCACTGT	hsa-miR-183-5p|0|+2	GET4|51608	0.27561	6.56319	1.26807e-10	0.00115533
TATGGCACTGGTAGAATTCACTGT	hsa-miR-183-5p|0|+2	GPR137|56834	0.253975	6.01085	3.46009e-09	0.0315247
TATGGCACTGGTAGAATTCACTGT	hsa-miR-183-5p|0|+2	HDHD3|81932	0.275109	6.5503	1.37347e-10	0.00125136
TATGGCACTGGTAGAATTCACTGT	hsa-miR-183-5p|0|+2	HNRNPM|4670	0.268894	6.39063	3.65401e-10	0.00332915
TATGGCACTGGTAGAATTCACTGT	hsa-miR-183-5p|0|+2	HOMER3|9454	0.25426	6.01805	3.31921e-09	0.0302411
TATGGCACTGGTAGAATTCACTGT	hsa-miR-183-5p|0|+2	HSPB11|51668	0.253225	5.99188	3.85983e-09	0.0351666
TATGGCACTGGTAGAATTCACTGT	hsa-miR-183-5p|0|+2	IFT20|90410	0.256367	6.07141	2.43605e-09	0.0221947
TATGGCACTGGTAGAATTCACTGT	hsa-miR-183-5p|0|+2	ILKAP|80895	0.265987	6.31626	5.72525e-10	0.00521624
TATGGCACTGGTAGAATTCACTGT	hsa-miR-183-5p|0|+2	IQGAP1|8826	-0.25128	-5.94273	5.11695e-09	0.0466202
TATGGCACTGGTAGAATTCACTGT	hsa-miR-183-5p|0|+2	KIAA2026|158358	-0.261368	-6.19844	1.15598e-09	0.010532
TATGGCACTGGTAGAATTCACTGT	hsa-miR-183-5p|0|+2	LEMD2|221496	0.266977	6.34157	4.91622e-10	0.00447913
TATGGCACTGGTAGAATTCACTGT	hsa-miR-183-5p|0|+2	LRDD|55367	0.271249	6.45104	2.52925e-10	0.00230438
TATGGCACTGGTAGAATTCACTGT	hsa-miR-183-5p|0|+2	MAML2|84441	-0.262626	-6.23048	9.55937e-10	0.00870948
TATGGCACTGGTAGAATTCACTGT	hsa-miR-183-5p|0|+2	MIB2|142678	0.262672	6.23167	9.492e-10	0.0086481
TATGGCACTGGTAGAATTCACTGT	hsa-miR-183-5p|0|+2	MRPL20|55052	0.250947	5.93434	5.36821e-09	0.0489094
TATGGCACTGGTAGAATTCACTGT	hsa-miR-183-5p|0|+2	MRPS7|51081	0.289011	6.91068	1.40543e-11	0.000128048
TATGGCACTGGTAGAATTCACTGT	hsa-miR-183-5p|0|+2	MTHFD2L|441024	0.251077	5.93761	5.26888e-09	0.0480044
TATGGCACTGGTAGAATTCACTGT	hsa-miR-183-5p|0|+2	NDUFAB1|4706	0.272371	6.47985	2.12013e-10	0.00193164
TATGGCACTGGTAGAATTCACTGT	hsa-miR-183-5p|0|+2	NDUFB2|4708	0.266967	6.3413	4.92423e-10	0.00448643
TATGGCACTGGTAGAATTCACTGT	hsa-miR-183-5p|0|+2	NUDT16L1|84309	0.269581	6.40823	3.28357e-10	0.00299163
TATGGCACTGGTAGAATTCACTGT	hsa-miR-183-5p|0|+2	OAZ1|4946	0.252339	5.96949	4.38984e-09	0.0399956
TATGGCACTGGTAGAATTCACTGT	hsa-miR-183-5p|0|+2	OGFOD2|79676	0.257274	6.09442	2.13036e-09	0.0194096
TATGGCACTGGTAGAATTCACTGT	hsa-miR-183-5p|0|+2	PDDC1|347862	0.279436	6.66196	6.84892e-11	0.000624
TATGGCACTGGTAGAATTCACTGT	hsa-miR-183-5p|0|+2	PHACTR2|9749	-0.253967	-6.01064	3.46429e-09	0.0315629
TATGGCACTGGTAGAATTCACTGT	hsa-miR-183-5p|0|+2	PIGQ|9091	0.264732	6.28419	6.93937e-10	0.00632241
TATGGCACTGGTAGAATTCACTGT	hsa-miR-183-5p|0|+2	PMPCA|23203	0.266592	6.33173	5.2165e-10	0.00475272
TATGGCACTGGTAGAATTCACTGT	hsa-miR-183-5p|0|+2	PPOX|5498	0.26424	6.27164	7.48017e-10	0.00681513
TATGGCACTGGTAGAATTCACTGT	hsa-miR-183-5p|0|+2	PSMA7|5688	0.264646	6.28201	7.03048e-10	0.00640542
TATGGCACTGGTAGAATTCACTGT	hsa-miR-183-5p|0|+2	PSMB4|5692	0.259146	6.14194	1.61294e-09	0.0146954
TATGGCACTGGTAGAATTCACTGT	hsa-miR-183-5p|0|+2	PSMB5|5693	0.260825	6.18464	1.25425e-09	0.0114274
TATGGCACTGGTAGAATTCACTGT	hsa-miR-183-5p|0|+2	PSMC6|5706	0.291877	6.98556	8.64586e-12	7.87718e-05
TATGGCACTGGTAGAATTCACTGT	hsa-miR-183-5p|0|+2	PSMG3|84262	0.250963	5.93473	5.35626e-09	0.0488006
TATGGCACTGGTAGAATTCACTGT	hsa-miR-183-5p|0|+2	RHBDD1|84236	-0.284675	-6.79778	2.90082e-11	0.000264291
TATGGCACTGGTAGAATTCACTGT	hsa-miR-183-5p|0|+2	RHBDD3|25807	0.270799	6.43947	2.71448e-10	0.00247315
TATGGCACTGGTAGAATTCACTGT	hsa-miR-183-5p|0|+2	RHOT2|89941	0.265506	6.30396	6.16411e-10	0.00561608
TATGGCACTGGTAGAATTCACTGT	hsa-miR-183-5p|0|+2	RNF215|200312	0.253358	5.99524	3.78588e-09	0.0344929
TATGGCACTGGTAGAATTCACTGT	hsa-miR-183-5p|0|+2	RPS6KB2|6199	0.261965	6.21365	1.05638e-09	0.00962457
TATGGCACTGGTAGAATTCACTGT	hsa-miR-183-5p|0|+2	RSAD1|55316	0.251057	5.93711	5.28395e-09	0.0481417
TATGGCACTGGTAGAATTCACTGT	hsa-miR-183-5p|0|+2	RWDD3|25950	0.264991	6.29081	6.6697e-10	0.00607672
TATGGCACTGGTAGAATTCACTGT	hsa-miR-183-5p|0|+2	SEC31A|22872	-0.26118	-6.19366	1.18913e-09	0.0108341
TATGGCACTGGTAGAATTCACTGT	hsa-miR-183-5p|0|+2	SEPT5|5413	0.256323	6.07029	2.45198e-09	0.0223398
TATGGCACTGGTAGAATTCACTGT	hsa-miR-183-5p|0|+2	SF3B14|51639	0.265497	6.30374	6.17225e-10	0.0056235
TATGGCACTGGTAGAATTCACTGT	hsa-miR-183-5p|0|+2	SNRNP70|6625	0.254742	6.03025	3.09317e-09	0.0281817
TATGGCACTGGTAGAATTCACTGT	hsa-miR-183-5p|0|+2	SP1|6667	-0.260025	-6.16428	1.41431e-09	0.0128857
TATGGCACTGGTAGAATTCACTGT	hsa-miR-183-5p|0|+2	SPNS1|83985	0.255348	6.04559	2.8302e-09	0.0257858
TATGGCACTGGTAGAATTCACTGT	hsa-miR-183-5p|0|+2	SPSB3|90864	0.251673	5.95266	4.83437e-09	0.0440456
TATGGCACTGGTAGAATTCACTGT	hsa-miR-183-5p|0|+2	STK19|8859	0.260187	6.16839	1.38047e-09	0.0125774
TATGGCACTGGTAGAATTCACTGT	hsa-miR-183-5p|0|+2	TAF6L|10629	0.270274	6.42601	2.94674e-10	0.00268475
TATGGCACTGGTAGAATTCACTGT	hsa-miR-183-5p|0|+2	TARBP2|6895	0.251432	5.94658	5.00553e-09	0.045605
TATGGCACTGGTAGAATTCACTGT	hsa-miR-183-5p|0|+2	TIMM17A|10440	0.282798	6.74904	3.95461e-11	0.000360302
TATGGCACTGGTAGAATTCACTGT	hsa-miR-183-5p|0|+2	TMEM183A|92703	0.252245	5.96712	4.44994e-09	0.0405431
TATGGCACTGGTAGAATTCACTGT	hsa-miR-183-5p|0|+2	TMEM186|25880	0.289005	6.9105	1.40706e-11	0.000128197
TATGGCACTGGTAGAATTCACTGT	hsa-miR-183-5p|0|+2	TRABD|80305	0.277235	6.60512	9.77164e-11	0.000890288
TATGGCACTGGTAGAATTCACTGT	hsa-miR-183-5p|0|+2	TRMT12|55039	0.257985	6.11245	1.91733e-09	0.0174686
TATGGCACTGGTAGAATTCACTGT	hsa-miR-183-5p|0|+2	TRMU|55687	0.264613	6.28116	7.06632e-10	0.00643808
TATGGCACTGGTAGAATTCACTGT	hsa-miR-183-5p|0|+2	TSEN54|283989	0.252705	5.97873	4.16302e-09	0.037929
TATGGCACTGGTAGAATTCACTGT	hsa-miR-183-5p|0|+2	TSPAN17|26262	0.272613	6.48607	2.04072e-10	0.00185928
TATGGCACTGGTAGAATTCACTGT	hsa-miR-183-5p|0|+2	TTLL5|23093	-0.267288	-6.34952	4.68602e-10	0.0042694
TATGGCACTGGTAGAATTCACTGT	hsa-miR-183-5p|0|+2	TUSC1|286319	0.255333	6.04521	2.83644e-09	0.0258426
TATGGCACTGGTAGAATTCACTGT	hsa-miR-183-5p|0|+2	UBE2J2|118424	0.283862	6.77665	3.31864e-11	0.000302359
TATGGCACTGGTAGAATTCACTGT	hsa-miR-183-5p|0|+2	UBE2S|27338	0.276254	6.57979	1.14395e-10	0.00104224
TATGGCACTGGTAGAATTCACTGT	hsa-miR-183-5p|0|+2	UCKL1|54963	0.268941	6.39184	3.62729e-10	0.0033048
TATGGCACTGGTAGAATTCACTGT	hsa-miR-183-5p|0|+2	UNKL|64718	0.271526	6.45813	2.42192e-10	0.00220659
TATGGCACTGGTAGAATTCACTGT	hsa-miR-183-5p|0|+2	WDR18|57418	0.27653	6.58693	1.0943e-10	0.00099701
TATGGCACTGGTAGAATTCACTGT	hsa-miR-183-5p|0|+2	WDR85|92715	0.252735	5.97949	4.14488e-09	0.0377638
TATGGCACTGGTAGAATTCACTGT	hsa-miR-183-5p|0|+2	XPA|7507	0.264388	6.27543	7.31265e-10	0.0066625
TATGGCACTGGTAGAATTCACTGT	hsa-miR-183-5p|0|+2	ZDHHC24|254359	0.251584	5.9504	4.89732e-09	0.0446191
TATGGCACTGGTAGAATTCACTGT	hsa-miR-183-5p|0|+2	ZFPL1|7542	0.273717	6.51445	1.71384e-10	0.00156146
TATGGCACTGGTAGAATTCACTGT	hsa-miR-183-5p|0|+2	ZNF668|79759	0.252908	5.98387	4.04184e-09	0.0368249
TATGGCACTGGTAGAATTCACTGT	hsa-miR-183-5p|0|+2	ZNF768|79724	0.251103	5.93828	5.24875e-09	0.047821
TATGGCACTGGTAGAATTCACTGT	hsa-miR-183-5p|0|+2	ZSWIM7|125150	0.255266	6.04352	2.86437e-09	0.0260971
TTTTGTTCGTTCGGCTCGCGTG	hsa-miR-375|-1|-1	ACBD6|84320	0.274025	6.52237	1.63217e-10	0.00148706
TTTTGTTCGTTCGGCTCGCGTG	hsa-miR-375|-1|-1	C12orf47|51275	0.256507	6.07496	2.38624e-09	0.0217409
TTTTGTTCGTTCGGCTCGCGTG	hsa-miR-375|-1|-1	PDE9A|5152	0.25903	6.139	1.64103e-09	0.0149513
TTTTGTTCGTTCGGCTCGCGTG	hsa-miR-375|-1|-1	SCUBE2|57758	0.28445	6.79193	3.01103e-11	0.000274333
TTTTGTTCGTTCGGCTCGCGTG	hsa-miR-375|-1|-1	SMYD3|64754	0.290008	6.93669	1.18774e-11	0.000108214
TCAGTGCACTACAGAACTTTGTC	hsa-miR-148a-3p|0|+1	AGL|178	-0.26505	-6.29231	6.61004e-10	0.00602236
TCAGTGCACTACAGAACTTTGTC	hsa-miR-148a-3p|0|+1	AHNAK|79026	-0.284562	-6.79483	2.95589e-11	0.000269309
TCAGTGCACTACAGAACTTTGTC	hsa-miR-148a-3p|0|+1	AHSA2|130872	0.289139	6.91402	1.37542e-11	0.000125314
TCAGTGCACTACAGAACTTTGTC	hsa-miR-148a-3p|0|+1	APBB3|10307	0.291873	6.98545	8.65206e-12	7.88283e-05
TCAGTGCACTACAGAACTTTGTC	hsa-miR-148a-3p|0|+1	ARHGEF12|23365	-0.27408	-6.5238	1.61783e-10	0.001474
TCAGTGCACTACAGAACTTTGTC	hsa-miR-148a-3p|0|+1	ASXL2|55252	-0.25299	-5.98593	3.99425e-09	0.0363913
TCAGTGCACTACAGAACTTTGTC	hsa-miR-148a-3p|0|+1	BAT2L2|23215	-0.252012	-5.96122	4.60305e-09	0.0419381
TCAGTGCACTACAGAACTTTGTC	hsa-miR-148a-3p|0|+1	BBX|56987	-0.261599	-6.20432	1.11643e-09	0.0101717
TCAGTGCACTACAGAACTTTGTC	hsa-miR-148a-3p|0|+1	BCL2L12|83596	0.264317	6.2736	7.39307e-10	0.00673578
TCAGTGCACTACAGAACTTTGTC	hsa-miR-148a-3p|0|+1	C11orf80|79703	0.269601	6.40875	3.2732e-10	0.00298219
TCAGTGCACTACAGAACTTTGTC	hsa-miR-148a-3p|0|+1	C1orf35|79169	0.282745	6.74766	3.98936e-11	0.000363468
TCAGTGCACTACAGAACTTTGTC	hsa-miR-148a-3p|0|+1	C5orf41|153222	-0.250992	-5.93547	5.33368e-09	0.0485948
TCAGTGCACTACAGAACTTTGTC	hsa-miR-148a-3p|0|+1	C7orf27|221927	0.255226	6.04251	2.88118e-09	0.0262503
TCAGTGCACTACAGAACTTTGTC	hsa-miR-148a-3p|0|+1	C7orf30|115416	0.268942	6.39187	3.62663e-10	0.00330419
TCAGTGCACTACAGAACTTTGTC	hsa-miR-148a-3p|0|+1	C8orf76|84933	0.266527	6.33005	5.26954e-10	0.00480104
TCAGTGCACTACAGAACTTTGTC	hsa-miR-148a-3p|0|+1	CCDC14|64770	0.254349	6.0203	3.27634e-09	0.0298505
TCAGTGCACTACAGAACTTTGTC	hsa-miR-148a-3p|0|+1	CCDC64B|146439	0.27039	6.42898	2.89387e-10	0.00263659
TCAGTGCACTACAGAACTTTGTC	hsa-miR-148a-3p|0|+1	CCNL2|81669	0.282205	6.73365	4.35952e-11	0.000397193
TCAGTGCACTACAGAACTTTGTC	hsa-miR-148a-3p|0|+1	CDK5RAP1|51654	0.266266	6.32338	5.48534e-10	0.00499766
TCAGTGCACTACAGAACTTTGTC	hsa-miR-148a-3p|0|+1	CDK5RAP3|80279	0.261108	6.19183	1.20207e-09	0.010952
TCAGTGCACTACAGAACTTTGTC	hsa-miR-148a-3p|0|+1	CDKN2AIPNL|91368	0.273612	6.51176	1.74248e-10	0.00158756
TCAGTGCACTACAGAACTTTGTC	hsa-miR-148a-3p|0|+1	CEMP1|752014	0.262026	6.21522	1.04659e-09	0.00953538
TCAGTGCACTACAGAACTTTGTC	hsa-miR-148a-3p|0|+1	CHTF18|63922	0.3049	7.32843	8.86775e-13	8.07935e-06
TCAGTGCACTACAGAACTTTGTC	hsa-miR-148a-3p|0|+1	CLOCK|9575	-0.263532	-6.25359	8.33093e-10	0.00759025
TCAGTGCACTACAGAACTTTGTC	hsa-miR-148a-3p|0|+1	COMMD3|23412	0.250917	5.93357	5.39186e-09	0.0491249
TCAGTGCACTACAGAACTTTGTC	hsa-miR-148a-3p|0|+1	COPS5|10987	0.268588	6.38279	3.83192e-10	0.00349124
TCAGTGCACTACAGAACTTTGTC	hsa-miR-148a-3p|0|+1	CROCCL1|84809	0.261225	6.19481	1.18107e-09	0.0107607
TCAGTGCACTACAGAACTTTGTC	hsa-miR-148a-3p|0|+1	CRYBG3|131544	-0.265011	-6.29134	6.64856e-10	0.00605746
TCAGTGCACTACAGAACTTTGTC	hsa-miR-148a-3p|0|+1	CSAD|51380	0.281561	6.71697	4.84434e-11	0.000441365
TCAGTGCACTACAGAACTTTGTC	hsa-miR-148a-3p|0|+1	CYP2R1|120227	0.29068	6.95425	1.05988e-11	9.65645e-05
TCAGTGCACTACAGAACTTTGTC	hsa-miR-148a-3p|0|+1	DAZAP1|26528	0.283379	6.76411	3.59397e-11	0.000327444
TCAGTGCACTACAGAACTTTGTC	hsa-miR-148a-3p|0|+1	DCBLD2|131566	-0.255141	-6.04036	2.91731e-09	0.0265794
TCAGTGCACTACAGAACTTTGTC	hsa-miR-148a-3p|0|+1	DDX55|57696	0.277615	6.6149	9.19362e-11	0.000837624
TCAGTGCACTACAGAACTTTGTC	hsa-miR-148a-3p|0|+1	DNAJC19|131118	0.261931	6.21278	1.06184e-09	0.00967435
TCAGTGCACTACAGAACTTTGTC	hsa-miR-148a-3p|0|+1	DUS3L|56931	0.260707	6.18162	1.27682e-09	0.011633
TCAGTGCACTACAGAACTTTGTC	hsa-miR-148a-3p|0|+1	E4F1|1877	0.266611	6.33221	5.20145e-10	0.004739
TCAGTGCACTACAGAACTTTGTC	hsa-miR-148a-3p|0|+1	ECHDC2|55268	0.263636	6.25624	8.20034e-10	0.00747128
TCAGTGCACTACAGAACTTTGTC	hsa-miR-148a-3p|0|+1	ELF1|1997	-0.250884	-5.93275	5.41716e-09	0.0493554
TCAGTGCACTACAGAACTTTGTC	hsa-miR-148a-3p|0|+1	ELMOD3|84173	0.256992	6.08727	2.2211e-09	0.0202363
TCAGTGCACTACAGAACTTTGTC	hsa-miR-148a-3p|0|+1	ENY2|56943	0.255452	6.04823	2.7872e-09	0.025394
TCAGTGCACTACAGAACTTTGTC	hsa-miR-148a-3p|0|+1	ERC1|23085	-0.255516	-6.04985	2.76113e-09	0.0251565
TCAGTGCACTACAGAACTTTGTC	hsa-miR-148a-3p|0|+1	FAM113A|64773	0.307264	7.39115	5.79286e-13	5.27784e-06
TCAGTGCACTACAGAACTTTGTC	hsa-miR-148a-3p|0|+1	FAM98C|147965	0.252825	5.98176	4.09116e-09	0.0372743
TCAGTGCACTACAGAACTTTGTC	hsa-miR-148a-3p|0|+1	FBXL6|26233	0.251866	5.95754	4.70114e-09	0.0428318
TCAGTGCACTACAGAACTTTGTC	hsa-miR-148a-3p|0|+1	FEM1B|10116	-0.275448	-6.55903	1.30119e-10	0.0011855
TCAGTGCACTACAGAACTTTGTC	hsa-miR-148a-3p|0|+1	FTO|79068	-0.259015	-6.13862	1.64469e-09	0.0149847
TCAGTGCACTACAGAACTTTGTC	hsa-miR-148a-3p|0|+1	FUS|2521	0.252952	5.98498	4.01613e-09	0.0365907
TCAGTGCACTACAGAACTTTGTC	hsa-miR-148a-3p|0|+1	GAR1|54433	0.280488	6.68919	5.77171e-11	0.000525856
TCAGTGCACTACAGAACTTTGTC	hsa-miR-148a-3p|0|+1	GET4|51608	0.283543	6.76837	3.49801e-11	0.000318702
TCAGTGCACTACAGAACTTTGTC	hsa-miR-148a-3p|0|+1	GGCT|79017	0.275565	6.56205	1.27706e-10	0.00116352
TCAGTGCACTACAGAACTTTGTC	hsa-miR-148a-3p|0|+1	GLCE|26035	-0.253077	-5.98813	3.94402e-09	0.0359337
TCAGTGCACTACAGAACTTTGTC	hsa-miR-148a-3p|0|+1	GLI4|2738	0.262424	6.22534	9.85578e-10	0.00897953
TCAGTGCACTACAGAACTTTGTC	hsa-miR-148a-3p|0|+1	GNG12|55970	-0.251242	-5.94179	5.14452e-09	0.0468713
TCAGTGCACTACAGAACTTTGTC	hsa-miR-148a-3p|0|+1	GTPBP3|84705	0.252196	5.96588	4.4817e-09	0.0408325
TCAGTGCACTACAGAACTTTGTC	hsa-miR-148a-3p|0|+1	H1FX|8971	0.26026	6.17026	1.36534e-09	0.0124395
TCAGTGCACTACAGAACTTTGTC	hsa-miR-148a-3p|0|+1	HEMK1|51409	0.267676	6.35945	4.41327e-10	0.0040209
TCAGTGCACTACAGAACTTTGTC	hsa-miR-148a-3p|0|+1	HIPK3|10114	-0.274153	-6.52567	1.59927e-10	0.00145709
TCAGTGCACTACAGAACTTTGTC	hsa-miR-148a-3p|0|+1	HSPB11|51668	0.25798	6.11234	1.91856e-09	0.0174799
TCAGTGCACTACAGAACTTTGTC	hsa-miR-148a-3p|0|+1	HSPE1|3336	0.25706	6.08898	2.19906e-09	0.0200355
TCAGTGCACTACAGAACTTTGTC	hsa-miR-148a-3p|0|+1	HUWE1|10075	-0.261802	-6.20951	1.08262e-09	0.0098637
TCAGTGCACTACAGAACTTTGTC	hsa-miR-148a-3p|0|+1	IL6ST|3572	-0.276219	-6.5789	1.15029e-10	0.00104802
TCAGTGCACTACAGAACTTTGTC	hsa-miR-148a-3p|0|+1	IQGAP1|8826	-0.251164	-5.93981	5.20306e-09	0.0474048
TCAGTGCACTACAGAACTTTGTC	hsa-miR-148a-3p|0|+1	KIAA0415|9907	0.265068	6.29279	6.59106e-10	0.00600507
TCAGTGCACTACAGAACTTTGTC	hsa-miR-148a-3p|0|+1	KIAA0494|9813	-0.27885	-6.64683	7.53027e-11	0.000686078
TCAGTGCACTACAGAACTTTGTC	hsa-miR-148a-3p|0|+1	KIAA0907|22889	0.257377	6.09703	2.09815e-09	0.0191161
TCAGTGCACTACAGAACTTTGTC	hsa-miR-148a-3p|0|+1	KIFC2|90990	0.260278	6.17073	1.36156e-09	0.0124051
TCAGTGCACTACAGAACTTTGTC	hsa-miR-148a-3p|0|+1	KLHDC9|126823	0.256954	6.08629	2.23383e-09	0.0203522
TCAGTGCACTACAGAACTTTGTC	hsa-miR-148a-3p|0|+1	KPNA6|23633	-0.288055	-6.88575	1.65066e-11	0.00015039
TCAGTGCACTACAGAACTTTGTC	hsa-miR-148a-3p|0|+1	LATS1|9113	-0.264206	-6.27078	7.5187e-10	0.00685024
TCAGTGCACTACAGAACTTTGTC	hsa-miR-148a-3p|0|+1	LEMD2|221496	0.325861	7.88996	1.77478e-14	1.61699e-07
TCAGTGCACTACAGAACTTTGTC	hsa-miR-148a-3p|0|+1	LOC202781|202781	0.315828	7.61962	1.19944e-13	1.0928e-06
TCAGTGCACTACAGAACTTTGTC	hsa-miR-148a-3p|0|+1	LOC338799|338799	0.306363	7.36722	6.81698e-13	6.2109e-06
TCAGTGCACTACAGAACTTTGTC	hsa-miR-148a-3p|0|+1	LOC440944|440944	0.309935	7.4622	3.56397e-13	3.24711e-06
TCAGTGCACTACAGAACTTTGTC	hsa-miR-148a-3p|0|+1	LOC678655|678655	0.309363	7.44697	3.95628e-13	3.60454e-06
TCAGTGCACTACAGAACTTTGTC	hsa-miR-148a-3p|0|+1	LPP|4026	-0.284856	-6.80247	2.81533e-11	0.000256503
TCAGTGCACTACAGAACTTTGTC	hsa-miR-148a-3p|0|+1	LRDD|55367	0.28176	6.72212	4.68927e-11	0.000427236
TCAGTGCACTACAGAACTTTGTC	hsa-miR-148a-3p|0|+1	LUZP1|7798	-0.269531	-6.40695	3.30922e-10	0.00301501
TCAGTGCACTACAGAACTTTGTC	hsa-miR-148a-3p|0|+1	MACF1|23499	-0.254254	-6.0179	3.32209e-09	0.0302673
TCAGTGCACTACAGAACTTTGTC	hsa-miR-148a-3p|0|+1	MAML2|84441	-0.26787	-6.36442	4.28266e-10	0.0039019
TCAGTGCACTACAGAACTTTGTC	hsa-miR-148a-3p|0|+1	MBNL2|10150	-0.254619	-6.02714	3.14932e-09	0.0286933
TCAGTGCACTACAGAACTTTGTC	hsa-miR-148a-3p|0|+1	METTL3|56339	0.269171	6.39773	3.49989e-10	0.00318873
TCAGTGCACTACAGAACTTTGTC	hsa-miR-148a-3p|0|+1	MLL|4297	-0.252998	-5.98615	3.9892e-09	0.0363453
TCAGTGCACTACAGAACTTTGTC	hsa-miR-148a-3p|0|+1	MOBKL1B|55233	-0.26066	-6.18044	1.28575e-09	0.0117144
TCAGTGCACTACAGAACTTTGTC	hsa-miR-148a-3p|0|+1	MOSC1|64757	0.251222	5.94128	5.15954e-09	0.0470082
TCAGTGCACTACAGAACTTTGTC	hsa-miR-148a-3p|0|+1	MRPS28|28957	0.275638	6.56391	1.26242e-10	0.00115018
TCAGTGCACTACAGAACTTTGTC	hsa-miR-148a-3p|0|+1	MSH5|4439	0.26134	6.19774	1.16077e-09	0.0105757
TCAGTGCACTACAGAACTTTGTC	hsa-miR-148a-3p|0|+1	MUS81|80198	0.289731	6.92947	1.2446e-11	0.000113395
TCAGTGCACTACAGAACTTTGTC	hsa-miR-148a-3p|0|+1	MYCBP2|23077	-0.254535	-6.02503	3.18798e-09	0.0290455
TCAGTGCACTACAGAACTTTGTC	hsa-miR-148a-3p|0|+1	MYO9A|4649	-0.264217	-6.27105	7.50659e-10	0.0068392
TCAGTGCACTACAGAACTTTGTC	hsa-miR-148a-3p|0|+1	NAA38|51691	0.254383	6.02116	3.2601e-09	0.0297026
TCAGTGCACTACAGAACTTTGTC	hsa-miR-148a-3p|0|+1	NADSYN1|55191	0.259705	6.15615	1.48366e-09	0.0135175
TCAGTGCACTACAGAACTTTGTC	hsa-miR-148a-3p|0|+1	NF1|4763	-0.266628	-6.33264	5.188e-10	0.00472675
TCAGTGCACTACAGAACTTTGTC	hsa-miR-148a-3p|0|+1	NFATC3|4775	-0.277349	-6.60805	9.59483e-11	0.000874179
TCAGTGCACTACAGAACTTTGTC	hsa-miR-148a-3p|0|+1	NPEPL1|79716	0.258754	6.13199	1.70995e-09	0.0155792
TCAGTGCACTACAGAACTTTGTC	hsa-miR-148a-3p|0|+1	NR3C1|2908	-0.257454	-6.099	2.07415e-09	0.0188975
TCAGTGCACTACAGAACTTTGTC	hsa-miR-148a-3p|0|+1	NSMCE2|286053	0.259492	6.15074	1.53164e-09	0.0139547
TCAGTGCACTACAGAACTTTGTC	hsa-miR-148a-3p|0|+1	NSMCE4A|54780	0.283128	6.75761	3.74538e-11	0.000341239
TCAGTGCACTACAGAACTTTGTC	hsa-miR-148a-3p|0|+1	NSUN5P2|260294	0.297125	7.12318	3.5021e-12	3.19074e-05
TCAGTGCACTACAGAACTTTGTC	hsa-miR-148a-3p|0|+1	NSUN5|55695	0.255968	6.06131	2.5834e-09	0.0235372
TCAGTGCACTACAGAACTTTGTC	hsa-miR-148a-3p|0|+1	NSUN6|221078	0.255003	6.03685	2.97723e-09	0.0271253
TCAGTGCACTACAGAACTTTGTC	hsa-miR-148a-3p|0|+1	NUPL2|11097	0.259038	6.13921	1.63901e-09	0.0149329
TCAGTGCACTACAGAACTTTGTC	hsa-miR-148a-3p|0|+1	OGFOD1|55239	-0.25172	-5.95385	4.80155e-09	0.0437466
TCAGTGCACTACAGAACTTTGTC	hsa-miR-148a-3p|0|+1	OGFOD2|79676	0.273949	6.52042	1.65191e-10	0.00150505
TCAGTGCACTACAGAACTTTGTC	hsa-miR-148a-3p|0|+1	ORAOV1|220064	0.311936	7.51555	2.46889e-13	2.24939e-06
TCAGTGCACTACAGAACTTTGTC	hsa-miR-148a-3p|0|+1	PCYOX1|51449	-0.267077	-6.34413	4.84091e-10	0.00441052
TCAGTGCACTACAGAACTTTGTC	hsa-miR-148a-3p|0|+1	PIAS1|8554	-0.266352	-6.32559	5.4129e-10	0.00493165
TCAGTGCACTACAGAACTTTGTC	hsa-miR-148a-3p|0|+1	PILRB|29990	0.283944	6.77879	3.27377e-11	0.000298271
TCAGTGCACTACAGAACTTTGTC	hsa-miR-148a-3p|0|+1	PMS2L1|5379	0.279675	6.66814	6.58835e-11	0.00060026
TCAGTGCACTACAGAACTTTGTC	hsa-miR-148a-3p|0|+1	PMS2|5395	0.256394	6.07211	2.42615e-09	0.0221045
TCAGTGCACTACAGAACTTTGTC	hsa-miR-148a-3p|0|+1	POLR2J4|84820	0.261221	6.19472	1.1817e-09	0.0107664
TCAGTGCACTACAGAACTTTGTC	hsa-miR-148a-3p|0|+1	PSMC6|5706	0.280071	6.6784	6.17706e-11	0.000562788
TCAGTGCACTACAGAACTTTGTC	hsa-miR-148a-3p|0|+1	PURA|5813	-0.275596	-6.56282	1.27098e-10	0.00115798
TCAGTGCACTACAGAACTTTGTC	hsa-miR-148a-3p|0|+1	RAD9A|5883	0.270098	6.4215	3.02882e-10	0.00275954
TCAGTGCACTACAGAACTTTGTC	hsa-miR-148a-3p|0|+1	RB1|5925	-0.251813	-5.95619	4.73764e-09	0.0431643
TCAGTGCACTACAGAACTTTGTC	hsa-miR-148a-3p|0|+1	REPIN1|29803	0.268435	6.37888	3.92379e-10	0.00357494
TCAGTGCACTACAGAACTTTGTC	hsa-miR-148a-3p|0|+1	RGL2|5863	0.254746	6.03036	3.0912e-09	0.0281637
TCAGTGCACTACAGAACTTTGTC	hsa-miR-148a-3p|0|+1	RHOT2|89941	0.261288	6.1964	1.17001e-09	0.0106599
TCAGTGCACTACAGAACTTTGTC	hsa-miR-148a-3p|0|+1	RHPN1|114822	0.257504	6.10026	2.05894e-09	0.0187589
TCAGTGCACTACAGAACTTTGTC	hsa-miR-148a-3p|0|+1	SCRIB|23513	0.265323	6.29928	6.33959e-10	0.00577596
TCAGTGCACTACAGAACTTTGTC	hsa-miR-148a-3p|0|+1	SDR39U1|56948	0.251754	5.9547	4.77824e-09	0.0435342
TCAGTGCACTACAGAACTTTGTC	hsa-miR-148a-3p|0|+1	SETD4|54093	0.300328	7.20756	1.9985e-12	1.82082e-05
TCAGTGCACTACAGAACTTTGTC	hsa-miR-148a-3p|0|+1	SFRS16|11129	0.267545	6.35609	4.50378e-10	0.00410336
TCAGTGCACTACAGAACTTTGTC	hsa-miR-148a-3p|0|+1	SFXN4|119559	0.26255	6.22855	9.66963e-10	0.00880993
TCAGTGCACTACAGAACTTTGTC	hsa-miR-148a-3p|0|+1	SGSM3|27352	0.261541	6.20285	1.12619e-09	0.0102606
TCAGTGCACTACAGAACTTTGTC	hsa-miR-148a-3p|0|+1	SMC1A|8243	-0.253827	-6.00711	3.53556e-09	0.0322123
TCAGTGCACTACAGAACTTTGTC	hsa-miR-148a-3p|0|+1	SNRNP70|6625	0.264397	6.27565	7.30304e-10	0.00665375
TCAGTGCACTACAGAACTTTGTC	hsa-miR-148a-3p|0|+1	SP1|6667	-0.269982	-6.41851	3.08448e-10	0.00281025
TCAGTGCACTACAGAACTTTGTC	hsa-miR-148a-3p|0|+1	SPNS1|83985	0.262634	6.23069	9.54745e-10	0.00869861
TCAGTGCACTACAGAACTTTGTC	hsa-miR-148a-3p|0|+1	SPSB3|90864	0.252989	5.98592	3.99448e-09	0.0363934
TCAGTGCACTACAGAACTTTGTC	hsa-miR-148a-3p|0|+1	STX10|8677	0.272606	6.48587	2.04322e-10	0.00186157
TCAGTGCACTACAGAACTTTGTC	hsa-miR-148a-3p|0|+1	TAOK1|57551	-0.264169	-6.26982	7.56195e-10	0.00688964
TCAGTGCACTACAGAACTTTGTC	hsa-miR-148a-3p|0|+1	TATDN1|83940	0.287253	6.86485	1.88825e-11	0.000172037
TCAGTGCACTACAGAACTTTGTC	hsa-miR-148a-3p|0|+1	TELO2|9894	0.274104	6.52442	1.61166e-10	0.00146837
TCAGTGCACTACAGAACTTTGTC	hsa-miR-148a-3p|0|+1	TGOLN2|10618	-0.27152	-6.45799	2.42399e-10	0.00220848
TCAGTGCACTACAGAACTTTGTC	hsa-miR-148a-3p|0|+1	TMEM120B|144404	0.256299	6.06968	2.4607e-09	0.0224192
TCAGTGCACTACAGAACTTTGTC	hsa-miR-148a-3p|0|+1	TMEM218|219854	0.253865	6.00807	3.51604e-09	0.0320344
TCAGTGCACTACAGAACTTTGTC	hsa-miR-148a-3p|0|+1	TRABD|80305	0.264518	6.27873	7.16978e-10	0.00653234
TCAGTGCACTACAGAACTTTGTC	hsa-miR-148a-3p|0|+1	TUSC1|286319	0.268032	6.36857	4.1765e-10	0.00380518
TCAGTGCACTACAGAACTTTGTC	hsa-miR-148a-3p|0|+1	UBE2G2|7327	0.258029	6.11359	1.90458e-09	0.0173525
TCAGTGCACTACAGAACTTTGTC	hsa-miR-148a-3p|0|+1	UCKL1|54963	0.253324	5.99437	3.8049e-09	0.0346661
TCAGTGCACTACAGAACTTTGTC	hsa-miR-148a-3p|0|+1	ULK3|25989	0.293251	7.02152	6.83656e-12	6.22875e-05
TCAGTGCACTACAGAACTTTGTC	hsa-miR-148a-3p|0|+1	UNKL|64718	0.26699	6.3419	4.90645e-10	0.00447023
TCAGTGCACTACAGAACTTTGTC	hsa-miR-148a-3p|0|+1	USF2|7392	0.255814	6.05741	2.64259e-09	0.0240765
TCAGTGCACTACAGAACTTTGTC	hsa-miR-148a-3p|0|+1	USP9X|8239	-0.252002	-5.96098	4.60939e-09	0.0419958
TCAGTGCACTACAGAACTTTGTC	hsa-miR-148a-3p|0|+1	VPS13D|55187	-0.254319	-6.01955	3.29057e-09	0.0299802
TCAGTGCACTACAGAACTTTGTC	hsa-miR-148a-3p|0|+1	WDR8|49856	0.257424	6.09821	2.08374e-09	0.0189848
TCAGTGCACTACAGAACTTTGTC	hsa-miR-148a-3p|0|+1	WDR90|197335	0.256477	6.07421	2.39668e-09	0.021836
TCAGTGCACTACAGAACTTTGTC	hsa-miR-148a-3p|0|+1	ZBTB38|253461	-0.259985	-6.16328	1.42267e-09	0.0129618
TCAGTGCACTACAGAACTTTGTC	hsa-miR-148a-3p|0|+1	ZC3H13|23091	-0.281394	-6.71265	4.9783e-11	0.000453569
TCAGTGCACTACAGAACTTTGTC	hsa-miR-148a-3p|0|+1	ZNF212|7988	0.256068	6.06383	2.54584e-09	0.023195
TCAGTGCACTACAGAACTTTGTC	hsa-miR-148a-3p|0|+1	ZNF517|340385	0.257772	6.10706	1.97873e-09	0.0180281
TCAGTGCACTACAGAACTTTGTC	hsa-miR-148a-3p|0|+1	ZNF767|79970	0.267705	6.36018	4.39385e-10	0.00400321
TCAGTGCACTACAGAACTTTGTC	hsa-miR-148a-3p|0|+1	ZNF839|55778	0.313463	7.55632	1.8624e-13	1.69682e-06
TCAGTGCACTACAGAACTTTGTC	hsa-miR-148a-3p|0|+1	ZYG11B|79699	-0.255	-6.03678	2.97843e-09	0.0271363
TATGGCACTGGTAGAATTCACTG	hsa-miR-183-5p|0|+1	ABCD4|5826	0.267484	6.35453	4.54641e-10	0.00414221
TATGGCACTGGTAGAATTCACTG	hsa-miR-183-5p|0|+1	BOD1|91272	0.274504	6.53472	1.51237e-10	0.00137791
TATGGCACTGGTAGAATTCACTG	hsa-miR-183-5p|0|+1	C4orf27|54969	0.274649	6.53845	1.47791e-10	0.00134651
TATGGCACTGGTAGAATTCACTG	hsa-miR-183-5p|0|+1	C6orf134|79969	0.251429	5.94651	5.00753e-09	0.0456233
TATGGCACTGGTAGAATTCACTG	hsa-miR-183-5p|0|+1	CHTF18|63922	0.256531	6.07558	2.37764e-09	0.0216626
TATGGCACTGGTAGAATTCACTG	hsa-miR-183-5p|0|+1	CLNS1A|1207	0.27881	6.64579	7.57947e-11	0.00069056
TATGGCACTGGTAGAATTCACTG	hsa-miR-183-5p|0|+1	DECR2|26063	0.251083	5.93777	5.26406e-09	0.0479605
TATGGCACTGGTAGAATTCACTG	hsa-miR-183-5p|0|+1	DUT|1854	0.259349	6.14711	1.56468e-09	0.0142557
TATGGCACTGGTAGAATTCACTG	hsa-miR-183-5p|0|+1	FPGS|2356	0.251024	5.93627	5.30936e-09	0.0483732
TATGGCACTGGTAGAATTCACTG	hsa-miR-183-5p|0|+1	GAR1|54433	0.254431	6.02239	3.23701e-09	0.0294922
TATGGCACTGGTAGAATTCACTG	hsa-miR-183-5p|0|+1	IAH1|285148	0.272279	6.47748	2.15118e-10	0.00195993
TATGGCACTGGTAGAATTCACTG	hsa-miR-183-5p|0|+1	IFRD1|3475	0.251044	5.93677	5.29422e-09	0.0482353
TATGGCACTGGTAGAATTCACTG	hsa-miR-183-5p|0|+1	ITGB1BP1|9270	0.261379	6.19873	1.15399e-09	0.010514
TATGGCACTGGTAGAATTCACTG	hsa-miR-183-5p|0|+1	MRPS7|51081	0.253169	5.99047	3.89128e-09	0.0354532
TATGGCACTGGTAGAATTCACTG	hsa-miR-183-5p|0|+1	NUDCD2|134492	0.254936	6.03516	3.0065e-09	0.0273921
TATGGCACTGGTAGAATTCACTG	hsa-miR-183-5p|0|+1	PDCL3|79031	0.26002	6.16415	1.4154e-09	0.0128956
TATGGCACTGGTAGAATTCACTG	hsa-miR-183-5p|0|+1	PSMC6|5706	0.292265	6.99571	8.09223e-12	7.37278e-05
TATGGCACTGGTAGAATTCACTG	hsa-miR-183-5p|0|+1	RBM17|84991	0.271607	6.46022	2.39114e-10	0.00217855
TATGGCACTGGTAGAATTCACTG	hsa-miR-183-5p|0|+1	RWDD3|25950	0.279422	6.6616	6.8644e-11	0.000625411
TATGGCACTGGTAGAATTCACTG	hsa-miR-183-5p|0|+1	SF3B14|51639	0.268161	6.37187	4.09393e-10	0.00372995
TATGGCACTGGTAGAATTCACTG	hsa-miR-183-5p|0|+1	TMEM186|25880	0.255501	6.04948	2.76706e-09	0.0252105
TATGGCACTGGTAGAATTCACTG	hsa-miR-183-5p|0|+1	UCKL1|54963	0.267134	6.34558	4.79876e-10	0.00437211
TATGGCACTGGTAGAATTCACTG	hsa-miR-183-5p|0|+1	UNKL|64718	0.294604	7.05698	5.41851e-12	4.93677e-05
TCAGTGCACTACAGAACTTTGTCT	hsa-miR-148a-3p|0|+2	?|57714	-0.263878	-6.2624	7.90448e-10	0.00720172
TCAGTGCACTACAGAACTTTGTCT	hsa-miR-148a-3p|0|+2	?|8225	0.260423	6.1744	1.3324e-09	0.0121394
TCAGTGCACTACAGAACTTTGTCT	hsa-miR-148a-3p|0|+2	ABCB6|10058	0.260652	6.18024	1.28727e-09	0.0117282
TCAGTGCACTACAGAACTTTGTCT	hsa-miR-148a-3p|0|+2	ABCB8|11194	0.292539	7.00287	7.7228e-12	7.03619e-05
TCAGTGCACTACAGAACTTTGTCT	hsa-miR-148a-3p|0|+2	ADCK2|90956	0.270645	6.43552	2.78072e-10	0.00253349
TCAGTGCACTACAGAACTTTGTCT	hsa-miR-148a-3p|0|+2	ADRBK1|156	0.251819	5.95634	4.73357e-09	0.0431272
TCAGTGCACTACAGAACTTTGTCT	hsa-miR-148a-3p|0|+2	AFAP1|60312	-0.272957	-6.49491	1.93284e-10	0.001761
TCAGTGCACTACAGAACTTTGTCT	hsa-miR-148a-3p|0|+2	AGL|178	-0.255127	-6.04001	2.92323e-09	0.0266333
TCAGTGCACTACAGAACTTTGTCT	hsa-miR-148a-3p|0|+2	AHNAK|79026	-0.315968	-7.62339	1.16831e-13	1.06444e-06
TCAGTGCACTACAGAACTTTGTCT	hsa-miR-148a-3p|0|+2	AIMP2|7965	0.27175	6.4639	2.33787e-10	0.00213002
TCAGTGCACTACAGAACTTTGTCT	hsa-miR-148a-3p|0|+2	AKR1A1|10327	0.254488	6.02383	3.21018e-09	0.0292477
TCAGTGCACTACAGAACTTTGTCT	hsa-miR-148a-3p|0|+2	ALDH16A1|126133	0.253272	5.99307	3.83348e-09	0.0349266
TCAGTGCACTACAGAACTTTGTCT	hsa-miR-148a-3p|0|+2	ALKBH7|84266	0.265568	6.30554	6.10594e-10	0.00556308
TCAGTGCACTACAGAACTTTGTCT	hsa-miR-148a-3p|0|+2	ALMS1|7840	-0.269036	-6.39428	3.57397e-10	0.00325622
TCAGTGCACTACAGAACTTTGTCT	hsa-miR-148a-3p|0|+2	AMDHD2|51005	0.306408	7.36843	6.76116e-13	6.16005e-06
TCAGTGCACTACAGAACTTTGTCT	hsa-miR-148a-3p|0|+2	ANAPC11|51529	0.26336	6.24919	8.55226e-10	0.0077919
TCAGTGCACTACAGAACTTTGTCT	hsa-miR-148a-3p|0|+2	ANAPC2|29882	0.295966	7.09273	4.28242e-12	3.90169e-05
TCAGTGCACTACAGAACTTTGTCT	hsa-miR-148a-3p|0|+2	ANAPC5|51433	0.277366	6.60849	9.56855e-11	0.000871784
TCAGTGCACTACAGAACTTTGTCT	hsa-miR-148a-3p|0|+2	ANKRD13D|338692	0.275693	6.56535	1.2512e-10	0.00113996
TCAGTGCACTACAGAACTTTGTCT	hsa-miR-148a-3p|0|+2	ANKS3|124401	0.287256	6.86491	1.88752e-11	0.000171971
TCAGTGCACTACAGAACTTTGTCT	hsa-miR-148a-3p|0|+2	ANKZF1|55139	0.260722	6.18202	1.27381e-09	0.0116056
TCAGTGCACTACAGAACTTTGTCT	hsa-miR-148a-3p|0|+2	APOA1BP|128240	0.253278	5.9932	3.83061e-09	0.0349004
TCAGTGCACTACAGAACTTTGTCT	hsa-miR-148a-3p|0|+2	APTX|54840	0.252599	5.97604	4.22785e-09	0.0385196
TCAGTGCACTACAGAACTTTGTCT	hsa-miR-148a-3p|0|+2	AQR|9716	-0.281878	-6.72519	4.59915e-11	0.000419026
TCAGTGCACTACAGAACTTTGTCT	hsa-miR-148a-3p|0|+2	ARFGAP1|55738	0.268419	6.37846	3.93379e-10	0.00358405
TCAGTGCACTACAGAACTTTGTCT	hsa-miR-148a-3p|0|+2	ARHGAP5|394	-0.251931	-5.95918	4.65718e-09	0.0424313
TCAGTGCACTACAGAACTTTGTCT	hsa-miR-148a-3p|0|+2	ARHGEF12|23365	-0.328404	-7.95892	1.08131e-14	9.85178e-08
TCAGTGCACTACAGAACTTTGTCT	hsa-miR-148a-3p|0|+2	ARID1B|57492	-0.256199	-6.06717	2.49688e-09	0.0227489
TCAGTGCACTACAGAACTTTGTCT	hsa-miR-148a-3p|0|+2	ARL16|339231	0.262483	6.22685	9.76778e-10	0.00889936
TCAGTGCACTACAGAACTTTGTCT	hsa-miR-148a-3p|0|+2	ARMC5|79798	0.264709	6.2836	6.96391e-10	0.00634477
TCAGTGCACTACAGAACTTTGTCT	hsa-miR-148a-3p|0|+2	ARPC5L|81873	0.259508	6.15113	1.52813e-09	0.0139227
TCAGTGCACTACAGAACTTTGTCT	hsa-miR-148a-3p|0|+2	ARPP19|10776	-0.265116	-6.294	6.54345e-10	0.00596169
TCAGTGCACTACAGAACTTTGTCT	hsa-miR-148a-3p|0|+2	ARVCF|421	0.2523	5.96849	4.4151e-09	0.0402257
TCAGTGCACTACAGAACTTTGTCT	hsa-miR-148a-3p|0|+2	AR|367	-0.251255	-5.9421	5.13541e-09	0.0467884
TCAGTGCACTACAGAACTTTGTCT	hsa-miR-148a-3p|0|+2	ASB7|140460	-0.257615	-6.10307	2.02542e-09	0.0184535
TCAGTGCACTACAGAACTTTGTCT	hsa-miR-148a-3p|0|+2	ASH1L|55870	-0.254927	-6.03494	3.01034e-09	0.027427
TCAGTGCACTACAGAACTTTGTCT	hsa-miR-148a-3p|0|+2	ASL|435	0.303517	7.29182	1.13549e-12	1.03454e-05
TCAGTGCACTACAGAACTTTGTCT	hsa-miR-148a-3p|0|+2	ASPSCR1|79058	0.290274	6.94365	1.13534e-11	0.00010344
TCAGTGCACTACAGAACTTTGTCT	hsa-miR-148a-3p|0|+2	ASXL2|55252	-0.282706	-6.74665	4.01498e-11	0.000365802
TCAGTGCACTACAGAACTTTGTCT	hsa-miR-148a-3p|0|+2	ATAD3B|83858	0.261674	6.20623	1.10387e-09	0.0100573
TCAGTGCACTACAGAACTTTGTCT	hsa-miR-148a-3p|0|+2	ATF2|1386	-0.265882	-6.31356	5.81889e-10	0.00530155
TCAGTGCACTACAGAACTTTGTCT	hsa-miR-148a-3p|0|+2	ATF7|11016	-0.266372	-6.3261	5.39631e-10	0.00491654
TCAGTGCACTACAGAACTTTGTCT	hsa-miR-148a-3p|0|+2	ATG4B|23192	0.285753	6.8258	2.42549e-11	0.000220985
TCAGTGCACTACAGAACTTTGTCT	hsa-miR-148a-3p|0|+2	ATG4D|84971	0.274659	6.53871	1.47554e-10	0.00134435
TCAGTGCACTACAGAACTTTGTCT	hsa-miR-148a-3p|0|+2	ATP6V0B|533	0.266091	6.31892	5.63444e-10	0.0051335
TCAGTGCACTACAGAACTTTGTCT	hsa-miR-148a-3p|0|+2	ATP6V1H|51606	0.253898	6.0089	3.49924e-09	0.0318814
TCAGTGCACTACAGAACTTTGTCT	hsa-miR-148a-3p|0|+2	ATP8B1|5205	-0.275404	-6.55788	1.31049e-10	0.00119398
TCAGTGCACTACAGAACTTTGTCT	hsa-miR-148a-3p|0|+2	ATP9A|10079	-0.288618	-6.90043	1.50159e-11	0.000136809
TCAGTGCACTACAGAACTTTGTCT	hsa-miR-148a-3p|0|+2	ATRX|546	-0.261579	-6.20383	1.11967e-09	0.0102013
TCAGTGCACTACAGAACTTTGTCT	hsa-miR-148a-3p|0|+2	ATXN1L|342371	-0.301241	-7.23165	1.70113e-12	1.54989e-05
TCAGTGCACTACAGAACTTTGTCT	hsa-miR-148a-3p|0|+2	B3GALT6|126792	0.279849	6.67264	6.40475e-11	0.000583533
TCAGTGCACTACAGAACTTTGTCT	hsa-miR-148a-3p|0|+2	B3GAT3|26229	0.300427	7.21016	1.96409e-12	1.78947e-05
TCAGTGCACTACAGAACTTTGTCT	hsa-miR-148a-3p|0|+2	BAD|572	0.313876	7.56738	1.72494e-13	1.57158e-06
TCAGTGCACTACAGAACTTTGTCT	hsa-miR-148a-3p|0|+2	BAT2L2|23215	-0.286268	-6.83919	2.22622e-11	0.00020283
TCAGTGCACTACAGAACTTTGTCT	hsa-miR-148a-3p|0|+2	BAX|581	0.268634	6.38396	3.80484e-10	0.00346657
TCAGTGCACTACAGAACTTTGTCT	hsa-miR-148a-3p|0|+2	BBX|56987	-0.295278	-7.07467	4.82352e-12	4.39468e-05
TCAGTGCACTACAGAACTTTGTCT	hsa-miR-148a-3p|0|+2	BCL2L12|83596	0.253184	5.99083	3.88322e-09	0.0353798
TCAGTGCACTACAGAACTTTGTCT	hsa-miR-148a-3p|0|+2	BIRC6|57448	-0.254801	-6.03176	3.06626e-09	0.0279365
TCAGTGCACTACAGAACTTTGTCT	hsa-miR-148a-3p|0|+2	BOD1L|259282	-0.262721	-6.23292	9.42173e-10	0.00858408
TCAGTGCACTACAGAACTTTGTCT	hsa-miR-148a-3p|0|+2	BOLA2|552900	0.267876	6.36456	4.27904e-10	0.0038986
TCAGTGCACTACAGAACTTTGTCT	hsa-miR-148a-3p|0|+2	BTBD7|55727	-0.260007	-6.16382	1.41815e-09	0.0129207
TCAGTGCACTACAGAACTTTGTCT	hsa-miR-148a-3p|0|+2	C11orf31|280636	0.271539	6.45848	2.41673e-10	0.00220187
TCAGTGCACTACAGAACTTTGTCT	hsa-miR-148a-3p|0|+2	C11orf48|79081	0.255209	6.04209	2.88821e-09	0.0263143
TCAGTGCACTACAGAACTTTGTCT	hsa-miR-148a-3p|0|+2	C11orf75|56935	0.266158	6.32063	5.57681e-10	0.005081
TCAGTGCACTACAGAACTTTGTCT	hsa-miR-148a-3p|0|+2	C11orf80|79703	0.307858	7.40693	5.20206e-13	4.73956e-06
TCAGTGCACTACAGAACTTTGTCT	hsa-miR-148a-3p|0|+2	C11orf83|790955	0.272823	6.49146	1.97426e-10	0.00179874
TCAGTGCACTACAGAACTTTGTCT	hsa-miR-148a-3p|0|+2	C12orf47|51275	0.281888	6.72544	4.59189e-11	0.000418364
TCAGTGCACTACAGAACTTTGTCT	hsa-miR-148a-3p|0|+2	C14orf43|91748	-0.259439	-6.14939	1.54385e-09	0.0140659
TCAGTGCACTACAGAACTTTGTCT	hsa-miR-148a-3p|0|+2	C14orf79|122616	0.271665	6.4617	2.36957e-10	0.0021589
TCAGTGCACTACAGAACTTTGTCT	hsa-miR-148a-3p|0|+2	C16orf42|115939	0.2615	6.2018	1.13321e-09	0.0103246
TCAGTGCACTACAGAACTTTGTCT	hsa-miR-148a-3p|0|+2	C17orf106|100134934	0.266745	6.33564	5.09509e-10	0.0046421
TCAGTGCACTACAGAACTTTGTCT	hsa-miR-148a-3p|0|+2	C17orf70|80233	0.275253	6.55401	1.34228e-10	0.00122294
TCAGTGCACTACAGAACTTTGTCT	hsa-miR-148a-3p|0|+2	C17orf90|339229	0.292636	7.00541	7.59576e-12	6.92045e-05
TCAGTGCACTACAGAACTTTGTCT	hsa-miR-148a-3p|0|+2	C19orf10|56005	0.275031	6.54828	1.39075e-10	0.0012671
TCAGTGCACTACAGAACTTTGTCT	hsa-miR-148a-3p|0|+2	C19orf48|84798	0.253981	6.01101	3.4569e-09	0.0314956
TCAGTGCACTACAGAACTTTGTCT	hsa-miR-148a-3p|0|+2	C19orf60|55049	0.304043	7.30574	1.03373e-12	9.41828e-06
TCAGTGCACTACAGAACTTTGTCT	hsa-miR-148a-3p|0|+2	C19orf62|29086	0.274945	6.54606	1.40998e-10	0.00128462
TCAGTGCACTACAGAACTTTGTCT	hsa-miR-148a-3p|0|+2	C19orf6|91304	0.281775	6.72251	4.67772e-11	0.000426184
TCAGTGCACTACAGAACTTTGTCT	hsa-miR-148a-3p|0|+2	C1orf122|127687	0.272322	6.47858	2.13671e-10	0.00194675
TCAGTGCACTACAGAACTTTGTCT	hsa-miR-148a-3p|0|+2	C1orf35|79169	0.332156	8.06106	5.15971e-15	4.70097e-08
TCAGTGCACTACAGAACTTTGTCT	hsa-miR-148a-3p|0|+2	C21orf2|755	0.254124	6.01463	3.38542e-09	0.0308443
TCAGTGCACTACAGAACTTTGTCT	hsa-miR-148a-3p|0|+2	C4orf27|54969	0.269897	6.41633	3.12568e-10	0.00284779
TCAGTGCACTACAGAACTTTGTCT	hsa-miR-148a-3p|0|+2	C5orf41|153222	-0.293491	-7.02782	6.5604e-12	5.97714e-05
TCAGTGCACTACAGAACTTTGTCT	hsa-miR-148a-3p|0|+2	C6orf129|154467	0.257371	6.09687	2.10011e-09	0.019134
TCAGTGCACTACAGAACTTTGTCT	hsa-miR-148a-3p|0|+2	C6orf70|55780	0.269066	6.39505	3.5573e-10	0.00324104
TCAGTGCACTACAGAACTTTGTCT	hsa-miR-148a-3p|0|+2	C7orf26|79034	0.271854	6.46655	2.30024e-10	0.00209573
TCAGTGCACTACAGAACTTTGTCT	hsa-miR-148a-3p|0|+2	C7orf27|221927	0.285923	6.83021	2.358e-11	0.000214836
TCAGTGCACTACAGAACTTTGTCT	hsa-miR-148a-3p|0|+2	C7orf30|115416	0.335287	8.14662	2.76117e-15	2.51568e-08
TCAGTGCACTACAGAACTTTGTCT	hsa-miR-148a-3p|0|+2	C7orf40|285958	0.274252	6.52822	1.5743e-10	0.00143434
TCAGTGCACTACAGAACTTTGTCT	hsa-miR-148a-3p|0|+2	C7orf50|84310	0.306126	7.36093	7.11452e-13	6.48199e-06
TCAGTGCACTACAGAACTTTGTCT	hsa-miR-148a-3p|0|+2	C8orf30A|51236	0.259185	6.14294	1.60349e-09	0.0146093
TCAGTGCACTACAGAACTTTGTCT	hsa-miR-148a-3p|0|+2	C8orf76|84933	0.322495	7.79895	3.39603e-14	3.0941e-07
TCAGTGCACTACAGAACTTTGTCT	hsa-miR-148a-3p|0|+2	C9orf37|85026	0.276108	6.57603	1.17098e-10	0.00106687
TCAGTGCACTACAGAACTTTGTCT	hsa-miR-148a-3p|0|+2	C9orf69|90120	0.282886	6.75134	3.89736e-11	0.000355086
TCAGTGCACTACAGAACTTTGTCT	hsa-miR-148a-3p|0|+2	C9orf7|11094	0.279709	6.66902	6.55204e-11	0.000596952
TCAGTGCACTACAGAACTTTGTCT	hsa-miR-148a-3p|0|+2	CAP1|10487	-0.274277	-6.52886	1.5681e-10	0.00142868
TCAGTGCACTACAGAACTTTGTCT	hsa-miR-148a-3p|0|+2	CCDC130|81576	0.258593	6.1279	1.75146e-09	0.0159574
TCAGTGCACTACAGAACTTTGTCT	hsa-miR-148a-3p|0|+2	CCDC159|126075	0.287609	6.87411	1.7791e-11	0.000162093
TCAGTGCACTACAGAACTTTGTCT	hsa-miR-148a-3p|0|+2	CCDC22|28952	0.269034	6.39422	3.57527e-10	0.00325741
TCAGTGCACTACAGAACTTTGTCT	hsa-miR-148a-3p|0|+2	CDK5RAP1|51654	0.292302	6.99666	8.04223e-12	7.32722e-05
TCAGTGCACTACAGAACTTTGTCT	hsa-miR-148a-3p|0|+2	CDK5RAP3|80279	0.271201	6.4498	2.54849e-10	0.00232191
TCAGTGCACTACAGAACTTTGTCT	hsa-miR-148a-3p|0|+2	CDKN2AIPNL|91368	0.278109	6.62766	8.48963e-11	0.000773485
TCAGTGCACTACAGAACTTTGTCT	hsa-miR-148a-3p|0|+2	CECR5|27440	0.27041	6.42949	2.88489e-10	0.0026284
TCAGTGCACTACAGAACTTTGTCT	hsa-miR-148a-3p|0|+2	CEMP1|752014	0.319735	7.72455	5.74791e-14	5.23689e-07
TCAGTGCACTACAGAACTTTGTCT	hsa-miR-148a-3p|0|+2	CHCHD1|118487	0.266629	6.33268	5.18675e-10	0.00472561
TCAGTGCACTACAGAACTTTGTCT	hsa-miR-148a-3p|0|+2	CHCHD8|51287	0.27202	6.47084	2.24056e-10	0.00204136
TCAGTGCACTACAGAACTTTGTCT	hsa-miR-148a-3p|0|+2	CHD9|80205	-0.278444	-6.63633	8.04175e-11	0.000732678
TCAGTGCACTACAGAACTTTGTCT	hsa-miR-148a-3p|0|+2	CHTF18|63922	0.278764	6.6446	7.63616e-11	0.000695725
TCAGTGCACTACAGAACTTTGTCT	hsa-miR-148a-3p|0|+2	CIB1|10519	0.259165	6.14243	1.6083e-09	0.0146531
TCAGTGCACTACAGAACTTTGTCT	hsa-miR-148a-3p|0|+2	CLASP1|23332	-0.293302	-7.02286	6.77688e-12	6.17437e-05
TCAGTGCACTACAGAACTTTGTCT	hsa-miR-148a-3p|0|+2	CLCN7|1186	0.276262	6.58	1.14246e-10	0.00104089
TCAGTGCACTACAGAACTTTGTCT	hsa-miR-148a-3p|0|+2	CLOCK|9575	-0.278079	-6.62689	8.53057e-11	0.000777215
TCAGTGCACTACAGAACTTTGTCT	hsa-miR-148a-3p|0|+2	CMIP|80790	-0.257341	-6.09611	2.10945e-09	0.019219
TCAGTGCACTACAGAACTTTGTCT	hsa-miR-148a-3p|0|+2	CNOT1|23019	-0.270329	-6.42743	2.92134e-10	0.00266162
TCAGTGCACTACAGAACTTTGTCT	hsa-miR-148a-3p|0|+2	CNPY2|10330	0.260011	6.16393	1.41723e-09	0.0129123
TCAGTGCACTACAGAACTTTGTCT	hsa-miR-148a-3p|0|+2	COMMD3|23412	0.310458	7.47612	3.23907e-13	2.9511e-06
TCAGTGCACTACAGAACTTTGTCT	hsa-miR-148a-3p|0|+2	COMMD5|28991	0.288028	6.88504	1.65822e-11	0.00015108
TCAGTGCACTACAGAACTTTGTCT	hsa-miR-148a-3p|0|+2	COPE|11316	0.258269	6.11967	1.83799e-09	0.0167458
TCAGTGCACTACAGAACTTTGTCT	hsa-miR-148a-3p|0|+2	COPS5|10987	0.317781	7.67203	8.31438e-14	7.57518e-07
TCAGTGCACTACAGAACTTTGTCT	hsa-miR-148a-3p|0|+2	COQ4|51117	0.257679	6.10469	2.00633e-09	0.0182796
TCAGTGCACTACAGAACTTTGTCT	hsa-miR-148a-3p|0|+2	COX6A1|1337	0.268576	6.3825	3.83866e-10	0.00349738
TCAGTGCACTACAGAACTTTGTCT	hsa-miR-148a-3p|0|+2	COX6C|1345	0.283138	6.75786	3.73945e-11	0.000340698
TCAGTGCACTACAGAACTTTGTCT	hsa-miR-148a-3p|0|+2	COX7B|1349	0.257256	6.09396	2.13609e-09	0.0194617
TCAGTGCACTACAGAACTTTGTCT	hsa-miR-148a-3p|0|+2	COX8A|1351	0.289806	6.93143	1.22891e-11	0.000111965
TCAGTGCACTACAGAACTTTGTCT	hsa-miR-148a-3p|0|+2	CRIM1|51232	-0.270603	-6.43445	2.79893e-10	0.00255008
TCAGTGCACTACAGAACTTTGTCT	hsa-miR-148a-3p|0|+2	CRYBG3|131544	-0.292817	-7.01015	7.36417e-12	6.70945e-05
TCAGTGCACTACAGAACTTTGTCT	hsa-miR-148a-3p|0|+2	CSNK1G1|53944	-0.25323	-5.99201	3.85694e-09	0.0351403
TCAGTGCACTACAGAACTTTGTCT	hsa-miR-148a-3p|0|+2	CTDSPL2|51496	-0.25423	-6.01731	3.33343e-09	0.0303706
TCAGTGCACTACAGAACTTTGTCT	hsa-miR-148a-3p|0|+2	CUEDC2|79004	0.251017	5.9361	5.31452e-09	0.0484202
TCAGTGCACTACAGAACTTTGTCT	hsa-miR-148a-3p|0|+2	CYHR1|50626	0.311503	7.50398	2.67395e-13	2.43622e-06
TCAGTGCACTACAGAACTTTGTCT	hsa-miR-148a-3p|0|+2	CYLD|1540	-0.278583	-6.63991	7.86364e-11	0.000716451
TCAGTGCACTACAGAACTTTGTCT	hsa-miR-148a-3p|0|+2	CYP2R1|120227	0.267199	6.34723	4.75123e-10	0.00432881
TCAGTGCACTACAGAACTTTGTCT	hsa-miR-148a-3p|0|+2	D2HGDH|728294	0.282532	6.74214	4.13137e-11	0.000376406
TCAGTGCACTACAGAACTTTGTCT	hsa-miR-148a-3p|0|+2	DAZAP1|26528	0.288512	6.89767	1.52857e-11	0.000139267
TCAGTGCACTACAGAACTTTGTCT	hsa-miR-148a-3p|0|+2	DCAF13|25879	0.253647	6.00256	3.62954e-09	0.0330685
TCAGTGCACTACAGAACTTTGTCT	hsa-miR-148a-3p|0|+2	DCBLD2|131566	-0.277336	-6.60771	9.61519e-11	0.000876033
TCAGTGCACTACAGAACTTTGTCT	hsa-miR-148a-3p|0|+2	DCI|1632	0.257607	6.10287	2.02779e-09	0.018475
TCAGTGCACTACAGAACTTTGTCT	hsa-miR-148a-3p|0|+2	DCUN1D5|84259	0.254452	6.02292	3.22711e-09	0.029402
TCAGTGCACTACAGAACTTTGTCT	hsa-miR-148a-3p|0|+2	DDRGK1|65992	0.256589	6.07705	2.35738e-09	0.0214779
TCAGTGCACTACAGAACTTTGTCT	hsa-miR-148a-3p|0|+2	DDTL|100037417	0.263826	6.26107	7.96746e-10	0.0072591
TCAGTGCACTACAGAACTTTGTCT	hsa-miR-148a-3p|0|+2	DDT|1652	0.286221	6.83797	2.24369e-11	0.000204421
TCAGTGCACTACAGAACTTTGTCT	hsa-miR-148a-3p|0|+2	DDX49|54555	0.273185	6.50076	1.86455e-10	0.00169878
TCAGTGCACTACAGAACTTTGTCT	hsa-miR-148a-3p|0|+2	DDX6|1656	-0.256572	-6.07662	2.36329e-09	0.0215318
TCAGTGCACTACAGAACTTTGTCT	hsa-miR-148a-3p|0|+2	DECR2|26063	0.277556	6.61339	9.28062e-11	0.000845551
TCAGTGCACTACAGAACTTTGTCT	hsa-miR-148a-3p|0|+2	DGAT1|8694	0.267977	6.36716	4.21228e-10	0.00383778
TCAGTGCACTACAGAACTTTGTCT	hsa-miR-148a-3p|0|+2	DIP2C|22982	-0.261115	-6.19202	1.20072e-09	0.0109397
TCAGTGCACTACAGAACTTTGTCT	hsa-miR-148a-3p|0|+2	DNAJC19|131118	0.26499	6.29078	6.6709e-10	0.00607781
TCAGTGCACTACAGAACTTTGTCT	hsa-miR-148a-3p|0|+2	DOCK1|1793	-0.2585	-6.12554	1.77585e-09	0.0161797
TCAGTGCACTACAGAACTTTGTCT	hsa-miR-148a-3p|0|+2	DOCK9|23348	-0.283088	-6.75657	3.77018e-11	0.000343499
TCAGTGCACTACAGAACTTTGTCT	hsa-miR-148a-3p|0|+2	DOHH|83475	0.276418	6.58404	1.11414e-10	0.00101508
TCAGTGCACTACAGAACTTTGTCT	hsa-miR-148a-3p|0|+2	DPCD|25911	0.258719	6.13111	1.7188e-09	0.0156598
TCAGTGCACTACAGAACTTTGTCT	hsa-miR-148a-3p|0|+2	DPP8|54878	-0.261615	-6.20475	1.11359e-09	0.0101458
TCAGTGCACTACAGAACTTTGTCT	hsa-miR-148a-3p|0|+2	DTYMK|1841	0.276003	6.57332	1.19084e-10	0.00108497
TCAGTGCACTACAGAACTTTGTCT	hsa-miR-148a-3p|0|+2	DYNC1H1|1778	-0.272268	-6.47719	2.15501e-10	0.00196342
TCAGTGCACTACAGAACTTTGTCT	hsa-miR-148a-3p|0|+2	E4F1|1877	0.295782	7.0879	4.42099e-12	4.02794e-05
TCAGTGCACTACAGAACTTTGTCT	hsa-miR-148a-3p|0|+2	EBNA1BP2|10969	0.263272	6.24695	8.66713e-10	0.00789656
TCAGTGCACTACAGAACTTTGTCT	hsa-miR-148a-3p|0|+2	ECHDC2|55268	0.282443	6.73982	4.19253e-11	0.000381978
TCAGTGCACTACAGAACTTTGTCT	hsa-miR-148a-3p|0|+2	EFNA4|1945	0.281511	6.71567	4.88428e-11	0.000445003
TCAGTGCACTACAGAACTTTGTCT	hsa-miR-148a-3p|0|+2	ELF1|1997	-0.304431	-7.316	9.64529e-13	8.78776e-06
TCAGTGCACTACAGAACTTTGTCT	hsa-miR-148a-3p|0|+2	ELMOD3|84173	0.256086	6.0643	2.53889e-09	0.0231317
TCAGTGCACTACAGAACTTTGTCT	hsa-miR-148a-3p|0|+2	ENY2|56943	0.284855	6.80244	2.81587e-11	0.000256552
TCAGTGCACTACAGAACTTTGTCT	hsa-miR-148a-3p|0|+2	EP300|2033	-0.257285	-6.09471	2.12676e-09	0.0193767
TCAGTGCACTACAGAACTTTGTCT	hsa-miR-148a-3p|0|+2	ERC1|23085	-0.302146	-7.25556	1.44915e-12	1.32031e-05
TCAGTGCACTACAGAACTTTGTCT	hsa-miR-148a-3p|0|+2	ESRRA|2101	0.251785	5.95548	4.75694e-09	0.0433402
TCAGTGCACTACAGAACTTTGTCT	hsa-miR-148a-3p|0|+2	EXD3|54932	0.312564	7.53231	2.19905e-13	2.00354e-06
TCAGTGCACTACAGAACTTTGTCT	hsa-miR-148a-3p|0|+2	EXOSC4|54512	0.292435	7.00014	7.86166e-12	7.1627e-05
TCAGTGCACTACAGAACTTTGTCT	hsa-miR-148a-3p|0|+2	FADD|8772	0.256786	6.08205	2.28972e-09	0.0208614
TCAGTGCACTACAGAACTTTGTCT	hsa-miR-148a-3p|0|+2	FAM108A1|81926	0.271074	6.44654	2.59977e-10	0.00236864
TCAGTGCACTACAGAACTTTGTCT	hsa-miR-148a-3p|0|+2	FAM113A|64773	0.295217	7.07308	4.87426e-12	4.44091e-05
TCAGTGCACTACAGAACTTTGTCT	hsa-miR-148a-3p|0|+2	FAM136A|84908	0.255379	6.04637	2.81743e-09	0.0256694
TCAGTGCACTACAGAACTTTGTCT	hsa-miR-148a-3p|0|+2	FAM190B|54462	-0.251761	-5.95487	4.77359e-09	0.0434918
TCAGTGCACTACAGAACTTTGTCT	hsa-miR-148a-3p|0|+2	FAM50A|9130	0.255183	6.04143	2.89927e-09	0.0264151
TCAGTGCACTACAGAACTTTGTCT	hsa-miR-148a-3p|0|+2	FAM86A|196483	0.258115	6.11576	1.88055e-09	0.0171335
TCAGTGCACTACAGAACTTTGTCT	hsa-miR-148a-3p|0|+2	FAM89B|23625	0.25534	6.04541	2.83316e-09	0.0258127
TCAGTGCACTACAGAACTTTGTCT	hsa-miR-148a-3p|0|+2	FASTK|10922	0.309195	7.44248	4.07984e-13	3.71712e-06
TCAGTGCACTACAGAACTTTGTCT	hsa-miR-148a-3p|0|+2	FBXL15|79176	0.278004	6.62496	8.63404e-11	0.000786642
TCAGTGCACTACAGAACTTTGTCT	hsa-miR-148a-3p|0|+2	FBXL6|26233	0.261948	6.21321	1.05914e-09	0.00964971
TCAGTGCACTACAGAACTTTGTCT	hsa-miR-148a-3p|0|+2	FBXL8|55336	0.262743	6.23346	9.39153e-10	0.00855656
TCAGTGCACTACAGAACTTTGTCT	hsa-miR-148a-3p|0|+2	FBXW9|84261	0.261551	6.2031	1.12452e-09	0.0102455
TCAGTGCACTACAGAACTTTGTCT	hsa-miR-148a-3p|0|+2	FDX1L|112812	0.255192	6.04165	2.89558e-09	0.0263814
[truncated: 208,683+ more rows]

## Sheet: All correlations tRF-mRNA
tRF sequence	tRNA isoacceptor	tRF name	mRNA (Gene Symbol | ENTREZ Id)	r (Spearman correlation coefficient)	t statistic	p value	adjusted p value (FDR method) (numeric values from 0 to 1)
TGGTTAGCACTCTGGA	GlnTTG	trna42_GlnCTG_6_+_27263212_27263283@16.31.16, trna146_GlnCTG_6_-_27515531_27515602@16.31.16, trna7_GlnCTG_15_-_66161400_66161471@16.31.16, trna3_GlnCTG_17_+_8023070_8023141@16.31.16, trna1_GlnCTG_6_+_18836402_18836473@16.31.16, trna49_GlnCTG_6_+_27487308_27487379@16.31.16, trna99_GlnCTG_6_-_28909378_28909449@16.31.16, trna130_GlnTTG_6_-_27763640_27763711@16.31.16, trna173_GlnTTG_6_-_26311975_2631…	?|57714	0.350495	8.56663	1.2e-16	2.25e-10
CATTGGTCGTGGTTGTAGTCCGTGCGAGA	GluTTC	trnaMT_GluTTC_MT_-_14674_14742@38.66.29, trnalookalike8_GluTTC_5_-_93905172_93905240@38.66.29	ABCB8|11194	0.333567	8.09959	3.9e-15	7.35e-09
AACTTAACTTGACCGCTCTGACCA	ValTAC	trnaMT_ValTAC_MT_+_1602_1670@49.72.24	ABCC5|10057	0.336335	8.17534	2.24e-15	4.22e-09
GATTGTGAATCTGACAACAGA	HisGTG	trnaMT_HisGTG_MT_+_12138_12206@27.47.21	ACAD8|27034	0.348824	8.5201	1.7e-16	3.21e-10
TATCATTGGTCGTGGTTGTAGT	GluTTC	trnaMT_GluTTC_MT_-_14674_14742@35.56.22, trnalookalike8_GluTTC_5_-_93905172_93905240@35.56.22	ADAMTS4|9507	0.375481	9.2737	4.68e-19	8.83e-13
ATATCATTGGTCGTGGTTGTAGT	GluTTC	trnaMT_GluTTC_MT_-_14674_14742@34.56.23, trnalookalike8_GluTTC_5_-_93905172_93905240@34.56.23	ADAMTS4|9507	0.355969	8.71965	3.7e-17	6.98e-11
CATTGGTCGTGGTTGTAGTCCG	GluTTC	trnaMT_GluTTC_MT_-_14674_14742@38.59.22, trnalookalike8_GluTTC_5_-_93905172_93905240@38.59.22	ADAMTS4|9507	0.367409	9.04284	2.96e-18	5.58e-12
TTGGTCGTGGTTGTAGTCCGTG	GluTTC	trnaMT_GluTTC_MT_-_14674_14742@40.61.22, trnalookalike8_GluTTC_5_-_93905172_93905240@40.61.22	ADAMTS4|9507	0.387071	9.60953	3.03e-20	5.71e-14
TATCATTGGTCGTGGTTGTAG	GluTTC	trnaMT_GluTTC_MT_-_14674_14742@35.55.21, trnalookalike8_GluTTC_5_-_93905172_93905240@35.55.21	ADAMTS4|9507	0.386964	9.60641	3.11e-20	5.86e-14
ATTGGTCGTGGTTGTAGTCCGTG	GluTTC	trnaMT_GluTTC_MT_-_14674_14742@39.61.23, trnalookalike8_GluTTC_5_-_93905172_93905240@39.61.23	ADAMTS4|9507	0.388686	9.65674	2.05e-20	3.86e-14
ATCATTGGTCGTGGTTGTAGTC	GluTTC	trnaMT_GluTTC_MT_-_14674_14742@36.57.22, trnalookalike8_GluTTC_5_-_93905172_93905240@36.57.22	ADAMTS4|9507	0.380214	9.4102	1.55e-19	2.92e-13
ATATCATTGGTCGTGGTTGTAG	GluTTC	trnaMT_GluTTC_MT_-_14674_14742@34.55.22, trnalookalike8_GluTTC_5_-_93905172_93905240@34.55.22	ADAMTS4|9507	0.377903	9.34347	2.67e-19	5.03e-13
TCATTGGTCGTGGTTGTAGTCC	GluTTC	trnaMT_GluTTC_MT_-_14674_14742@37.58.22, trnalookalike8_GluTTC_5_-_93905172_93905240@37.58.22	ADAMTS4|9507	0.361304	8.8698	1.15e-17	2.18e-11
ATTGGTCGTGGTTGTAGTCCGT	GluTTC	trnaMT_GluTTC_MT_-_14674_14742@39.60.22, trnalookalike8_GluTTC_5_-_93905172_93905240@39.60.22	ADAMTS4|9507	0.38519	9.55466	4.76e-20	8.97e-14
TGGTCGTGGTTGTAGTCCGTGC	GluTTC	trnaMT_GluTTC_MT_-_14674_14742@41.62.22, trnalookalike8_GluTTC_5_-_93905172_93905240@41.62.22	ADAMTS4|9507	0.371155	9.14967	1.27e-18	2.39e-12
TCATTGGTCGTGGTTGTAGTC	GluTTC	trnaMT_GluTTC_MT_-_14674_14742@37.57.21, trnalookalike8_GluTTC_5_-_93905172_93905240@37.57.21	ADAMTS4|9507	0.415618	10.4602	2.2e-23	4.14e-17
TGGTCGTGGTTGTAGTCCGTG	GluTTC	trnaMT_GluTTC_MT_-_14674_14742@41.61.21, trnalookalike8_GluTTC_5_-_93905172_93905240@41.61.21	ADAMTS4|9507	0.390836	9.71976	1.21e-20	2.29e-14
GGTCGTGGTTGTAGTCCGTGC	GluTTC	trnaMT_GluTTC_MT_-_14674_14742@42.62.21, trnalookalike8_GluTTC_5_-_93905172_93905240@42.62.21	ADAMTS4|9507	0.360393	8.8441	1.41e-17	2.66e-11
ATTGGTCGTGGTTGTAGTCCG	GluTTC	trnaMT_GluTTC_MT_-_14674_14742@39.59.21, trnalookalike8_GluTTC_5_-_93905172_93905240@39.59.21	ADAMTS4|9507	0.407489	10.2143	1.85e-22	3.49e-16
TGGTTAGCACTCTGGA	GlnTTG	trna42_GlnCTG_6_+_27263212_27263283@16.31.16, trna146_GlnCTG_6_-_27515531_27515602@16.31.16, trna7_GlnCTG_15_-_66161400_66161471@16.31.16, trna3_GlnCTG_17_+_8023070_8023141@16.31.16, trna1_GlnCTG_6_+_18836402_18836473@16.31.16, trna49_GlnCTG_6_+_27487308_27487379@16.31.16, trna99_GlnCTG_6_-_28909378_28909449@16.31.16, trna130_GlnTTG_6_-_27763640_27763711@16.31.16, trna173_GlnTTG_6_-_26311975_2631…	AHNAK|79026	0.336418	8.17762	2.2e-15	4.15e-09
GGTTCGATTCCCCGACGGGGAGCCA	AspGTC	trna144_AspGTC_6_-_27551236_27551307@51.75.25, trna69_AspGTC_1_-_161440205_161440276@51.75.25, trna72_AspGTC_1_-_161432824_161432895@51.75.25, trna75_AspGTC_1_-_161425414_161425485@51.75.25, trna78_AspGTC_1_-_161418033_161418104@51.75.25, trna81_AspGTC_1_-_161410615_161410686@51.75.25, trna10_AspGTC_12_-_125424193_125424264@51.75.25, trna12_AspGTC_12_-_125411891_125411962@51.75.25, trna4_AspGTC_1…	AIDA|64853	0.344672	8.40493	4.06e-16	7.65e-10
ACTCTGGACTCTGAATCCAGC	GlnCTG	trna22_GlnCTG_1_+_147800937_147801008@24.44.21, trna131_GlnCTG_6_-_27759135_27759206@24.44.21, trna112_GlnCTG_1_-_147737382_147737453@24.44.21, trna28_GlnCTG_1_+_149186125_149186196@24.44.21, trna15_GlnCTG_1_+_145963304_145963375@24.44.21, trna19_GlnCTG_1_+_147505038_147505109@24.44.21, trna146_GlnCTG_6_-_27515531_27515602@24.44.21, trna7_GlnCTG_15_-_66161400_66161471@24.44.21, trna3_GlnCTG_17_+_…	AKR1B1|231	0.349864	8.54905	1.37e-16	2.58e-10
GGTAGCGTGGCCGAGCGGTCTAAG	LeuAAG	trna78_LeuAAG_6_+_28956779_28956860@1.24.24, trna1_LeuAAG_14_+_21078291_21078372@1.24.24, trna16_LeuAAG_16_+_22308461_22308542@1.24.24, trna7_LeuAAG_5_+_180614701_180614782@1.24.24, trna98_LeuAAG_6_-_28911399_28911480@1.24.24, trna16_LeuAAG_5_-_180601044_180601125@1.24.24, trna19_LeuAAG_5_-_180524474_180524555@1.24.24, trna3_LeuAAG_5_+_180528840_180528921@1.24.24, trna42_LeuTAG_17_-_8023632_80237…	ANKRD57|65124	0.40361	10.0981	5.01e-22	9.44e-16
GGTAGCGTGGCCGAGCGGTCTA	LeuAAG	trna78_LeuAAG_6_+_28956779_28956860@1.22.22, trna1_LeuAAG_14_+_21078291_21078372@1.22.22, trna16_LeuAAG_16_+_22308461_22308542@1.22.22, trna7_LeuAAG_5_+_180614701_180614782@1.22.22, trna98_LeuAAG_6_-_28911399_28911480@1.22.22, trna16_LeuAAG_5_-_180601044_180601125@1.22.22, trna19_LeuAAG_5_-_180524474_180524555@1.22.22, trna3_LeuAAG_5_+_180528840_180528921@1.22.22, trna42_LeuTAG_17_-_8023632_80237…	ANKRD57|65124	0.3509	8.57791	1.1e-16	2.07e-10
AATGGTTAGCACTCTGGACTC	GlnCTG	trna42_GlnCTG_6_+_27263212_27263283@14.34.21, trna146_GlnCTG_6_-_27515531_27515602@14.34.21, trna7_GlnCTG_15_-_66161400_66161471@14.34.21, trna3_GlnCTG_17_+_8023070_8023141@14.34.21, trna1_GlnCTG_6_+_18836402_18836473@14.34.21, trna49_GlnCTG_6_+_27487308_27487379@14.34.21, trna99_GlnCTG_6_-_28909378_28909449@14.34.21	ANKRD57|65124	0.38447	9.5337	5.65e-20	1.07e-13
TAGCACTCTGGACTTTGAATC	GlnTTG	trna130_GlnTTG_6_-_27763640_27763711@20.40.21, trna173_GlnTTG_6_-_26311975_26312046@20.40.21, trna174_GlnTTG_6_-_26311424_26311495@20.40.21, trna64_GlnTTG_6_+_28557156_28557227@20.40.21, trna16_GlnTTG_17_+_47269890_47269961@20.40.21	ANKRD57|65124	0.341087	8.30593	8.51e-16	1.6e-09
ACTCTGGACTCTGAATCCAGC	GlnCTG	trna22_GlnCTG_1_+_147800937_147801008@24.44.21, trna131_GlnCTG_6_-_27759135_27759206@24.44.21, trna112_GlnCTG_1_-_147737382_147737453@24.44.21, trna28_GlnCTG_1_+_149186125_149186196@24.44.21, trna15_GlnCTG_1_+_145963304_145963375@24.44.21, trna19_GlnCTG_1_+_147505038_147505109@24.44.21, trna146_GlnCTG_6_-_27515531_27515602@24.44.21, trna7_GlnCTG_15_-_66161400_66161471@24.44.21, trna3_GlnCTG_17_+_…	ANKRD57|65124	0.445205	11.3814	5.68e-27	1.07e-20
TCCCACATGGTCTAGCGGTTAGGATTCC	GluTTC	trna3_GluTTC_13_-_45492062_45492133@1.28.28, trna11_GluTTC_15_-_26327381_26327452@1.28.28	APCDD1|147495	0.361656	8.87974	1.07e-17	2.01e-11
GGTAGCGTGGCCGAGCGGTCTAAG	LeuAAG	trna78_LeuAAG_6_+_28956779_28956860@1.24.24, trna1_LeuAAG_14_+_21078291_21078372@1.24.24, trna16_LeuAAG_16_+_22308461_22308542@1.24.24, trna7_LeuAAG_5_+_180614701_180614782@1.24.24, trna98_LeuAAG_6_-_28911399_28911480@1.24.24, trna16_LeuAAG_5_-_180601044_180601125@1.24.24, trna19_LeuAAG_5_-_180524474_180524555@1.24.24, trna3_LeuAAG_5_+_180528840_180528921@1.24.24, trna42_LeuTAG_17_-_8023632_80237…	AQP3|360	0.37149	9.15925	1.17e-18	2.21e-12
GGTAGCGTGGCCGAGCGGTCTA	LeuAAG	trna78_LeuAAG_6_+_28956779_28956860@1.22.22, trna1_LeuAAG_14_+_21078291_21078372@1.22.22, trna16_LeuAAG_16_+_22308461_22308542@1.22.22, trna7_LeuAAG_5_+_180614701_180614782@1.22.22, trna98_LeuAAG_6_-_28911399_28911480@1.22.22, trna16_LeuAAG_5_-_180601044_180601125@1.22.22, trna19_LeuAAG_5_-_180524474_180524555@1.22.22, trna3_LeuAAG_5_+_180528840_180528921@1.22.22, trna42_LeuTAG_17_-_8023632_80237…	AQP3|360	0.338306	8.22941	1.5e-15	2.83e-09
TTCAGGTCGCAGTCTCCC	LeuCAG	trna17_LeuCAG_16_+_57333863_57333945@33.50.18, trna26_LeuCAG_16_-_57334392_57334474@33.50.18, trna34_LeuCAG_1_+_161411323_161411405@33.50.18, trna36_LeuCAG_1_+_161418741_161418823@33.50.18, trna38_LeuCAG_1_+_161426122_161426204@33.50.18, trna40_LeuCAG_1_+_161433532_161433614@33.50.18, trna42_LeuCAG_1_+_161440913_161440995@33.50.18, trna67_LeuCAG_1_-_161500132_161500214@33.50.18, trna7_LeuCAG_6_+_…	AR|367	0.351081	8.58296	1.06e-16	1.99e-10
TGGTTAGCACTCTGGA	GlnTTG	trna42_GlnCTG_6_+_27263212_27263283@16.31.16, trna146_GlnCTG_6_-_27515531_27515602@16.31.16, trna7_GlnCTG_15_-_66161400_66161471@16.31.16, trna3_GlnCTG_17_+_8023070_8023141@16.31.16, trna1_GlnCTG_6_+_18836402_18836473@16.31.16, trna49_GlnCTG_6_+_27487308_27487379@16.31.16, trna99_GlnCTG_6_-_28909378_28909449@16.31.16, trna130_GlnTTG_6_-_27763640_27763711@16.31.16, trna173_GlnTTG_6_-_26311975_2631…	AR|367	0.398144	9.93536	1.99e-21	3.76e-15
AGCCGTGATCGTATAGTGGTTAGT	HisGTG	trna111_HisGTG_1_-_147774845_147774916@-1A.23.24, trna118_HisGTG_1_-_145396881_145396952@-1A.23.24, trna16_HisGTG_1_+_146544773_146544844@-1A.23.24, trna21_HisGTG_1_+_147753471_147753542@-1A.23.24, trna1_HisGTG_15_+_45493349_45493420@-1A.23.24, trna8_HisGTG_15_-_45492611_45492682@-1A.23.24, trna9_HisGTG_15_-_45490804_45490875@-1A.23.24, trna33_HisGTG_6_+_27125906_27125977@-1A.23.24, trna7_HisGTG_…	ARHGEF12|23365	-0.333704	-8.10334	3.79e-15	7.15e-09
ACCAGGATGGCCGAGTGGTTAAGGC	LeuTAA	trna83_LeuTAA_6_+_144537684_144537766@1.25.25	ARMC8|25852	0.346778	8.46329	2.62e-16	4.93e-10
CCTTCGATAGCTCAGTTGGTAGAGC	TyrGTA	trna14_TyrGTA_6_+_26569086_26569176@1.25.25, trna16_TyrGTA_6_+_26577332_26577420@1.25.25, trna2_TyrGTA_2_+_27273650_27273738@1.25.25	ARMC8|25852	0.385589	9.56629	4.32e-20	8.15e-14
TCCCTGGTGGTCTAGTGGTTAGGATT	GluCTC	trna59_GluCTC_1_+_249168447_249168518@1.26.26, trna116_GluCTC_1_-_145399233_145399304@1.26.26, trna71_GluCTC_1_-_161439189_161439260@1.26.26, trna74_GluCTC_1_-_161431809_161431880@1.26.26, trna77_GluCTC_1_-_161424398_161424469@1.26.26, trna80_GluCTC_1_-_161417018_161417089@1.26.26, trna77_GluCTC_6_+_28949976_28950047@1.26.26, trna87_GluCTC_6_-_126101393_126101464@1.26.26	ARMC8|25852	0.368622	9.07739	2.25e-18	4.24e-12
GCATTGGTGGTTCAGTGGTAGAATT	GlyGCC	trna133_GlyCCC_1_-_16872434_16872504@1.25.25, trna4_GlyCCC_1_+_17188416_17188486@1.25.25, trna18_GlyGCC_16_+_70822597_70822667@1.25.25, trna25_GlyGCC_16_-_70812114_70812184@1.25.25, trna68_GlyGCC_1_-_161493637_161493707@1.25.25, trna19_GlyGCC_16_+_70823410_70823480@1.25.25, trna24_GlyGCC_16_-_70812942_70813012@1.25.25, trna5_GlyGCC_17_+_8029064_8029134@1.25.25, trna19_GlyGCC_2_-_157257659_1572577…	ARMC8|25852	0.489554	12.8518	4.71e-33	8.88e-27
AGCCGTGATCGTATAGTGGTTAGT	HisGTG	trna111_HisGTG_1_-_147774845_147774916@-1A.23.24, trna118_HisGTG_1_-_145396881_145396952@-1A.23.24, trna16_HisGTG_1_+_146544773_146544844@-1A.23.24, trna21_HisGTG_1_+_147753471_147753542@-1A.23.24, trna1_HisGTG_15_+_45493349_45493420@-1A.23.24, trna8_HisGTG_15_-_45492611_45492682@-1A.23.24, trna9_HisGTG_15_-_45490804_45490875@-1A.23.24, trna33_HisGTG_6_+_27125906_27125977@-1A.23.24, trna7_HisGTG_…	ASB7|140460	-0.334086	-8.11376	3.51e-15	6.62e-09
TGGTTAGCACTCTGGA	GlnTTG	trna42_GlnCTG_6_+_27263212_27263283@16.31.16, trna146_GlnCTG_6_-_27515531_27515602@16.31.16, trna7_GlnCTG_15_-_66161400_66161471@16.31.16, trna3_GlnCTG_17_+_8023070_8023141@16.31.16, trna1_GlnCTG_6_+_18836402_18836473@16.31.16, trna49_GlnCTG_6_+_27487308_27487379@16.31.16, trna99_GlnCTG_6_-_28909378_28909449@16.31.16, trna130_GlnTTG_6_-_27763640_27763711@16.31.16, trna173_GlnTTG_6_-_26311975_2631…	ASH1L|55870	0.340278	8.28365	1e-15	1.89e-09
GGTAAAATGGCTGAGTGAAGCATTGGACTG	TyrGTA	trnaMT_TyrGTA_MT_-_5826_5891@1.30.30	ASL|435	0.373028	9.20331	8.25e-19	1.55e-12
TTCAGGTCGCAGTCTCCC	LeuCAG	trna17_LeuCAG_16_+_57333863_57333945@33.50.18, trna26_LeuCAG_16_-_57334392_57334474@33.50.18, trna34_LeuCAG_1_+_161411323_161411405@33.50.18, trna36_LeuCAG_1_+_161418741_161418823@33.50.18, trna38_LeuCAG_1_+_161426122_161426204@33.50.18, trna40_LeuCAG_1_+_161433532_161433614@33.50.18, trna42_LeuCAG_1_+_161440913_161440995@33.50.18, trna67_LeuCAG_1_-_161500132_161500214@33.50.18, trna7_LeuCAG_6_+_…	ASXL2|55252	0.368852	9.08393	2.14e-18	4.03e-12
TGGTTAGCACTCTGGA	GlnTTG	trna42_GlnCTG_6_+_27263212_27263283@16.31.16, trna146_GlnCTG_6_-_27515531_27515602@16.31.16, trna7_GlnCTG_15_-_66161400_66161471@16.31.16, trna3_GlnCTG_17_+_8023070_8023141@16.31.16, trna1_GlnCTG_6_+_18836402_18836473@16.31.16, trna49_GlnCTG_6_+_27487308_27487379@16.31.16, trna99_GlnCTG_6_-_28909378_28909449@16.31.16, trna130_GlnTTG_6_-_27763640_27763711@16.31.16, trna173_GlnTTG_6_-_26311975_2631…	ASXL2|55252	0.39862	9.94947	1.77e-21	3.33e-15
TGGTTAGCACTCTGGA	GlnTTG	trna42_GlnCTG_6_+_27263212_27263283@16.31.16, trna146_GlnCTG_6_-_27515531_27515602@16.31.16, trna7_GlnCTG_15_-_66161400_66161471@16.31.16, trna3_GlnCTG_17_+_8023070_8023141@16.31.16, trna1_GlnCTG_6_+_18836402_18836473@16.31.16, trna49_GlnCTG_6_+_27487308_27487379@16.31.16, trna99_GlnCTG_6_-_28909378_28909449@16.31.16, trna130_GlnTTG_6_-_27763640_27763711@16.31.16, trna173_GlnTTG_6_-_26311975_2631…	ATF2|1386	0.330495	8.0158	7.17e-15	1.35e-08
GATTGTGAATCTGACAACAGA	HisGTG	trnaMT_HisGTG_MT_+_12138_12206@27.47.21	ATP1A2|477	0.363411	8.92938	7.24e-18	1.36e-11
ACCAGGATGGCCGAGTGGTTAAGGC	LeuTAA	trna83_LeuTAA_6_+_144537684_144537766@1.25.25	ATP1B3|483	0.348535	8.51207	1.81e-16	3.41e-10
CCTTCGATAGCTCAGTTGGTAGAGC	TyrGTA	trna14_TyrGTA_6_+_26569086_26569176@1.25.25, trna16_TyrGTA_6_+_26577332_26577420@1.25.25, trna2_TyrGTA_2_+_27273650_27273738@1.25.25	ATP1B3|483	0.395826	9.86673	3.55e-21	6.7e-15
TCCCTGGTGGTCTAGTGGTTAGGATT	GluCTC	trna59_GluCTC_1_+_249168447_249168518@1.26.26, trna116_GluCTC_1_-_145399233_145399304@1.26.26, trna71_GluCTC_1_-_161439189_161439260@1.26.26, trna74_GluCTC_1_-_161431809_161431880@1.26.26, trna77_GluCTC_1_-_161424398_161424469@1.26.26, trna80_GluCTC_1_-_161417018_161417089@1.26.26, trna77_GluCTC_6_+_28949976_28950047@1.26.26, trna87_GluCTC_6_-_126101393_126101464@1.26.26	ATP1B3|483	0.446821	11.433	3.53e-27	6.66e-21
GGTAAAATGGCTGAGTGAAGCATTGGACTG	TyrGTA	trnaMT_TyrGTA_MT_-_5826_5891@1.30.30	ATP1B3|483	0.338874	8.24503	1.34e-15	2.52e-09
AGATTTCAACTTAACTTGACCGCTCTGAC	ValTAC	trnaMT_ValTAC_MT_+_1602_1670@42.70.29	ATP1B3|483	0.342868	8.35505	5.9e-16	1.11e-09
GCATTGGTGGTTCAGTGGTAGAATT	GlyGCC	trna133_GlyCCC_1_-_16872434_16872504@1.25.25, trna4_GlyCCC_1_+_17188416_17188486@1.25.25, trna18_GlyGCC_16_+_70822597_70822667@1.25.25, trna25_GlyGCC_16_-_70812114_70812184@1.25.25, trna68_GlyGCC_1_-_161493637_161493707@1.25.25, trna19_GlyGCC_16_+_70823410_70823480@1.25.25, trna24_GlyGCC_16_-_70812942_70813012@1.25.25, trna5_GlyGCC_17_+_8029064_8029134@1.25.25, trna19_GlyGCC_2_-_157257659_1572577…	ATP1B3|483	0.482769	12.619	4.6e-32	8.67e-26
GGTAAAATGGCTGAGTGAAGCATTGGACTG	TyrGTA	trnaMT_TyrGTA_MT_-_5826_5891@1.30.30	ATP6V0B|533	0.338623	8.23812	1.41e-15	2.65e-09
CCTTCGATAGCTCAGTTGGTAGAGC	TyrGTA	trna14_TyrGTA_6_+_26569086_26569176@1.25.25, trna16_TyrGTA_6_+_26577332_26577420@1.25.25, trna2_TyrGTA_2_+_27273650_27273738@1.25.25	ATR|545	0.336636	8.18358	2.1e-15	3.97e-09
GCATTGGTGGTTCAGTGGTAGAATT	GlyGCC	trna133_GlyCCC_1_-_16872434_16872504@1.25.25, trna4_GlyCCC_1_+_17188416_17188486@1.25.25, trna18_GlyGCC_16_+_70822597_70822667@1.25.25, trna25_GlyGCC_16_-_70812114_70812184@1.25.25, trna68_GlyGCC_1_-_161493637_161493707@1.25.25, trna19_GlyGCC_16_+_70823410_70823480@1.25.25, trna24_GlyGCC_16_-_70812942_70813012@1.25.25, trna5_GlyGCC_17_+_8029064_8029134@1.25.25, trna19_GlyGCC_2_-_157257659_1572577…	ATR|545	0.452821	11.6258	5.92e-28	1.12e-21
CATTGGTCGTGGTTGTAGTCCGTGCGAGA	GluTTC	trnaMT_GluTTC_MT_-_14674_14742@38.66.29, trnalookalike8_GluTTC_5_-_93905172_93905240@38.66.29	B4GALT7|11285	0.330841	8.02522	6.69e-15	1.26e-08
TGGTTAGCACTCTGGA	GlnTTG	trna42_GlnCTG_6_+_27263212_27263283@16.31.16, trna146_GlnCTG_6_-_27515531_27515602@16.31.16, trna7_GlnCTG_15_-_66161400_66161471@16.31.16, trna3_GlnCTG_17_+_8023070_8023141@16.31.16, trna1_GlnCTG_6_+_18836402_18836473@16.31.16, trna49_GlnCTG_6_+_27487308_27487379@16.31.16, trna99_GlnCTG_6_-_28909378_28909449@16.31.16, trna130_GlnTTG_6_-_27763640_27763711@16.31.16, trna173_GlnTTG_6_-_26311975_2631…	BAT2L2|23215	0.330465	8.01498	7.21e-15	1.36e-08
TTCAGGTCGCAGTCTCCC	LeuCAG	trna17_LeuCAG_16_+_57333863_57333945@33.50.18, trna26_LeuCAG_16_-_57334392_57334474@33.50.18, trna34_LeuCAG_1_+_161411323_161411405@33.50.18, trna36_LeuCAG_1_+_161418741_161418823@33.50.18, trna38_LeuCAG_1_+_161426122_161426204@33.50.18, trna40_LeuCAG_1_+_161433532_161433614@33.50.18, trna42_LeuCAG_1_+_161440913_161440995@33.50.18, trna67_LeuCAG_1_-_161500132_161500214@33.50.18, trna7_LeuCAG_6_+_…	BBX|56987	0.350797	8.57505	1.12e-16	2.11e-10
TGGTTAGCACTCTGGA	GlnTTG	trna42_GlnCTG_6_+_27263212_27263283@16.31.16, trna146_GlnCTG_6_-_27515531_27515602@16.31.16, trna7_GlnCTG_15_-_66161400_66161471@16.31.16, trna3_GlnCTG_17_+_8023070_8023141@16.31.16, trna1_GlnCTG_6_+_18836402_18836473@16.31.16, trna49_GlnCTG_6_+_27487308_27487379@16.31.16, trna99_GlnCTG_6_-_28909378_28909449@16.31.16, trna130_GlnTTG_6_-_27763640_27763711@16.31.16, trna173_GlnTTG_6_-_26311975_2631…	BBX|56987	0.356216	8.7266	3.51e-17	6.61e-11
TGGTTAGCACTCTGGA	GlnTTG	trna42_GlnCTG_6_+_27263212_27263283@16.31.16, trna146_GlnCTG_6_-_27515531_27515602@16.31.16, trna7_GlnCTG_15_-_66161400_66161471@16.31.16, trna3_GlnCTG_17_+_8023070_8023141@16.31.16, trna1_GlnCTG_6_+_18836402_18836473@16.31.16, trna49_GlnCTG_6_+_27487308_27487379@16.31.16, trna99_GlnCTG_6_-_28909378_28909449@16.31.16, trna130_GlnTTG_6_-_27763640_27763711@16.31.16, trna173_GlnTTG_6_-_26311975_2631…	BIRC6|57448	0.366914	9.02875	3.31e-18	6.24e-12
GTGGTTGTAGTCCGTGCGAGAATACCA	GluTTC	trnaMT_GluTTC_MT_-_14674_14742@46.72.27, trnalookalike8_GluTTC_5_-_93905172_93905240@46.72.27	C11orf80|79703	0.346423	8.45343	2.82e-16	5.31e-10
GGTAAAATGGCTGAGTGAAGCATTGGACTG	TyrGTA	trnaMT_TyrGTA_MT_-_5826_5891@1.30.30	C19orf10|56005	0.334007	8.11162	3.57e-15	6.73e-09
TGGTTAGCACTCTGGA	GlnTTG	trna42_GlnCTG_6_+_27263212_27263283@16.31.16, trna146_GlnCTG_6_-_27515531_27515602@16.31.16, trna7_GlnCTG_15_-_66161400_66161471@16.31.16, trna3_GlnCTG_17_+_8023070_8023141@16.31.16, trna1_GlnCTG_6_+_18836402_18836473@16.31.16, trna49_GlnCTG_6_+_27487308_27487379@16.31.16, trna99_GlnCTG_6_-_28909378_28909449@16.31.16, trna130_GlnTTG_6_-_27763640_27763711@16.31.16, trna173_GlnTTG_6_-_26311975_2631…	C20orf117|140710	0.360162	8.83757	1.48e-17	2.8e-11
TTCAGGTCGCAGTCTCCC	LeuCAG	trna17_LeuCAG_16_+_57333863_57333945@33.50.18, trna26_LeuCAG_16_-_57334392_57334474@33.50.18, trna34_LeuCAG_1_+_161411323_161411405@33.50.18, trna36_LeuCAG_1_+_161418741_161418823@33.50.18, trna38_LeuCAG_1_+_161426122_161426204@33.50.18, trna40_LeuCAG_1_+_161433532_161433614@33.50.18, trna42_LeuCAG_1_+_161440913_161440995@33.50.18, trna67_LeuCAG_1_-_161500132_161500214@33.50.18, trna7_LeuCAG_6_+_…	C5orf41|153222	0.364224	8.95238	6.04e-18	1.14e-11
TGGTTAGCACTCTGGA	GlnTTG	trna42_GlnCTG_6_+_27263212_27263283@16.31.16, trna146_GlnCTG_6_-_27515531_27515602@16.31.16, trna7_GlnCTG_15_-_66161400_66161471@16.31.16, trna3_GlnCTG_17_+_8023070_8023141@16.31.16, trna1_GlnCTG_6_+_18836402_18836473@16.31.16, trna49_GlnCTG_6_+_27487308_27487379@16.31.16, trna99_GlnCTG_6_-_28909378_28909449@16.31.16, trna130_GlnTTG_6_-_27763640_27763711@16.31.16, trna173_GlnTTG_6_-_26311975_2631…	C5orf41|153222	0.35914	8.80877	1.86e-17	3.5e-11
AGCCGTGATCGTATAGTGGTTAGT	HisGTG	trna111_HisGTG_1_-_147774845_147774916@-1A.23.24, trna118_HisGTG_1_-_145396881_145396952@-1A.23.24, trna16_HisGTG_1_+_146544773_146544844@-1A.23.24, trna21_HisGTG_1_+_147753471_147753542@-1A.23.24, trna1_HisGTG_15_+_45493349_45493420@-1A.23.24, trna8_HisGTG_15_-_45492611_45492682@-1A.23.24, trna9_HisGTG_15_-_45490804_45490875@-1A.23.24, trna33_HisGTG_6_+_27125906_27125977@-1A.23.24, trna7_HisGTG_…	C7orf30|115416	0.331215	8.03542	6.22e-15	1.17e-08
GGTAAAATGGCTGAGTGAAGCATTGGACTG	TyrGTA	trnaMT_TyrGTA_MT_-_5826_5891@1.30.30	C7orf30|115416	0.394482	9.82704	4.96e-21	9.34e-15
AGATTTCAACTTAACTTGACCGCTCTGAC	ValTAC	trnaMT_ValTAC_MT_+_1602_1670@42.70.29	C7orf30|115416	0.337263	8.20079	1.85e-15	3.5e-09
GTTTCCGTAGTGTAGTGGTTATC	ValCAC	trna37_ValAAC_6_+_27203288_27203360@1.23.23, trna136_ValAAC_6_-_27648885_27648957@1.23.23, trna139_ValAAC_6_-_27618707_27618779@1.23.23, trna2_ValAAC_3_+_169490018_169490090@1.23.23, trna12_ValAAC_5_-_180645270_180645342@1.23.23, trna4_ValAAC_5_+_180591154_180591226@1.23.23, trna5_ValAAC_5_+_180596610_180596682@1.23.23, trna132_ValAAC_6_-_27721179_27721251@1.23.23, trna90_ValCAC_1_-_149684088_149…	C8orf40|114926	0.342819	8.35372	5.96e-16	1.12e-09
GTTTCCGTAGTGTAGTGGTCATC	ValAAC	trna15_ValAAC_5_-_180615416_180615488@1.23.23	C8orf40|114926	0.345246	8.42082	3.6e-16	6.79e-10
GGCGCGGTGGCCAAGTGGTAAGGC	ThrCGT	trna14_ThrCGT_17_+_29877093_29877164@1.24.24, trna15_ThrCGT_16_+_14379750_14379821@1.24.24	C8orf40|114926	0.39553	9.85798	3.82e-21	7.21e-15
TATAGTGGTTAGTACTCTGCGTTG	HisGTG	trna111_HisGTG_1_-_147774845_147774916@11.34.24, trna118_HisGTG_1_-_145396881_145396952@11.34.24, trna16_HisGTG_1_+_146544773_146544844@11.34.24, trna21_HisGTG_1_+_147753471_147753542@11.34.24, trna1_HisGTG_15_+_45493349_45493420@11.34.24, trna8_HisGTG_15_-_45492611_45492682@11.34.24, trna9_HisGTG_15_-_45490804_45490875@11.34.24, trna33_HisGTG_6_+_27125906_27125977@11.34.24, trna7_HisGTG_9_-_1443…	C8orf40|114926	0.359149	8.80903	1.85e-17	3.49e-11
GCGTTGGTGGTATAGTGGTGAGC	GlyTCC	trna82_GlyTCC_1_-_161409961_161410032@1.23.23, trna117_GlyTCC_1_-_145397864_145397935@1.23.23, trna45_GlyTCC_1_+_161500903_161500974@1.23.23, trna70_GlyTCC_1_-_161439547_161439618@1.23.23, trna73_GlyTCC_1_-_161432166_161432237@1.23.23, trna76_GlyTCC_1_-_161424756_161424827@1.23.23, trna79_GlyTCC_1_-_161417375_161417446@1.23.23	C8orf40|114926	0.442231	11.2868	1.35e-26	2.55e-20
GCGTTGGTGGTATAGTGGTGAGCA	GlyTCC	trna82_GlyTCC_1_-_161409961_161410032@1.24.24, trna117_GlyTCC_1_-_145397864_145397935@1.24.24, trna45_GlyTCC_1_+_161500903_161500974@1.24.24, trna70_GlyTCC_1_-_161439547_161439618@1.24.24, trna73_GlyTCC_1_-_161432166_161432237@1.24.24, trna76_GlyTCC_1_-_161424756_161424827@1.24.24, trna79_GlyTCC_1_-_161417375_161417446@1.24.24	C8orf40|114926	0.436021	11.0907	8.06e-26	1.52e-19
AGCTCAGTGGTAGAGCATTTGACT	CysGCA	trna7_CysGCA_3_-_131947944_131948015@9.32.24, trna28_CysGCA_17_-_37025545_37025616@9.32.24, trna15_CysGCA_17_+_37023898_37023969@9.32.24, trna26_CysGCA_17_-_37310744_37310815@9.32.24, trna27_CysGCA_17_-_37309987_37310058@9.32.24, trna3_CysGCA_4_-_124430005_124430076@9.32.24, trna5_CysGCA_7_+_149007281_149007352@9.32.24, trna1_CysACA_5_+_151988596_151988771@9.32.24	C8orf40|114926	0.369388	9.09922	1.89e-18	3.57e-12
TAGTGGTTAGTACTCTGCGTTG	HisGTG	trna111_HisGTG_1_-_147774845_147774916@13.34.22, trna118_HisGTG_1_-_145396881_145396952@13.34.22, trna16_HisGTG_1_+_146544773_146544844@13.34.22, trna21_HisGTG_1_+_147753471_147753542@13.34.22, trna1_HisGTG_15_+_45493349_45493420@13.34.22, trna8_HisGTG_15_-_45492611_45492682@13.34.22, trna9_HisGTG_15_-_45490804_45490875@13.34.22, trna33_HisGTG_6_+_27125906_27125977@13.34.22, trna7_HisGTG_9_-_1443…	C8orf40|114926	0.385907	9.57555	4.01e-20	7.55e-14
GTGTAATGGTTAGCACTCTGGACTC	GlnCTG	trna42_GlnCTG_6_+_27263212_27263283@10.34.25, trna146_GlnCTG_6_-_27515531_27515602@10.34.25, trna7_GlnCTG_15_-_66161400_66161471@10.34.25, trna3_GlnCTG_17_+_8023070_8023141@10.34.25, trna1_GlnCTG_6_+_18836402_18836473@10.34.25, trna49_GlnCTG_6_+_27487308_27487379@10.34.25, trna99_GlnCTG_6_-_28909378_28909449@10.34.25	C8orf40|114926	0.354162	8.66904	5.46e-17	1.03e-10
CATTGGTCGTGGTTGTAGTCCGTGCGAGA	GluTTC	trnaMT_GluTTC_MT_-_14674_14742@38.66.29, trnalookalike8_GluTTC_5_-_93905172_93905240@38.66.29	C9orf37|85026	0.350903	8.57799	1.1e-16	2.07e-10
CATTGGTCGTGGTTGTAGTCCGTGCGAGA	GluTTC	trnaMT_GluTTC_MT_-_14674_14742@38.66.29, trnalookalike8_GluTTC_5_-_93905172_93905240@38.66.29	CCDC159|126075	0.330558	8.01751	7.08e-15	1.33e-08
GGTAGCGTGGCCGAGCGGTCTAAG	LeuAAG	trna78_LeuAAG_6_+_28956779_28956860@1.24.24, trna1_LeuAAG_14_+_21078291_21078372@1.24.24, trna16_LeuAAG_16_+_22308461_22308542@1.24.24, trna7_LeuAAG_5_+_180614701_180614782@1.24.24, trna98_LeuAAG_6_-_28911399_28911480@1.24.24, trna16_LeuAAG_5_-_180601044_180601125@1.24.24, trna19_LeuAAG_5_-_180524474_180524555@1.24.24, trna3_LeuAAG_5_+_180528840_180528921@1.24.24, trna42_LeuTAG_17_-_8023632_80237…	CD55|1604	0.43011	10.906	4.26e-25	8.02e-19
GGTAGCGTGGCCGAGCGGTCTA	LeuAAG	trna78_LeuAAG_6_+_28956779_28956860@1.22.22, trna1_LeuAAG_14_+_21078291_21078372@1.22.22, trna16_LeuAAG_16_+_22308461_22308542@1.22.22, trna7_LeuAAG_5_+_180614701_180614782@1.22.22, trna98_LeuAAG_6_-_28911399_28911480@1.22.22, trna16_LeuAAG_5_-_180601044_180601125@1.22.22, trna19_LeuAAG_5_-_180524474_180524555@1.22.22, trna3_LeuAAG_5_+_180528840_180528921@1.22.22, trna42_LeuTAG_17_-_8023632_80237…	CD55|1604	0.380476	9.41779	1.46e-19	2.75e-13
AATGGTTAGCACTCTGGACTC	GlnCTG	trna42_GlnCTG_6_+_27263212_27263283@14.34.21, trna146_GlnCTG_6_-_27515531_27515602@14.34.21, trna7_GlnCTG_15_-_66161400_66161471@14.34.21, trna3_GlnCTG_17_+_8023070_8023141@14.34.21, trna1_GlnCTG_6_+_18836402_18836473@14.34.21, trna49_GlnCTG_6_+_27487308_27487379@14.34.21, trna99_GlnCTG_6_-_28909378_28909449@14.34.21	CD55|1604	0.330991	8.02931	6.5e-15	1.23e-08
ACTCTGGACTCTGAATCCAGC	GlnCTG	trna22_GlnCTG_1_+_147800937_147801008@24.44.21, trna131_GlnCTG_6_-_27759135_27759206@24.44.21, trna112_GlnCTG_1_-_147737382_147737453@24.44.21, trna28_GlnCTG_1_+_149186125_149186196@24.44.21, trna15_GlnCTG_1_+_145963304_145963375@24.44.21, trna19_GlnCTG_1_+_147505038_147505109@24.44.21, trna146_GlnCTG_6_-_27515531_27515602@24.44.21, trna7_GlnCTG_15_-_66161400_66161471@24.44.21, trna3_GlnCTG_17_+_…	CD55|1604	0.399476	9.9749	1.43e-21	2.69e-15
GGTAAAATGGCTGAGTGAAGCATTGGACTG	TyrGTA	trnaMT_TyrGTA_MT_-_5826_5891@1.30.30	CDK5|1020	0.356991	8.74835	2.96e-17	5.59e-11
TGCCGTGATCGTATAGTGG	HisGTG	trna111_HisGTG_1_-_147774845_147774916@-1T.18.19, trna118_HisGTG_1_-_145396881_145396952@-1T.18.19, trna16_HisGTG_1_+_146544773_146544844@-1T.18.19, trna21_HisGTG_1_+_147753471_147753542@-1T.18.19, trna1_HisGTG_15_+_45493349_45493420@-1T.18.19, trna8_HisGTG_15_-_45492611_45492682@-1T.18.19, trna9_HisGTG_15_-_45490804_45490875@-1T.18.19, trna33_HisGTG_6_+_27125906_27125977@-1T.18.19, trna7_HisGTG_…	CDK5RAP1|51654	-0.336992	-8.19335	1.96e-15	3.69e-09
GGCGCGGTGGCCAAGTGGTAAGGC	ThrCGT	trna14_ThrCGT_17_+_29877093_29877164@1.24.24, trna15_ThrCGT_16_+_14379750_14379821@1.24.24	CEBPD|1052	0.357552	8.76412	2.62e-17	4.95e-11
GCGTTGGTGGTATAGTGGTGAGC	GlyTCC	trna82_GlyTCC_1_-_161409961_161410032@1.23.23, trna117_GlyTCC_1_-_145397864_145397935@1.23.23, trna45_GlyTCC_1_+_161500903_161500974@1.23.23, trna70_GlyTCC_1_-_161439547_161439618@1.23.23, trna73_GlyTCC_1_-_161432166_161432237@1.23.23, trna76_GlyTCC_1_-_161424756_161424827@1.23.23, trna79_GlyTCC_1_-_161417375_161417446@1.23.23	CEBPD|1052	0.418141	10.5371	1.12e-23	2.11e-17
GCGTTGGTGGTATAGTGGTGAGCA	GlyTCC	trna82_GlyTCC_1_-_161409961_161410032@1.24.24, trna117_GlyTCC_1_-_145397864_145397935@1.24.24, trna45_GlyTCC_1_+_161500903_161500974@1.24.24, trna70_GlyTCC_1_-_161439547_161439618@1.24.24, trna73_GlyTCC_1_-_161432166_161432237@1.24.24, trna76_GlyTCC_1_-_161424756_161424827@1.24.24, trna79_GlyTCC_1_-_161417375_161417446@1.24.24	CEBPD|1052	0.430046	10.904	4.33e-25	8.17e-19
AGCTCAGTGGTAGAGCATTTGACT	CysGCA	trna7_CysGCA_3_-_131947944_131948015@9.32.24, trna28_CysGCA_17_-_37025545_37025616@9.32.24, trna15_CysGCA_17_+_37023898_37023969@9.32.24, trna26_CysGCA_17_-_37310744_37310815@9.32.24, trna27_CysGCA_17_-_37309987_37310058@9.32.24, trna3_CysGCA_4_-_124430005_124430076@9.32.24, trna5_CysGCA_7_+_149007281_149007352@9.32.24, trna1_CysACA_5_+_151988596_151988771@9.32.24	CEBPD|1052	0.345099	8.41676	3.71e-16	7e-10
TAGTGGTTAGTACTCTGCGTTG	HisGTG	trna111_HisGTG_1_-_147774845_147774916@13.34.22, trna118_HisGTG_1_-_145396881_145396952@13.34.22, trna16_HisGTG_1_+_146544773_146544844@13.34.22, trna21_HisGTG_1_+_147753471_147753542@13.34.22, trna1_HisGTG_15_+_45493349_45493420@13.34.22, trna8_HisGTG_15_-_45492611_45492682@13.34.22, trna9_HisGTG_15_-_45490804_45490875@13.34.22, trna33_HisGTG_6_+_27125906_27125977@13.34.22, trna7_HisGTG_9_-_1443…	CEBPD|1052	0.353597	8.65321	6.17e-17	1.16e-10
ACCAGGATGGCCGAGTGGTTAAGGC	LeuTAA	trna83_LeuTAA_6_+_144537684_144537766@1.25.25	CEP70|80321	0.374769	9.25325	5.52e-19	1.04e-12
CCTTCGATAGCTCAGTTGGTAGAGC	TyrGTA	trna14_TyrGTA_6_+_26569086_26569176@1.25.25, trna16_TyrGTA_6_+_26577332_26577420@1.25.25, trna2_TyrGTA_2_+_27273650_27273738@1.25.25	CEP70|80321	0.405627	10.1585	2.99e-22	5.63e-16
TCCCTGGTGGTCTAGTGGTTAGGATT	GluCTC	trna59_GluCTC_1_+_249168447_249168518@1.26.26, trna116_GluCTC_1_-_145399233_145399304@1.26.26, trna71_GluCTC_1_-_161439189_161439260@1.26.26, trna74_GluCTC_1_-_161431809_161431880@1.26.26, trna77_GluCTC_1_-_161424398_161424469@1.26.26, trna80_GluCTC_1_-_161417018_161417089@1.26.26, trna77_GluCTC_6_+_28949976_28950047@1.26.26, trna87_GluCTC_6_-_126101393_126101464@1.26.26	CEP70|80321	0.401424	10.0329	8.72e-22	1.64e-15
GCATTGGTGGTTCAGTGGTAGAATT	GlyGCC	trna133_GlyCCC_1_-_16872434_16872504@1.25.25, trna4_GlyCCC_1_+_17188416_17188486@1.25.25, trna18_GlyGCC_16_+_70822597_70822667@1.25.25, trna25_GlyGCC_16_-_70812114_70812184@1.25.25, trna68_GlyGCC_1_-_161493637_161493707@1.25.25, trna19_GlyGCC_16_+_70823410_70823480@1.25.25, trna24_GlyGCC_16_-_70812942_70813012@1.25.25, trna5_GlyGCC_17_+_8029064_8029134@1.25.25, trna19_GlyGCC_2_-_157257659_1572577…	CEP70|80321	0.473064	12.2912	1.09e-30	2.06e-24
TTCAGGTCGCAGTCTCCC	LeuCAG	trna17_LeuCAG_16_+_57333863_57333945@33.50.18, trna26_LeuCAG_16_-_57334392_57334474@33.50.18, trna34_LeuCAG_1_+_161411323_161411405@33.50.18, trna36_LeuCAG_1_+_161418741_161418823@33.50.18, trna38_LeuCAG_1_+_161426122_161426204@33.50.18, trna40_LeuCAG_1_+_161433532_161433614@33.50.18, trna42_LeuCAG_1_+_161440913_161440995@33.50.18, trna67_LeuCAG_1_-_161500132_161500214@33.50.18, trna7_LeuCAG_6_+_…	CHD9|80205	0.358771	8.7984	2.01e-17	3.79e-11
TCCCACATGGTCTAGCGGTTAGGATTCC	GluTTC	trna3_GluTTC_13_-_45492062_45492133@1.28.28, trna11_GluTTC_15_-_26327381_26327452@1.28.28	CHGB|1114	0.633975	18.7655	1.77e-60	3.34e-54
TTCAGGTCGCAGTCTCCC	LeuCAG	trna17_LeuCAG_16_+_57333863_57333945@33.50.18, trna26_LeuCAG_16_-_57334392_57334474@33.50.18, trna34_LeuCAG_1_+_161411323_161411405@33.50.18, trna36_LeuCAG_1_+_161418741_161418823@33.50.18, trna38_LeuCAG_1_+_161426122_161426204@33.50.18, trna40_LeuCAG_1_+_161433532_161433614@33.50.18, trna42_LeuCAG_1_+_161440913_161440995@33.50.18, trna67_LeuCAG_1_-_161500132_161500214@33.50.18, trna7_LeuCAG_6_+_…	CLOCK|9575	0.341763	8.32458	7.4e-16	1.4e-09
TGGTTAGCACTCTGGA	GlnTTG	trna42_GlnCTG_6_+_27263212_27263283@16.31.16, trna146_GlnCTG_6_-_27515531_27515602@16.31.16, trna7_GlnCTG_15_-_66161400_66161471@16.31.16, trna3_GlnCTG_17_+_8023070_8023141@16.31.16, trna1_GlnCTG_6_+_18836402_18836473@16.31.16, trna49_GlnCTG_6_+_27487308_27487379@16.31.16, trna99_GlnCTG_6_-_28909378_28909449@16.31.16, trna130_GlnTTG_6_-_27763640_27763711@16.31.16, trna173_GlnTTG_6_-_26311975_2631…	CLOCK|9575	0.383944	9.51841	6.41e-20	1.21e-13
AGCCGTGATCGTATAGTGGTTAGT	HisGTG	trna111_HisGTG_1_-_147774845_147774916@-1A.23.24, trna118_HisGTG_1_-_145396881_145396952@-1A.23.24, trna16_HisGTG_1_+_146544773_146544844@-1A.23.24, trna21_HisGTG_1_+_147753471_147753542@-1A.23.24, trna1_HisGTG_15_+_45493349_45493420@-1A.23.24, trna8_HisGTG_15_-_45492611_45492682@-1A.23.24, trna9_HisGTG_15_-_45490804_45490875@-1A.23.24, trna33_HisGTG_6_+_27125906_27125977@-1A.23.24, trna7_HisGTG_…	CNOT1|23019	-0.33924	-8.2551	1.24e-15	2.34e-09
GGTTCGATTCCCCGACGGGGAGC	AspGTC	trna144_AspGTC_6_-_27551236_27551307@51.73.23, trna69_AspGTC_1_-_161440205_161440276@51.73.23, trna72_AspGTC_1_-_161432824_161432895@51.73.23, trna75_AspGTC_1_-_161425414_161425485@51.73.23, trna78_AspGTC_1_-_161418033_161418104@51.73.23, trna81_AspGTC_1_-_161410615_161410686@51.73.23, trna10_AspGTC_12_-_125424193_125424264@51.73.23, trna12_AspGTC_12_-_125411891_125411962@51.73.23, trna4_AspGTC_1…	COL1A1|1277	0.387391	9.61887	2.8e-20	5.28e-14
GGTTCGATTCCCCGACGGGGAGC	AspGTC	trna144_AspGTC_6_-_27551236_27551307@51.73.23, trna69_AspGTC_1_-_161440205_161440276@51.73.23, trna72_AspGTC_1_-_161432824_161432895@51.73.23, trna75_AspGTC_1_-_161425414_161425485@51.73.23, trna78_AspGTC_1_-_161418033_161418104@51.73.23, trna81_AspGTC_1_-_161410615_161410686@51.73.23, trna10_AspGTC_12_-_125424193_125424264@51.73.23, trna12_AspGTC_12_-_125411891_125411962@51.73.23, trna4_AspGTC_1…	COL3A1|1281	0.344362	8.39636	4.33e-16	8.16e-10
GGTTCGATTCCCCGACGGGGAGC	AspGTC	trna144_AspGTC_6_-_27551236_27551307@51.73.23, trna69_AspGTC_1_-_161440205_161440276@51.73.23, trna72_AspGTC_1_-_161432824_161432895@51.73.23, trna75_AspGTC_1_-_161425414_161425485@51.73.23, trna78_AspGTC_1_-_161418033_161418104@51.73.23, trna81_AspGTC_1_-_161410615_161410686@51.73.23, trna10_AspGTC_12_-_125424193_125424264@51.73.23, trna12_AspGTC_12_-_125411891_125411962@51.73.23, trna4_AspGTC_1…	COL5A2|1290	0.330969	8.02871	6.53e-15	1.23e-08
ACCAGGATGGCCGAGTGGTTAAGGC	LeuTAA	trna83_LeuTAA_6_+_144537684_144537766@1.25.25	COPB2|9276	0.373216	9.20869	7.9e-19	1.49e-12
CCTTCGATAGCTCAGTTGGTAGAGC	TyrGTA	trna14_TyrGTA_6_+_26569086_26569176@1.25.25, trna16_TyrGTA_6_+_26577332_26577420@1.25.25, trna2_TyrGTA_2_+_27273650_27273738@1.25.25	COPB2|9276	0.435558	11.0762	9.19e-26	1.73e-19
TCCCTGGTGGTCTAGTGGTTAGGATT	GluCTC	trna59_GluCTC_1_+_249168447_249168518@1.26.26, trna116_GluCTC_1_-_145399233_145399304@1.26.26, trna71_GluCTC_1_-_161439189_161439260@1.26.26, trna74_GluCTC_1_-_161431809_161431880@1.26.26, trna77_GluCTC_1_-_161424398_161424469@1.26.26, trna80_GluCTC_1_-_161417018_161417089@1.26.26, trna77_GluCTC_6_+_28949976_28950047@1.26.26, trna87_GluCTC_6_-_126101393_126101464@1.26.26	COPB2|9276	0.441831	11.2741	1.52e-26	2.86e-20
GCATTGGTGGTTCAGTGGTAGAATT	GlyGCC	trna133_GlyCCC_1_-_16872434_16872504@1.25.25, trna4_GlyCCC_1_+_17188416_17188486@1.25.25, trna18_GlyGCC_16_+_70822597_70822667@1.25.25, trna25_GlyGCC_16_-_70812114_70812184@1.25.25, trna68_GlyGCC_1_-_161493637_161493707@1.25.25, trna19_GlyGCC_16_+_70823410_70823480@1.25.25, trna24_GlyGCC_16_-_70812942_70813012@1.25.25, trna5_GlyGCC_17_+_8029064_8029134@1.25.25, trna19_GlyGCC_2_-_157257659_1572577…	COPB2|9276	0.53533	14.5082	2.44e-40	4.61e-34
CCTTCGATAGCTCAGTTGGTAGAGC	TyrGTA	trna14_TyrGTA_6_+_26569086_26569176@1.25.25, trna16_TyrGTA_6_+_26577332_26577420@1.25.25, trna2_TyrGTA_2_+_27273650_27273738@1.25.25	COX18|285521	0.392033	9.75492	9.06e-21	1.71e-14
TCCCTGGTGGTCTAGTGGTTAGGATT	GluCTC	trna59_GluCTC_1_+_249168447_249168518@1.26.26, trna116_GluCTC_1_-_145399233_145399304@1.26.26, trna71_GluCTC_1_-_161439189_161439260@1.26.26, trna74_GluCTC_1_-_161431809_161431880@1.26.26, trna77_GluCTC_1_-_161424398_161424469@1.26.26, trna80_GluCTC_1_-_161417018_161417089@1.26.26, trna77_GluCTC_6_+_28949976_28950047@1.26.26, trna87_GluCTC_6_-_126101393_126101464@1.26.26	COX18|285521	0.390361	9.70582	1.36e-20	2.57e-14
GCATTGGTGGTTCAGTGGTAGAATT	GlyGCC	trna133_GlyCCC_1_-_16872434_16872504@1.25.25, trna4_GlyCCC_1_+_17188416_17188486@1.25.25, trna18_GlyGCC_16_+_70822597_70822667@1.25.25, trna25_GlyGCC_16_-_70812114_70812184@1.25.25, trna68_GlyGCC_1_-_161493637_161493707@1.25.25, trna19_GlyGCC_16_+_70823410_70823480@1.25.25, trna24_GlyGCC_16_-_70812942_70813012@1.25.25, trna5_GlyGCC_17_+_8029064_8029134@1.25.25, trna19_GlyGCC_2_-_157257659_1572577…	COX18|285521	0.4653	12.0332	1.29e-29	2.42e-23
CCTTCGATAGCTCAGCTGGTAGAGC	TyrGTA	trna19_TyrGTA_14_-_21121258_21121351@1.25.25, trna18_TyrGTA_14_-_21125623_21125716@1.25.25, trna17_TyrGTA_14_-_21128117_21128210@1.25.25, trna16_TyrGTA_14_-_21131351_21131444@1.25.25, trna5_TyrGTA_14_+_21151432_21151520@1.25.25, trna17_TyrGTA_6_+_26595102_26595190@1.25.25, trna4_TyrGTA_8_+_67025602_67025694@1.25.25, trna5_TyrGTA_8_+_67026223_67026311@1.25.25	COX6C|1345	0.335234	8.14519	2.79e-15	5.26e-09
GCGTTGGTGGTATAGTGGTGAGC	GlyTCC	trna82_GlyTCC_1_-_161409961_161410032@1.23.23, trna117_GlyTCC_1_-_145397864_145397935@1.23.23, trna45_GlyTCC_1_+_161500903_161500974@1.23.23, trna70_GlyTCC_1_-_161439547_161439618@1.23.23, trna73_GlyTCC_1_-_161432166_161432237@1.23.23, trna76_GlyTCC_1_-_161424756_161424827@1.23.23, trna79_GlyTCC_1_-_161417375_161417446@1.23.23	COX6C|1345	0.339311	8.25703	1.22e-15	2.31e-09
GCGTTGGTGGTATAGTGGTGAGCA	GlyTCC	trna82_GlyTCC_1_-_161409961_161410032@1.24.24, trna117_GlyTCC_1_-_145397864_145397935@1.24.24, trna45_GlyTCC_1_+_161500903_161500974@1.24.24, trna70_GlyTCC_1_-_161439547_161439618@1.24.24, trna73_GlyTCC_1_-_161432166_161432237@1.24.24, trna76_GlyTCC_1_-_161424756_161424827@1.24.24, trna79_GlyTCC_1_-_161417375_161417446@1.24.24	COX6C|1345	0.347944	8.49565	2.05e-16	3.86e-10
TTCAGGTCGCAGTCTCCC	LeuCAG	trna17_LeuCAG_16_+_57333863_57333945@33.50.18, trna26_LeuCAG_16_-_57334392_57334474@33.50.18, trna34_LeuCAG_1_+_161411323_161411405@33.50.18, trna36_LeuCAG_1_+_161418741_161418823@33.50.18, trna38_LeuCAG_1_+_161426122_161426204@33.50.18, trna40_LeuCAG_1_+_161433532_161433614@33.50.18, trna42_LeuCAG_1_+_161440913_161440995@33.50.18, trna67_LeuCAG_1_-_161500132_161500214@33.50.18, trna7_LeuCAG_6_+_…	CRYBG3|131544	0.330172	8.00702	7.64e-15	1.44e-08
TGGTTAGCACTCTGGA	GlnTTG	trna42_GlnCTG_6_+_27263212_27263283@16.31.16, trna146_GlnCTG_6_-_27515531_27515602@16.31.16, trna7_GlnCTG_15_-_66161400_66161471@16.31.16, trna3_GlnCTG_17_+_8023070_8023141@16.31.16, trna1_GlnCTG_6_+_18836402_18836473@16.31.16, trna49_GlnCTG_6_+_27487308_27487379@16.31.16, trna99_GlnCTG_6_-_28909378_28909449@16.31.16, trna130_GlnTTG_6_-_27763640_27763711@16.31.16, trna173_GlnTTG_6_-_26311975_2631…	CRYBG3|131544	0.330068	8.00418	7.8e-15	1.47e-08
GGCGCGGTGGCCAAGTGGTAAGGC	ThrCGT	trna14_ThrCGT_17_+_29877093_29877164@1.24.24, trna15_ThrCGT_16_+_14379750_14379821@1.24.24	CTSZ|1522	0.33395	8.11005	3.61e-15	6.8e-09
GATTGTGAATCTGACAACAGA	HisGTG	trnaMT_HisGTG_MT_+_12138_12206@27.47.21	CYP2U1|113612	0.379918	9.40165	1.66e-19	3.14e-13
CCTTCGATAGCTCAGTTGGTAGAGC	TyrGTA	trna14_TyrGTA_6_+_26569086_26569176@1.25.25, trna16_TyrGTA_6_+_26577332_26577420@1.25.25, trna2_TyrGTA_2_+_27273650_27273738@1.25.25	DBR1|51163	0.359697	8.82448	1.64e-17	3.1e-11
TCCCTGGTGGTCTAGTGGTTAGGATT	GluCTC	trna59_GluCTC_1_+_249168447_249168518@1.26.26, trna116_GluCTC_1_-_145399233_145399304@1.26.26, trna71_GluCTC_1_-_161439189_161439260@1.26.26, trna74_GluCTC_1_-_161431809_161431880@1.26.26, trna77_GluCTC_1_-_161424398_161424469@1.26.26, trna80_GluCTC_1_-_161417018_161417089@1.26.26, trna77_GluCTC_6_+_28949976_28950047@1.26.26, trna87_GluCTC_6_-_126101393_126101464@1.26.26	DBR1|51163	0.346687	8.46077	2.67e-16	5.03e-10
GCATTGGTGGTTCAGTGGTAGAATT	GlyGCC	trna133_GlyCCC_1_-_16872434_16872504@1.25.25, trna4_GlyCCC_1_+_17188416_17188486@1.25.25, trna18_GlyGCC_16_+_70822597_70822667@1.25.25, trna25_GlyGCC_16_-_70812114_70812184@1.25.25, trna68_GlyGCC_1_-_161493637_161493707@1.25.25, trna19_GlyGCC_16_+_70823410_70823480@1.25.25, trna24_GlyGCC_16_-_70812942_70813012@1.25.25, trna5_GlyGCC_17_+_8029064_8029134@1.25.25, trna19_GlyGCC_2_-_157257659_1572577…	DBR1|51163	0.437699	11.1435	4.99e-26	9.42e-20
GGTAAAATGGCTGAGTGAAGCATTGGACTG	TyrGTA	trnaMT_TyrGTA_MT_-_5826_5891@1.30.30	DDT|1652	0.347115	8.47264	2.44e-16	4.6e-10
TCAACTTAACTTGACCGCTCTGACC	ValTAC	trnaMT_ValTAC_MT_+_1602_1670@47.71.25	DEGS1|8560	0.343715	8.37846	4.95e-16	9.33e-10
CAACTTAACTTGACCGCTCTGACC	ValTAC	trnaMT_ValTAC_MT_+_1602_1670@48.71.24	DEGS1|8560	0.35168	8.59968	9.29e-17	1.75e-10
TTCAACTTAACTTGACCGCTCTGACC	ValTAC	trnaMT_ValTAC_MT_+_1602_1670@46.71.26	DEGS1|8560	0.331488	8.04285	5.89e-15	1.11e-08
TGGTTAGCACTCTGGA	GlnTTG	trna42_GlnCTG_6_+_27263212_27263283@16.31.16, trna146_GlnCTG_6_-_27515531_27515602@16.31.16, trna7_GlnCTG_15_-_66161400_66161471@16.31.16, trna3_GlnCTG_17_+_8023070_8023141@16.31.16, trna1_GlnCTG_6_+_18836402_18836473@16.31.16, trna49_GlnCTG_6_+_27487308_27487379@16.31.16, trna99_GlnCTG_6_-_28909378_28909449@16.31.16, trna130_GlnTTG_6_-_27763640_27763711@16.31.16, trna173_GlnTTG_6_-_26311975_2631…	DENND4C|55667	0.334474	8.12439	3.25e-15	6.13e-09
AGCCGTGATCGTATAGTGGTTAGT	HisGTG	trna111_HisGTG_1_-_147774845_147774916@-1A.23.24, trna118_HisGTG_1_-_145396881_145396952@-1A.23.24, trna16_HisGTG_1_+_146544773_146544844@-1A.23.24, trna21_HisGTG_1_+_147753471_147753542@-1A.23.24, trna1_HisGTG_15_+_45493349_45493420@-1A.23.24, trna8_HisGTG_15_-_45492611_45492682@-1A.23.24, trna9_HisGTG_15_-_45490804_45490875@-1A.23.24, trna33_HisGTG_6_+_27125906_27125977@-1A.23.24, trna7_HisGTG_…	DOHH|83475	0.346533	8.45649	2.75e-16	5.19e-10
TGGTTAGCACTCTGGA	GlnTTG	trna42_GlnCTG_6_+_27263212_27263283@16.31.16, trna146_GlnCTG_6_-_27515531_27515602@16.31.16, trna7_GlnCTG_15_-_66161400_66161471@16.31.16, trna3_GlnCTG_17_+_8023070_8023141@16.31.16, trna1_GlnCTG_6_+_18836402_18836473@16.31.16, trna49_GlnCTG_6_+_27487308_27487379@16.31.16, trna99_GlnCTG_6_-_28909378_28909449@16.31.16, trna130_GlnTTG_6_-_27763640_27763711@16.31.16, trna173_GlnTTG_6_-_26311975_2631…	DPP8|54878	0.346402	8.45285	2.83e-16	5.34e-10
ACTCTGGACTCTGAATCCAGC	GlnCTG	trna22_GlnCTG_1_+_147800937_147801008@24.44.21, trna131_GlnCTG_6_-_27759135_27759206@24.44.21, trna112_GlnCTG_1_-_147737382_147737453@24.44.21, trna28_GlnCTG_1_+_149186125_149186196@24.44.21, trna15_GlnCTG_1_+_145963304_145963375@24.44.21, trna19_GlnCTG_1_+_147505038_147505109@24.44.21, trna146_GlnCTG_6_-_27515531_27515602@24.44.21, trna7_GlnCTG_15_-_66161400_66161471@24.44.21, trna3_GlnCTG_17_+_…	DUOX1|53905	0.332508	8.07068	4.81e-15	9.07e-09
GGTAGCGTGGCCGAGCGGTCTAAG	LeuAAG	trna78_LeuAAG_6_+_28956779_28956860@1.24.24, trna1_LeuAAG_14_+_21078291_21078372@1.24.24, trna16_LeuAAG_16_+_22308461_22308542@1.24.24, trna7_LeuAAG_5_+_180614701_180614782@1.24.24, trna98_LeuAAG_6_-_28911399_28911480@1.24.24, trna16_LeuAAG_5_-_180601044_180601125@1.24.24, trna19_LeuAAG_5_-_180524474_180524555@1.24.24, trna3_LeuAAG_5_+_180528840_180528921@1.24.24, trna42_LeuTAG_17_-_8023632_80237…	DUSP5|1847	0.357709	8.76853	2.54e-17	4.78e-11
AGATTTCAACTTAACTTGACCGCTCTGAC	ValTAC	trnaMT_ValTAC_MT_+_1602_1670@42.70.29	EBNA1BP2|10969	0.34161	8.32034	7.64e-16	1.44e-09
TTCAGGTCGCAGTCTCCC	LeuCAG	trna17_LeuCAG_16_+_57333863_57333945@33.50.18, trna26_LeuCAG_16_-_57334392_57334474@33.50.18, trna34_LeuCAG_1_+_161411323_161411405@33.50.18, trna36_LeuCAG_1_+_161418741_161418823@33.50.18, trna38_LeuCAG_1_+_161426122_161426204@33.50.18, trna40_LeuCAG_1_+_161433532_161433614@33.50.18, trna42_LeuCAG_1_+_161440913_161440995@33.50.18, trna67_LeuCAG_1_-_161500132_161500214@33.50.18, trna7_LeuCAG_6_+_…	EGFR|1956	0.330813	8.02446	6.73e-15	1.27e-08
TGGTTAGCACTCTGGA	GlnTTG	trna42_GlnCTG_6_+_27263212_27263283@16.31.16, trna146_GlnCTG_6_-_27515531_27515602@16.31.16, trna7_GlnCTG_15_-_66161400_66161471@16.31.16, trna3_GlnCTG_17_+_8023070_8023141@16.31.16, trna1_GlnCTG_6_+_18836402_18836473@16.31.16, trna49_GlnCTG_6_+_27487308_27487379@16.31.16, trna99_GlnCTG_6_-_28909378_28909449@16.31.16, trna130_GlnTTG_6_-_27763640_27763711@16.31.16, trna173_GlnTTG_6_-_26311975_2631…	EGFR|1956	0.339007	8.24867	1.3e-15	2.45e-09
CCTTCGATAGCTCAGCTGGTAGA	TyrGTA	trna19_TyrGTA_14_-_21121258_21121351@1.23.23, trna18_TyrGTA_14_-_21125623_21125716@1.23.23, trna17_TyrGTA_14_-_21128117_21128210@1.23.23, trna16_TyrGTA_14_-_21131351_21131444@1.23.23, trna5_TyrGTA_14_+_21151432_21151520@1.23.23, trna17_TyrGTA_6_+_26595102_26595190@1.23.23, trna4_TyrGTA_8_+_67025602_67025694@1.23.23, trna5_TyrGTA_8_+_67026223_67026311@1.23.23	ENY2|56943	0.385594	9.56644	4.32e-20	8.14e-14
CCTTCGATAGCTCAGCTGGTAGAGC	TyrGTA	trna19_TyrGTA_14_-_21121258_21121351@1.25.25, trna18_TyrGTA_14_-_21125623_21125716@1.25.25, trna17_TyrGTA_14_-_21128117_21128210@1.25.25, trna16_TyrGTA_14_-_21131351_21131444@1.25.25, trna5_TyrGTA_14_+_21151432_21151520@1.25.25, trna17_TyrGTA_6_+_26595102_26595190@1.25.25, trna4_TyrGTA_8_+_67025602_67025694@1.25.25, trna5_TyrGTA_8_+_67026223_67026311@1.25.25	ENY2|56943	0.382709	9.48253	8.6e-20	1.62e-13
AGATTTCAACTTAACTTGACCGCTCTGAC	ValTAC	trnaMT_ValTAC_MT_+_1602_1670@42.70.29	ENY2|56943	0.339572	8.26423	1.16e-15	2.19e-09
GGCGCGGTGGCCAAGTGGTAAGGC	ThrCGT	trna14_ThrCGT_17_+_29877093_29877164@1.24.24, trna15_ThrCGT_16_+_14379750_14379821@1.24.24	ENY2|56943	0.355899	8.7177	3.76e-17	7.08e-11
TATAGTGGTTAGTACTCTGCGTTG	HisGTG	trna111_HisGTG_1_-_147774845_147774916@11.34.24, trna118_HisGTG_1_-_145396881_145396952@11.34.24, trna16_HisGTG_1_+_146544773_146544844@11.34.24, trna21_HisGTG_1_+_147753471_147753542@11.34.24, trna1_HisGTG_15_+_45493349_45493420@11.34.24, trna8_HisGTG_15_-_45492611_45492682@11.34.24, trna9_HisGTG_15_-_45490804_45490875@11.34.24, trna33_HisGTG_6_+_27125906_27125977@11.34.24, trna7_HisGTG_9_-_1443…	ENY2|56943	0.330535	8.01688	7.11e-15	1.34e-08
GCGTTGGTGGTATAGTGGTGAGC	GlyTCC	trna82_GlyTCC_1_-_161409961_161410032@1.23.23, trna117_GlyTCC_1_-_145397864_145397935@1.23.23, trna45_GlyTCC_1_+_161500903_161500974@1.23.23, trna70_GlyTCC_1_-_161439547_161439618@1.23.23, trna73_GlyTCC_1_-_161432166_161432237@1.23.23, trna76_GlyTCC_1_-_161424756_161424827@1.23.23, trna79_GlyTCC_1_-_161417375_161417446@1.23.23	ENY2|56943	0.368812	9.08281	2.16e-18	4.07e-12
GCGTTGGTGGTATAGTGGTGAGCA	GlyTCC	trna82_GlyTCC_1_-_161409961_161410032@1.24.24, trna117_GlyTCC_1_-_145397864_145397935@1.24.24, trna45_GlyTCC_1_+_161500903_161500974@1.24.24, trna70_GlyTCC_1_-_161439547_161439618@1.24.24, trna73_GlyTCC_1_-_161432166_161432237@1.24.24, trna76_GlyTCC_1_-_161424756_161424827@1.24.24, trna79_GlyTCC_1_-_161417375_161417446@1.24.24	ENY2|56943	0.361923	8.88727	1.01e-17	1.9e-11
TAGTGGTTAGTACTCTGCGTTG	HisGTG	trna111_HisGTG_1_-_147774845_147774916@13.34.22, trna118_HisGTG_1_-_145396881_145396952@13.34.22, trna16_HisGTG_1_+_146544773_146544844@13.34.22, trna21_HisGTG_1_+_147753471_147753542@13.34.22, trna1_HisGTG_15_+_45493349_45493420@13.34.22, trna8_HisGTG_15_-_45492611_45492682@13.34.22, trna9_HisGTG_15_-_45490804_45490875@13.34.22, trna33_HisGTG_6_+_27125906_27125977@13.34.22, trna7_HisGTG_9_-_1443…	ENY2|56943	0.331589	8.04561	5.77e-15	1.09e-08
TGGTTAGCACTCTGGA	GlnTTG	trna42_GlnCTG_6_+_27263212_27263283@16.31.16, trna146_GlnCTG_6_-_27515531_27515602@16.31.16, trna7_GlnCTG_15_-_66161400_66161471@16.31.16, trna3_GlnCTG_17_+_8023070_8023141@16.31.16, trna1_GlnCTG_6_+_18836402_18836473@16.31.16, trna49_GlnCTG_6_+_27487308_27487379@16.31.16, trna99_GlnCTG_6_-_28909378_28909449@16.31.16, trna130_GlnTTG_6_-_27763640_27763711@16.31.16, trna173_GlnTTG_6_-_26311975_2631…	EP300|2033	0.332862	8.08034	4.48e-15	8.45e-09
GGTAGCGTGGCCGAGCGGTCTAAG	LeuAAG	trna78_LeuAAG_6_+_28956779_28956860@1.24.24, trna1_LeuAAG_14_+_21078291_21078372@1.24.24, trna16_LeuAAG_16_+_22308461_22308542@1.24.24, trna7_LeuAAG_5_+_180614701_180614782@1.24.24, trna98_LeuAAG_6_-_28911399_28911480@1.24.24, trna16_LeuAAG_5_-_180601044_180601125@1.24.24, trna19_LeuAAG_5_-_180524474_180524555@1.24.24, trna3_LeuAAG_5_+_180528840_180528921@1.24.24, trna42_LeuTAG_17_-_8023632_80237…	EPHA2|1969	0.397434	9.9143	2.38e-21	4.49e-15
GGTAGCGTGGCCGAGCGGTCTA	LeuAAG	trna78_LeuAAG_6_+_28956779_28956860@1.22.22, trna1_LeuAAG_14_+_21078291_21078372@1.22.22, trna16_LeuAAG_16_+_22308461_22308542@1.22.22, trna7_LeuAAG_5_+_180614701_180614782@1.22.22, trna98_LeuAAG_6_-_28911399_28911480@1.22.22, trna16_LeuAAG_5_-_180601044_180601125@1.22.22, trna19_LeuAAG_5_-_180524474_180524555@1.22.22, trna3_LeuAAG_5_+_180528840_180528921@1.22.22, trna42_LeuTAG_17_-_8023632_80237…	EPHA2|1969	0.346843	8.46508	2.58e-16	4.87e-10
AATGGTTAGCACTCTGGACTC	GlnCTG	trna42_GlnCTG_6_+_27263212_27263283@14.34.21, trna146_GlnCTG_6_-_27515531_27515602@14.34.21, trna7_GlnCTG_15_-_66161400_66161471@14.34.21, trna3_GlnCTG_17_+_8023070_8023141@14.34.21, trna1_GlnCTG_6_+_18836402_18836473@14.34.21, trna49_GlnCTG_6_+_27487308_27487379@14.34.21, trna99_GlnCTG_6_-_28909378_28909449@14.34.21	EPHA2|1969	0.347819	8.49217	2.1e-16	3.97e-10
ACTCTGGACTCTGAATCCAGC	GlnCTG	trna22_GlnCTG_1_+_147800937_147801008@24.44.21, trna131_GlnCTG_6_-_27759135_27759206@24.44.21, trna112_GlnCTG_1_-_147737382_147737453@24.44.21, trna28_GlnCTG_1_+_149186125_149186196@24.44.21, trna15_GlnCTG_1_+_145963304_145963375@24.44.21, trna19_GlnCTG_1_+_147505038_147505109@24.44.21, trna146_GlnCTG_6_-_27515531_27515602@24.44.21, trna7_GlnCTG_15_-_66161400_66161471@24.44.21, trna3_GlnCTG_17_+_…	EPHA2|1969	0.359489	8.8186	1.72e-17	3.24e-11
TTCAGGTCGCAGTCTCCC	LeuCAG	trna17_LeuCAG_16_+_57333863_57333945@33.50.18, trna26_LeuCAG_16_-_57334392_57334474@33.50.18, trna34_LeuCAG_1_+_161411323_161411405@33.50.18, trna36_LeuCAG_1_+_161418741_161418823@33.50.18, trna38_LeuCAG_1_+_161426122_161426204@33.50.18, trna40_LeuCAG_1_+_161433532_161433614@33.50.18, trna42_LeuCAG_1_+_161440913_161440995@33.50.18, trna67_LeuCAG_1_-_161500132_161500214@33.50.18, trna7_LeuCAG_6_+_…	ERN1|2081	0.342023	8.33174	7.02e-16	1.32e-09
TGGTTAGCACTCTGGA	GlnTTG	trna42_GlnCTG_6_+_27263212_27263283@16.31.16, trna146_GlnCTG_6_-_27515531_27515602@16.31.16, trna7_GlnCTG_15_-_66161400_66161471@16.31.16, trna3_GlnCTG_17_+_8023070_8023141@16.31.16, trna1_GlnCTG_6_+_18836402_18836473@16.31.16, trna49_GlnCTG_6_+_27487308_27487379@16.31.16, trna99_GlnCTG_6_-_28909378_28909449@16.31.16, trna130_GlnTTG_6_-_27763640_27763711@16.31.16, trna173_GlnTTG_6_-_26311975_2631…	ERN1|2081	0.358482	8.79026	2.14e-17	4.04e-11
AGCCGTGATCGTATAGTGGTTAGT	HisGTG	trna111_HisGTG_1_-_147774845_147774916@-1A.23.24, trna118_HisGTG_1_-_145396881_145396952@-1A.23.24, trna16_HisGTG_1_+_146544773_146544844@-1A.23.24, trna21_HisGTG_1_+_147753471_147753542@-1A.23.24, trna1_HisGTG_15_+_45493349_45493420@-1A.23.24, trna8_HisGTG_15_-_45492611_45492682@-1A.23.24, trna9_HisGTG_15_-_45490804_45490875@-1A.23.24, trna33_HisGTG_6_+_27125906_27125977@-1A.23.24, trna7_HisGTG_…	EXD3|54932	0.334696	8.13045	3.11e-15	5.86e-09
GCGTTGGTGGTATAGTGGTGAGC	GlyTCC	trna82_GlyTCC_1_-_161409961_161410032@1.23.23, trna117_GlyTCC_1_-_145397864_145397935@1.23.23, trna45_GlyTCC_1_+_161500903_161500974@1.23.23, trna70_GlyTCC_1_-_161439547_161439618@1.23.23, trna73_GlyTCC_1_-_161432166_161432237@1.23.23, trna76_GlyTCC_1_-_161424756_161424827@1.23.23, trna79_GlyTCC_1_-_161417375_161417446@1.23.23	FAM110B|90362	0.343872	8.38281	4.79e-16	9.03e-10
TGGTTAGCACTCTGGA	GlnTTG	trna42_GlnCTG_6_+_27263212_27263283@16.31.16, trna146_GlnCTG_6_-_27515531_27515602@16.31.16, trna7_GlnCTG_15_-_66161400_66161471@16.31.16, trna3_GlnCTG_17_+_8023070_8023141@16.31.16, trna1_GlnCTG_6_+_18836402_18836473@16.31.16, trna49_GlnCTG_6_+_27487308_27487379@16.31.16, trna99_GlnCTG_6_-_28909378_28909449@16.31.16, trna130_GlnTTG_6_-_27763640_27763711@16.31.16, trna173_GlnTTG_6_-_26311975_2631…	FAM115A|9747	0.336221	8.17222	2.29e-15	4.31e-09
TTCAGGTCGCAGTCTCCC	LeuCAG	trna17_LeuCAG_16_+_57333863_57333945@33.50.18, trna26_LeuCAG_16_-_57334392_57334474@33.50.18, trna34_LeuCAG_1_+_161411323_161411405@33.50.18, trna36_LeuCAG_1_+_161418741_161418823@33.50.18, trna38_LeuCAG_1_+_161426122_161426204@33.50.18, trna40_LeuCAG_1_+_161433532_161433614@33.50.18, trna42_LeuCAG_1_+_161440913_161440995@33.50.18, trna67_LeuCAG_1_-_161500132_161500214@33.50.18, trna7_LeuCAG_6_+_…	FAM63B|54629	0.33693	8.19163	1.98e-15	3.74e-09
TGGTTAGCACTCTGGA	GlnTTG	trna42_GlnCTG_6_+_27263212_27263283@16.31.16, trna146_GlnCTG_6_-_27515531_27515602@16.31.16, trna7_GlnCTG_15_-_66161400_66161471@16.31.16, trna3_GlnCTG_17_+_8023070_8023141@16.31.16, trna1_GlnCTG_6_+_18836402_18836473@16.31.16, trna49_GlnCTG_6_+_27487308_27487379@16.31.16, trna99_GlnCTG_6_-_28909378_28909449@16.31.16, trna130_GlnTTG_6_-_27763640_27763711@16.31.16, trna173_GlnTTG_6_-_26311975_2631…	FAM63B|54629	0.367457	9.04419	2.93e-18	5.52e-12
GGTAAAATGGCTGAGTGAAGCATTGGACTG	TyrGTA	trnaMT_TyrGTA_MT_-_5826_5891@1.30.30	FASTK|10922	0.332748	8.07723	4.59e-15	8.65e-09
CCTTCGATAGCTCAGCTGGTAGAGC	TyrGTA	trna19_TyrGTA_14_-_21121258_21121351@1.25.25, trna18_TyrGTA_14_-_21125623_21125716@1.25.25, trna17_TyrGTA_14_-_21128117_21128210@1.25.25, trna16_TyrGTA_14_-_21131351_21131444@1.25.25, trna5_TyrGTA_14_+_21151432_21151520@1.25.25, trna17_TyrGTA_6_+_26595102_26595190@1.25.25, trna4_TyrGTA_8_+_67025602_67025694@1.25.25, trna5_TyrGTA_8_+_67026223_67026311@1.25.25	FTL|2512	0.335761	8.1596	2.51e-15	4.73e-09
GGCGCGGTGGCCAAGTGGTAAGGC	ThrCGT	trna14_ThrCGT_17_+_29877093_29877164@1.24.24, trna15_ThrCGT_16_+_14379750_14379821@1.24.24	FTL|2512	0.334847	8.13458	3.02e-15	5.69e-09
AGATTTCAACTTAACTTGACCGCTCTGACC	ValTAC	trnaMT_ValTAC_MT_+_1602_1670@42.71.30	FTSJ1|24140	0.330729	8.02219	6.84e-15	1.29e-08
TTCAGGTCGCAGTCTCCC	LeuCAG	trna17_LeuCAG_16_+_57333863_57333945@33.50.18, trna26_LeuCAG_16_-_57334392_57334474@33.50.18, trna34_LeuCAG_1_+_161411323_161411405@33.50.18, trna36_LeuCAG_1_+_161418741_161418823@33.50.18, trna38_LeuCAG_1_+_161426122_161426204@33.50.18, trna40_LeuCAG_1_+_161433532_161433614@33.50.18, trna42_LeuCAG_1_+_161440913_161440995@33.50.18, trna67_LeuCAG_1_-_161500132_161500214@33.50.18, trna7_LeuCAG_6_+_…	GAR1|54433	-0.34772	-8.48943	2.15e-16	4.05e-10
GTTCGATTCCCGGTCAGGGAACCA	PheGAA	trna92_PheGAA_1_-_149672905_149672976@52.75.24, trna100_PheGAA_1_-_149287359_149287430@52.75.24, trna105_GluTTC_1_-_149161628_149161699@52.75.24, trna4_GluCTC_13_-_42030061_42030132@52.75.24, trna116_GluCTC_1_-_145399233_145399304@52.75.24, trna71_GluCTC_1_-_161439189_161439260@52.75.24, trna74_GluCTC_1_-_161431809_161431880@52.75.24, trna77_GluCTC_1_-_161424398_161424469@52.75.24, trna80_GluCTC_…	GBA|2629	0.333629	8.10127	3.85e-15	7.26e-09
GGGGGTGTAGCTCAGTGGTAGAGC	AlaAGC	trna68_AlaAGC_6_+_28687481_28687552@1.24.24, trna67_AlaAGC_6_+_28678366_28678437@1.24.24, trna65_AlaAGC_6_+_28574933_28575004@1.24.24, trna101_AlaAGC_6_-_28831462_28831533@1.24.24, trna102_AlaAGC_6_-_28806221_28806292@1.24.24, trna70_AlaCGC_6_+_28697092_28697163@1.24.24, trna18_AlaTGC_11_-_50233879_50233950@1.24.24, trna107_AlaTGC_6_-_28770577_28770647@1.24.24, trna113_AlaTGC_6_-_28726141_2872621…	GBA|2629	0.366605	9.01999	3.55e-18	6.69e-12
GCGTTGGTGGTATAGTGGTGAGC	GlyTCC	trna82_GlyTCC_1_-_161409961_161410032@1.23.23, trna117_GlyTCC_1_-_145397864_145397935@1.23.23, trna45_GlyTCC_1_+_161500903_161500974@1.23.23, trna70_GlyTCC_1_-_161439547_161439618@1.23.23, trna73_GlyTCC_1_-_161432166_161432237@1.23.23, trna76_GlyTCC_1_-_161424756_161424827@1.23.23, trna79_GlyTCC_1_-_161417375_161417446@1.23.23	GEM|2669	0.339607	8.26519	1.15e-15	2.17e-09
AGATTTCAACTTAACTTGACCGCTCTGAC	ValTAC	trnaMT_ValTAC_MT_+_1602_1670@42.70.29	GLRX3|10539	0.337672	8.212	1.71e-15	3.22e-09
TGGTTAGCACTCTGGA	GlnTTG	trna42_GlnCTG_6_+_27263212_27263283@16.31.16, trna146_GlnCTG_6_-_27515531_27515602@16.31.16, trna7_GlnCTG_15_-_66161400_66161471@16.31.16, trna3_GlnCTG_17_+_8023070_8023141@16.31.16, trna1_GlnCTG_6_+_18836402_18836473@16.31.16, trna49_GlnCTG_6_+_27487308_27487379@16.31.16, trna99_GlnCTG_6_-_28909378_28909449@16.31.16, trna130_GlnTTG_6_-_27763640_27763711@16.31.16, trna173_GlnTTG_6_-_26311975_2631…	GLUD2|2747	0.341194	8.30887	8.32e-16	1.57e-09
GCGTTGGTGGTATAGTGGTGAGC	GlyTCC	trna82_GlyTCC_1_-_161409961_161410032@1.23.23, trna117_GlyTCC_1_-_145397864_145397935@1.23.23, trna45_GlyTCC_1_+_161500903_161500974@1.23.23, trna70_GlyTCC_1_-_161439547_161439618@1.23.23, trna73_GlyTCC_1_-_161432166_161432237@1.23.23, trna76_GlyTCC_1_-_161424756_161424827@1.23.23, trna79_GlyTCC_1_-_161417375_161417446@1.23.23	GOLGA7|51125	0.346657	8.45993	2.68e-16	5.06e-10
GGTAGCGTGGCCGAGCGGTCTAAG	LeuAAG	trna78_LeuAAG_6_+_28956779_28956860@1.24.24, trna1_LeuAAG_14_+_21078291_21078372@1.24.24, trna16_LeuAAG_16_+_22308461_22308542@1.24.24, trna7_LeuAAG_5_+_180614701_180614782@1.24.24, trna98_LeuAAG_6_-_28911399_28911480@1.24.24, trna16_LeuAAG_5_-_180601044_180601125@1.24.24, trna19_LeuAAG_5_-_180524474_180524555@1.24.24, trna3_LeuAAG_5_+_180528840_180528921@1.24.24, trna42_LeuTAG_17_-_8023632_80237…	GPRC5A|9052	0.368948	9.08668	2.09e-18	3.94e-12
TGGTTAGCACTCTGGA	GlnTTG	trna42_GlnCTG_6_+_27263212_27263283@16.31.16, trna146_GlnCTG_6_-_27515531_27515602@16.31.16, trna7_GlnCTG_15_-_66161400_66161471@16.31.16, trna3_GlnCTG_17_+_8023070_8023141@16.31.16, trna1_GlnCTG_6_+_18836402_18836473@16.31.16, trna49_GlnCTG_6_+_27487308_27487379@16.31.16, trna99_GlnCTG_6_-_28909378_28909449@16.31.16, trna130_GlnTTG_6_-_27763640_27763711@16.31.16, trna173_GlnTTG_6_-_26311975_2631…	GRLF1|2909	0.336703	8.18541	2.08e-15	3.91e-09
ACTCTGGACTCTGAATCCAGC	GlnCTG	trna22_GlnCTG_1_+_147800937_147801008@24.44.21, trna131_GlnCTG_6_-_27759135_27759206@24.44.21, trna112_GlnCTG_1_-_147737382_147737453@24.44.21, trna28_GlnCTG_1_+_149186125_149186196@24.44.21, trna15_GlnCTG_1_+_145963304_145963375@24.44.21, trna19_GlnCTG_1_+_147505038_147505109@24.44.21, trna146_GlnCTG_6_-_27515531_27515602@24.44.21, trna7_GlnCTG_15_-_66161400_66161471@24.44.21, trna3_GlnCTG_17_+_…	GSTM1|2944	0.389908	9.69254	1.52e-20	2.87e-14
ACTCTGGACTCTGAATCCAGC	GlnCTG	trna22_GlnCTG_1_+_147800937_147801008@24.44.21, trna131_GlnCTG_6_-_27759135_27759206@24.44.21, trna112_GlnCTG_1_-_147737382_147737453@24.44.21, trna28_GlnCTG_1_+_149186125_149186196@24.44.21, trna15_GlnCTG_1_+_145963304_145963375@24.44.21, trna19_GlnCTG_1_+_147505038_147505109@24.44.21, trna146_GlnCTG_6_-_27515531_27515602@24.44.21, trna7_GlnCTG_15_-_66161400_66161471@24.44.21, trna3_GlnCTG_17_+_…	GSTM2|2946	0.355608	8.70953	4e-17	7.54e-11
ACTCTGGACTCTGAATCCAGC	GlnCTG	trna22_GlnCTG_1_+_147800937_147801008@24.44.21, trna131_GlnCTG_6_-_27759135_27759206@24.44.21, trna112_GlnCTG_1_-_147737382_147737453@24.44.21, trna28_GlnCTG_1_+_149186125_149186196@24.44.21, trna15_GlnCTG_1_+_145963304_145963375@24.44.21, trna19_GlnCTG_1_+_147505038_147505109@24.44.21, trna146_GlnCTG_6_-_27515531_27515602@24.44.21, trna7_GlnCTG_15_-_66161400_66161471@24.44.21, trna3_GlnCTG_17_+_…	GSTM3|2947	0.36675	9.02411	3.43e-18	6.47e-12
TGGTTAGCACTCTGGA	GlnTTG	trna42_GlnCTG_6_+_27263212_27263283@16.31.16, trna146_GlnCTG_6_-_27515531_27515602@16.31.16, trna7_GlnCTG_15_-_66161400_66161471@16.31.16, trna3_GlnCTG_17_+_8023070_8023141@16.31.16, trna1_GlnCTG_6_+_18836402_18836473@16.31.16, trna49_GlnCTG_6_+_27487308_27487379@16.31.16, trna99_GlnCTG_6_-_28909378_28909449@16.31.16, trna130_GlnTTG_6_-_27763640_27763711@16.31.16, trna173_GlnTTG_6_-_26311975_2631…	GTF3C4|9329	0.348951	8.52363	1.66e-16	3.12e-10
TCCCACATGGTCTAGCGGTTAGGATTCC	GluTTC	trna3_GluTTC_13_-_45492062_45492133@1.28.28, trna11_GluTTC_15_-_26327381_26327452@1.28.28	HBA2|3040	0.360735	8.85375	1.31e-17	2.47e-11
TGGTTAGCACTCTGGA	GlnTTG	trna42_GlnCTG_6_+_27263212_27263283@16.31.16, trna146_GlnCTG_6_-_27515531_27515602@16.31.16, trna7_GlnCTG_15_-_66161400_66161471@16.31.16, trna3_GlnCTG_17_+_8023070_8023141@16.31.16, trna1_GlnCTG_6_+_18836402_18836473@16.31.16, trna49_GlnCTG_6_+_27487308_27487379@16.31.16, trna99_GlnCTG_6_-_28909378_28909449@16.31.16, trna130_GlnTTG_6_-_27763640_27763711@16.31.16, trna173_GlnTTG_6_-_26311975_2631…	HERC1|8925	0.333275	8.09162	4.13e-15	7.79e-09
TTCAGGTCGCAGTCTCCC	LeuCAG	trna17_LeuCAG_16_+_57333863_57333945@33.50.18, trna26_LeuCAG_16_-_57334392_57334474@33.50.18, trna34_LeuCAG_1_+_161411323_161411405@33.50.18, trna36_LeuCAG_1_+_161418741_161418823@33.50.18, trna38_LeuCAG_1_+_161426122_161426204@33.50.18, trna40_LeuCAG_1_+_161433532_161433614@33.50.18, trna42_LeuCAG_1_+_161440913_161440995@33.50.18, trna67_LeuCAG_1_-_161500132_161500214@33.50.18, trna7_LeuCAG_6_+_…	HIPK3|10114	0.35384	8.66001	5.85e-17	1.1e-10
TGGTTAGCACTCTGGA	GlnTTG	trna42_GlnCTG_6_+_27263212_27263283@16.31.16, trna146_GlnCTG_6_-_27515531_27515602@16.31.16, trna7_GlnCTG_15_-_66161400_66161471@16.31.16, trna3_GlnCTG_17_+_8023070_8023141@16.31.16, trna1_GlnCTG_6_+_18836402_18836473@16.31.16, trna49_GlnCTG_6_+_27487308_27487379@16.31.16, trna99_GlnCTG_6_-_28909378_28909449@16.31.16, trna130_GlnTTG_6_-_27763640_27763711@16.31.16, trna173_GlnTTG_6_-_26311975_2631…	HIPK3|10114	0.370492	9.13072	1.47e-18	2.78e-12
AGCCGTGATCGTATAGTGGTTAGT	HisGTG	trna111_HisGTG_1_-_147774845_147774916@-1A.23.24, trna118_HisGTG_1_-_145396881_145396952@-1A.23.24, trna16_HisGTG_1_+_146544773_146544844@-1A.23.24, trna21_HisGTG_1_+_147753471_147753542@-1A.23.24, trna1_HisGTG_15_+_45493349_45493420@-1A.23.24, trna8_HisGTG_15_-_45492611_45492682@-1A.23.24, trna9_HisGTG_15_-_45490804_45490875@-1A.23.24, trna33_HisGTG_6_+_27125906_27125977@-1A.23.24, trna7_HisGTG_…	HNRNPM|4670	0.350022	8.55343	1.32e-16	2.49e-10
AGATTTCAACTTAACTTGACCGCTCTGAC	ValTAC	trnaMT_ValTAC_MT_+_1602_1670@42.70.29	HNRNPM|4670	0.363062	8.91948	7.82e-18	1.47e-11
TGGTTAGCACTCTGGA	GlnTTG	trna42_GlnCTG_6_+_27263212_27263283@16.31.16, trna146_GlnCTG_6_-_27515531_27515602@16.31.16, trna7_GlnCTG_15_-_66161400_66161471@16.31.16, trna3_GlnCTG_17_+_8023070_8023141@16.31.16, trna1_GlnCTG_6_+_18836402_18836473@16.31.16, trna49_GlnCTG_6_+_27487308_27487379@16.31.16, trna99_GlnCTG_6_-_28909378_28909449@16.31.16, trna130_GlnTTG_6_-_27763640_27763711@16.31.16, trna173_GlnTTG_6_-_26311975_2631…	IDE|3416	0.34536	8.42399	3.52e-16	6.63e-10
AACTTAACTTGACCGCTCTGAC	ValTAC	trnaMT_ValTAC_MT_+_1602_1670@49.70.22	IGF2|3481	0.334875	8.13534	3e-15	5.65e-09
TTCAGGTCGCAGTCTCCC	LeuCAG	trna17_LeuCAG_16_+_57333863_57333945@33.50.18, trna26_LeuCAG_16_-_57334392_57334474@33.50.18, trna34_LeuCAG_1_+_161411323_161411405@33.50.18, trna36_LeuCAG_1_+_161418741_161418823@33.50.18, trna38_LeuCAG_1_+_161426122_161426204@33.50.18, trna40_LeuCAG_1_+_161433532_161433614@33.50.18, trna42_LeuCAG_1_+_161440913_161440995@33.50.18, trna67_LeuCAG_1_-_161500132_161500214@33.50.18, trna7_LeuCAG_6_+_…	IL6ST|3572	0.395586	9.85963	3.77e-21	7.11e-15
TGGTTAGCACTCTGGA	GlnTTG	trna42_GlnCTG_6_+_27263212_27263283@16.31.16, trna146_GlnCTG_6_-_27515531_27515602@16.31.16, trna7_GlnCTG_15_-_66161400_66161471@16.31.16, trna3_GlnCTG_17_+_8023070_8023141@16.31.16, trna1_GlnCTG_6_+_18836402_18836473@16.31.16, trna49_GlnCTG_6_+_27487308_27487379@16.31.16, trna99_GlnCTG_6_-_28909378_28909449@16.31.16, trna130_GlnTTG_6_-_27763640_27763711@16.31.16, trna173_GlnTTG_6_-_26311975_2631…	IL6ST|3572	0.388245	9.64383	2.28e-20	4.3e-14
AGCCGTGATCGTATAGTGGTTAGT	HisGTG	trna111_HisGTG_1_-_147774845_147774916@-1A.23.24, trna118_HisGTG_1_-_145396881_145396952@-1A.23.24, trna16_HisGTG_1_+_146544773_146544844@-1A.23.24, trna21_HisGTG_1_+_147753471_147753542@-1A.23.24, trna1_HisGTG_15_+_45493349_45493420@-1A.23.24, trna8_HisGTG_15_-_45492611_45492682@-1A.23.24, trna9_HisGTG_15_-_45490804_45490875@-1A.23.24, trna33_HisGTG_6_+_27125906_27125977@-1A.23.24, trna7_HisGTG_…	IQGAP1|8826	-0.333741	-8.10434	3.76e-15	7.09e-09
TTCAGGTCGCAGTCTCCC	LeuCAG	trna17_LeuCAG_16_+_57333863_57333945@33.50.18, trna26_LeuCAG_16_-_57334392_57334474@33.50.18, trna34_LeuCAG_1_+_161411323_161411405@33.50.18, trna36_LeuCAG_1_+_161418741_161418823@33.50.18, trna38_LeuCAG_1_+_161426122_161426204@33.50.18, trna40_LeuCAG_1_+_161433532_161433614@33.50.18, trna42_LeuCAG_1_+_161440913_161440995@33.50.18, trna67_LeuCAG_1_-_161500132_161500214@33.50.18, trna7_LeuCAG_6_+_…	IQGAP1|8826	0.344894	8.41108	3.88e-16	7.31e-10
TGGTTAGCACTCTGGA	GlnTTG	trna42_GlnCTG_6_+_27263212_27263283@16.31.16, trna146_GlnCTG_6_-_27515531_27515602@16.31.16, trna7_GlnCTG_15_-_66161400_66161471@16.31.16, trna3_GlnCTG_17_+_8023070_8023141@16.31.16, trna1_GlnCTG_6_+_18836402_18836473@16.31.16, trna49_GlnCTG_6_+_27487308_27487379@16.31.16, trna99_GlnCTG_6_-_28909378_28909449@16.31.16, trna130_GlnTTG_6_-_27763640_27763711@16.31.16, trna173_GlnTTG_6_-_26311975_2631…	IQGAP1|8826	0.333143	8.088	4.24e-15	7.99e-09
CCTTCGATAGCTCAGTTGGTAGAGC	TyrGTA	trna14_TyrGTA_6_+_26569086_26569176@1.25.25, trna16_TyrGTA_6_+_26577332_26577420@1.25.25, trna2_TyrGTA_2_+_27273650_27273738@1.25.25	ISY1|57461	0.335515	8.15286	2.64e-15	4.97e-09
TCCCTGGTGGTCTAGTGGTTAGGATT	GluCTC	trna59_GluCTC_1_+_249168447_249168518@1.26.26, trna116_GluCTC_1_-_145399233_145399304@1.26.26, trna71_GluCTC_1_-_161439189_161439260@1.26.26, trna74_GluCTC_1_-_161431809_161431880@1.26.26, trna77_GluCTC_1_-_161424398_161424469@1.26.26, trna80_GluCTC_1_-_161417018_161417089@1.26.26, trna77_GluCTC_6_+_28949976_28950047@1.26.26, trna87_GluCTC_6_-_126101393_126101464@1.26.26	ISY1|57461	0.349027	8.52576	1.63e-16	3.07e-10
GCATTGGTGGTTCAGTGGTAGAATT	GlyGCC	trna133_GlyCCC_1_-_16872434_16872504@1.25.25, trna4_GlyCCC_1_+_17188416_17188486@1.25.25, trna18_GlyGCC_16_+_70822597_70822667@1.25.25, trna25_GlyGCC_16_-_70812114_70812184@1.25.25, trna68_GlyGCC_1_-_161493637_161493707@1.25.25, trna19_GlyGCC_16_+_70823410_70823480@1.25.25, trna24_GlyGCC_16_-_70812942_70813012@1.25.25, trna5_GlyGCC_17_+_8029064_8029134@1.25.25, trna19_GlyGCC_2_-_157257659_1572577…	ISY1|57461	0.344456	8.39896	4.24e-16	8e-10
TGGTTAGCACTCTGGA	GlnTTG	trna42_GlnCTG_6_+_27263212_27263283@16.31.16, trna146_GlnCTG_6_-_27515531_27515602@16.31.16, trna7_GlnCTG_15_-_66161400_66161471@16.31.16, trna3_GlnCTG_17_+_8023070_8023141@16.31.16, trna1_GlnCTG_6_+_18836402_18836473@16.31.16, trna49_GlnCTG_6_+_27487308_27487379@16.31.16, trna99_GlnCTG_6_-_28909378_28909449@16.31.16, trna130_GlnTTG_6_-_27763640_27763711@16.31.16, trna173_GlnTTG_6_-_26311975_2631…	KIAA0240|23506	0.344732	8.40659	4.01e-16	7.56e-10
TGGTTAGCACTCTGGA	GlnTTG	trna42_GlnCTG_6_+_27263212_27263283@16.31.16, trna146_GlnCTG_6_-_27515531_27515602@16.31.16, trna7_GlnCTG_15_-_66161400_66161471@16.31.16, trna3_GlnCTG_17_+_8023070_8023141@16.31.16, trna1_GlnCTG_6_+_18836402_18836473@16.31.16, trna49_GlnCTG_6_+_27487308_27487379@16.31.16, trna99_GlnCTG_6_-_28909378_28909449@16.31.16, trna130_GlnTTG_6_-_27763640_27763711@16.31.16, trna173_GlnTTG_6_-_26311975_2631…	KLHDC10|23008	0.346526	8.45628	2.76e-16	5.2e-10
GGTAGCGTGGCCGAGCGGTCTAAG	LeuAAG	trna78_LeuAAG_6_+_28956779_28956860@1.24.24, trna1_LeuAAG_14_+_21078291_21078372@1.24.24, trna16_LeuAAG_16_+_22308461_22308542@1.24.24, trna7_LeuAAG_5_+_180614701_180614782@1.24.24, trna98_LeuAAG_6_-_28911399_28911480@1.24.24, trna16_LeuAAG_5_-_180601044_180601125@1.24.24, trna19_LeuAAG_5_-_180524474_180524555@1.24.24, trna3_LeuAAG_5_+_180528840_180528921@1.24.24, trna42_LeuTAG_17_-_8023632_80237…	KRT13|3860	0.433282	11.0049	1.75e-25	3.3e-19
GGTAGCGTGGCCGAGCGGTCTA	LeuAAG	trna78_LeuAAG_6_+_28956779_28956860@1.22.22, trna1_LeuAAG_14_+_21078291_21078372@1.22.22, trna16_LeuAAG_16_+_22308461_22308542@1.22.22, trna7_LeuAAG_5_+_180614701_180614782@1.22.22, trna98_LeuAAG_6_-_28911399_28911480@1.22.22, trna16_LeuAAG_5_-_180601044_180601125@1.22.22, trna19_LeuAAG_5_-_180524474_180524555@1.22.22, trna3_LeuAAG_5_+_180528840_180528921@1.22.22, trna42_LeuTAG_17_-_8023632_80237…	KRT13|3860	0.375736	9.28104	4.42e-19	8.33e-13
AATGGTTAGCACTCTGGACTC	GlnCTG	trna42_GlnCTG_6_+_27263212_27263283@14.34.21, trna146_GlnCTG_6_-_27515531_27515602@14.34.21, trna7_GlnCTG_15_-_66161400_66161471@14.34.21, trna3_GlnCTG_17_+_8023070_8023141@14.34.21, trna1_GlnCTG_6_+_18836402_18836473@14.34.21, trna49_GlnCTG_6_+_27487308_27487379@14.34.21, trna99_GlnCTG_6_-_28909378_28909449@14.34.21	KRT13|3860	0.37352	9.21739	7.37e-19	1.39e-12
ACTCTGGACTCTGAATCCAGC	GlnCTG	trna22_GlnCTG_1_+_147800937_147801008@24.44.21, trna131_GlnCTG_6_-_27759135_27759206@24.44.21, trna112_GlnCTG_1_-_147737382_147737453@24.44.21, trna28_GlnCTG_1_+_149186125_149186196@24.44.21, trna15_GlnCTG_1_+_145963304_145963375@24.44.21, trna19_GlnCTG_1_+_147505038_147505109@24.44.21, trna146_GlnCTG_6_-_27515531_27515602@24.44.21, trna7_GlnCTG_15_-_66161400_66161471@24.44.21, trna3_GlnCTG_17_+_…	KRT13|3860	0.400342	10.0006	1.15e-21	2.16e-15
ACTCTGGACTCTGAATCCAGC	GlnCTG	trna22_GlnCTG_1_+_147800937_147801008@24.44.21, trna131_GlnCTG_6_-_27759135_27759206@24.44.21, trna112_GlnCTG_1_-_147737382_147737453@24.44.21, trna28_GlnCTG_1_+_149186125_149186196@24.44.21, trna15_GlnCTG_1_+_145963304_145963375@24.44.21, trna19_GlnCTG_1_+_147505038_147505109@24.44.21, trna146_GlnCTG_6_-_27515531_27515602@24.44.21, trna7_GlnCTG_15_-_66161400_66161471@24.44.21, trna3_GlnCTG_17_+_…	LAPTM4A|9741	0.332787	8.07828	4.55e-15	8.58e-09
TTCAGGTCGCAGTCTCCC	LeuCAG	trna17_LeuCAG_16_+_57333863_57333945@33.50.18, trna26_LeuCAG_16_-_57334392_57334474@33.50.18, trna34_LeuCAG_1_+_161411323_161411405@33.50.18, trna36_LeuCAG_1_+_161418741_161418823@33.50.18, trna38_LeuCAG_1_+_161426122_161426204@33.50.18, trna40_LeuCAG_1_+_161433532_161433614@33.50.18, trna42_LeuCAG_1_+_161440913_161440995@33.50.18, trna67_LeuCAG_1_-_161500132_161500214@33.50.18, trna7_LeuCAG_6_+_…	LATS1|9113	0.349994	8.55268	1.33e-16	2.51e-10
TGGTTAGCACTCTGGA	GlnTTG	trna42_GlnCTG_6_+_27263212_27263283@16.31.16, trna146_GlnCTG_6_-_27515531_27515602@16.31.16, trna7_GlnCTG_15_-_66161400_66161471@16.31.16, trna3_GlnCTG_17_+_8023070_8023141@16.31.16, trna1_GlnCTG_6_+_18836402_18836473@16.31.16, trna49_GlnCTG_6_+_27487308_27487379@16.31.16, trna99_GlnCTG_6_-_28909378_28909449@16.31.16, trna130_GlnTTG_6_-_27763640_27763711@16.31.16, trna173_GlnTTG_6_-_26311975_2631…	LATS1|9113	0.380472	9.41768	1.46e-19	2.75e-13
AGCCGTGATCGTATAGTGGTTAGT	HisGTG	trna111_HisGTG_1_-_147774845_147774916@-1A.23.24, trna118_HisGTG_1_-_145396881_145396952@-1A.23.24, trna16_HisGTG_1_+_146544773_146544844@-1A.23.24, trna21_HisGTG_1_+_147753471_147753542@-1A.23.24, trna1_HisGTG_15_+_45493349_45493420@-1A.23.24, trna8_HisGTG_15_-_45492611_45492682@-1A.23.24, trna9_HisGTG_15_-_45490804_45490875@-1A.23.24, trna33_HisGTG_6_+_27125906_27125977@-1A.23.24, trna7_HisGTG_…	LEMD2|221496	0.38038	9.41501	1.49e-19	2.81e-13
AGCCGTGATCGTATAGTGGTTAG	HisGTG	trna111_HisGTG_1_-_147774845_147774916@-1A.22.23, trna118_HisGTG_1_-_145396881_145396952@-1A.22.23, trna16_HisGTG_1_+_146544773_146544844@-1A.22.23, trna21_HisGTG_1_+_147753471_147753542@-1A.22.23, trna1_HisGTG_15_+_45493349_45493420@-1A.22.23, trna8_HisGTG_15_-_45492611_45492682@-1A.22.23, trna9_HisGTG_15_-_45490804_45490875@-1A.22.23, trna33_HisGTG_6_+_27125906_27125977@-1A.22.23, trna7_HisGTG_…	LEMD2|221496	0.33889	8.24545	1.33e-15	2.51e-09
TGCCGTGATCGTATAGTGGTTAG	HisGTG	trna111_HisGTG_1_-_147774845_147774916@-1T.22.23, trna118_HisGTG_1_-_145396881_145396952@-1T.22.23, trna16_HisGTG_1_+_146544773_146544844@-1T.22.23, trna21_HisGTG_1_+_147753471_147753542@-1T.22.23, trna1_HisGTG_15_+_45493349_45493420@-1T.22.23, trna8_HisGTG_15_-_45492611_45492682@-1T.22.23, trna9_HisGTG_15_-_45490804_45490875@-1T.22.23, trna33_HisGTG_6_+_27125906_27125977@-1T.22.23, trna7_HisGTG_…	LEMD2|221496	0.333908	8.10892	3.64e-15	6.86e-09
TTCAGGTCGCAGTCTCCC	LeuCAG	trna17_LeuCAG_16_+_57333863_57333945@33.50.18, trna26_LeuCAG_16_-_57334392_57334474@33.50.18, trna34_LeuCAG_1_+_161411323_161411405@33.50.18, trna36_LeuCAG_1_+_161418741_161418823@33.50.18, trna38_LeuCAG_1_+_161426122_161426204@33.50.18, trna40_LeuCAG_1_+_161433532_161433614@33.50.18, trna42_LeuCAG_1_+_161440913_161440995@33.50.18, trna67_LeuCAG_1_-_161500132_161500214@33.50.18, trna7_LeuCAG_6_+_…	LEMD2|221496	-0.338319	-8.22977	1.5e-15	2.82e-09
TTCAGGTCGCAGTCTCCC	LeuCAG	trna17_LeuCAG_16_+_57333863_57333945@33.50.18, trna26_LeuCAG_16_-_57334392_57334474@33.50.18, trna34_LeuCAG_1_+_161411323_161411405@33.50.18, trna36_LeuCAG_1_+_161418741_161418823@33.50.18, trna38_LeuCAG_1_+_161426122_161426204@33.50.18, trna40_LeuCAG_1_+_161433532_161433614@33.50.18, trna42_LeuCAG_1_+_161440913_161440995@33.50.18, trna67_LeuCAG_1_-_161500132_161500214@33.50.18, trna7_LeuCAG_6_+_…	LEPROT|54741	0.337394	8.20438	1.81e-15	3.4e-09
TGGTTAGCACTCTGGA	GlnTTG	trna42_GlnCTG_6_+_27263212_27263283@16.31.16, trna146_GlnCTG_6_-_27515531_27515602@16.31.16, trna7_GlnCTG_15_-_66161400_66161471@16.31.16, trna3_GlnCTG_17_+_8023070_8023141@16.31.16, trna1_GlnCTG_6_+_18836402_18836473@16.31.16, trna49_GlnCTG_6_+_27487308_27487379@16.31.16, trna99_GlnCTG_6_-_28909378_28909449@16.31.16, trna130_GlnTTG_6_-_27763640_27763711@16.31.16, trna173_GlnTTG_6_-_26311975_2631…	LEPROT|54741	0.345089	8.41646	3.72e-16	7.02e-10
GGTAAAATGGCTGAGTGAAGCATTGGACTG	TyrGTA	trnaMT_TyrGTA_MT_-_5826_5891@1.30.30	LOC440957|440957	0.341714	8.32321	7.48e-16	1.41e-09
GGTAAAATGGCTGAGTGAAGCATTGGACTG	TyrGTA	trnaMT_TyrGTA_MT_-_5826_5891@1.30.30	LOC729991|729991	0.349827	8.54801	1.38e-16	2.6e-10
CATTGGTCGTGGTTGTAGTCCGTGCGAGA	GluTTC	trnaMT_GluTTC_MT_-_14674_14742@38.66.29, trnalookalike8_GluTTC_5_-_93905172_93905240@38.66.29	LOC729991|729991	0.366207	9.00867	3.88e-18	7.31e-12
ACTCTGGACTCTGAATCCAGC	GlnCTG	trna22_GlnCTG_1_+_147800937_147801008@24.44.21, trna131_GlnCTG_6_-_27759135_27759206@24.44.21, trna112_GlnCTG_1_-_147737382_147737453@24.44.21, trna28_GlnCTG_1_+_149186125_149186196@24.44.21, trna15_GlnCTG_1_+_145963304_145963375@24.44.21, trna19_GlnCTG_1_+_147505038_147505109@24.44.21, trna146_GlnCTG_6_-_27515531_27515602@24.44.21, trna7_GlnCTG_15_-_66161400_66161471@24.44.21, trna3_GlnCTG_17_+_…	LPL|4023	0.358037	8.77775	2.36e-17	4.45e-11
TTCAGGTCGCAGTCTCCC	LeuCAG	trna17_LeuCAG_16_+_57333863_57333945@33.50.18, trna26_LeuCAG_16_-_57334392_57334474@33.50.18, trna34_LeuCAG_1_+_161411323_161411405@33.50.18, trna36_LeuCAG_1_+_161418741_161418823@33.50.18, trna38_LeuCAG_1_+_161426122_161426204@33.50.18, trna40_LeuCAG_1_+_161433532_161433614@33.50.18, trna42_LeuCAG_1_+_161440913_161440995@33.50.18, trna67_LeuCAG_1_-_161500132_161500214@33.50.18, trna7_LeuCAG_6_+_…	LPP|4026	0.368786	9.08206	2.17e-18	4.09e-12
TGGTTAGCACTCTGGA	GlnTTG	trna42_GlnCTG_6_+_27263212_27263283@16.31.16, trna146_GlnCTG_6_-_27515531_27515602@16.31.16, trna7_GlnCTG_15_-_66161400_66161471@16.31.16, trna3_GlnCTG_17_+_8023070_8023141@16.31.16, trna1_GlnCTG_6_+_18836402_18836473@16.31.16, trna49_GlnCTG_6_+_27487308_27487379@16.31.16, trna99_GlnCTG_6_-_28909378_28909449@16.31.16, trna130_GlnTTG_6_-_27763640_27763711@16.31.16, trna173_GlnTTG_6_-_26311975_2631…	LPP|4026	0.379662	9.39425	1.77e-19	3.33e-13
AGCCGTGATCGTATAGTGGTTAGT	HisGTG	trna111_HisGTG_1_-_147774845_147774916@-1A.23.24, trna118_HisGTG_1_-_145396881_145396952@-1A.23.24, trna16_HisGTG_1_+_146544773_146544844@-1A.23.24, trna21_HisGTG_1_+_147753471_147753542@-1A.23.24, trna1_HisGTG_15_+_45493349_45493420@-1A.23.24, trna8_HisGTG_15_-_45492611_45492682@-1A.23.24, trna9_HisGTG_15_-_45490804_45490875@-1A.23.24, trna33_HisGTG_6_+_27125906_27125977@-1A.23.24, trna7_HisGTG_…	LRDD|55367	0.333076	8.08618	4.3e-15	8.1e-09
GGCGCGGTGGCCAAGTGGTAAGGC	ThrCGT	trna14_ThrCGT_17_+_29877093_29877164@1.24.24, trna15_ThrCGT_16_+_14379750_14379821@1.24.24	LSM1|27257	0.379784	9.39778	1.72e-19	3.24e-13
TATAGTGGTTAGTACTCTGCGTTG	HisGTG	trna111_HisGTG_1_-_147774845_147774916@11.34.24, trna118_HisGTG_1_-_145396881_145396952@11.34.24, trna16_HisGTG_1_+_146544773_146544844@11.34.24, trna21_HisGTG_1_+_147753471_147753542@11.34.24, trna1_HisGTG_15_+_45493349_45493420@11.34.24, trna8_HisGTG_15_-_45492611_45492682@11.34.24, trna9_HisGTG_15_-_45490804_45490875@11.34.24, trna33_HisGTG_6_+_27125906_27125977@11.34.24, trna7_HisGTG_9_-_1443…	LSM1|27257	0.351155	8.58502	1.04e-16	1.96e-10
GCGTTGGTGGTATAGTGGTGAGC	GlyTCC	trna82_GlyTCC_1_-_161409961_161410032@1.23.23, trna117_GlyTCC_1_-_145397864_145397935@1.23.23, trna45_GlyTCC_1_+_161500903_161500974@1.23.23, trna70_GlyTCC_1_-_161439547_161439618@1.23.23, trna73_GlyTCC_1_-_161432166_161432237@1.23.23, trna76_GlyTCC_1_-_161424756_161424827@1.23.23, trna79_GlyTCC_1_-_161417375_161417446@1.23.23	LSM1|27257	0.399582	9.97805	1.39e-21	2.62e-15
GCGTTGGTGGTATAGTGGTGAGCA	GlyTCC	trna82_GlyTCC_1_-_161409961_161410032@1.24.24, trna117_GlyTCC_1_-_145397864_145397935@1.24.24, trna45_GlyTCC_1_+_161500903_161500974@1.24.24, trna70_GlyTCC_1_-_161439547_161439618@1.24.24, trna73_GlyTCC_1_-_161432166_161432237@1.24.24, trna76_GlyTCC_1_-_161424756_161424827@1.24.24, trna79_GlyTCC_1_-_161417375_161417446@1.24.24	LSM1|27257	0.39081	9.71899	1.22e-20	2.3e-14
AGCTCAGTGGTAGAGCATTTGACT	CysGCA	trna7_CysGCA_3_-_131947944_131948015@9.32.24, trna28_CysGCA_17_-_37025545_37025616@9.32.24, trna15_CysGCA_17_+_37023898_37023969@9.32.24, trna26_CysGCA_17_-_37310744_37310815@9.32.24, trna27_CysGCA_17_-_37309987_37310058@9.32.24, trna3_CysGCA_4_-_124430005_124430076@9.32.24, trna5_CysGCA_7_+_149007281_149007352@9.32.24, trna1_CysACA_5_+_151988596_151988771@9.32.24	LSM1|27257	0.359587	8.82136	1.68e-17	3.17e-11
TAGTGGTTAGTACTCTGCGTTG	HisGTG	trna111_HisGTG_1_-_147774845_147774916@13.34.22, trna118_HisGTG_1_-_145396881_145396952@13.34.22, trna16_HisGTG_1_+_146544773_146544844@13.34.22, trna21_HisGTG_1_+_147753471_147753542@13.34.22, trna1_HisGTG_15_+_45493349_45493420@13.34.22, trna8_HisGTG_15_-_45492611_45492682@13.34.22, trna9_HisGTG_15_-_45490804_45490875@13.34.22, trna33_HisGTG_6_+_27125906_27125977@13.34.22, trna7_HisGTG_9_-_1443…	LSM1|27257	0.362925	8.91561	8.06e-18	1.52e-11
GTGTAATGGTTAGCACTCTGGACTC	GlnCTG	trna42_GlnCTG_6_+_27263212_27263283@10.34.25, trna146_GlnCTG_6_-_27515531_27515602@10.34.25, trna7_GlnCTG_15_-_66161400_66161471@10.34.25, trna3_GlnCTG_17_+_8023070_8023141@10.34.25, trna1_GlnCTG_6_+_18836402_18836473@10.34.25, trna49_GlnCTG_6_+_27487308_27487379@10.34.25, trna99_GlnCTG_6_-_28909378_28909449@10.34.25	LSM1|27257	0.332697	8.07582	4.63e-15	8.74e-09
GGTAGCGTGGCCGAGCGGTCTAAG	LeuAAG	trna78_LeuAAG_6_+_28956779_28956860@1.24.24, trna1_LeuAAG_14_+_21078291_21078372@1.24.24, trna16_LeuAAG_16_+_22308461_22308542@1.24.24, trna7_LeuAAG_5_+_180614701_180614782@1.24.24, trna98_LeuAAG_6_-_28911399_28911480@1.24.24, trna16_LeuAAG_5_-_180601044_180601125@1.24.24, trna19_LeuAAG_5_-_180524474_180524555@1.24.24, trna3_LeuAAG_5_+_180528840_180528921@1.24.24, trna42_LeuTAG_17_-_8023632_80237…	LYPD3|27076	0.368563	9.07569	2.28e-18	4.3e-12
TTCAGGTCGCAGTCTCCC	LeuCAG	trna17_LeuCAG_16_+_57333863_57333945@33.50.18, trna26_LeuCAG_16_-_57334392_57334474@33.50.18, trna34_LeuCAG_1_+_161411323_161411405@33.50.18, trna36_LeuCAG_1_+_161418741_161418823@33.50.18, trna38_LeuCAG_1_+_161426122_161426204@33.50.18, trna40_LeuCAG_1_+_161433532_161433614@33.50.18, trna42_LeuCAG_1_+_161440913_161440995@33.50.18, trna67_LeuCAG_1_-_161500132_161500214@33.50.18, trna7_LeuCAG_6_+_…	MAML2|84441	0.336008	8.16638	2.39e-15	4.5e-09
TTCAGGTCGCAGTCTCCC	LeuCAG	trna17_LeuCAG_16_+_57333863_57333945@33.50.18, trna26_LeuCAG_16_-_57334392_57334474@33.50.18, trna34_LeuCAG_1_+_161411323_161411405@33.50.18, trna36_LeuCAG_1_+_161418741_161418823@33.50.18, trna38_LeuCAG_1_+_161426122_161426204@33.50.18, trna40_LeuCAG_1_+_161433532_161433614@33.50.18, trna42_LeuCAG_1_+_161440913_161440995@33.50.18, trna67_LeuCAG_1_-_161500132_161500214@33.50.18, trna7_LeuCAG_6_+_…	MAN1A2|10905	0.361196	8.86675	1.18e-17	2.23e-11
TGGTTAGCACTCTGGA	GlnTTG	trna42_GlnCTG_6_+_27263212_27263283@16.31.16, trna146_GlnCTG_6_-_27515531_27515602@16.31.16, trna7_GlnCTG_15_-_66161400_66161471@16.31.16, trna3_GlnCTG_17_+_8023070_8023141@16.31.16, trna1_GlnCTG_6_+_18836402_18836473@16.31.16, trna49_GlnCTG_6_+_27487308_27487379@16.31.16, trna99_GlnCTG_6_-_28909378_28909449@16.31.16, trna130_GlnTTG_6_-_27763640_27763711@16.31.16, trna173_GlnTTG_6_-_26311975_2631…	MAN1A2|10905	0.389893	9.6921	1.53e-20	2.88e-14
TGGTTAGCACTCTGGA	GlnTTG	trna42_GlnCTG_6_+_27263212_27263283@16.31.16, trna146_GlnCTG_6_-_27515531_27515602@16.31.16, trna7_GlnCTG_15_-_66161400_66161471@16.31.16, trna3_GlnCTG_17_+_8023070_8023141@16.31.16, trna1_GlnCTG_6_+_18836402_18836473@16.31.16, trna49_GlnCTG_6_+_27487308_27487379@16.31.16, trna99_GlnCTG_6_-_28909378_28909449@16.31.16, trna130_GlnTTG_6_-_27763640_27763711@16.31.16, trna173_GlnTTG_6_-_26311975_2631…	MARCH8|220972	0.344055	8.38787	4.61e-16	8.7e-10
ACCAGGATGGCCGAGTGGTTAAGGC	LeuTAA	trna83_LeuTAA_6_+_144537684_144537766@1.25.25	MBD4|8930	0.375458	9.27305	4.71e-19	8.88e-13
CCTTCGATAGCTCAGTTGGTAGAGC	TyrGTA	trna14_TyrGTA_6_+_26569086_26569176@1.25.25, trna16_TyrGTA_6_+_26577332_26577420@1.25.25, trna2_TyrGTA_2_+_27273650_27273738@1.25.25	MBD4|8930	0.413699	10.4019	3.65e-23	6.88e-17
TCCCTGGTGGTCTAGTGGTTAGGATT	GluCTC	trna59_GluCTC_1_+_249168447_249168518@1.26.26, trna116_GluCTC_1_-_145399233_145399304@1.26.26, trna71_GluCTC_1_-_161439189_161439260@1.26.26, trna74_GluCTC_1_-_161431809_161431880@1.26.26, trna77_GluCTC_1_-_161424398_161424469@1.26.26, trna80_GluCTC_1_-_161417018_161417089@1.26.26, trna77_GluCTC_6_+_28949976_28950047@1.26.26, trna87_GluCTC_6_-_126101393_126101464@1.26.26	MBD4|8930	0.417098	10.5052	1.48e-23	2.79e-17
GCATTGGTGGTTCAGTGGTAGAATT	GlyGCC	trna133_GlyCCC_1_-_16872434_16872504@1.25.25, trna4_GlyCCC_1_+_17188416_17188486@1.25.25, trna18_GlyGCC_16_+_70822597_70822667@1.25.25, trna25_GlyGCC_16_-_70812114_70812184@1.25.25, trna68_GlyGCC_1_-_161493637_161493707@1.25.25, trna19_GlyGCC_16_+_70823410_70823480@1.25.25, trna24_GlyGCC_16_-_70812942_70813012@1.25.25, trna5_GlyGCC_17_+_8029064_8029134@1.25.25, trna19_GlyGCC_2_-_157257659_1572577…	MBD4|8930	0.473552	12.3076	9.35e-31	1.76e-24
ACTCTGGACTCTGAATCCAGC	GlnCTG	trna22_GlnCTG_1_+_147800937_147801008@24.44.21, trna131_GlnCTG_6_-_27759135_27759206@24.44.21, trna112_GlnCTG_1_-_147737382_147737453@24.44.21, trna28_GlnCTG_1_+_149186125_149186196@24.44.21, trna15_GlnCTG_1_+_145963304_145963375@24.44.21, trna19_GlnCTG_1_+_147505038_147505109@24.44.21, trna146_GlnCTG_6_-_27515531_27515602@24.44.21, trna7_GlnCTG_15_-_66161400_66161471@24.44.21, trna3_GlnCTG_17_+_…	MECOM|2122	0.352391	8.61953	7.98e-17	1.5e-10
TCCCACATGGTCTAGCGGTTAGGATTCC	GluTTC	trna3_GluTTC_13_-_45492062_45492133@1.28.28, trna11_GluTTC_15_-_26327381_26327452@1.28.28	MGP|4256	0.352465	8.62157	7.86e-17	1.48e-10
AGCCGTGATCGTATAGTGGTTAGT	HisGTG	trna111_HisGTG_1_-_147774845_147774916@-1A.23.24, trna118_HisGTG_1_-_145396881_145396952@-1A.23.24, trna16_HisGTG_1_+_146544773_146544844@-1A.23.24, trna21_HisGTG_1_+_147753471_147753542@-1A.23.24, trna1_HisGTG_15_+_45493349_45493420@-1A.23.24, trna8_HisGTG_15_-_45492611_45492682@-1A.23.24, trna9_HisGTG_15_-_45490804_45490875@-1A.23.24, trna33_HisGTG_6_+_27125906_27125977@-1A.23.24, trna7_HisGTG_…	MIB2|142678	0.33754	8.20838	1.75e-15	3.3e-09
AGATTTCAACTTAACTTGACCGCTCTGACC	ValTAC	trnaMT_ValTAC_MT_+_1602_1670@42.71.30	MID1IP1|58526	0.335881	8.16289	2.45e-15	4.62e-09
TCAACTTAACTTGACCGCTCTGACC	ValTAC	trnaMT_ValTAC_MT_+_1602_1670@47.71.25	MID1IP1|58526	0.353648	8.65466	6.1e-17	1.15e-10
GAGATTTCAACTTAACTTGACCGCTCTGAC	ValTAC	trnaMT_ValTAC_MT_+_1602_1670@41.70.30	MID1IP1|58526	0.38575	9.57098	4.16e-20	7.84e-14
TTCAGGTCGCAGTCTCCC	LeuCAG	trna17_LeuCAG_16_+_57333863_57333945@33.50.18, trna26_LeuCAG_16_-_57334392_57334474@33.50.18, trna34_LeuCAG_1_+_161411323_161411405@33.50.18, trna36_LeuCAG_1_+_161418741_161418823@33.50.18, trna38_LeuCAG_1_+_161426122_161426204@33.50.18, trna40_LeuCAG_1_+_161433532_161433614@33.50.18, trna42_LeuCAG_1_+_161440913_161440995@33.50.18, trna67_LeuCAG_1_-_161500132_161500214@33.50.18, trna7_LeuCAG_6_+_…	MLL|4297	0.340931	8.30163	8.78e-16	1.66e-09
TGGTTAGCACTCTGGA	GlnTTG	trna42_GlnCTG_6_+_27263212_27263283@16.31.16, trna146_GlnCTG_6_-_27515531_27515602@16.31.16, trna7_GlnCTG_15_-_66161400_66161471@16.31.16, trna3_GlnCTG_17_+_8023070_8023141@16.31.16, trna1_GlnCTG_6_+_18836402_18836473@16.31.16, trna49_GlnCTG_6_+_27487308_27487379@16.31.16, trna99_GlnCTG_6_-_28909378_28909449@16.31.16, trna130_GlnTTG_6_-_27763640_27763711@16.31.16, trna173_GlnTTG_6_-_26311975_2631…	MLL|4297	0.371831	9.16901	1.09e-18	2.05e-12
TGGTTAGCACTCTGGA	GlnTTG	trna42_GlnCTG_6_+_27263212_27263283@16.31.16, trna146_GlnCTG_6_-_27515531_27515602@16.31.16, trna7_GlnCTG_15_-_66161400_66161471@16.31.16, trna3_GlnCTG_17_+_8023070_8023141@16.31.16, trna1_GlnCTG_6_+_18836402_18836473@16.31.16, trna49_GlnCTG_6_+_27487308_27487379@16.31.16, trna99_GlnCTG_6_-_28909378_28909449@16.31.16, trna130_GlnTTG_6_-_27763640_27763711@16.31.16, trna173_GlnTTG_6_-_26311975_2631…	MLL3|58508	0.381547	9.4488	1.13e-19	2.14e-13
GGTTCGATTCCCCGACGGGGAGC	AspGTC	trna144_AspGTC_6_-_27551236_27551307@51.73.23, trna69_AspGTC_1_-_161440205_161440276@51.73.23, trna72_AspGTC_1_-_161432824_161432895@51.73.23, trna75_AspGTC_1_-_161425414_161425485@51.73.23, trna78_AspGTC_1_-_161418033_161418104@51.73.23, trna81_AspGTC_1_-_161410615_161410686@51.73.23, trna10_AspGTC_12_-_125424193_125424264@51.73.23, trna12_AspGTC_12_-_125411891_125411962@51.73.23, trna4_AspGTC_1…	MMP11|4320	0.408441	10.243	1.45e-22	2.72e-16
GGTTCGATTCCCCGACGGGGAG	AspGTC	trna144_AspGTC_6_-_27551236_27551307@51.72.22, trna69_AspGTC_1_-_161440205_161440276@51.72.22, trna72_AspGTC_1_-_161432824_161432895@51.72.22, trna75_AspGTC_1_-_161425414_161425485@51.72.22, trna78_AspGTC_1_-_161418033_161418104@51.72.22, trna81_AspGTC_1_-_161410615_161410686@51.72.22, trna10_AspGTC_12_-_125424193_125424264@51.72.22, trna12_AspGTC_12_-_125411891_125411962@51.72.22, trna4_AspGTC_1…	MMP11|4320	0.387076	9.60966	3.02e-20	5.7e-14
TTCAGGTCGCAGTCTCCC	LeuCAG	trna17_LeuCAG_16_+_57333863_57333945@33.50.18, trna26_LeuCAG_16_-_57334392_57334474@33.50.18, trna34_LeuCAG_1_+_161411323_161411405@33.50.18, trna36_LeuCAG_1_+_161418741_161418823@33.50.18, trna38_LeuCAG_1_+_161426122_161426204@33.50.18, trna40_LeuCAG_1_+_161433532_161433614@33.50.18, trna42_LeuCAG_1_+_161440913_161440995@33.50.18, trna67_LeuCAG_1_-_161500132_161500214@33.50.18, trna7_LeuCAG_6_+_…	MPHOSPH8|54737	0.336921	8.19141	1.99e-15	3.75e-09
CCTTCGATAGCTCAGCTGGTAGA	TyrGTA	trna19_TyrGTA_14_-_21121258_21121351@1.23.23, trna18_TyrGTA_14_-_21125623_21125716@1.23.23, trna17_TyrGTA_14_-_21128117_21128210@1.23.23, trna16_TyrGTA_14_-_21131351_21131444@1.23.23, trna5_TyrGTA_14_+_21151432_21151520@1.23.23, trna17_TyrGTA_6_+_26595102_26595190@1.23.23, trna4_TyrGTA_8_+_67025602_67025694@1.23.23, trna5_TyrGTA_8_+_67026223_67026311@1.23.23	MRPL13|28998	0.340596	8.2924	9.41e-16	1.77e-09
CCTTCGATAGCTCAGCTGGTAGAGC	TyrGTA	trna19_TyrGTA_14_-_21121258_21121351@1.25.25, trna18_TyrGTA_14_-_21125623_21125716@1.25.25, trna17_TyrGTA_14_-_21128117_21128210@1.25.25, trna16_TyrGTA_14_-_21131351_21131444@1.25.25, trna5_TyrGTA_14_+_21151432_21151520@1.25.25, trna17_TyrGTA_6_+_26595102_26595190@1.25.25, trna4_TyrGTA_8_+_67025602_67025694@1.25.25, trna5_TyrGTA_8_+_67026223_67026311@1.25.25	MRPL13|28998	0.349608	8.54192	1.44e-16	2.72e-10
CCTTCGATAGCTCAGCTGGTAGAGC	TyrGTA	trna19_TyrGTA_14_-_21121258_21121351@1.25.25, trna18_TyrGTA_14_-_21125623_21125716@1.25.25, trna17_TyrGTA_14_-_21128117_21128210@1.25.25, trna16_TyrGTA_14_-_21131351_21131444@1.25.25, trna5_TyrGTA_14_+_21151432_21151520@1.25.25, trna17_TyrGTA_6_+_26595102_26595190@1.25.25, trna4_TyrGTA_8_+_67025602_67025694@1.25.25, trna5_TyrGTA_8_+_67026223_67026311@1.25.25	MRPS22|56945	0.362817	8.91256	8.26e-18	1.56e-11
GTAGTCGTGGCCGAGTGGTTAAGGC	SerAGA	trna50_SerAGA_6_+_27499987_27500068@1.25.25, trna35_SerAGA_17_-_8129928_8130009@1.25.25, trna44_SerAGA_6_+_27446591_27446672@1.25.25, trna46_SerAGA_6_+_27463593_27463674@1.25.25, trna47_SerAGA_6_+_27470818_27470899@1.25.25, trna5_SerAGA_6_+_26327817_26327898@1.25.25, trna11_SerAGA_8_-_96281885_96281966@1.25.25, trna147_SerAGA_6_-_27509554_27509635@1.25.25, trna148_SerTGA_6_-_27473607_27473688@1.2…	MRPS22|56945	0.35245	8.62116	7.88e-17	1.49e-10
ACCAGGATGGCCGAGTGGTTAAGGC	LeuTAA	trna83_LeuTAA_6_+_144537684_144537766@1.25.25	MRPS22|56945	0.406445	10.183	2.42e-22	4.56e-16
CCTTCGATAGCTCAGTTGGTAGAGC	TyrGTA	trna14_TyrGTA_6_+_26569086_26569176@1.25.25, trna16_TyrGTA_6_+_26577332_26577420@1.25.25, trna2_TyrGTA_2_+_27273650_27273738@1.25.25	MRPS22|56945	0.45877	11.8189	9.73e-29	1.83e-22
TCCCTGGTGGTCTAGTGGTTAGGATT	GluCTC	trna59_GluCTC_1_+_249168447_249168518@1.26.26, trna116_GluCTC_1_-_145399233_145399304@1.26.26, trna71_GluCTC_1_-_161439189_161439260@1.26.26, trna74_GluCTC_1_-_161431809_161431880@1.26.26, trna77_GluCTC_1_-_161424398_161424469@1.26.26, trna80_GluCTC_1_-_161417018_161417089@1.26.26, trna77_GluCTC_6_+_28949976_28950047@1.26.26, trna87_GluCTC_6_-_126101393_126101464@1.26.26	MRPS22|56945	0.439662	11.2054	2.84e-26	5.36e-20
GGTAAAATGGCTGAGTGAAGCATTGGACTG	TyrGTA	trnaMT_TyrGTA_MT_-_5826_5891@1.30.30	MRPS22|56945	0.379983	9.40354	1.64e-19	3.09e-13
AGATTTCAACTTAACTTGACCGCTCTGAC	ValTAC	trnaMT_ValTAC_MT_+_1602_1670@42.70.29	MRPS22|56945	0.339794	8.27032	1.11e-15	2.09e-09
TCCCACATGGTCTAGCGGTTAGGATT	GluTTC	trna3_GluTTC_13_-_45492062_45492133@1.26.26, trna11_GluTTC_15_-_26327381_26327452@1.26.26	MRPS22|56945	0.340387	8.28665	9.82e-16	1.85e-09
GGTAGCGTGGCCGAGCGGTCTAAGGC	LeuAAG	trna78_LeuAAG_6_+_28956779_28956860@1.26.26, trna1_LeuAAG_14_+_21078291_21078372@1.26.26, trna16_LeuAAG_16_+_22308461_22308542@1.26.26, trna7_LeuAAG_5_+_180614701_180614782@1.26.26, trna98_LeuAAG_6_-_28911399_28911480@1.26.26, trna16_LeuAAG_5_-_180601044_180601125@1.26.26, trna19_LeuAAG_5_-_180524474_180524555@1.26.26, trna3_LeuAAG_5_+_180528840_180528921@1.26.26, trna42_LeuTAG_17_-_8023632_80237…	MRPS22|56945	0.346444	8.45401	2.81e-16	5.29e-10
GCATTGGTGGTTCAGTGGTAGAATT	GlyGCC	trna133_GlyCCC_1_-_16872434_16872504@1.25.25, trna4_GlyCCC_1_+_17188416_17188486@1.25.25, trna18_GlyGCC_16_+_70822597_70822667@1.25.25, trna25_GlyGCC_16_-_70812114_70812184@1.25.25, trna68_GlyGCC_1_-_161493637_161493707@1.25.25, trna19_GlyGCC_16_+_70823410_70823480@1.25.25, trna24_GlyGCC_16_-_70812942_70813012@1.25.25, trna5_GlyGCC_17_+_8029064_8029134@1.25.25, trna19_GlyGCC_2_-_157257659_1572577…	MRPS22|56945	0.516675	13.8139	3.1e-37	5.84e-31
CCTTCGATAGCTCAGCTGGTAGA	TyrGTA	trna19_TyrGTA_14_-_21121258_21121351@1.23.23, trna18_TyrGTA_14_-_21125623_21125716@1.23.23, trna17_TyrGTA_14_-_21128117_21128210@1.23.23, trna16_TyrGTA_14_-_21131351_21131444@1.23.23, trna5_TyrGTA_14_+_21151432_21151520@1.23.23, trna17_TyrGTA_6_+_26595102_26595190@1.23.23, trna4_TyrGTA_8_+_67025602_67025694@1.23.23, trna5_TyrGTA_8_+_67026223_67026311@1.23.23	MRPS28|28957	0.331167	8.03411	6.28e-15	1.18e-08
AGATTTCAACTTAACTTGACCGCTCTGAC	ValTAC	trnaMT_ValTAC_MT_+_1602_1670@42.70.29	MRPS7|51081	0.334364	8.12136	3.32e-15	6.26e-09
TCCCATATGGTCTAGCGGTTAGGATT	GluTTC	trna5_GluTTC_13_-_41634874_41634945@1.26.26, trna20_GluTTC_2_-_131094701_131094772@1.26.26	MTX1|4580	0.350906	8.57808	1.1e-16	2.07e-10
TGGTTAGCACTCTGGA	GlnTTG	trna42_GlnCTG_6_+_27263212_27263283@16.31.16, trna146_GlnCTG_6_-_27515531_27515602@16.31.16, trna7_GlnCTG_15_-_66161400_66161471@16.31.16, trna3_GlnCTG_17_+_8023070_8023141@16.31.16, trna1_GlnCTG_6_+_18836402_18836473@16.31.16, trna49_GlnCTG_6_+_27487308_27487379@16.31.16, trna99_GlnCTG_6_-_28909378_28909449@16.31.16, trna130_GlnTTG_6_-_27763640_27763711@16.31.16, trna173_GlnTTG_6_-_26311975_2631…	MYCBP2|23077	0.338512	8.23508	1.44e-15	2.71e-09
AGCCGTGATCGTATAGTGGTTAGT	HisGTG	trna111_HisGTG_1_-_147774845_147774916@-1A.23.24, trna118_HisGTG_1_-_145396881_145396952@-1A.23.24, trna16_HisGTG_1_+_146544773_146544844@-1A.23.24, trna21_HisGTG_1_+_147753471_147753542@-1A.23.24, trna1_HisGTG_15_+_45493349_45493420@-1A.23.24, trna8_HisGTG_15_-_45492611_45492682@-1A.23.24, trna9_HisGTG_15_-_45490804_45490875@-1A.23.24, trna33_HisGTG_6_+_27125906_27125977@-1A.23.24, trna7_HisGTG_…	MYO9A|4649	-0.331634	-8.04683	5.72e-15	1.08e-08
TTCAGGTCGCAGTCTCCC	LeuCAG	trna17_LeuCAG_16_+_57333863_57333945@33.50.18, trna26_LeuCAG_16_-_57334392_57334474@33.50.18, trna34_LeuCAG_1_+_161411323_161411405@33.50.18, trna36_LeuCAG_1_+_161418741_161418823@33.50.18, trna38_LeuCAG_1_+_161426122_161426204@33.50.18, trna40_LeuCAG_1_+_161433532_161433614@33.50.18, trna42_LeuCAG_1_+_161440913_161440995@33.50.18, trna67_LeuCAG_1_-_161500132_161500214@33.50.18, trna7_LeuCAG_6_+_…	MYO9A|4649	0.405873	10.1658	2.81e-22	5.29e-16
TGGTTAGCACTCTGGA	GlnTTG	trna42_GlnCTG_6_+_27263212_27263283@16.31.16, trna146_GlnCTG_6_-_27515531_27515602@16.31.16, trna7_GlnCTG_15_-_66161400_66161471@16.31.16, trna3_GlnCTG_17_+_8023070_8023141@16.31.16, trna1_GlnCTG_6_+_18836402_18836473@16.31.16, trna49_GlnCTG_6_+_27487308_27487379@16.31.16, trna99_GlnCTG_6_-_28909378_28909449@16.31.16, trna130_GlnTTG_6_-_27763640_27763711@16.31.16, trna173_GlnTTG_6_-_26311975_2631…	MYO9A|4649	0.424531	10.7332	1.99e-24	3.75e-18
TTCAGGTCGCAGTCTCCC	LeuCAG	trna17_LeuCAG_16_+_57333863_57333945@33.50.18, trna26_LeuCAG_16_-_57334392_57334474@33.50.18, trna34_LeuCAG_1_+_161411323_161411405@33.50.18, trna36_LeuCAG_1_+_161418741_161418823@33.50.18, trna38_LeuCAG_1_+_161426122_161426204@33.50.18, trna40_LeuCAG_1_+_161433532_161433614@33.50.18, trna42_LeuCAG_1_+_161440913_161440995@33.50.18, trna67_LeuCAG_1_-_161500132_161500214@33.50.18, trna7_LeuCAG_6_+_…	MYST4|23522	0.339475	8.26155	1.18e-15	2.23e-09
TGGTTAGCACTCTGGA	GlnTTG	trna42_GlnCTG_6_+_27263212_27263283@16.31.16, trna146_GlnCTG_6_-_27515531_27515602@16.31.16, trna7_GlnCTG_15_-_66161400_66161471@16.31.16, trna3_GlnCTG_17_+_8023070_8023141@16.31.16, trna1_GlnCTG_6_+_18836402_18836473@16.31.16, trna49_GlnCTG_6_+_27487308_27487379@16.31.16, trna99_GlnCTG_6_-_28909378_28909449@16.31.16, trna130_GlnTTG_6_-_27763640_27763711@16.31.16, trna173_GlnTTG_6_-_26311975_2631…	MYST4|23522	0.355744	8.71334	3.88e-17	7.32e-11
GCATTGGTGGTTCAGTGGTAGAATT	GlyGCC	trna133_GlyCCC_1_-_16872434_16872504@1.25.25, trna4_GlyCCC_1_+_17188416_17188486@1.25.25, trna18_GlyGCC_16_+_70822597_70822667@1.25.25, trna25_GlyGCC_16_-_70812114_70812184@1.25.25, trna68_GlyGCC_1_-_161493637_161493707@1.25.25, trna19_GlyGCC_16_+_70823410_70823480@1.25.25, trna24_GlyGCC_16_-_70812942_70813012@1.25.25, trna5_GlyGCC_17_+_8029064_8029134@1.25.25, trna19_GlyGCC_2_-_157257659_1572577…	NCK1|4690	0.402833	10.0749	6.1e-22	1.15e-15
TGGTTAGCACTCTGGA	GlnTTG	trna42_GlnCTG_6_+_27263212_27263283@16.31.16, trna146_GlnCTG_6_-_27515531_27515602@16.31.16, trna7_GlnCTG_15_-_66161400_66161471@16.31.16, trna3_GlnCTG_17_+_8023070_8023141@16.31.16, trna1_GlnCTG_6_+_18836402_18836473@16.31.16, trna49_GlnCTG_6_+_27487308_27487379@16.31.16, trna99_GlnCTG_6_-_28909378_28909449@16.31.16, trna130_GlnTTG_6_-_27763640_27763711@16.31.16, trna173_GlnTTG_6_-_26311975_2631…	NCOA2|10499	0.385965	9.57725	3.95e-20	7.45e-14
AGATTTCAACTTAACTTGACCGCTCTGAC	ValTAC	trnaMT_ValTAC_MT_+_1602_1670@42.70.29	NDUFAB1|4706	0.331791	8.05112	5.55e-15	1.05e-08
GGTAAAATGGCTGAGTGAAGCATTGGACTG	TyrGTA	trnaMT_TyrGTA_MT_-_5826_5891@1.30.30	NDUFB2|4708	0.361593	8.87797	1.08e-17	2.04e-11
TGGTTAGCACTCTGGA	GlnTTG	trna42_GlnCTG_6_+_27263212_27263283@16.31.16, trna146_GlnCTG_6_-_27515531_27515602@16.31.16, trna7_GlnCTG_15_-_66161400_66161471@16.31.16, trna3_GlnCTG_17_+_8023070_8023141@16.31.16, trna1_GlnCTG_6_+_18836402_18836473@16.31.16, trna49_GlnCTG_6_+_27487308_27487379@16.31.16, trna99_GlnCTG_6_-_28909378_28909449@16.31.16, trna130_GlnTTG_6_-_27763640_27763711@16.31.16, trna173_GlnTTG_6_-_26311975_2631…	NF1|4763	0.339481	8.26171	1.18e-15	2.23e-09
AGCCGTGATCGTATAGTGGTTAGT	HisGTG	trna111_HisGTG_1_-_147774845_147774916@-1A.23.24, trna118_HisGTG_1_-_145396881_145396952@-1A.23.24, trna16_HisGTG_1_+_146544773_146544844@-1A.23.24, trna21_HisGTG_1_+_147753471_147753542@-1A.23.24, trna1_HisGTG_15_+_45493349_45493420@-1A.23.24, trna8_HisGTG_15_-_45492611_45492682@-1A.23.24, trna9_HisGTG_15_-_45490804_45490875@-1A.23.24, trna33_HisGTG_6_+_27125906_27125977@-1A.23.24, trna7_HisGTG_…	NFATC3|4775	-0.3472	-8.47498	2.39e-16	4.52e-10
TTCAGGTCGCAGTCTCCC	LeuCAG	trna17_LeuCAG_16_+_57333863_57333945@33.50.18, trna26_LeuCAG_16_-_57334392_57334474@33.50.18, trna34_LeuCAG_1_+_161411323_161411405@33.50.18, trna36_LeuCAG_1_+_161418741_161418823@33.50.18, trna38_LeuCAG_1_+_161426122_161426204@33.50.18, trna40_LeuCAG_1_+_161433532_161433614@33.50.18, trna42_LeuCAG_1_+_161440913_161440995@33.50.18, trna67_LeuCAG_1_-_161500132_161500214@33.50.18, trna7_LeuCAG_6_+_…	NFIC|4782	0.343817	8.38128	4.85e-16	9.14e-10
TGGTTAGCACTCTGGA	GlnTTG	trna42_GlnCTG_6_+_27263212_27263283@16.31.16, trna146_GlnCTG_6_-_27515531_27515602@16.31.16, trna7_GlnCTG_15_-_66161400_66161471@16.31.16, trna3_GlnCTG_17_+_8023070_8023141@16.31.16, trna1_GlnCTG_6_+_18836402_18836473@16.31.16, trna49_GlnCTG_6_+_27487308_27487379@16.31.16, trna99_GlnCTG_6_-_28909378_28909449@16.31.16, trna130_GlnTTG_6_-_27763640_27763711@16.31.16, trna173_GlnTTG_6_-_26311975_2631…	NOTCH2|4853	0.334777	8.13267	3.06e-15	5.77e-09
GGTAAAATGGCTGAGTGAAGCATTGGACTG	TyrGTA	trnaMT_TyrGTA_MT_-_5826_5891@1.30.30	NUDT22|84304	0.333575	8.0998	3.89e-15	7.33e-09
AGCCGTGATCGTATAGTGGTTAGT	HisGTG	trna111_HisGTG_1_-_147774845_147774916@-1A.23.24, trna118_HisGTG_1_-_145396881_145396952@-1A.23.24, trna16_HisGTG_1_+_146544773_146544844@-1A.23.24, trna21_HisGTG_1_+_147753471_147753542@-1A.23.24, trna1_HisGTG_15_+_45493349_45493420@-1A.23.24, trna8_HisGTG_15_-_45492611_45492682@-1A.23.24, trna9_HisGTG_15_-_45490804_45490875@-1A.23.24, trna33_HisGTG_6_+_27125906_27125977@-1A.23.24, trna7_HisGTG_…	ORAOV1|220064	0.333465	8.09681	3.98e-15	7.5e-09
GGTTCGATTCCCCGACGGGGAGCCA	AspGTC	trna144_AspGTC_6_-_27551236_27551307@51.75.25, trna69_AspGTC_1_-_161440205_161440276@51.75.25, trna72_AspGTC_1_-_161432824_161432895@51.75.25, trna75_AspGTC_1_-_161425414_161425485@51.75.25, trna78_AspGTC_1_-_161418033_161418104@51.75.25, trna81_AspGTC_1_-_161410615_161410686@51.75.25, trna10_AspGTC_12_-_125424193_125424264@51.75.25, trna12_AspGTC_12_-_125411891_125411962@51.75.25, trna4_AspGTC_1…	ORMDL2|29095	0.334664	8.12959	3.13e-15	5.9e-09
TGGTTAGCACTCTGGA	GlnTTG	trna42_GlnCTG_6_+_27263212_27263283@16.31.16, trna146_GlnCTG_6_-_27515531_27515602@16.31.16, trna7_GlnCTG_15_-_66161400_66161471@16.31.16, trna3_GlnCTG_17_+_8023070_8023141@16.31.16, trna1_GlnCTG_6_+_18836402_18836473@16.31.16, trna49_GlnCTG_6_+_27487308_27487379@16.31.16, trna99_GlnCTG_6_-_28909378_28909449@16.31.16, trna130_GlnTTG_6_-_27763640_27763711@16.31.16, trna173_GlnTTG_6_-_26311975_2631…	PAFAH1B2|5049	0.340969	8.30268	8.72e-16	1.64e-09
ACTCTGGACTCTGAATCCAGC	GlnCTG	trna22_GlnCTG_1_+_147800937_147801008@24.44.21, trna131_GlnCTG_6_-_27759135_27759206@24.44.21, trna112_GlnCTG_1_-_147737382_147737453@24.44.21, trna28_GlnCTG_1_+_149186125_149186196@24.44.21, trna15_GlnCTG_1_+_145963304_145963375@24.44.21, trna19_GlnCTG_1_+_147505038_147505109@24.44.21, trna146_GlnCTG_6_-_27515531_27515602@24.44.21, trna7_GlnCTG_15_-_66161400_66161471@24.44.21, trna3_GlnCTG_17_+_…	PAQR7|164091	0.335752	8.15935	2.51e-15	4.74e-09
ACTCTGGACTCTGAATCCAGC	GlnCTG	trna22_GlnCTG_1_+_147800937_147801008@24.44.21, trna131_GlnCTG_6_-_27759135_27759206@24.44.21, trna112_GlnCTG_1_-_147737382_147737453@24.44.21, trna28_GlnCTG_1_+_149186125_149186196@24.44.21, trna15_GlnCTG_1_+_145963304_145963375@24.44.21, trna19_GlnCTG_1_+_147505038_147505109@24.44.21, trna146_GlnCTG_6_-_27515531_27515602@24.44.21, trna7_GlnCTG_15_-_66161400_66161471@24.44.21, trna3_GlnCTG_17_+_…	PAQR8|85315	0.366131	9.00651	3.95e-18	7.44e-12
GGTAAAATGGCTGAGTGAAGCATTGGACTG	TyrGTA	trnaMT_TyrGTA_MT_-_5826_5891@1.30.30	PCCB|5096	0.349871	8.54923	1.36e-16	2.57e-10
GCATTGGTGGTTCAGTGGTAGAATT	GlyGCC	trna133_GlyCCC_1_-_16872434_16872504@1.25.25, trna4_GlyCCC_1_+_17188416_17188486@1.25.25, trna18_GlyGCC_16_+_70822597_70822667@1.25.25, trna25_GlyGCC_16_-_70812114_70812184@1.25.25, trna68_GlyGCC_1_-_161493637_161493707@1.25.25, trna19_GlyGCC_16_+_70823410_70823480@1.25.25, trna24_GlyGCC_16_-_70812942_70813012@1.25.25, trna5_GlyGCC_17_+_8029064_8029134@1.25.25, trna19_GlyGCC_2_-_157257659_1572577…	PCCB|5096	0.337041	8.19471	1.94e-15	3.66e-09
AGCCGTGATCGTATAGTGGTTAGT	HisGTG	trna111_HisGTG_1_-_147774845_147774916@-1A.23.24, trna118_HisGTG_1_-_145396881_145396952@-1A.23.24, trna16_HisGTG_1_+_146544773_146544844@-1A.23.24, trna21_HisGTG_1_+_147753471_147753542@-1A.23.24, trna1_HisGTG_15_+_45493349_45493420@-1A.23.24, trna8_HisGTG_15_-_45492611_45492682@-1A.23.24, trna9_HisGTG_15_-_45490804_45490875@-1A.23.24, trna33_HisGTG_6_+_27125906_27125977@-1A.23.24, trna7_HisGTG_…	PCYOX1|51449	-0.344863	-8.41021	3.9e-16	7.36e-10
GGTAAAATGGCTGAGTGAAGCATTGGACTG	TyrGTA	trnaMT_TyrGTA_MT_-_5826_5891@1.30.30	PGP|283871	0.333426	8.09575	4.01e-15	7.55e-09
GGTAGCGTGGCCGAGCGGTCTAAG	LeuAAG	trna78_LeuAAG_6_+_28956779_28956860@1.24.24, trna1_LeuAAG_14_+_21078291_21078372@1.24.24, trna16_LeuAAG_16_+_22308461_22308542@1.24.24, trna7_LeuAAG_5_+_180614701_180614782@1.24.24, trna98_LeuAAG_6_-_28911399_28911480@1.24.24, trna16_LeuAAG_5_-_180601044_180601125@1.24.24, trna19_LeuAAG_5_-_180524474_180524555@1.24.24, trna3_LeuAAG_5_+_180528840_180528921@1.24.24, trna42_LeuTAG_17_-_8023632_80237…	PHLDA1|22822	0.370858	9.1412	1.36e-18	2.55e-12
ACTCTGGACTCTGAATCCAGC	GlnCTG	trna22_GlnCTG_1_+_147800937_147801008@24.44.21, trna131_GlnCTG_6_-_27759135_27759206@24.44.21, trna112_GlnCTG_1_-_147737382_147737453@24.44.21, trna28_GlnCTG_1_+_149186125_149186196@24.44.21, trna15_GlnCTG_1_+_145963304_145963375@24.44.21, trna19_GlnCTG_1_+_147505038_147505109@24.44.21, trna146_GlnCTG_6_-_27515531_27515602@24.44.21, trna7_GlnCTG_15_-_66161400_66161471@24.44.21, trna3_GlnCTG_17_+_…	PHLDA1|22822	0.35914	8.80877	1.86e-17	3.5e-11
AGCCGTGATCGTATAGTGGTTAGT	HisGTG	trna111_HisGTG_1_-_147774845_147774916@-1A.23.24, trna118_HisGTG_1_-_145396881_145396952@-1A.23.24, trna16_HisGTG_1_+_146544773_146544844@-1A.23.24, trna21_HisGTG_1_+_147753471_147753542@-1A.23.24, trna1_HisGTG_15_+_45493349_45493420@-1A.23.24, trna8_HisGTG_15_-_45492611_45492682@-1A.23.24, trna9_HisGTG_15_-_45490804_45490875@-1A.23.24, trna33_HisGTG_6_+_27125906_27125977@-1A.23.24, trna7_HisGTG_…	PIAS1|8554	-0.332699	-8.0759	4.63e-15	8.73e-09
TGCCGTGATCGTATAGTGG	HisGTG	trna111_HisGTG_1_-_147774845_147774916@-1T.18.19, trna118_HisGTG_1_-_145396881_145396952@-1T.18.19, trna16_HisGTG_1_+_146544773_146544844@-1T.18.19, trna21_HisGTG_1_+_147753471_147753542@-1T.18.19, trna1_HisGTG_15_+_45493349_45493420@-1T.18.19, trna8_HisGTG_15_-_45492611_45492682@-1T.18.19, trna9_HisGTG_15_-_45490804_45490875@-1T.18.19, trna33_HisGTG_6_+_27125906_27125977@-1T.18.19, trna7_HisGTG_…	PIAS1|8554	0.340879	8.30019	8.88e-16	1.67e-09
TTCAGGTCGCAGTCTCCC	LeuCAG	trna17_LeuCAG_16_+_57333863_57333945@33.50.18, trna26_LeuCAG_16_-_57334392_57334474@33.50.18, trna34_LeuCAG_1_+_161411323_161411405@33.50.18, trna36_LeuCAG_1_+_161418741_161418823@33.50.18, trna38_LeuCAG_1_+_161426122_161426204@33.50.18, trna40_LeuCAG_1_+_161433532_161433614@33.50.18, trna42_LeuCAG_1_+_161440913_161440995@33.50.18, trna67_LeuCAG_1_-_161500132_161500214@33.50.18, trna7_LeuCAG_6_+_…	PIAS1|8554	0.383063	9.49281	7.9e-20	1.49e-13
TGGTTAGCACTCTGGA	GlnTTG	trna42_GlnCTG_6_+_27263212_27263283@16.31.16, trna146_GlnCTG_6_-_27515531_27515602@16.31.16, trna7_GlnCTG_15_-_66161400_66161471@16.31.16, trna3_GlnCTG_17_+_8023070_8023141@16.31.16, trna1_GlnCTG_6_+_18836402_18836473@16.31.16, trna49_GlnCTG_6_+_27487308_27487379@16.31.16, trna99_GlnCTG_6_-_28909378_28909449@16.31.16, trna130_GlnTTG_6_-_27763640_27763711@16.31.16, trna173_GlnTTG_6_-_26311975_2631…	PIAS1|8554	0.360422	8.84491	1.4e-17	2.64e-11
ACTCTGGACTCTGAATCCAGC	GlnCTG	trna22_GlnCTG_1_+_147800937_147801008@24.44.21, trna131_GlnCTG_6_-_27759135_27759206@24.44.21, trna112_GlnCTG_1_-_147737382_147737453@24.44.21, trna28_GlnCTG_1_+_149186125_149186196@24.44.21, trna15_GlnCTG_1_+_145963304_145963375@24.44.21, trna19_GlnCTG_1_+_147505038_147505109@24.44.21, trna146_GlnCTG_6_-_27515531_27515602@24.44.21, trna7_GlnCTG_15_-_66161400_66161471@24.44.21, trna3_GlnCTG_17_+_…	PIP|5304	0.357907	8.77409	2.43e-17	4.58e-11
GGTTCGATTCCCCGACGGGGAG	AspGTC	trna144_AspGTC_6_-_27551236_27551307@51.72.22, trna69_AspGTC_1_-_161440205_161440276@51.72.22, trna72_AspGTC_1_-_161432824_161432895@51.72.22, trna75_AspGTC_1_-_161425414_161425485@51.72.22, trna78_AspGTC_1_-_161418033_161418104@51.72.22, trna81_AspGTC_1_-_161410615_161410686@51.72.22, trna10_AspGTC_12_-_125424193_125424264@51.72.22, trna12_AspGTC_12_-_125411891_125411962@51.72.22, trna4_AspGTC_1…	PLAU|5328	0.342779	8.35259	6.01e-16	1.13e-09
ACTCTGGACTCTGAATCCAGC	GlnCTG	trna22_GlnCTG_1_+_147800937_147801008@24.44.21, trna131_GlnCTG_6_-_27759135_27759206@24.44.21, trna112_GlnCTG_1_-_147737382_147737453@24.44.21, trna28_GlnCTG_1_+_149186125_149186196@24.44.21, trna15_GlnCTG_1_+_145963304_145963375@24.44.21, trna19_GlnCTG_1_+_147505038_147505109@24.44.21, trna146_GlnCTG_6_-_27515531_27515602@24.44.21, trna7_GlnCTG_15_-_66161400_66161471@24.44.21, trna3_GlnCTG_17_+_…	PLIN2|123	0.34385	8.38219	4.81e-16	9.08e-10
GGTAAAATGGCTGAGTGAAGCATTGGACTG	TyrGTA	trnaMT_TyrGTA_MT_-_5826_5891@1.30.30	POLR2L|5441	0.331373	8.03971	6.03e-15	1.14e-08
GGTAAAATGGCTGAGTGAAGCATTGGACTG	TyrGTA	trnaMT_TyrGTA_MT_-_5826_5891@1.30.30	POMP|51371	0.341029	8.30434	8.61e-16	1.62e-09
GGTTCGATTCCCCGACGGGGAGC	AspGTC	trna144_AspGTC_6_-_27551236_27551307@51.73.23, trna69_AspGTC_1_-_161440205_161440276@51.73.23, trna72_AspGTC_1_-_161432824_161432895@51.73.23, trna75_AspGTC_1_-_161425414_161425485@51.73.23, trna78_AspGTC_1_-_161418033_161418104@51.73.23, trna81_AspGTC_1_-_161410615_161410686@51.73.23, trna10_AspGTC_12_-_125424193_125424264@51.73.23, trna12_AspGTC_12_-_125411891_125411962@51.73.23, trna4_AspGTC_1…	POSTN|10631	0.338702	8.2403	1.38e-15	2.61e-09
AGTTAAAGACTTTTTCTCTGACC	ProTGG	trnaMT_ProTGG_MT_-_15956_16023@48.70.23	POU6F1|5463	0.35858	8.79301	2.1e-17	3.95e-11
TGGTTAGCACTCTGGA	GlnTTG	trna42_GlnCTG_6_+_27263212_27263283@16.31.16, trna146_GlnCTG_6_-_27515531_27515602@16.31.16, trna7_GlnCTG_15_-_66161400_66161471@16.31.16, trna3_GlnCTG_17_+_8023070_8023141@16.31.16, trna1_GlnCTG_6_+_18836402_18836473@16.31.16, trna49_GlnCTG_6_+_27487308_27487379@16.31.16, trna99_GlnCTG_6_-_28909378_28909449@16.31.16, trna130_GlnTTG_6_-_27763640_27763711@16.31.16, trna173_GlnTTG_6_-_26311975_2631…	PPARA|5465	0.334146	8.11543	3.47e-15	6.54e-09
TTCAGGTCGCAGTCTCCC	LeuCAG	trna17_LeuCAG_16_+_57333863_57333945@33.50.18, trna26_LeuCAG_16_-_57334392_57334474@33.50.18, trna34_LeuCAG_1_+_161411323_161411405@33.50.18, trna36_LeuCAG_1_+_161418741_161418823@33.50.18, trna38_LeuCAG_1_+_161426122_161426204@33.50.18, trna40_LeuCAG_1_+_161433532_161433614@33.50.18, trna42_LeuCAG_1_+_161440913_161440995@33.50.18, trna67_LeuCAG_1_-_161500132_161500214@33.50.18, trna7_LeuCAG_6_+_…	PRKAR2A|5576	0.338091	8.2235	1.57e-15	2.96e-09
TGGTTAGCACTCTGGA	GlnTTG	trna42_GlnCTG_6_+_27263212_27263283@16.31.16, trna146_GlnCTG_6_-_27515531_27515602@16.31.16, trna7_GlnCTG_15_-_66161400_66161471@16.31.16, trna3_GlnCTG_17_+_8023070_8023141@16.31.16, trna1_GlnCTG_6_+_18836402_18836473@16.31.16, trna49_GlnCTG_6_+_27487308_27487379@16.31.16, trna99_GlnCTG_6_-_28909378_28909449@16.31.16, trna130_GlnTTG_6_-_27763640_27763711@16.31.16, trna173_GlnTTG_6_-_26311975_2631…	PRKAR2A|5576	0.364943	8.97279	5.15e-18	9.7e-12
ACTCTGGACTCTGAATCCAGC	GlnCTG	trna22_GlnCTG_1_+_147800937_147801008@24.44.21, trna131_GlnCTG_6_-_27759135_27759206@24.44.21, trna112_GlnCTG_1_-_147737382_147737453@24.44.21, trna28_GlnCTG_1_+_149186125_149186196@24.44.21, trna15_GlnCTG_1_+_145963304_145963375@24.44.21, trna19_GlnCTG_1_+_147505038_147505109@24.44.21, trna146_GlnCTG_6_-_27515531_27515602@24.44.21, trna7_GlnCTG_15_-_66161400_66161471@24.44.21, trna3_GlnCTG_17_+_…	PRPS2|5634	0.361715	8.8814	1.05e-17	1.99e-11
GGTAAAATGGCTGAGTGAAGCATTGGACTG	TyrGTA	trnaMT_TyrGTA_MT_-_5826_5891@1.30.30	PSMG3|84262	0.339456	8.26104	1.19e-15	2.24e-09
GGCGCGGTGGCCAAGTGGTAAGGC	ThrCGT	trna14_ThrCGT_17_+_29877093_29877164@1.24.24, trna15_ThrCGT_16_+_14379750_14379821@1.24.24	PSPH|5723	0.330492	8.01572	7.17e-15	1.35e-08
GCGTTGGTGGTATAGTGGTGAGC	GlyTCC	trna82_GlyTCC_1_-_161409961_161410032@1.23.23, trna117_GlyTCC_1_-_145397864_145397935@1.23.23, trna45_GlyTCC_1_+_161500903_161500974@1.23.23, trna70_GlyTCC_1_-_161439547_161439618@1.23.23, trna73_GlyTCC_1_-_161432166_161432237@1.23.23, trna76_GlyTCC_1_-_161424756_161424827@1.23.23, trna79_GlyTCC_1_-_161417375_161417446@1.23.23	PSPH|5723	0.40526	10.1475	3.28e-22	6.19e-16
GCGTTGGTGGTATAGTGGTGAGCA	GlyTCC	trna82_GlyTCC_1_-_161409961_161410032@1.24.24, trna117_GlyTCC_1_-_145397864_145397935@1.24.24, trna45_GlyTCC_1_+_161500903_161500974@1.24.24, trna70_GlyTCC_1_-_161439547_161439618@1.24.24, trna73_GlyTCC_1_-_161432166_161432237@1.24.24, trna76_GlyTCC_1_-_161424756_161424827@1.24.24, trna79_GlyTCC_1_-_161417375_161417446@1.24.24	PSPH|5723	0.379596	9.39233	1.79e-19	3.38e-13
AGCTCAGTGGTAGAGCATTTGACT	CysGCA	trna7_CysGCA_3_-_131947944_131948015@9.32.24, trna28_CysGCA_17_-_37025545_37025616@9.32.24, trna15_CysGCA_17_+_37023898_37023969@9.32.24, trna26_CysGCA_17_-_37310744_37310815@9.32.24, trna27_CysGCA_17_-_37309987_37310058@9.32.24, trna3_CysGCA_4_-_124430005_124430076@9.32.24, trna5_CysGCA_7_+_149007281_149007352@9.32.24, trna1_CysACA_5_+_151988596_151988771@9.32.24	PSPH|5723	0.330605	8.01881	7.01e-15	1.32e-08
TAGTGGTTAGTACTCTGCGTTG	HisGTG	trna111_HisGTG_1_-_147774845_147774916@13.34.22, trna118_HisGTG_1_-_145396881_145396952@13.34.22, trna16_HisGTG_1_+_146544773_146544844@13.34.22, trna21_HisGTG_1_+_147753471_147753542@13.34.22, trna1_HisGTG_15_+_45493349_45493420@13.34.22, trna8_HisGTG_15_-_45492611_45492682@13.34.22, trna9_HisGTG_15_-_45490804_45490875@13.34.22, trna33_HisGTG_6_+_27125906_27125977@13.34.22, trna7_HisGTG_9_-_1443…	PSPH|5723	0.34634	8.45113	2.87e-16	5.41e-10
ACTCTGGACTCTGAATCCAGC	GlnCTG	trna22_GlnCTG_1_+_147800937_147801008@24.44.21, trna131_GlnCTG_6_-_27759135_27759206@24.44.21, trna112_GlnCTG_1_-_147737382_147737453@24.44.21, trna28_GlnCTG_1_+_149186125_149186196@24.44.21, trna15_GlnCTG_1_+_145963304_145963375@24.44.21, trna19_GlnCTG_1_+_147505038_147505109@24.44.21, trna146_GlnCTG_6_-_27515531_27515602@24.44.21, trna7_GlnCTG_15_-_66161400_66161471@24.44.21, trna3_GlnCTG_17_+_…	PTGES|9536	0.382256	9.46937	9.57e-20	1.8e-13
GTAGTCGTGGCCGAGTGGTTAAGG	SerAGA	trna145_SerAGA_6_-_27521192_27521273@1.24.24, trna50_SerAGA_6_+_27499987_27500068@1.24.24, trna35_SerAGA_17_-_8129928_8130009@1.24.24, trna44_SerAGA_6_+_27446591_27446672@1.24.24, trna46_SerAGA_6_+_27463593_27463674@1.24.24, trna47_SerAGA_6_+_27470818_27470899@1.24.24, trna5_SerAGA_6_+_26327817_26327898@1.24.24, trna11_SerAGA_8_-_96281885_96281966@1.24.24, trna147_SerAGA_6_-_27509554_27509635@1.2…	RAB40B|10966	0.351039	8.58178	1.06e-16	2.01e-10
GTTTCCGTAGTGTAGTGGTTATC	ValCAC	trna37_ValAAC_6_+_27203288_27203360@1.23.23, trna136_ValAAC_6_-_27648885_27648957@1.23.23, trna139_ValAAC_6_-_27618707_27618779@1.23.23, trna2_ValAAC_3_+_169490018_169490090@1.23.23, trna12_ValAAC_5_-_180645270_180645342@1.23.23, trna4_ValAAC_5_+_180591154_180591226@1.23.23, trna5_ValAAC_5_+_180596610_180596682@1.23.23, trna132_ValAAC_6_-_27721179_27721251@1.23.23, trna90_ValCAC_1_-_149684088_149…	RAB40B|10966	0.343685	8.37764	4.98e-16	9.39e-10
GTTTCCGTAGTGTAGTGGTCATC	ValAAC	trna15_ValAAC_5_-_180615416_180615488@1.23.23	RAB40B|10966	0.386615	9.59621	3.38e-20	6.37e-14
GACGAGGTGGCCGAGTGGTTAAGG	SerGCT	trna62_SerGCT_6_+_28180815_28180896@1.24.24, trna10_SerGCT_15_-_40886023_40886104@1.24.24, trna7_SerGCT_17_+_8090184_8090265@1.24.24, trna123_SerGCT_6_-_28565117_28565198@1.24.24, trna8_SerGCT_11_+_66115591_66115672@1.24.24, trna43_SerGCT_6_+_27265775_27265856@1.24.24, trna31_SerGCT_6_+_27065085_27065166@1.24.24	RAB40B|10966	0.385306	9.55805	4.63e-20	8.72e-14
GCCCGGATAGCTCAGTCGGTAGA	LysTTT	trna5_LysTTT_11_+_59323902_59323974@1.23.23, trna54_LysTTT_1_+_204475655_204475727@1.23.23, trna62_LysTTT_1_-_204476158_204476230@1.23.23, trna14_LysTTT_11_-_59327808_59327880@1.23.23, trna2_LysTTT_17_+_8022473_8022545@1.23.23, trna76_LysTTT_6_+_28918806_28918878@1.23.23	RAB40B|10966	0.354044	8.66573	5.6e-17	1.06e-10
GGCGCGGTGGCCAAGTGGTAAGGC	ThrCGT	trna14_ThrCGT_17_+_29877093_29877164@1.24.24, trna15_ThrCGT_16_+_14379750_14379821@1.24.24	RAB40B|10966	0.465618	12.0437	1.16e-29	2.19e-23
TATAGTGGTTAGTACTCTGCGTTG	HisGTG	trna111_HisGTG_1_-_147774845_147774916@11.34.24, trna118_HisGTG_1_-_145396881_145396952@11.34.24, trna16_HisGTG_1_+_146544773_146544844@11.34.24, trna21_HisGTG_1_+_147753471_147753542@11.34.24, trna1_HisGTG_15_+_45493349_45493420@11.34.24, trna8_HisGTG_15_-_45492611_45492682@11.34.24, trna9_HisGTG_15_-_45490804_45490875@11.34.24, trna33_HisGTG_6_+_27125906_27125977@11.34.24, trna7_HisGTG_9_-_1443…	RAB40B|10966	0.382437	9.47464	9.17e-20	1.73e-13
GCGTTGGTGGTATAGTGGTGAGC	GlyTCC	trna82_GlyTCC_1_-_161409961_161410032@1.23.23, trna117_GlyTCC_1_-_145397864_145397935@1.23.23, trna45_GlyTCC_1_+_161500903_161500974@1.23.23, trna70_GlyTCC_1_-_161439547_161439618@1.23.23, trna73_GlyTCC_1_-_161432166_161432237@1.23.23, trna76_GlyTCC_1_-_161424756_161424827@1.23.23, trna79_GlyTCC_1_-_161417375_161417446@1.23.23	RAB40B|10966	0.524895	14.1164	1.4e-38	2.65e-32
GCGTTGGTGGTATAGTGGTGAGCA	GlyTCC	trna82_GlyTCC_1_-_161409961_161410032@1.24.24, trna117_GlyTCC_1_-_145397864_145397935@1.24.24, trna45_GlyTCC_1_+_161500903_161500974@1.24.24, trna70_GlyTCC_1_-_161439547_161439618@1.24.24, trna73_GlyTCC_1_-_161432166_161432237@1.24.24, trna76_GlyTCC_1_-_161424756_161424827@1.24.24, trna79_GlyTCC_1_-_161417375_161417446@1.24.24	RAB40B|10966	0.509302	13.5471	4.63e-36	8.73e-30
AGCTCAGTGGTAGAGCATTTGACT	CysGCA	trna7_CysGCA_3_-_131947944_131948015@9.32.24, trna28_CysGCA_17_-_37025545_37025616@9.32.24, trna15_CysGCA_17_+_37023898_37023969@9.32.24, trna26_CysGCA_17_-_37310744_37310815@9.32.24, trna27_CysGCA_17_-_37309987_37310058@9.32.24, trna3_CysGCA_4_-_124430005_124430076@9.32.24, trna5_CysGCA_7_+_149007281_149007352@9.32.24, trna1_CysACA_5_+_151988596_151988771@9.32.24	RAB40B|10966	0.43704	11.1228	6.03e-26	1.14e-19
TAGTGGTTAGTACTCTGCGTTG	HisGTG	trna111_HisGTG_1_-_147774845_147774916@13.34.22, trna118_HisGTG_1_-_145396881_145396952@13.34.22, trna16_HisGTG_1_+_146544773_146544844@13.34.22, trna21_HisGTG_1_+_147753471_147753542@13.34.22, trna1_HisGTG_15_+_45493349_45493420@13.34.22, trna8_HisGTG_15_-_45492611_45492682@13.34.22, trna9_HisGTG_15_-_45490804_45490875@13.34.22, trna33_HisGTG_6_+_27125906_27125977@13.34.22, trna7_HisGTG_9_-_1443…	RAB40B|10966	0.419371	10.5747	8.06e-24	1.52e-17
TAATGGTTAGCACTCTGGACTC	GlnCTG	trna42_GlnCTG_6_+_27263212_27263283@13.34.22, trna146_GlnCTG_6_-_27515531_27515602@13.34.22, trna7_GlnCTG_15_-_66161400_66161471@13.34.22, trna3_GlnCTG_17_+_8023070_8023141@13.34.22, trna1_GlnCTG_6_+_18836402_18836473@13.34.22, trna49_GlnCTG_6_+_27487308_27487379@13.34.22, trna99_GlnCTG_6_-_28909378_28909449@13.34.22	RAB40B|10966	0.369451	9.10102	1.87e-18	3.52e-12
GTGTAATGGTTAGCACTCTGGACTC	GlnCTG	trna42_GlnCTG_6_+_27263212_27263283@10.34.25, trna146_GlnCTG_6_-_27515531_27515602@10.34.25, trna7_GlnCTG_15_-_66161400_66161471@10.34.25, trna3_GlnCTG_17_+_8023070_8023141@10.34.25, trna1_GlnCTG_6_+_18836402_18836473@10.34.25, trna49_GlnCTG_6_+_27487308_27487379@10.34.25, trna99_GlnCTG_6_-_28909378_28909449@10.34.25	RAB40B|10966	0.409366	10.2709	1.14e-22	2.14e-16
GTAATGGTTAGCACTCTGGACTC	GlnCTG	trna42_GlnCTG_6_+_27263212_27263283@12.34.23, trna146_GlnCTG_6_-_27515531_27515602@12.34.23, trna7_GlnCTG_15_-_66161400_66161471@12.34.23, trna3_GlnCTG_17_+_8023070_8023141@12.34.23, trna1_GlnCTG_6_+_18836402_18836473@12.34.23, trna49_GlnCTG_6_+_27487308_27487379@12.34.23, trna99_GlnCTG_6_-_28909378_28909449@12.34.23	RAB40B|10966	0.376004	9.28875	4.15e-19	7.82e-13
TGGTTAGCACTCTGGA	GlnTTG	trna42_GlnCTG_6_+_27263212_27263283@16.31.16, trna146_GlnCTG_6_-_27515531_27515602@16.31.16, trna7_GlnCTG_15_-_66161400_66161471@16.31.16, trna3_GlnCTG_17_+_8023070_8023141@16.31.16, trna1_GlnCTG_6_+_18836402_18836473@16.31.16, trna49_GlnCTG_6_+_27487308_27487379@16.31.16, trna99_GlnCTG_6_-_28909378_28909449@16.31.16, trna130_GlnTTG_6_-_27763640_27763711@16.31.16, trna173_GlnTTG_6_-_26311975_2631…	RC3H2|54542	0.342207	8.3368	6.76e-16	1.27e-09
TTCAGGTCGCAGTCTCCC	LeuCAG	trna17_LeuCAG_16_+_57333863_57333945@33.50.18, trna26_LeuCAG_16_-_57334392_57334474@33.50.18, trna34_LeuCAG_1_+_161411323_161411405@33.50.18, trna36_LeuCAG_1_+_161418741_161418823@33.50.18, trna38_LeuCAG_1_+_161426122_161426204@33.50.18, trna40_LeuCAG_1_+_161433532_161433614@33.50.18, trna42_LeuCAG_1_+_161440913_161440995@33.50.18, trna67_LeuCAG_1_-_161500132_161500214@33.50.18, trna7_LeuCAG_6_+_…	REST|5978	0.350813	8.57548	1.12e-16	2.11e-10
TGGTTAGCACTCTGGA	GlnTTG	trna42_GlnCTG_6_+_27263212_27263283@16.31.16, trna146_GlnCTG_6_-_27515531_27515602@16.31.16, trna7_GlnCTG_15_-_66161400_66161471@16.31.16, trna3_GlnCTG_17_+_8023070_8023141@16.31.16, trna1_GlnCTG_6_+_18836402_18836473@16.31.16, trna49_GlnCTG_6_+_27487308_27487379@16.31.16, trna99_GlnCTG_6_-_28909378_28909449@16.31.16, trna130_GlnTTG_6_-_27763640_27763711@16.31.16, trna173_GlnTTG_6_-_26311975_2631…	REST|5978	0.385044	9.55041	4.93e-20	9.29e-14
AGATTTCAACTTAACTTGACCGCTCTGACC	ValTAC	trnaMT_ValTAC_MT_+_1602_1670@42.71.30	RHOU|58480	0.35286	8.63263	7.22e-17	1.36e-10
ACTTAACTTGACCGCTCTGACCA	ValTAC	trnaMT_ValTAC_MT_+_1602_1670@50.72.23	RHOU|58480	0.372509	9.18841	9.29e-19	1.75e-12
CAACTTAACTTGACCGCTCTGAC	ValTAC	trnaMT_ValTAC_MT_+_1602_1670@48.70.23	RHOU|58480	0.40728	10.2081	1.95e-22	3.68e-16
TCAACTTAACTTGACCGCTCTGACC	ValTAC	trnaMT_ValTAC_MT_+_1602_1670@47.71.25	RHOU|58480	0.469585	12.1751	3.33e-30	6.27e-24
AACTTAACTTGACCGCTCTGACC	ValTAC	trnaMT_ValTAC_MT_+_1602_1670@49.71.23	RHOU|58480	0.430714	10.9248	3.6e-25	6.78e-19
GAGATTTCAACTTAACTTGACCGCTCTGAC	ValTAC	trnaMT_ValTAC_MT_+_1602_1670@41.70.30	RHOU|58480	0.488263	12.8073	7.29e-33	1.38e-26
CAACTTAACTTGACCGCTCTGACC	ValTAC	trnaMT_ValTAC_MT_+_1602_1670@48.71.24	RHOU|58480	0.371877	9.17033	1.07e-18	2.02e-12
TCAACTTAACTTGACCGCTCTGAC	ValTAC	trnaMT_ValTAC_MT_+_1602_1670@47.70.24	RHOU|58480	0.534432	14.4742	3.48e-40	6.56e-34
TTCAACTTAACTTGACCGCTCTGACC	ValTAC	trnaMT_ValTAC_MT_+_1602_1670@46.71.26	RHOU|58480	0.405044	10.141	3.47e-22	6.54e-16
AACTTAACTTGACCGCTCTGACCA	ValTAC	trnaMT_ValTAC_MT_+_1602_1670@49.72.24	RHOU|58480	0.541878	14.7588	1.79e-41	3.37e-35
GGTAAAATGGCTGAGTGAAGCATTGGACTG	TyrGTA	trnaMT_TyrGTA_MT_-_5826_5891@1.30.30	RNF215|200312	0.361341	8.87085	1.14e-17	2.16e-11
CATTGGTCGTGGTTGTAGTCCGTGCGAGA	GluTTC	trnaMT_GluTTC_MT_-_14674_14742@38.66.29, trnalookalike8_GluTTC_5_-_93905172_93905240@38.66.29	RNF25|64320	0.340351	8.28566	9.89e-16	1.86e-09
CCTTCGATAGCTCAGCTGGTAGAGC	TyrGTA	trna19_TyrGTA_14_-_21121258_21121351@1.25.25, trna18_TyrGTA_14_-_21125623_21125716@1.25.25, trna17_TyrGTA_14_-_21128117_21128210@1.25.25, trna16_TyrGTA_14_-_21131351_21131444@1.25.25, trna5_TyrGTA_14_+_21151432_21151520@1.25.25, trna17_TyrGTA_6_+_26595102_26595190@1.25.25, trna4_TyrGTA_8_+_67025602_67025694@1.25.25, trna5_TyrGTA_8_+_67026223_67026311@1.25.25	RNF7|9616	0.339149	8.25258	1.26e-15	2.38e-09
GTAGTCGTGGCCGAGTGGTTAAGGC	SerAGA	trna50_SerAGA_6_+_27499987_27500068@1.25.25, trna35_SerAGA_17_-_8129928_8130009@1.25.25, trna44_SerAGA_6_+_27446591_27446672@1.25.25, trna46_SerAGA_6_+_27463593_27463674@1.25.25, trna47_SerAGA_6_+_27470818_27470899@1.25.25, trna5_SerAGA_6_+_26327817_26327898@1.25.25, trna11_SerAGA_8_-_96281885_96281966@1.25.25, trna147_SerAGA_6_-_27509554_27509635@1.25.25, trna148_SerTGA_6_-_27473607_27473688@1.2…	RNF7|9616	0.36151	8.87563	1.1e-17	2.08e-11
ACCAGGATGGCCGAGTGGTTAAGGC	LeuTAA	trna83_LeuTAA_6_+_144537684_144537766@1.25.25	RNF7|9616	0.414911	10.4387	2.65e-23	5e-17
CCTTCGATAGCTCAGTTGGTAGAGC	TyrGTA	trna14_TyrGTA_6_+_26569086_26569176@1.25.25, trna16_TyrGTA_6_+_26577332_26577420@1.25.25, trna2_TyrGTA_2_+_27273650_27273738@1.25.25	RNF7|9616	0.45877	11.8189	9.73e-29	1.83e-22
TCCCTGGTGGTCTAGTGGTTAGGATT	GluCTC	trna59_GluCTC_1_+_249168447_249168518@1.26.26, trna116_GluCTC_1_-_145399233_145399304@1.26.26, trna71_GluCTC_1_-_161439189_161439260@1.26.26, trna74_GluCTC_1_-_161431809_161431880@1.26.26, trna77_GluCTC_1_-_161424398_161424469@1.26.26, trna80_GluCTC_1_-_161417018_161417089@1.26.26, trna77_GluCTC_6_+_28949976_28950047@1.26.26, trna87_GluCTC_6_-_126101393_126101464@1.26.26	RNF7|9616	0.434497	11.043	1.24e-25	2.34e-19
GGTAAAATGGCTGAGTGAAGCATTGGACTG	TyrGTA	trnaMT_TyrGTA_MT_-_5826_5891@1.30.30	RNF7|9616	0.387772	9.63001	2.56e-20	4.82e-14
GGTCGTGGTTGTAGTCCGTGCGAGAATACC	GluTTC	trnaMT_GluTTC_MT_-_14674_14742@42.71.30, trnalookalike8_GluTTC_5_-_93905172_93905240@42.71.30	RNF7|9616	0.361926	8.88737	1.01e-17	1.9e-11
ATTGGTCGTGGTTGTAGTCCGTGCGAGA	GluTTC	trnaMT_GluTTC_MT_-_14674_14742@39.66.28, trnalookalike8_GluTTC_5_-_93905172_93905240@39.66.28	RNF7|9616	0.331717	8.04911	5.63e-15	1.06e-08
GGTAGCGTGGCCGAGCGGTCTAAGGC	LeuAAG	trna78_LeuAAG_6_+_28956779_28956860@1.26.26, trna1_LeuAAG_14_+_21078291_21078372@1.26.26, trna16_LeuAAG_16_+_22308461_22308542@1.26.26, trna7_LeuAAG_5_+_180614701_180614782@1.26.26, trna98_LeuAAG_6_-_28911399_28911480@1.26.26, trna16_LeuAAG_5_-_180601044_180601125@1.26.26, trna19_LeuAAG_5_-_180524474_180524555@1.26.26, trna3_LeuAAG_5_+_180528840_180528921@1.26.26, trna42_LeuTAG_17_-_8023632_80237…	RNF7|9616	0.368093	9.06232	2.54e-18	4.78e-12
GCATTGGTGGTTCAGTGGTAGAATT	GlyGCC	trna133_GlyCCC_1_-_16872434_16872504@1.25.25, trna4_GlyCCC_1_+_17188416_17188486@1.25.25, trna18_GlyGCC_16_+_70822597_70822667@1.25.25, trna25_GlyGCC_16_-_70812114_70812184@1.25.25, trna68_GlyGCC_1_-_161493637_161493707@1.25.25, trna19_GlyGCC_16_+_70823410_70823480@1.25.25, trna24_GlyGCC_16_-_70812942_70813012@1.25.25, trna5_GlyGCC_17_+_8029064_8029134@1.25.25, trna19_GlyGCC_2_-_157257659_1572577…	RNF7|9616	0.481422	12.5732	7.18e-32	1.35e-25
TGGTTAGCACTCTGGA	GlnTTG	trna42_GlnCTG_6_+_27263212_27263283@16.31.16, trna146_GlnCTG_6_-_27515531_27515602@16.31.16, trna7_GlnCTG_15_-_66161400_66161471@16.31.16, trna3_GlnCTG_17_+_8023070_8023141@16.31.16, trna1_GlnCTG_6_+_18836402_18836473@16.31.16, trna49_GlnCTG_6_+_27487308_27487379@16.31.16, trna99_GlnCTG_6_-_28909378_28909449@16.31.16, trna130_GlnTTG_6_-_27763640_27763711@16.31.16, trna173_GlnTTG_6_-_26311975_2631…	ROCK2|9475	0.348523	8.51175	1.81e-16	3.42e-10
CCTTCGATAGCTCAGCTGGTAGAGC	TyrGTA	trna19_TyrGTA_14_-_21121258_21121351@1.25.25, trna18_TyrGTA_14_-_21125623_21125716@1.25.25, trna17_TyrGTA_14_-_21128117_21128210@1.25.25, trna16_TyrGTA_14_-_21131351_21131444@1.25.25, trna5_TyrGTA_14_+_21151432_21151520@1.25.25, trna17_TyrGTA_6_+_26595102_26595190@1.25.25, trna4_TyrGTA_8_+_67025602_67025694@1.25.25, trna5_TyrGTA_8_+_67026223_67026311@1.25.25	RPL30|6156	0.344607	8.40314	4.11e-16	7.76e-10
GCGTTGGTGGTATAGTGGTGAGC	GlyTCC	trna82_GlyTCC_1_-_161409961_161410032@1.23.23, trna117_GlyTCC_1_-_145397864_145397935@1.23.23, trna45_GlyTCC_1_+_161500903_161500974@1.23.23, trna70_GlyTCC_1_-_161439547_161439618@1.23.23, trna73_GlyTCC_1_-_161432166_161432237@1.23.23, trna76_GlyTCC_1_-_161424756_161424827@1.23.23, trna79_GlyTCC_1_-_161417375_161417446@1.23.23	RPL30|6156	0.354505	8.67865	5.07e-17	9.56e-11
GCGTTGGTGGTATAGTGGTGAGCA	GlyTCC	trna82_GlyTCC_1_-_161409961_161410032@1.24.24, trna117_GlyTCC_1_-_145397864_145397935@1.24.24, trna45_GlyTCC_1_+_161500903_161500974@1.24.24, trna70_GlyTCC_1_-_161439547_161439618@1.24.24, trna73_GlyTCC_1_-_161432166_161432237@1.24.24, trna76_GlyTCC_1_-_161424756_161424827@1.24.24, trna79_GlyTCC_1_-_161417375_161417446@1.24.24	RPL30|6156	0.348865	8.52125	1.69e-16	3.18e-10
CCTTCGATAGCTCAGCTGGTAGA	TyrGTA	trna19_TyrGTA_14_-_21121258_21121351@1.23.23, trna18_TyrGTA_14_-_21125623_21125716@1.23.23, trna17_TyrGTA_14_-_21128117_21128210@1.23.23, trna16_TyrGTA_14_-_21131351_21131444@1.23.23, trna5_TyrGTA_14_+_21151432_21151520@1.23.23, trna17_TyrGTA_6_+_26595102_26595190@1.23.23, trna4_TyrGTA_8_+_67025602_67025694@1.23.23, trna5_TyrGTA_8_+_67026223_67026311@1.23.23	RPL7|6129	0.342729	8.35122	6.07e-16	1.14e-09
CCTTCGATAGCTCAGCTGGTAGAGC	TyrGTA	trna19_TyrGTA_14_-_21121258_21121351@1.25.25, trna18_TyrGTA_14_-_21125623_21125716@1.25.25, trna17_TyrGTA_14_-_21128117_21128210@1.25.25, trna16_TyrGTA_14_-_21131351_21131444@1.25.25, trna5_TyrGTA_14_+_21151432_21151520@1.25.25, trna17_TyrGTA_6_+_26595102_26595190@1.25.25, trna4_TyrGTA_8_+_67025602_67025694@1.25.25, trna5_TyrGTA_8_+_67026223_67026311@1.25.25	RPL7|6129	0.335749	8.15929	2.52e-15	4.74e-09
GGCGCGGTGGCCAAGTGGTAAGGC	ThrCGT	trna14_ThrCGT_17_+_29877093_29877164@1.24.24, trna15_ThrCGT_16_+_14379750_14379821@1.24.24	RPL7|6129	0.337363	8.20354	1.82e-15	3.43e-09
GCGTTGGTGGTATAGTGGTGAGC	GlyTCC	trna82_GlyTCC_1_-_161409961_161410032@1.23.23, trna117_GlyTCC_1_-_145397864_145397935@1.23.23, trna45_GlyTCC_1_+_161500903_161500974@1.23.23, trna70_GlyTCC_1_-_161439547_161439618@1.23.23, trna73_GlyTCC_1_-_161432166_161432237@1.23.23, trna76_GlyTCC_1_-_161424756_161424827@1.23.23, trna79_GlyTCC_1_-_161417375_161417446@1.23.23	RPL7|6129	0.366406	9.01433	3.71e-18	6.99e-12
GCGTTGGTGGTATAGTGGTGAGCA	GlyTCC	trna82_GlyTCC_1_-_161409961_161410032@1.24.24, trna117_GlyTCC_1_-_145397864_145397935@1.24.24, trna45_GlyTCC_1_+_161500903_161500974@1.24.24, trna70_GlyTCC_1_-_161439547_161439618@1.24.24, trna73_GlyTCC_1_-_161432166_161432237@1.24.24, trna76_GlyTCC_1_-_161424756_161424827@1.24.24, trna79_GlyTCC_1_-_161417375_161417446@1.24.24	RPL7|6129	0.372945	9.20091	8.41e-19	1.59e-12
GTGTAATGGTTAGCACTCTGGACTC	GlnCTG	trna42_GlnCTG_6_+_27263212_27263283@10.34.25, trna146_GlnCTG_6_-_27515531_27515602@10.34.25, trna7_GlnCTG_15_-_66161400_66161471@10.34.25, trna3_GlnCTG_17_+_8023070_8023141@10.34.25, trna1_GlnCTG_6_+_18836402_18836473@10.34.25, trna49_GlnCTG_6_+_27487308_27487379@10.34.25, trna99_GlnCTG_6_-_28909378_28909449@10.34.25	RPL7|6129	0.347104	8.47234	2.44e-16	4.61e-10
GCGTTGGTGGTATAGTGGTGAGCA	GlyTCC	trna82_GlyTCC_1_-_161409961_161410032@1.24.24, trna117_GlyTCC_1_-_145397864_145397935@1.24.24, trna45_GlyTCC_1_+_161500903_161500974@1.24.24, trna70_GlyTCC_1_-_161439547_161439618@1.24.24, trna73_GlyTCC_1_-_161432166_161432237@1.24.24, trna76_GlyTCC_1_-_161424756_161424827@1.24.24, trna79_GlyTCC_1_-_161417375_161417446@1.24.24	RPL8|6132	0.346692	8.4609	2.66e-16	5.02e-10
ACCAGGATGGCCGAGTGGTTAAGGC	LeuTAA	trna83_LeuTAA_6_+_144537684_144537766@1.25.25	RPN1|6184	0.378035	9.34727	2.59e-19	4.87e-13
CCTTCGATAGCTCAGTTGGTAGAGC	TyrGTA	trna14_TyrGTA_6_+_26569086_26569176@1.25.25, trna16_TyrGTA_6_+_26577332_26577420@1.25.25, trna2_TyrGTA_2_+_27273650_27273738@1.25.25	RPN1|6184	0.416465	10.4859	1.76e-23	3.31e-17
TCCCTGGTGGTCTAGTGGTTAGGATT	GluCTC	trna59_GluCTC_1_+_249168447_249168518@1.26.26, trna116_GluCTC_1_-_145399233_145399304@1.26.26, trna71_GluCTC_1_-_161439189_161439260@1.26.26, trna74_GluCTC_1_-_161431809_161431880@1.26.26, trna77_GluCTC_1_-_161424398_161424469@1.26.26, trna80_GluCTC_1_-_161417018_161417089@1.26.26, trna77_GluCTC_6_+_28949976_28950047@1.26.26, trna87_GluCTC_6_-_126101393_126101464@1.26.26	RPN1|6184	0.448125	11.4747	2.4e-27	4.53e-21
GGTAAAATGGCTGAGTGAAGCATTGGACTG	TyrGTA	trnaMT_TyrGTA_MT_-_5826_5891@1.30.30	RPN1|6184	0.344893	8.41105	3.88e-16	7.31e-10
AGATTTCAACTTAACTTGACCGCTCTGAC	ValTAC	trnaMT_ValTAC_MT_+_1602_1670@42.70.29	RPN1|6184	0.368665	9.0786	2.23e-18	4.2e-12
GGTCGTGGTTGTAGTCCGTGCGAGAATACC	GluTTC	trnaMT_GluTTC_MT_-_14674_14742@42.71.30, trnalookalike8_GluTTC_5_-_93905172_93905240@42.71.30	RPN1|6184	0.332852	8.08005	4.49e-15	8.47e-09
GCATTGGTGGTTCAGTGGTAGAATT	GlyGCC	trna133_GlyCCC_1_-_16872434_16872504@1.25.25, trna4_GlyCCC_1_+_17188416_17188486@1.25.25, trna18_GlyGCC_16_+_70822597_70822667@1.25.25, trna25_GlyGCC_16_-_70812114_70812184@1.25.25, trna68_GlyGCC_1_-_161493637_161493707@1.25.25, trna19_GlyGCC_16_+_70823410_70823480@1.25.25, trna24_GlyGCC_16_-_70812942_70813012@1.25.25, trna5_GlyGCC_17_+_8029064_8029134@1.25.25, trna19_GlyGCC_2_-_157257659_1572577…	RPN1|6184	0.473168	12.2947	1.06e-30	1.99e-24
GTTTCCGTAGTGTAGTGGTTATC	ValCAC	trna37_ValAAC_6_+_27203288_27203360@1.23.23, trna136_ValAAC_6_-_27648885_27648957@1.23.23, trna139_ValAAC_6_-_27618707_27618779@1.23.23, trna2_ValAAC_3_+_169490018_169490090@1.23.23, trna12_ValAAC_5_-_180645270_180645342@1.23.23, trna4_ValAAC_5_+_180591154_180591226@1.23.23, trna5_ValAAC_5_+_180596610_180596682@1.23.23, trna132_ValAAC_6_-_27721179_27721251@1.23.23, trna90_ValCAC_1_-_149684088_149…	RPS20|6224	0.331883	8.05363	5.45e-15	1.03e-08
CCTTCGATAGCTCAGCTGGTAGAGC	TyrGTA	trna19_TyrGTA_14_-_21121258_21121351@1.25.25, trna18_TyrGTA_14_-_21125623_21125716@1.25.25, trna17_TyrGTA_14_-_21128117_21128210@1.25.25, trna16_TyrGTA_14_-_21131351_21131444@1.25.25, trna5_TyrGTA_14_+_21151432_21151520@1.25.25, trna17_TyrGTA_6_+_26595102_26595190@1.25.25, trna4_TyrGTA_8_+_67025602_67025694@1.25.25, trna5_TyrGTA_8_+_67026223_67026311@1.25.25	RPS20|6224	0.331727	8.04937	5.62e-15	1.06e-08
GGCGCGGTGGCCAAGTGGTAAGGC	ThrCGT	trna14_ThrCGT_17_+_29877093_29877164@1.24.24, trna15_ThrCGT_16_+_14379750_14379821@1.24.24	RPS20|6224	0.376302	9.29734	3.87e-19	7.3e-13
GCGTTGGTGGTATAGTGGTGAGC	GlyTCC	trna82_GlyTCC_1_-_161409961_161410032@1.23.23, trna117_GlyTCC_1_-_145397864_145397935@1.23.23, trna45_GlyTCC_1_+_161500903_161500974@1.23.23, trna70_GlyTCC_1_-_161439547_161439618@1.23.23, trna73_GlyTCC_1_-_161432166_161432237@1.23.23, trna76_GlyTCC_1_-_161424756_161424827@1.23.23, trna79_GlyTCC_1_-_161417375_161417446@1.23.23	RPS20|6224	0.389714	9.68684	1.6e-20	3.01e-14
GCGTTGGTGGTATAGTGGTGAGCA	GlyTCC	trna82_GlyTCC_1_-_161409961_161410032@1.24.24, trna117_GlyTCC_1_-_145397864_145397935@1.24.24, trna45_GlyTCC_1_+_161500903_161500974@1.24.24, trna70_GlyTCC_1_-_161439547_161439618@1.24.24, trna73_GlyTCC_1_-_161432166_161432237@1.24.24, trna76_GlyTCC_1_-_161424756_161424827@1.24.24, trna79_GlyTCC_1_-_161417375_161417446@1.24.24	RPS20|6224	0.423724	10.7083	2.48e-24	4.67e-18
GTGGTTGTAGTCCGTGCGAGAATACCA	GluTTC	trnaMT_GluTTC_MT_-_14674_14742@46.72.27, trnalookalike8_GluTTC_5_-_93905172_93905240@46.72.27	RPS6KB2|6199	0.342653	8.34914	6.16e-16	1.16e-09
GTCAGGATGGCCGAGCGGTCTAAGG	LeuCAG	trna17_LeuCAG_16_+_57333863_57333945@1.25.25, trna26_LeuCAG_16_-_57334392_57334474@1.25.25, trna34_LeuCAG_1_+_161411323_161411405@1.25.25, trna36_LeuCAG_1_+_161418741_161418823@1.25.25, trna38_LeuCAG_1_+_161426122_161426204@1.25.25, trna40_LeuCAG_1_+_161433532_161433614@1.25.25, trna42_LeuCAG_1_+_161440913_161440995@1.25.25, trna67_LeuCAG_1_-_161500132_161500214@1.25.25, trna7_LeuCAG_6_+_26521436…	S100P|6286	0.346524	8.45623	2.76e-16	5.2e-10
GGTAAAATGGCTGAGTGAAGCATTGGACTG	TyrGTA	trnaMT_TyrGTA_MT_-_5826_5891@1.30.30	SARNP|84324	0.336661	8.18426	2.09e-15	3.95e-09
TGGTTAGCACTCTGGA	GlnTTG	trna42_GlnCTG_6_+_27263212_27263283@16.31.16, trna146_GlnCTG_6_-_27515531_27515602@16.31.16, trna7_GlnCTG_15_-_66161400_66161471@16.31.16, trna3_GlnCTG_17_+_8023070_8023141@16.31.16, trna1_GlnCTG_6_+_18836402_18836473@16.31.16, trna49_GlnCTG_6_+_27487308_27487379@16.31.16, trna99_GlnCTG_6_-_28909378_28909449@16.31.16, trna130_GlnTTG_6_-_27763640_27763711@16.31.16, trna173_GlnTTG_6_-_26311975_2631…	SBNO1|55206	0.344058	8.38795	4.61e-16	8.69e-10
TCCCACATGGTCTAGCGGTTAGGA	GluTTC	trna3_GluTTC_13_-_45492062_45492133@1.24.24, trna11_GluTTC_15_-_26327381_26327452@1.24.24	SCAMP3|10067	0.341827	8.32634	7.31e-16	1.38e-09
GTTCGATTCCCGGTCAGGGAACCA	PheGAA	trna92_PheGAA_1_-_149672905_149672976@52.75.24, trna100_PheGAA_1_-_149287359_149287430@52.75.24, trna105_GluTTC_1_-_149161628_149161699@52.75.24, trna4_GluCTC_13_-_42030061_42030132@52.75.24, trna116_GluCTC_1_-_145399233_145399304@52.75.24, trna71_GluCTC_1_-_161439189_161439260@52.75.24, trna74_GluCTC_1_-_161431809_161431880@52.75.24, trna77_GluCTC_1_-_161424398_161424469@52.75.24, trna80_GluCTC_…	SCAMP3|10067	0.351956	8.60737	8.76e-17	1.65e-10
TCCCATATGGTCTAGCGGTTAGGATT	GluTTC	trna5_GluTTC_13_-_41634874_41634945@1.26.26, trna20_GluTTC_2_-_131094701_131094772@1.26.26	SCAMP3|10067	0.3495	8.53891	1.48e-16	2.78e-10
GGGGGTGTAGCTCAGTGGTAGAGC	AlaAGC	trna68_AlaAGC_6_+_28687481_28687552@1.24.24, trna67_AlaAGC_6_+_28678366_28678437@1.24.24, trna65_AlaAGC_6_+_28574933_28575004@1.24.24, trna101_AlaAGC_6_-_28831462_28831533@1.24.24, trna102_AlaAGC_6_-_28806221_28806292@1.24.24, trna70_AlaCGC_6_+_28697092_28697163@1.24.24, trna18_AlaTGC_11_-_50233879_50233950@1.24.24, trna107_AlaTGC_6_-_28770577_28770647@1.24.24, trna113_AlaTGC_6_-_28726141_2872621…	SCAMP3|10067	0.356234	8.72709	3.49e-17	6.59e-11
TCCCACATGGTCTAGCGGTTAGGATT	GluTTC	trna3_GluTTC_13_-_45492062_45492133@1.26.26, trna11_GluTTC_15_-_26327381_26327452@1.26.26	SCAMP3|10067	0.372053	9.17536	1.03e-18	1.94e-12
GGTAAAATGGCTGAGTGAAGCATTGGACTG	TyrGTA	trnaMT_TyrGTA_MT_-_5826_5891@1.30.30	SEC61G|23480	0.35071	8.57262	1.14e-16	2.15e-10
ACTCTGGACTCTGAATCCAGC	GlnCTG	trna22_GlnCTG_1_+_147800937_147801008@24.44.21, trna131_GlnCTG_6_-_27759135_27759206@24.44.21, trna112_GlnCTG_1_-_147737382_147737453@24.44.21, trna28_GlnCTG_1_+_149186125_149186196@24.44.21, trna15_GlnCTG_1_+_145963304_145963375@24.44.21, trna19_GlnCTG_1_+_147505038_147505109@24.44.21, trna146_GlnCTG_6_-_27515531_27515602@24.44.21, trna7_GlnCTG_15_-_66161400_66161471@24.44.21, trna3_GlnCTG_17_+_…	SEMG1|6406	0.364926	8.97229	5.17e-18	9.74e-12
ACTCTGGACTCTGAATCCAGC	GlnCTG	trna22_GlnCTG_1_+_147800937_147801008@24.44.21, trna131_GlnCTG_6_-_27759135_27759206@24.44.21, trna112_GlnCTG_1_-_147737382_147737453@24.44.21, trna28_GlnCTG_1_+_149186125_149186196@24.44.21, trna15_GlnCTG_1_+_145963304_145963375@24.44.21, trna19_GlnCTG_1_+_147505038_147505109@24.44.21, trna146_GlnCTG_6_-_27515531_27515602@24.44.21, trna7_GlnCTG_15_-_66161400_66161471@24.44.21, trna3_GlnCTG_17_+_…	SEMG2|6407	0.369547	9.10375	1.83e-18	3.44e-12
ACTCTGGACTCTGAATCCAGC	GlnCTG	trna22_GlnCTG_1_+_147800937_147801008@24.44.21, trna131_GlnCTG_6_-_27759135_27759206@24.44.21, trna112_GlnCTG_1_-_147737382_147737453@24.44.21, trna28_GlnCTG_1_+_149186125_149186196@24.44.21, trna15_GlnCTG_1_+_145963304_145963375@24.44.21, trna19_GlnCTG_1_+_147505038_147505109@24.44.21, trna146_GlnCTG_6_-_27515531_27515602@24.44.21, trna7_GlnCTG_15_-_66161400_66161471@24.44.21, trna3_GlnCTG_17_+_…	SERPINA5|5104	0.363934	8.94417	6.45e-18	1.22e-11
TCCCACATGGTCTAGCGGTTAGGATTCC	GluTTC	trna3_GluTTC_13_-_45492062_45492133@1.28.28, trna11_GluTTC_15_-_26327381_26327452@1.28.28	SERPINI1|5274	0.448061	11.4727	2.45e-27	4.62e-21
GGTTCGATTCCCCGACGGGGAGC	AspGTC	trna144_AspGTC_6_-_27551236_27551307@51.73.23, trna69_AspGTC_1_-_161440205_161440276@51.73.23, trna72_AspGTC_1_-_161432824_161432895@51.73.23, trna75_AspGTC_1_-_161425414_161425485@51.73.23, trna78_AspGTC_1_-_161418033_161418104@51.73.23, trna81_AspGTC_1_-_161410615_161410686@51.73.23, trna10_AspGTC_12_-_125424193_125424264@51.73.23, trna12_AspGTC_12_-_125411891_125411962@51.73.23, trna4_AspGTC_1…	SFRP2|6423	0.33556	8.15411	2.61e-15	4.93e-09
ACTCTGGACTCTGAATCCAGC	GlnCTG	trna22_GlnCTG_1_+_147800937_147801008@24.44.21, trna131_GlnCTG_6_-_27759135_27759206@24.44.21, trna112_GlnCTG_1_-_147737382_147737453@24.44.21, trna28_GlnCTG_1_+_149186125_149186196@24.44.21, trna15_GlnCTG_1_+_145963304_145963375@24.44.21, trna19_GlnCTG_1_+_147505038_147505109@24.44.21, trna146_GlnCTG_6_-_27515531_27515602@24.44.21, trna7_GlnCTG_15_-_66161400_66161471@24.44.21, trna3_GlnCTG_17_+_…	SLC26A3|1811	0.333798	8.10591	3.72e-15	7.01e-09
ACTCTGGACTCTGAATCCAGC	GlnCTG	trna22_GlnCTG_1_+_147800937_147801008@24.44.21, trna131_GlnCTG_6_-_27759135_27759206@24.44.21, trna112_GlnCTG_1_-_147737382_147737453@24.44.21, trna28_GlnCTG_1_+_149186125_149186196@24.44.21, trna15_GlnCTG_1_+_145963304_145963375@24.44.21, trna19_GlnCTG_1_+_147505038_147505109@24.44.21, trna146_GlnCTG_6_-_27515531_27515602@24.44.21, trna7_GlnCTG_15_-_66161400_66161471@24.44.21, trna3_GlnCTG_17_+_…	SLC2A1|6513	0.406042	10.1709	2.69e-22	5.06e-16
GGTTCGATTCCCCGACGGGGAGCCA	AspGTC	trna144_AspGTC_6_-_27551236_27551307@51.75.25, trna69_AspGTC_1_-_161440205_161440276@51.75.25, trna72_AspGTC_1_-_161432824_161432895@51.75.25, trna75_AspGTC_1_-_161425414_161425485@51.75.25, trna78_AspGTC_1_-_161418033_161418104@51.75.25, trna81_AspGTC_1_-_161410615_161410686@51.75.25, trna10_AspGTC_12_-_125424193_125424264@51.75.25, trna12_AspGTC_12_-_125411891_125411962@51.75.25, trna4_AspGTC_1…	SLC36A1|206358	0.335732	8.15883	2.52e-15	4.76e-09
TCCCACATGGTCTAGCGGTTAGGATTCC	GluTTC	trna3_GluTTC_13_-_45492062_45492133@1.28.28, trna11_GluTTC_15_-_26327381_26327452@1.28.28	SLC7A11|23657	0.330379	8.01265	7.33e-15	1.38e-08
AGCCGTGATCGTATAGTGGTTAGT	HisGTG	trna111_HisGTG_1_-_147774845_147774916@-1A.23.24, trna118_HisGTG_1_-_145396881_145396952@-1A.23.24, trna16_HisGTG_1_+_146544773_146544844@-1A.23.24, trna21_HisGTG_1_+_147753471_147753542@-1A.23.24, trna1_HisGTG_15_+_45493349_45493420@-1A.23.24, trna8_HisGTG_15_-_45492611_45492682@-1A.23.24, trna9_HisGTG_15_-_45490804_45490875@-1A.23.24, trna33_HisGTG_6_+_27125906_27125977@-1A.23.24, trna7_HisGTG_…	SNRNP70|6625	0.336908	8.19105	1.99e-15	3.76e-09
TGGTTAGCACTCTGGA	GlnTTG	trna42_GlnCTG_6_+_27263212_27263283@16.31.16, trna146_GlnCTG_6_-_27515531_27515602@16.31.16, trna7_GlnCTG_15_-_66161400_66161471@16.31.16, trna3_GlnCTG_17_+_8023070_8023141@16.31.16, trna1_GlnCTG_6_+_18836402_18836473@16.31.16, trna49_GlnCTG_6_+_27487308_27487379@16.31.16, trna99_GlnCTG_6_-_28909378_28909449@16.31.16, trna130_GlnTTG_6_-_27763640_27763711@16.31.16, trna173_GlnTTG_6_-_26311975_2631…	SOS1|6654	0.347601	8.48612	2.2e-16	4.15e-10
AGCCGTGATCGTATAGTGGTTAGT	HisGTG	trna111_HisGTG_1_-_147774845_147774916@-1A.23.24, trna118_HisGTG_1_-_145396881_145396952@-1A.23.24, trna16_HisGTG_1_+_146544773_146544844@-1A.23.24, trna21_HisGTG_1_+_147753471_147753542@-1A.23.24, trna1_HisGTG_15_+_45493349_45493420@-1A.23.24, trna8_HisGTG_15_-_45492611_45492682@-1A.23.24, trna9_HisGTG_15_-_45490804_45490875@-1A.23.24, trna33_HisGTG_6_+_27125906_27125977@-1A.23.24, trna7_HisGTG_…	SP1|6667	-0.356132	-8.72422	3.57e-17	6.73e-11
TGGTTAGCACTCTGGA	GlnTTG	trna42_GlnCTG_6_+_27263212_27263283@16.31.16, trna146_GlnCTG_6_-_27515531_27515602@16.31.16, trna7_GlnCTG_15_-_66161400_66161471@16.31.16, trna3_GlnCTG_17_+_8023070_8023141@16.31.16, trna1_GlnCTG_6_+_18836402_18836473@16.31.16, trna49_GlnCTG_6_+_27487308_27487379@16.31.16, trna99_GlnCTG_6_-_28909378_28909449@16.31.16, trna130_GlnTTG_6_-_27763640_27763711@16.31.16, trna173_GlnTTG_6_-_26311975_2631…	SPATA13|221178	0.36621	9.00875	3.88e-18	7.31e-12
GGTAAAATGGCTGAGTGAAGCATTGGACTG	TyrGTA	trnaMT_TyrGTA_MT_-_5826_5891@1.30.30	TALDO1|6888	0.330512	8.01626	7.14e-15	1.35e-08
TTCAGGTCGCAGTCTCCC	LeuCAG	trna17_LeuCAG_16_+_57333863_57333945@33.50.18, trna26_LeuCAG_16_-_57334392_57334474@33.50.18, trna34_LeuCAG_1_+_161411323_161411405@33.50.18, trna36_LeuCAG_1_+_161418741_161418823@33.50.18, trna38_LeuCAG_1_+_161426122_161426204@33.50.18, trna40_LeuCAG_1_+_161433532_161433614@33.50.18, trna42_LeuCAG_1_+_161440913_161440995@33.50.18, trna67_LeuCAG_1_-_161500132_161500214@33.50.18, trna7_LeuCAG_6_+_…	TAOK1|57551	0.356048	8.72189	3.64e-17	6.86e-11
TGGTTAGCACTCTGGA	GlnTTG	trna42_GlnCTG_6_+_27263212_27263283@16.31.16, trna146_GlnCTG_6_-_27515531_27515602@16.31.16, trna7_GlnCTG_15_-_66161400_66161471@16.31.16, trna3_GlnCTG_17_+_8023070_8023141@16.31.16, trna1_GlnCTG_6_+_18836402_18836473@16.31.16, trna49_GlnCTG_6_+_27487308_27487379@16.31.16, trna99_GlnCTG_6_-_28909378_28909449@16.31.16, trna130_GlnTTG_6_-_27763640_27763711@16.31.16, trna173_GlnTTG_6_-_26311975_2631…	TAOK1|57551	0.390033	9.69618	1.48e-20	2.78e-14
CCTTCGATAGCTCAGCTGGTAGAGC	TyrGTA	trna19_TyrGTA_14_-_21121258_21121351@1.25.25, trna18_TyrGTA_14_-_21125623_21125716@1.25.25, trna17_TyrGTA_14_-_21128117_21128210@1.25.25, trna16_TyrGTA_14_-_21131351_21131444@1.25.25, trna5_TyrGTA_14_+_21151432_21151520@1.25.25, trna17_TyrGTA_6_+_26595102_26595190@1.25.25, trna4_TyrGTA_8_+_67025602_67025694@1.25.25, trna5_TyrGTA_8_+_67026223_67026311@1.25.25	TCEB1|6921	0.358513	8.79113	2.13e-17	4.01e-11
CCTTCGATAGCTCAGTTGGTAGAGC	TyrGTA	trna14_TyrGTA_6_+_26569086_26569176@1.25.25, trna16_TyrGTA_6_+_26577332_26577420@1.25.25, trna2_TyrGTA_2_+_27273650_27273738@1.25.25	TFDP2|7029	0.336232	8.1725	2.28e-15	4.3e-09
TCCCTGGTGGTCTAGTGGTTAGGATT	GluCTC	trna59_GluCTC_1_+_249168447_249168518@1.26.26, trna116_GluCTC_1_-_145399233_145399304@1.26.26, trna71_GluCTC_1_-_161439189_161439260@1.26.26, trna74_GluCTC_1_-_161431809_161431880@1.26.26, trna77_GluCTC_1_-_161424398_161424469@1.26.26, trna80_GluCTC_1_-_161417018_161417089@1.26.26, trna77_GluCTC_6_+_28949976_28950047@1.26.26, trna87_GluCTC_6_-_126101393_126101464@1.26.26	TFDP2|7029	0.348271	8.50474	1.91e-16	3.61e-10
GCATTGGTGGTTCAGTGGTAGAATT	GlyGCC	trna133_GlyCCC_1_-_16872434_16872504@1.25.25, trna4_GlyCCC_1_+_17188416_17188486@1.25.25, trna18_GlyGCC_16_+_70822597_70822667@1.25.25, trna25_GlyGCC_16_-_70812114_70812184@1.25.25, trna68_GlyGCC_1_-_161493637_161493707@1.25.25, trna19_GlyGCC_16_+_70823410_70823480@1.25.25, trna24_GlyGCC_16_-_70812942_70813012@1.25.25, trna5_GlyGCC_17_+_8029064_8029134@1.25.25, trna19_GlyGCC_2_-_157257659_1572577…	TFDP2|7029	0.42812	10.8442	7.4e-25	1.39e-18
GGTTCGATTCCCCGACGGGGAGC	AspGTC	trna144_AspGTC_6_-_27551236_27551307@51.73.23, trna69_AspGTC_1_-_161440205_161440276@51.73.23, trna72_AspGTC_1_-_161432824_161432895@51.73.23, trna75_AspGTC_1_-_161425414_161425485@51.73.23, trna78_AspGTC_1_-_161418033_161418104@51.73.23, trna81_AspGTC_1_-_161410615_161410686@51.73.23, trna10_AspGTC_12_-_125424193_125424264@51.73.23, trna12_AspGTC_12_-_125411891_125411962@51.73.23, trna4_AspGTC_1…	THBS2|7058	0.342497	8.34482	6.37e-16	1.2e-09
GGTTCGATTCCCCGACGGGGAG	AspGTC	trna144_AspGTC_6_-_27551236_27551307@51.72.22, trna69_AspGTC_1_-_161440205_161440276@51.72.22, trna72_AspGTC_1_-_161432824_161432895@51.72.22, trna75_AspGTC_1_-_161425414_161425485@51.72.22, trna78_AspGTC_1_-_161418033_161418104@51.72.22, trna81_AspGTC_1_-_161410615_161410686@51.72.22, trna10_AspGTC_12_-_125424193_125424264@51.72.22, trna12_AspGTC_12_-_125411891_125411962@51.72.22, trna4_AspGTC_1…	THBS2|7058	0.330129	8.00584	7.7e-15	1.45e-08
GATTGTGAATCTGACAACAGA	HisGTG	trnaMT_HisGTG_MT_+_12138_12206@27.47.21	THYN1|29087	0.350311	8.56149	1.24e-16	2.34e-10
AGCCGTGATCGTATAGTGGTTAGT	HisGTG	trna111_HisGTG_1_-_147774845_147774916@-1A.23.24, trna118_HisGTG_1_-_145396881_145396952@-1A.23.24, trna16_HisGTG_1_+_146544773_146544844@-1A.23.24, trna21_HisGTG_1_+_147753471_147753542@-1A.23.24, trna1_HisGTG_15_+_45493349_45493420@-1A.23.24, trna8_HisGTG_15_-_45492611_45492682@-1A.23.24, trna9_HisGTG_15_-_45490804_45490875@-1A.23.24, trna33_HisGTG_6_+_27125906_27125977@-1A.23.24, trna7_HisGTG_…	TIMM17A|10440	0.339593	8.26481	1.15e-15	2.18e-09
TGCCGTGATCGTATAGTGGTTAGT	HisGTG	trna111_HisGTG_1_-_147774845_147774916@-1T.23.24, trna118_HisGTG_1_-_145396881_145396952@-1T.23.24, trna16_HisGTG_1_+_146544773_146544844@-1T.23.24, trna21_HisGTG_1_+_147753471_147753542@-1T.23.24, trna1_HisGTG_15_+_45493349_45493420@-1T.23.24, trna8_HisGTG_15_-_45492611_45492682@-1T.23.24, trna9_HisGTG_15_-_45490804_45490875@-1T.23.24, trna33_HisGTG_6_+_27125906_27125977@-1T.23.24, trna7_HisGTG_…	TIMM17A|10440	0.335613	8.15556	2.59e-15	4.88e-09
GGAGATTTCAACTTAACTTGACCGCTCTG	ValTAC	trnaMT_ValTAC_MT_+_1602_1670@40.68.29	TIMM17A|10440	0.330752	8.0228	6.81e-15	1.28e-08
AGATTTCAACTTAACTTGACCGCTCTGACC	ValTAC	trnaMT_ValTAC_MT_+_1602_1670@42.71.30	TIMM17A|10440	0.334806	8.13346	3.04e-15	5.73e-09
AGATTTCAACTTAACTTGACCGCTCTGAC	ValTAC	trnaMT_ValTAC_MT_+_1602_1670@42.70.29	TIMM17A|10440	0.387338	9.61731	2.84e-20	5.35e-14
AGATTTCAACTTAACTTGACCGCTCTGA	ValTAC	trnaMT_ValTAC_MT_+_1602_1670@42.69.28	TIMM17A|10440	0.333269	8.09146	4.13e-15	7.79e-09
GTGGTTGTAGTCCGTGCGAGAATACCA	GluTTC	trnaMT_GluTTC_MT_-_14674_14742@46.72.27, trnalookalike8_GluTTC_5_-_93905172_93905240@46.72.27	TMEM134|80194	0.336018	8.16664	2.38e-15	4.49e-09
GGTTCGATTCCCCGACGGGGAGCCA	AspGTC	trna144_AspGTC_6_-_27551236_27551307@51.75.25, trna69_AspGTC_1_-_161440205_161440276@51.75.25, trna72_AspGTC_1_-_161432824_161432895@51.75.25, trna75_AspGTC_1_-_161425414_161425485@51.75.25, trna78_AspGTC_1_-_161418033_161418104@51.75.25, trna81_AspGTC_1_-_161410615_161410686@51.75.25, trna10_AspGTC_12_-_125424193_125424264@51.75.25, trna12_AspGTC_12_-_125411891_125411962@51.75.25, trna4_AspGTC_1…	TRAM2|9697	0.354098	8.66724	5.54e-17	1.04e-10
TGGTTAGCACTCTGGA	GlnTTG	trna42_GlnCTG_6_+_27263212_27263283@16.31.16, trna146_GlnCTG_6_-_27515531_27515602@16.31.16, trna7_GlnCTG_15_-_66161400_66161471@16.31.16, trna3_GlnCTG_17_+_8023070_8023141@16.31.16, trna1_GlnCTG_6_+_18836402_18836473@16.31.16, trna49_GlnCTG_6_+_27487308_27487379@16.31.16, trna99_GlnCTG_6_-_28909378_28909449@16.31.16, trna130_GlnTTG_6_-_27763640_27763711@16.31.16, trna173_GlnTTG_6_-_26311975_2631…	TRIM44|54765	0.352343	8.61817	8.07e-17	1.52e-10
TTCAGGTCGCAGTCTCCC	LeuCAG	trna17_LeuCAG_16_+_57333863_57333945@33.50.18, trna26_LeuCAG_16_-_57334392_57334474@33.50.18, trna34_LeuCAG_1_+_161411323_161411405@33.50.18, trna36_LeuCAG_1_+_161418741_161418823@33.50.18, trna38_LeuCAG_1_+_161426122_161426204@33.50.18, trna40_LeuCAG_1_+_161433532_161433614@33.50.18, trna42_LeuCAG_1_+_161440913_161440995@33.50.18, trna67_LeuCAG_1_-_161500132_161500214@33.50.18, trna7_LeuCAG_6_+_…	TRIM56|81844	0.366578	9.0192	3.57e-18	6.73e-12
TGGTTAGCACTCTGGA	GlnTTG	trna42_GlnCTG_6_+_27263212_27263283@16.31.16, trna146_GlnCTG_6_-_27515531_27515602@16.31.16, trna7_GlnCTG_15_-_66161400_66161471@16.31.16, trna3_GlnCTG_17_+_8023070_8023141@16.31.16, trna1_GlnCTG_6_+_18836402_18836473@16.31.16, trna49_GlnCTG_6_+_27487308_27487379@16.31.16, trna99_GlnCTG_6_-_28909378_28909449@16.31.16, trna130_GlnTTG_6_-_27763640_27763711@16.31.16, trna173_GlnTTG_6_-_26311975_2631…	TRIM56|81844	0.363298	8.92617	7.42e-18	1.4e-11
GGTAAAATGGCTGAGTGAAGCATTGGACTG	TyrGTA	trnaMT_TyrGTA_MT_-_5826_5891@1.30.30	TRMU|55687	0.337048	8.19489	1.94e-15	3.65e-09
GGTAAAATGGCTGAGTGAAGCATTGGACTG	TyrGTA	trnaMT_TyrGTA_MT_-_5826_5891@1.30.30	TSPAN17|26262	0.346404	8.4529	2.83e-16	5.33e-10
GGTAAAATGGCTGAGTGAAGCATTGGACTG	TyrGTA	trnaMT_TyrGTA_MT_-_5826_5891@1.30.30	UBE2J2|118424	0.343085	8.36106	5.64e-16	1.06e-09
AGATTTCAACTTAACTTGACCGCTCTGAC	ValTAC	trnaMT_ValTAC_MT_+_1602_1670@42.70.29	UBE2S|27338	0.336162	8.1706	2.32e-15	4.37e-09
TGGTTAGCACTCTGGA	GlnTTG	trna42_GlnCTG_6_+_27263212_27263283@16.31.16, trna146_GlnCTG_6_-_27515531_27515602@16.31.16, trna7_GlnCTG_15_-_66161400_66161471@16.31.16, trna3_GlnCTG_17_+_8023070_8023141@16.31.16, trna1_GlnCTG_6_+_18836402_18836473@16.31.16, trna49_GlnCTG_6_+_27487308_27487379@16.31.16, trna99_GlnCTG_6_-_28909378_28909449@16.31.16, trna130_GlnTTG_6_-_27763640_27763711@16.31.16, trna173_GlnTTG_6_-_26311975_2631…	UBR2|23304	0.334843	8.13448	3.02e-15	5.69e-09
TGGTTAGCACTCTGGA	GlnTTG	trna42_GlnCTG_6_+_27263212_27263283@16.31.16, trna146_GlnCTG_6_-_27515531_27515602@16.31.16, trna7_GlnCTG_15_-_66161400_66161471@16.31.16, trna3_GlnCTG_17_+_8023070_8023141@16.31.16, trna1_GlnCTG_6_+_18836402_18836473@16.31.16, trna49_GlnCTG_6_+_27487308_27487379@16.31.16, trna99_GlnCTG_6_-_28909378_28909449@16.31.16, trna130_GlnTTG_6_-_27763640_27763711@16.31.16, trna173_GlnTTG_6_-_26311975_2631…	UBXN7|26043	0.368204	9.06546	2.47e-18	4.67e-12
TTCAGGTCGCAGTCTCCC	LeuCAG	trna17_LeuCAG_16_+_57333863_57333945@33.50.18, trna26_LeuCAG_16_-_57334392_57334474@33.50.18, trna34_LeuCAG_1_+_161411323_161411405@33.50.18, trna36_LeuCAG_1_+_161418741_161418823@33.50.18, trna38_LeuCAG_1_+_161426122_161426204@33.50.18, trna40_LeuCAG_1_+_161433532_161433614@33.50.18, trna42_LeuCAG_1_+_161440913_161440995@33.50.18, trna67_LeuCAG_1_-_161500132_161500214@33.50.18, trna7_LeuCAG_6_+_…	UHMK1|127933	0.348592	8.51367	1.79e-16	3.37e-10
TGGTTAGCACTCTGGA	GlnTTG	trna42_GlnCTG_6_+_27263212_27263283@16.31.16, trna146_GlnCTG_6_-_27515531_27515602@16.31.16, trna7_GlnCTG_15_-_66161400_66161471@16.31.16, trna3_GlnCTG_17_+_8023070_8023141@16.31.16, trna1_GlnCTG_6_+_18836402_18836473@16.31.16, trna49_GlnCTG_6_+_27487308_27487379@16.31.16, trna99_GlnCTG_6_-_28909378_28909449@16.31.16, trna130_GlnTTG_6_-_27763640_27763711@16.31.16, trna173_GlnTTG_6_-_26311975_2631…	UHMK1|127933	0.358262	8.78407	2.25e-17	4.24e-11
ACTCTGGACTCTGAATCCAGC	GlnCTG	trna22_GlnCTG_1_+_147800937_147801008@24.44.21, trna131_GlnCTG_6_-_27759135_27759206@24.44.21, trna112_GlnCTG_1_-_147737382_147737453@24.44.21, trna28_GlnCTG_1_+_149186125_149186196@24.44.21, trna15_GlnCTG_1_+_145963304_145963375@24.44.21, trna19_GlnCTG_1_+_147505038_147505109@24.44.21, trna146_GlnCTG_6_-_27515531_27515602@24.44.21, trna7_GlnCTG_15_-_66161400_66161471@24.44.21, trna3_GlnCTG_17_+_…	UNC5B|219699	0.368416	9.07151	2.36e-18	4.45e-12
GCGTTGGTGGTATAGTGGTGAGCA	GlyTCC	trna82_GlyTCC_1_-_161409961_161410032@1.24.24, trna117_GlyTCC_1_-_145397864_145397935@1.24.24, trna45_GlyTCC_1_+_161500903_161500974@1.24.24, trna70_GlyTCC_1_-_161439547_161439618@1.24.24, trna73_GlyTCC_1_-_161432166_161432237@1.24.24, trna76_GlyTCC_1_-_161424756_161424827@1.24.24, trna79_GlyTCC_1_-_161417375_161417446@1.24.24	UQCRB|7381	0.334587	8.12747	3.18e-15	5.99e-09
GGTAAAATGGCTGAGTGAAGCATTGGACTG	TyrGTA	trnaMT_TyrGTA_MT_-_5826_5891@1.30.30	VAMP8|8673	0.334276	8.11897	3.38e-15	6.37e-09
TCCCACATGGTCTAGCGGTTAGGATTCC	GluTTC	trna3_GluTTC_13_-_45492062_45492133@1.28.28, trna11_GluTTC_15_-_26327381_26327452@1.28.28	VOPP1|81552	0.40742	10.2123	1.88e-22	3.55e-16
GGTAAAATGGCTGAGTGAAGCATTGGACTG	TyrGTA	trnaMT_TyrGTA_MT_-_5826_5891@1.30.30	YIF1A|10897	0.362232	8.89602	9.4e-18	1.77e-11
GGTAAAATGGCTGAGTGAAGCATTGGACTG	TyrGTA	trnaMT_TyrGTA_MT_-_5826_5891@1.30.30	YIF1B|90522	0.334887	8.13568	2.99e-15	5.64e-09
TTCAGGTCGCAGTCTCCC	LeuCAG	trna17_LeuCAG_16_+_57333863_57333945@33.50.18, trna26_LeuCAG_16_-_57334392_57334474@33.50.18, trna34_LeuCAG_1_+_161411323_161411405@33.50.18, trna36_LeuCAG_1_+_161418741_161418823@33.50.18, trna38_LeuCAG_1_+_161426122_161426204@33.50.18, trna40_LeuCAG_1_+_161433532_161433614@33.50.18, trna42_LeuCAG_1_+_161440913_161440995@33.50.18, trna67_LeuCAG_1_-_161500132_161500214@33.50.18, trna7_LeuCAG_6_+_…	ZBTB38|253461	0.353444	8.64893	6.37e-17	1.2e-10
TGGTTAGCACTCTGGA	GlnTTG	trna42_GlnCTG_6_+_27263212_27263283@16.31.16, trna146_GlnCTG_6_-_27515531_27515602@16.31.16, trna7_GlnCTG_15_-_66161400_66161471@16.31.16, trna3_GlnCTG_17_+_8023070_8023141@16.31.16, trna1_GlnCTG_6_+_18836402_18836473@16.31.16, trna49_GlnCTG_6_+_27487308_27487379@16.31.16, trna99_GlnCTG_6_-_28909378_28909449@16.31.16, trna130_GlnTTG_6_-_27763640_27763711@16.31.16, trna173_GlnTTG_6_-_26311975_2631…	ZBTB38|253461	0.3365	8.17984	2.16e-15	4.08e-09
GGTAAAATGGCTGAGTGAAGCATTGGACTG	TyrGTA	trnaMT_TyrGTA_MT_-_5826_5891@1.30.30	ZDHHC24|254359	0.34345	8.37114	5.23e-16	9.86e-10
AGCCGTGATCGTATAGTGGTTAGT	HisGTG	trna111_HisGTG_1_-_147774845_147774916@-1A.23.24, trna118_HisGTG_1_-_145396881_145396952@-1A.23.24, trna16_HisGTG_1_+_146544773_146544844@-1A.23.24, trna21_HisGTG_1_+_147753471_147753542@-1A.23.24, trna1_HisGTG_15_+_45493349_45493420@-1A.23.24, trna8_HisGTG_15_-_45492611_45492682@-1A.23.24, trna9_HisGTG_15_-_45490804_45490875@-1A.23.24, trna33_HisGTG_6_+_27125906_27125977@-1A.23.24, trna7_HisGTG_…	ZFHX3|463	-0.330452	-8.01463	7.23e-15	1.36e-08
TTCAGGTCGCAGTCTCCC	LeuCAG	trna17_LeuCAG_16_+_57333863_57333945@33.50.18, trna26_LeuCAG_16_-_57334392_57334474@33.50.18, trna34_LeuCAG_1_+_161411323_161411405@33.50.18, trna36_LeuCAG_1_+_161418741_161418823@33.50.18, trna38_LeuCAG_1_+_161426122_161426204@33.50.18, trna40_LeuCAG_1_+_161433532_161433614@33.50.18, trna42_LeuCAG_1_+_161440913_161440995@33.50.18, trna67_LeuCAG_1_-_161500132_161500214@33.50.18, trna7_LeuCAG_6_+_…	ZNF192|7745	0.335125	8.14218	2.85e-15	5.38e-09
TGGTTAGCACTCTGGA	GlnTTG	trna42_GlnCTG_6_+_27263212_27263283@16.31.16, trna146_GlnCTG_6_-_27515531_27515602@16.31.16, trna7_GlnCTG_15_-_66161400_66161471@16.31.16, trna3_GlnCTG_17_+_8023070_8023141@16.31.16, trna1_GlnCTG_6_+_18836402_18836473@16.31.16, trna49_GlnCTG_6_+_27487308_27487379@16.31.16, trna99_GlnCTG_6_-_28909378_28909449@16.31.16, trna130_GlnTTG_6_-_27763640_27763711@16.31.16, trna173_GlnTTG_6_-_26311975_2631…	ZNF192|7745	0.367626	9.04901	2.82e-18	5.32e-12
TGGTTAGCACTCTGGA	GlnTTG	trna42_GlnCTG_6_+_27263212_27263283@16.31.16, trna146_GlnCTG_6_-_27515531_27515602@16.31.16, trna7_GlnCTG_15_-_66161400_66161471@16.31.16, trna3_GlnCTG_17_+_8023070_8023141@16.31.16, trna1_GlnCTG_6_+_18836402_18836473@16.31.16, trna49_GlnCTG_6_+_27487308_27487379@16.31.16, trna99_GlnCTG_6_-_28909378_28909449@16.31.16, trna130_GlnTTG_6_-_27763640_27763711@16.31.16, trna173_GlnTTG_6_-_26311975_2631…	ZNF609|23060	0.331462	8.04215	5.92e-15	1.12e-08
TGGTTAGCACTCTGGA	GlnTTG	trna42_GlnCTG_6_+_27263212_27263283@16.31.16, trna146_GlnCTG_6_-_27515531_27515602@16.31.16, trna7_GlnCTG_15_-_66161400_66161471@16.31.16, trna3_GlnCTG_17_+_8023070_8023141@16.31.16, trna1_GlnCTG_6_+_18836402_18836473@16.31.16, trna49_GlnCTG_6_+_27487308_27487379@16.31.16, trna99_GlnCTG_6_-_28909378_28909449@16.31.16, trna130_GlnTTG_6_-_27763640_27763711@16.31.16, trna173_GlnTTG_6_-_26311975_2631…	ZYG11B|79699	0.331627	8.04665	5.73e-15	1.08e-08

## Sheet: isomiR Target Prediction
isomiR	mRNA (Gene Symbol| ENTREZ Id)	r (Spearman correlation coefficient)	# Targets	miRanda 3UTR target?	TargetScan 7mer or 8mer 3UTR target?	RNAhybrid target?	rna22 target?
hsa-miR-423-5p|0|0	EGFR|1956	-0.320312	4	Yes	Yes	Yes	Yes
hsa-miR-423-5p|0|0	PEX26|55670	-0.257999	4	Yes	Yes	Yes	Yes
hsa-miR-148a-3p|-1|0	SOS2|6655	-0.258065	4	Yes	Yes	Yes	Yes
hsa-miR-423-5p|0|+1	EGFR|1956	-0.294307	4	Yes	Yes	Yes	Yes
hsa-miR-320a|0|+1	TNRC6B|23112	-0.26576	4	Yes	Yes	Yes	Yes
hsa-miR-320a|0|+2	TNRC6B|23112	-0.264572	4	Yes	Yes	Yes	Yes
hsa-miR-320a|+1|+2	NFIC|4782	-0.264144	4	Yes	Yes	Yes	Yes
hsa-miR-29b-2-5p|0|+1	CSNK1G1|53944	-0.282426	4	Yes	Yes	Yes	Yes
hsa-miR-29b-2-5p|0|+1	LATS1|9113	-0.289302	4	Yes	Yes	Yes	Yes
hsa-miR-34a-5p|0|+1	ASXL2|55252	-0.323433	4	Yes	Yes	Yes	Yes
hsa-miR-34a-5p|0|+1	ATF7|11016	-0.262217	4	Yes	Yes	Yes	Yes
hsa-miR-34a-5p|0|+1	TNRC6B|23112	-0.277862	4	Yes	Yes	Yes	Yes
hsa-mir-103a-1|0|0	ASXL2|55252	-0.304517	4	Yes	Yes	Yes	Yes
hsa-mir-103a-1|0|0	LUZP1|7798	-0.252063	4	Yes	Yes	Yes	Yes
hsa-let-7e-5p|0|-4	MDM4|4194	-0.287222	4	Yes	Yes	Yes	Yes
hsa-miR-93-5p|0|+1	TTLL5|23093	-0.291582	4	Yes	Yes	Yes	Yes
hsa-miR-93-5p|0|0	DENND4C|55667	-0.273265	4	Yes	Yes	Yes	Yes
hsa-miR-20a-5p|0|0	PGAP1|80055	-0.264753	4	Yes	Yes	Yes	Yes
hsa-miR-320a|0|+1	NF1|4763	-0.32034	4	Yes	Yes	Yes	Yes
hsa-miR-17-3p|0|+1	FAM120B|84498	-0.255981	4	Yes	Yes	Yes	Yes
hsa-miR-320a|0|+2	NF1|4763	-0.31472	3	Yes	Yes	No	Yes
hsa-miR-361-3p|+1|+2	TGOLN2|10618	-0.257127	4	Yes	Yes	Yes	Yes
hsa-miR-361-3p|+1|+2	TNRC6B|23112	-0.251346	4	Yes	Yes	Yes	Yes
hsa-miR-320a|+1|+2	NF1|4763	-0.269433	4	Yes	Yes	Yes	Yes
hsa-miR-29b-2-5p|0|+1	HIPK1|204851	-0.264256	4	Yes	Yes	Yes	Yes
hsa-miR-576-5p|0|+1	GLG1|2734	-0.258818	4	Yes	Yes	Yes	Yes
hsa-miR-497-5p|0|+1	POLR2A|5430	-0.27626	4	Yes	Yes	Yes	Yes
hsa-miR-125a-5p|0|0	ASXL2|55252	-0.268242	4	Yes	Yes	Yes	Yes
hsa-miR-320a|-1|0	NF1|4763	-0.287246	4	Yes	Yes	Yes	Yes
hsa-miR-320a|-1|0	UBE3B|89910	-0.26128	4	Yes	Yes	Yes	Yes
hsa-miR-103a-3p|0|+2	NF1|4763	-0.27055	4	Yes	Yes	Yes	Yes
hsa-mir-103a-1|0|0	DNAJC16|23341	-0.281614	3	Yes	Yes	No	Yes
hsa-mir-103a-1|0|0	POLK|51426	-0.253166	4	Yes	Yes	Yes	Yes
hsa-mir-103a-1|0|0	VPS13B|157680	-0.252848	4	Yes	Yes	Yes	Yes
hsa-miR-143-3p|+2|+1	PRPF31|26121	-0.285035	3	Yes	Yes	No	Yes
hsa-miR-140-3p|+1|0	GUK1|2987	-0.270429	4	Yes	Yes	Yes	Yes
hsa-miR-140-3p|+1|0	HEMK1|51409	-0.339872	4	Yes	Yes	Yes	Yes
hsa-miR-140-3p|+1|0	ZNF839|55778	-0.343835	4	Yes	Yes	Yes	Yes
hsa-miR-139-3p|0|-2	RBCK1|10616	-0.25148	4	Yes	Yes	Yes	Yes
hsa-miR-375|-1|0	BBX|56987	-0.291122	4	Yes	Yes	Yes	Yes
hsa-miR-375|-1|0	DOCK5|80005	-0.258647	4	Yes	Yes	Yes	Yes
hsa-miR-375|-1|0	FOXN3|1112	-0.278574	4	Yes	Yes	Yes	Yes
hsa-miR-375|-1|0	NF1|4763	-0.331203	4	Yes	Yes	Yes	Yes
hsa-miR-375|-1|0	NIPBL|25836	-0.274603	4	Yes	Yes	Yes	Yes
hsa-miR-375|-1|0	REST|5978	-0.288574	4	Yes	Yes	Yes	Yes
hsa-miR-375|-1|0	USP8|9101	-0.254666	4	Yes	Yes	Yes	Yes
hsa-miR-375|0|0	NF1|4763	-0.26427	3	Yes	Yes	No	Yes
hsa-miR-183-5p|0|+2	PHACTR2|9749	-0.253967	3	Yes	Yes	Yes	No
hsa-miR-148a-3p|0|+2	FYCO1|79443	-0.289439	4	Yes	Yes	Yes	Yes
hsa-miR-148a-3p|0|+2	MIER1|57708	-0.250952	4	Yes	Yes	Yes	Yes
hsa-miR-182-5p|0|+1	ASXL2|55252	-0.260794	4	Yes	Yes	Yes	Yes
hsa-miR-182-5p|0|+1	NF1|4763	-0.256351	4	Yes	Yes	Yes	Yes
hsa-miR-25-3p|0|0	TECPR2|9895	-0.292385	4	Yes	Yes	Yes	Yes
hsa-miR-93-5p|0|+1	SERINC1|57515	-0.253409	4	Yes	Yes	Yes	Yes
hsa-miR-93-5p|0|+1	VPS13D|55187	-0.29964	3	Yes	Yes	No	Yes
hsa-miR-92a-3p|0|+1	DOCK9|23348	-0.250862	4	Yes	Yes	Yes	Yes
hsa-miR-92a-3p|0|+1	KIF1B|23095	-0.255717	3	Yes	No	Yes	Yes
hsa-miR-92a-3p|0|+1	ZFHX3|463	-0.272843	3	Yes	Yes	No	Yes
hsa-miR-93-5p|0|0	EGFR|1956	-0.293334	3	Yes	Yes	Yes	No
hsa-miR-93-5p|0|0	NCKAP1|10787	-0.279887	4	Yes	Yes	Yes	Yes
hsa-miR-93-5p|0|0	NFAT5|10725	-0.28495	3	Yes	Yes	Yes	No
hsa-miR-93-5p|0|0	PGAP1|80055	-0.277469	3	Yes	Yes	Yes	No
hsa-miR-93-5p|0|0	PKN2|5586	-0.259421	3	Yes	Yes	No	Yes
hsa-miR-93-5p|0|0	PPP1R3B|79660	-0.252977	3	Yes	Yes	Yes	No
hsa-miR-93-5p|0|0	SERINC1|57515	-0.27091	4	Yes	Yes	Yes	Yes
hsa-miR-93-5p|0|0	SLFN5|162394	-0.262722	3	Yes	Yes	No	Yes
hsa-miR-93-5p|0|0	STAT3|6774	-0.278692	3	Yes	Yes	Yes	No
hsa-miR-93-5p|0|0	TNRC6B|23112	-0.267677	3	Yes	Yes	Yes	No
hsa-miR-93-5p|0|0	VPS13D|55187	-0.357396	4	Yes	Yes	Yes	Yes
hsa-miR-93-5p|0|0	ZNF827|152485	-0.265081	4	Yes	Yes	Yes	Yes
hsa-miR-96-5p|0|0	EGFR|1956	-0.296508	3	Yes	Yes	Yes	No
hsa-miR-96-5p|0|0	TRIM56|81844	-0.254863	3	Yes	Yes	No	Yes
hsa-miR-182-5p|0|+2	ASXL2|55252	-0.253801	4	Yes	Yes	Yes	Yes
hsa-miR-182-5p|0|+2	NF1|4763	-0.265539	4	Yes	Yes	Yes	Yes
hsa-miR-423-5p|0|0	ARID1A|8289	-0.271357	3	Yes	No	Yes	Yes
hsa-miR-423-5p|0|0	ASXL2|55252	-0.350055	3	Yes	No	Yes	Yes
hsa-miR-423-5p|0|0	ATXN1L|342371	-0.316306	4	Yes	Yes	Yes	Yes
hsa-miR-423-5p|0|0	BAZ1B|9031	-0.289852	2	Yes	No	No	Yes
hsa-miR-423-5p|0|0	CREB3L2|64764	-0.302632	3	Yes	Yes	No	Yes
hsa-miR-423-5p|0|0	DSTYK|25778	-0.257547	4	Yes	Yes	Yes	Yes
hsa-miR-423-5p|0|0	FAM114A2|10827	-0.265582	3	Yes	Yes	Yes	No
hsa-miR-423-5p|0|0	FYCO1|79443	-0.305417	4	Yes	Yes	Yes	Yes
hsa-miR-423-5p|0|0	KCTD20|222658	-0.25629	4	Yes	Yes	Yes	Yes
hsa-miR-423-5p|0|0	KIF13A|63971	-0.283299	4	Yes	Yes	Yes	Yes
hsa-miR-423-5p|0|0	NCOA2|10499	-0.298038	3	Yes	Yes	No	Yes
hsa-miR-423-5p|0|0	NCSTN|23385	-0.252907	3	Yes	No	Yes	Yes
hsa-miR-423-5p|0|0	NFIC|4782	-0.320941	3	Yes	Yes	Yes	No
hsa-miR-423-5p|0|0	NOTCH2|4853	-0.288662	4	Yes	Yes	Yes	Yes
hsa-miR-423-5p|0|0	PCNX|22990	-0.281202	3	Yes	No	Yes	Yes
hsa-miR-423-5p|0|0	PLBD2|196463	-0.258067	3	Yes	Yes	Yes	No
hsa-miR-423-5p|0|0	PRDM2|7799	-0.256526	3	Yes	Yes	No	Yes
hsa-miR-423-5p|0|0	RNF38|152006	-0.277472	4	Yes	Yes	Yes	Yes
hsa-miR-423-5p|0|0	RREB1|6239	-0.317342	3	Yes	No	Yes	Yes
hsa-miR-423-5p|0|0	SNX19|399979	-0.261054	3	Yes	Yes	No	Yes
hsa-miR-423-5p|0|0	SNX29|92017	-0.267253	4	Yes	Yes	Yes	Yes
hsa-miR-423-5p|0|0	TGOLN2|10618	-0.284163	3	Yes	Yes	Yes	No
hsa-miR-423-5p|0|0	TRIO|7204	-0.26528	4	Yes	Yes	Yes	Yes
hsa-miR-423-5p|0|0	WIPF2|147179	-0.358416	4	Yes	Yes	Yes	Yes
hsa-miR-423-5p|0|0	YME1L1|10730	-0.265028	3	Yes	No	Yes	Yes
hsa-miR-423-5p|0|0	ZBTB4|57659	-0.250885	4	Yes	Yes	Yes	Yes
hsa-miR-148a-3p|-1|0	AKAP11|11215	-0.27132	4	Yes	Yes	Yes	Yes
hsa-miR-148a-3p|-1|0	ATP2B4|493	-0.261993	4	Yes	Yes	Yes	Yes
hsa-miR-148a-3p|-1|0	SOS1|6654	-0.274431	4	Yes	Yes	Yes	Yes
hsa-miR-141-3p|0|+2	APC|324	-0.254478	4	Yes	Yes	Yes	Yes
hsa-miR-141-3p|0|+2	CHD9|80205	-0.288574	4	Yes	Yes	Yes	Yes
hsa-miR-141-3p|0|+2	KIDINS220|57498	-0.283254	4	Yes	Yes	Yes	Yes
hsa-miR-141-3p|0|+2	LMTK2|22853	-0.251627	4	Yes	Yes	Yes	Yes
hsa-miR-141-3p|0|+2	MED1|5469	-0.266422	4	Yes	Yes	Yes	Yes
hsa-miR-141-3p|0|+2	RIF1|55183	-0.278859	3	Yes	Yes	No	Yes
hsa-miR-141-3p|0|+2	STAG1|10274	-0.259561	4	Yes	Yes	Yes	Yes
hsa-miR-17-5p|0|0	EGFR|1956	-0.271368	3	Yes	Yes	Yes	No
hsa-miR-17-5p|0|0	SERINC1|57515	-0.262869	4	Yes	Yes	Yes	Yes
hsa-miR-17-5p|0|0	VPS13D|55187	-0.294127	4	Yes	Yes	Yes	Yes
hsa-miR-182-5p|0|+3	AFAP1|60312	-0.258775	4	Yes	Yes	Yes	Yes
hsa-miR-182-5p|0|+3	NF1|4763	-0.260263	3	Yes	Yes	No	Yes
hsa-let-7g-5p|0|+1	HELZ|9931	-0.273368	4	Yes	Yes	Yes	Yes
hsa-miR-141-3p|0|+1	APC|324	-0.253537	3	Yes	Yes	No	Yes
hsa-miR-141-3p|0|+1	CHD9|80205	-0.275973	4	Yes	Yes	Yes	Yes
hsa-miR-141-3p|0|+1	KIDINS220|57498	-0.251552	4	Yes	Yes	Yes	Yes
hsa-miR-141-3p|0|+1	RIF1|55183	-0.276943	4	Yes	Yes	Yes	Yes
hsa-miR-361-5p|0|+1	ABI2|10152	-0.271798	3	Yes	Yes	Yes	No
hsa-miR-361-5p|0|+1	ARCN1|372	-0.255018	3	Yes	Yes	Yes	No
hsa-miR-361-5p|0|+1	CSNK1G1|53944	-0.315286	3	Yes	Yes	Yes	No
hsa-miR-361-5p|0|+1	PDE4D|5144	-0.282739	4	Yes	Yes	Yes	Yes
hsa-miR-361-5p|0|+1	RSF1|51773	-0.317864	4	Yes	Yes	Yes	Yes
hsa-miR-361-5p|0|+1	STT3B|201595	-0.304663	4	Yes	Yes	Yes	Yes
hsa-miR-361-5p|0|+1	ZKSCAN1|7586	-0.256461	3	Yes	Yes	Yes	No
hsa-miR-361-5p|0|+1	ZYG11B|79699	-0.326644	3	Yes	Yes	Yes	No
hsa-miR-423-5p|0|+1	ARID1A|8289	-0.259018	3	Yes	No	Yes	Yes
hsa-miR-423-5p|0|+1	ARID1B|57492	-0.281306	3	Yes	No	Yes	Yes
hsa-miR-423-5p|0|+1	ATXN1L|342371	-0.326006	3	Yes	Yes	No	Yes
hsa-miR-423-5p|0|+1	CREB3L2|64764	-0.282248	4	Yes	Yes	Yes	Yes
hsa-miR-423-5p|0|+1	DOCK1|1793	-0.269691	4	Yes	Yes	Yes	Yes
hsa-miR-423-5p|0|+1	FOXN3|1112	-0.261398	4	Yes	Yes	Yes	Yes
hsa-miR-423-5p|0|+1	FYCO1|79443	-0.306683	4	Yes	Yes	Yes	Yes
hsa-miR-423-5p|0|+1	KIF13A|63971	-0.261364	4	Yes	Yes	Yes	Yes
hsa-miR-423-5p|0|+1	NCOA2|10499	-0.257756	4	Yes	Yes	Yes	Yes
hsa-miR-423-5p|0|+1	NFIC|4782	-0.295063	3	Yes	Yes	Yes	No
hsa-miR-423-5p|0|+1	NOTCH2|4853	-0.260752	4	Yes	Yes	Yes	Yes
hsa-miR-423-5p|0|+1	PCNX|22990	-0.277283	3	Yes	No	Yes	Yes
hsa-miR-423-5p|0|+1	PRDM2|7799	-0.264722	4	Yes	Yes	Yes	Yes
hsa-miR-423-5p|0|+1	RNF38|152006	-0.261882	4	Yes	Yes	Yes	Yes
hsa-miR-423-5p|0|+1	RREB1|6239	-0.296718	3	Yes	No	Yes	Yes
hsa-miR-423-5p|0|+1	SNX29|92017	-0.279695	4	Yes	Yes	Yes	Yes
hsa-miR-423-5p|0|+1	TGOLN2|10618	-0.268267	3	Yes	Yes	Yes	No
hsa-miR-423-5p|0|+1	TRIO|7204	-0.259204	4	Yes	Yes	Yes	Yes
hsa-miR-423-5p|0|+1	TTLL5|23093	-0.284637	3	Yes	No	Yes	Yes
hsa-miR-423-5p|0|+1	WASF2|10163	-0.25544	4	Yes	Yes	Yes	Yes
hsa-miR-423-5p|0|+1	WIPF2|147179	-0.333441	4	Yes	Yes	Yes	Yes
hsa-miR-186-5p|0|+2	TGFBRAP1|9392	-0.255568	3	Yes	Yes	Yes	No
hsa-miR-186-5p|0|+2	WIPF2|147179	-0.308205	4	Yes	Yes	Yes	Yes
hsa-miR-106b-5p|0|+1	EGFR|1956	-0.267666	2	Yes	Yes	No	No
hsa-miR-106b-5p|0|+1	VPS13D|55187	-0.291447	4	Yes	Yes	Yes	Yes
hsa-miR-20a-5p|0|0	EGFR|1956	-0.30128	3	Yes	Yes	Yes	No
hsa-miR-20a-5p|0|0	NFAT5|10725	-0.251628	3	Yes	Yes	Yes	No
hsa-let-7b-5p|0|+1	MACF1|23499	-0.257098	3	Yes	No	Yes	Yes
hsa-miR-200c-3p|0|+1	CHD9|80205	-0.282308	4	Yes	Yes	Yes	Yes
hsa-miR-200c-3p|0|+1	PHACTR2|9749	-0.258921	3	Yes	Yes	Yes	No
hsa-miR-196b-5p|0|+1	NF1|4763	-0.280894	4	Yes	Yes	Yes	Yes
hsa-let-7d-5p|0|+1	BBX|56987	-0.264276	3	Yes	No	Yes	Yes
hsa-let-7d-5p|0|+1	IL6ST|3572	-0.280424	3	Yes	No	Yes	Yes
hsa-let-7d-5p|0|+1	TAOK1|57551	-0.253656	4	Yes	Yes	Yes	Yes
hsa-miR-30d-5p|0|+2	ZBTB38|253461	-0.26713	4	Yes	Yes	Yes	Yes
hsa-miR-186-5p|0|+1	TGFBRAP1|9392	-0.26247	3	Yes	Yes	Yes	No
hsa-miR-186-5p|0|+1	WIPF2|147179	-0.336309	4	Yes	Yes	Yes	Yes
hsa-let-7d-5p|0|0	BBX|56987	-0.27172	3	Yes	No	Yes	Yes
hsa-let-7d-5p|0|0	CDH1|999	-0.280025	4	Yes	Yes	Yes	Yes
hsa-let-7d-5p|0|0	IL6ST|3572	-0.294073	3	Yes	No	Yes	Yes
hsa-let-7d-5p|0|0	MAGT1|84061	-0.258688	3	Yes	No	Yes	Yes
hsa-let-7d-5p|0|0	PBRM1|55193	-0.275894	4	Yes	Yes	Yes	Yes
hsa-let-7d-5p|0|0	TAOK1|57551	-0.291681	4	Yes	Yes	Yes	Yes
hsa-let-7g-5p|0|0	CPD|1362	-0.278976	4	Yes	Yes	Yes	Yes
hsa-let-7g-5p|0|0	HELZ|9931	-0.261828	4	Yes	Yes	Yes	Yes
hsa-miR-25-3p|0|+1	NEO1|4756	-0.25513	4	Yes	Yes	Yes	Yes
hsa-miR-25-3p|0|+1	TECPR2|9895	-0.255233	4	Yes	Yes	Yes	Yes
hsa-miR-199b-5p|0|0	ASXL2|55252	-0.317942	4	Yes	Yes	Yes	Yes
hsa-miR-199b-5p|0|0	IPO8|10526	-0.261734	4	Yes	Yes	Yes	Yes
hsa-miR-199b-5p|0|0	KDM3B|51780	-0.268532	4	Yes	Yes	Yes	Yes
hsa-miR-199b-5p|0|0	PCNX|22990	-0.254082	3	Yes	Yes	No	Yes
hsa-miR-199b-5p|0|0	SOS2|6655	-0.268999	3	Yes	Yes	Yes	No
hsa-miR-199b-5p|0|0	SP1|6667	-0.32405	3	Yes	Yes	No	Yes
hsa-miR-199b-5p|0|0	UBR2|23304	-0.279218	4	Yes	Yes	Yes	Yes
hsa-miR-320a|0|+1	AFAP1|60312	-0.256658	3	Yes	Yes	Yes	No
hsa-miR-320a|0|+1	ARF3|377	-0.292307	2	Yes	Yes	No	No
hsa-miR-320a|0|+1	ATF7|11016	-0.30133	2	Yes	Yes	No	No
hsa-miR-320a|0|+1	MAP3K2|10746	-0.264516	3	Yes	Yes	Yes	No
hsa-miR-320a|0|+1	NFATC3|4775	-0.257756	4	Yes	Yes	Yes	Yes
hsa-miR-320a|0|+1	SERINC3|10955	-0.277098	4	Yes	Yes	Yes	Yes
hsa-miR-320a|0|+1	SIN3A|25942	-0.285605	4	Yes	Yes	Yes	Yes
hsa-miR-29c-3p|0|+1	ERC1|23085	-0.284101	3	Yes	Yes	No	Yes
hsa-miR-29c-3p|0|+1	TAOK1|57551	-0.25678	4	Yes	Yes	Yes	Yes
hsa-miR-361-3p|0|+1	LATS1|9113	-0.301014	3	Yes	Yes	No	Yes
hsa-miR-361-3p|0|+1	PBRM1|55193	-0.269022	2	Yes	Yes	No	No
hsa-miR-342-3p|+2|+2	NFATC3|4775	-0.291236	3	Yes	No	Yes	Yes
hsa-miR-15a-5p|0|+2	AFF4|27125	-0.257541	4	Yes	Yes	Yes	Yes
hsa-miR-15a-5p|0|+2	ASH1L|55870	-0.282865	4	Yes	Yes	Yes	Yes
hsa-miR-15a-5p|0|+2	FAM63B|54629	-0.273203	4	Yes	Yes	Yes	Yes
hsa-miR-15a-5p|0|+2	MBNL2|10150	-0.279574	3	Yes	Yes	Yes	No
hsa-miR-15a-5p|0|+2	MGA|23269	-0.266305	4	Yes	Yes	Yes	Yes
hsa-miR-15a-5p|0|+2	MYO5B|4645	-0.272323	3	Yes	Yes	No	Yes
hsa-miR-15a-5p|0|+2	N4BP1|9683	-0.251659	4	Yes	Yes	Yes	Yes
hsa-miR-15a-5p|0|+2	PAFAH1B2|5049	-0.286817	3	Yes	Yes	Yes	No
hsa-miR-15a-5p|0|+2	ZC3H13|23091	-0.282267	4	Yes	Yes	Yes	Yes
hsa-miR-15a-5p|0|+2	ZFHX3|463	-0.320413	4	Yes	Yes	Yes	Yes
hsa-miR-92a-3p|0|+2	ATP8B1|5205	-0.255413	4	Yes	Yes	Yes	Yes
hsa-miR-92a-3p|0|+2	CASC4|113201	-0.260641	3	Yes	Yes	Yes	No
hsa-miR-92a-3p|0|+2	CDC27|996	-0.259947	3	Yes	Yes	Yes	No
hsa-miR-92a-3p|0|+2	DOCK9|23348	-0.270508	4	Yes	Yes	Yes	Yes
hsa-miR-92a-3p|0|+2	GLYR1|84656	-0.262388	3	Yes	No	Yes	Yes
hsa-miR-92a-3p|0|+2	PDE12|201626	-0.261906	4	Yes	Yes	Yes	Yes
hsa-miR-92a-3p|0|+2	PEX26|55670	-0.25484	2	Yes	Yes	No	No
hsa-miR-92a-3p|0|+2	WDFY3|23001	-0.279778	3	Yes	Yes	No	Yes
hsa-miR-92a-3p|0|+2	ZFHX3|463	-0.285271	4	Yes	Yes	Yes	Yes
hsa-miR-140-3p|0|+3	ADAM10|102	-0.261887	3	Yes	Yes	Yes	No
hsa-miR-140-3p|0|+3	ASXL2|55252	-0.33246	3	Yes	Yes	No	Yes
hsa-miR-140-3p|0|+3	KCTD20|222658	-0.253514	3	Yes	Yes	Yes	No
hsa-miR-140-3p|0|+3	KIAA1217|56243	-0.251789	4	Yes	Yes	Yes	Yes
hsa-miR-140-3p|0|+3	ZNF268|10795	-0.333122	4	Yes	Yes	Yes	Yes
hsa-miR-589-5p|0|+1	FTO|79068	-0.283727	3	Yes	Yes	Yes	No
hsa-miR-500a-3p|-1|0	IQGAP1|8826	-0.259407	4	Yes	Yes	Yes	Yes
hsa-miR-361-5p|0|0	CSNK1G1|53944	-0.295258	3	Yes	Yes	Yes	No
hsa-miR-361-5p|0|0	STT3B|201595	-0.273103	4	Yes	Yes	Yes	Yes
hsa-miR-361-5p|0|0	ZYG11B|79699	-0.293545	3	Yes	Yes	Yes	No
hsa-miR-361-3p|0|0	LATS1|9113	-0.288492	4	Yes	Yes	Yes	Yes
hsa-miR-361-3p|0|0	PBRM1|55193	-0.283596	3	Yes	Yes	Yes	No
hsa-miR-141-3p|0|0	RIF1|55183	-0.278521	4	Yes	Yes	Yes	Yes
hsa-miR-29a-3p|-1|0	RFX7|64864	-0.30754	3	Yes	Yes	No	Yes
hsa-miR-20a-3p|0|+1	SMC1A|8243	-0.282025	3	Yes	Yes	No	Yes
hsa-let-7f-5p|0|+1	PRKAR2A|5576	-0.274556	4	Yes	Yes	Yes	Yes
hsa-miR-93-3p|0|+1	ZNF609|23060	-0.253297	4	Yes	Yes	Yes	Yes
hsa-miR-17-3p|0|0	MAN1A2|10905	-0.267791	4	Yes	Yes	Yes	Yes
hsa-miR-361-3p|+1|+1	HUWE1|10075	-0.2935	4	Yes	Yes	Yes	Yes
hsa-miR-361-3p|+1|+1	KDM3B|51780	-0.268353	4	Yes	Yes	Yes	Yes
hsa-miR-361-3p|+1|+1	NOTCH2|4853	-0.270529	4	Yes	Yes	Yes	Yes
hsa-miR-320a|0|+2	AKT3|10000	-0.259359	3	Yes	Yes	Yes	No
hsa-miR-320a|0|+2	ARF3|377	-0.290191	3	Yes	Yes	Yes	No
hsa-miR-320a|0|+2	ATF7|11016	-0.28769	3	Yes	Yes	Yes	No
hsa-miR-320a|0|+2	PDPR|55066	-0.262661	3	Yes	Yes	Yes	No
hsa-miR-320a|0|+2	SERINC3|10955	-0.27227	3	Yes	Yes	No	Yes
hsa-miR-320a|0|+2	SIN3A|25942	-0.291873	4	Yes	Yes	Yes	Yes
hsa-miR-361-3p|+1|+2	HUWE1|10075	-0.266918	4	Yes	Yes	Yes	Yes
hsa-miR-361-3p|+1|+2	MYO9A|4649	-0.263863	2	Yes	Yes	No	No
hsa-miR-92a-3p|0|+1	WDFY3|23001	-0.252887	4	Yes	Yes	Yes	Yes
hsa-miR-92a-3p|0|+1	ZFHX3|463	-0.264269	4	Yes	Yes	Yes	Yes
hsa-miR-454-3p|0|0	ANKFY1|51479	-0.28112	4	Yes	Yes	Yes	Yes
hsa-miR-454-3p|0|0	APC|324	-0.278488	3	Yes	Yes	No	Yes
hsa-miR-454-3p|0|0	DNAJC16|23341	-0.252858	3	Yes	Yes	No	Yes
hsa-miR-454-3p|0|0	ERCC4|2072	-0.25684	4	Yes	Yes	Yes	Yes
hsa-miR-454-3p|0|0	IGF2R|3482	-0.270846	4	Yes	Yes	Yes	Yes
hsa-miR-454-3p|0|0	RPRD2|23248	-0.264972	3	Yes	Yes	No	Yes
hsa-miR-454-3p|0|0	SOS2|6655	-0.264146	3	Yes	Yes	Yes	No
hsa-miR-320a|+1|+2	ASXL2|55252	-0.271807	3	Yes	Yes	No	Yes
hsa-miR-320a|+1|+2	BRPF3|27154	-0.25468	4	Yes	Yes	Yes	Yes
hsa-miR-30d-3p|0|+1	ATXN1L|342371	-0.262606	4	Yes	Yes	Yes	Yes
hsa-miR-320a|0|0	AR|367	-0.271308	3	Yes	Yes	Yes	No
hsa-miR-106b-5p|0|+2	EGFR|1956	-0.273178	3	Yes	Yes	Yes	No
hsa-miR-106b-5p|0|+2	VPS13D|55187	-0.304118	4	Yes	Yes	Yes	Yes
hsa-miR-29b-2-5p|0|+1	ASXL2|55252	-0.301274	4	Yes	Yes	Yes	Yes
hsa-miR-29b-2-5p|0|+1	ERC1|23085	-0.273889	4	Yes	Yes	Yes	Yes
hsa-miR-29b-2-5p|0|+1	INO80D|54891	-0.266966	4	Yes	Yes	Yes	Yes
hsa-miR-29b-2-5p|0|+1	IREB2|3658	-0.253526	4	Yes	Yes	Yes	Yes
hsa-miR-29b-2-5p|0|+1	TAOK1|57551	-0.281291	4	Yes	Yes	Yes	Yes
hsa-miR-29b-2-5p|0|+1	USP37|57695	-0.259576	4	Yes	Yes	Yes	Yes
hsa-miR-29b-2-5p|0|+1	WDFY3|23001	-0.283348	4	Yes	Yes	Yes	Yes
hsa-miR-29b-2-5p|0|+1	WNK1|65125	-0.269692	4	Yes	Yes	Yes	Yes
hsa-miR-29b-2-5p|0|+1	ZFHX3|463	-0.27542	4	Yes	Yes	Yes	Yes
hsa-let-7b-5p|0|+2	MACF1|23499	-0.268341	3	Yes	No	Yes	Yes
hsa-let-7b-5p|0|+2	MPDZ|8777	-0.252832	3	Yes	No	Yes	Yes
hsa-let-7b-5p|0|+2	PBX1|5087	-0.257047	3	Yes	Yes	Yes	No
hsa-let-7e-5p|0|+1	AR|367	-0.295115	4	Yes	Yes	Yes	Yes
hsa-let-7e-5p|0|+1	ASH1L|55870	-0.283812	4	Yes	Yes	Yes	Yes
hsa-let-7e-5p|0|+1	CLOCK|9575	-0.314896	3	Yes	Yes	No	Yes
hsa-let-7e-5p|0|+1	CNOT1|23019	-0.282681	3	Yes	No	Yes	Yes
hsa-let-7e-5p|0|+1	HIPK1|204851	-0.261964	2	Yes	No	No	Yes
hsa-let-7e-5p|0|+1	NF1|4763	-0.276552	4	Yes	Yes	Yes	Yes
hsa-let-7e-5p|0|+1	PBRM1|55193	-0.27698	3	Yes	Yes	No	Yes
hsa-let-7e-5p|0|+1	RC3H2|54542	-0.280213	4	Yes	Yes	Yes	Yes
hsa-let-7e-5p|0|+1	USP9X|8239	-0.281318	3	Yes	No	Yes	Yes
hsa-miR-30e-5p|+1|+4	DLG1|1739	-0.261849	2	Yes	Yes	No	No
hsa-miR-30e-5p|+1|+4	TNRC6B|23112	-0.287773	4	Yes	Yes	Yes	Yes
hsa-miR-29c-3p|0|0	ERC1|23085	-0.303586	4	Yes	Yes	Yes	Yes
hsa-miR-29c-3p|0|0	TAOK1|57551	-0.323655	4	Yes	Yes	Yes	Yes
hsa-miR-15a-5p|0|+1	MBNL2|10150	-0.265624	3	Yes	Yes	Yes	No
hsa-miR-15a-5p|0|+1	PAFAH1B2|5049	-0.262856	3	Yes	Yes	Yes	No
hsa-miR-22-3p|0|+1	ZMYM4|9202	-0.257856	4	Yes	Yes	Yes	Yes
hsa-miR-28-5p|0|+1	LATS1|9113	-0.253938	4	Yes	Yes	Yes	Yes
hsa-miR-497-5p|0|+1	MIB1|57534	-0.251707	4	Yes	Yes	Yes	Yes
hsa-miR-497-5p|0|+1	ZFHX3|463	-0.27032	3	Yes	Yes	No	Yes
hsa-let-7g-5p|-1|0	PRKAR2A|5576	-0.2556	3	Yes	Yes	No	Yes
hsa-let-7g-5p|-1|0	TTC17|55761	-0.257011	4	Yes	Yes	Yes	Yes
hsa-let-7i-5p|0|+1	HELZ|9931	-0.262399	4	Yes	Yes	Yes	Yes
hsa-let-7i-5p|0|+1	PAPOLG|64895	-0.273871	3	Yes	Yes	No	Yes
hsa-let-7i-5p|0|+1	PRKAR2A|5576	-0.282121	3	Yes	Yes	No	Yes
hsa-let-7i-5p|0|+1	TAOK1|57551	-0.267534	4	Yes	Yes	Yes	Yes
hsa-let-7i-5p|0|+1	ZNF268|10795	-0.253045	4	Yes	Yes	Yes	Yes
hsa-miR-16-5p|0|+2	POLR2A|5430	-0.260666	4	Yes	Yes	Yes	Yes
hsa-miR-30e-5p|+1|+3	TNRC6B|23112	-0.282525	3	Yes	Yes	No	Yes
hsa-miR-30e-5p|+1|+3	USP38|84640	-0.254526	4	Yes	Yes	Yes	Yes
hsa-miR-34a-5p|0|+1	AR|367	-0.291422	4	Yes	Yes	Yes	Yes
hsa-miR-34a-5p|0|+1	ATXN1L|342371	-0.256772	4	Yes	Yes	Yes	Yes
hsa-miR-34a-5p|0|+1	BMPR2|659	-0.306723	4	Yes	Yes	Yes	Yes
hsa-miR-34a-5p|0|+1	CLOCK|9575	-0.345264	3	Yes	Yes	Yes	No
hsa-miR-34a-5p|0|+1	CSNK1G1|53944	-0.327256	4	Yes	Yes	Yes	Yes
hsa-miR-34a-5p|0|+1	DAG1|1605	-0.264238	4	Yes	Yes	Yes	Yes
hsa-miR-34a-5p|0|+1	HIP1|3092	-0.254134	4	Yes	Yes	Yes	Yes
hsa-miR-34a-5p|0|+1	LRRC8B|23507	-0.251738	3	Yes	Yes	Yes	No
hsa-miR-34a-5p|0|+1	MYO5B|4645	-0.261901	3	Yes	No	Yes	Yes
hsa-miR-34a-5p|0|+1	NF1|4763	-0.314906	4	Yes	Yes	Yes	Yes
hsa-miR-34a-5p|0|+1	NOTCH2|4853	-0.264828	4	Yes	Yes	Yes	Yes
hsa-miR-34a-5p|0|+1	NSD1|64324	-0.26565	4	Yes	Yes	Yes	Yes
hsa-miR-34a-5p|0|+1	PCNX|22990	-0.263809	4	Yes	Yes	Yes	Yes
hsa-miR-34a-5p|0|+1	RREB1|6239	-0.253871	3	Yes	No	Yes	Yes
hsa-miR-34a-5p|0|+1	SMC1A|8243	-0.32251	4	Yes	Yes	Yes	Yes
hsa-miR-34a-5p|0|+1	TCF12|6938	-0.257522	3	Yes	No	Yes	Yes
hsa-miR-34a-5p|0|+1	TGFBRAP1|9392	-0.255351	3	Yes	No	Yes	Yes
hsa-miR-125a-5p|0|0	ZC3H13|23091	-0.254103	4	Yes	Yes	Yes	Yes
hsa-miR-26b-5p|0|+2	RFX7|64864	-0.268786	4	Yes	Yes	Yes	Yes
hsa-miR-98-5p|0|+1	PRKAR2A|5576	-0.252347	4	Yes	Yes	Yes	Yes
hsa-miR-199b-5p|0|+1	ASXL2|55252	-0.30841	4	Yes	Yes	Yes	Yes
hsa-miR-199b-5p|0|+1	KDM3B|51780	-0.290957	4	Yes	Yes	Yes	Yes
hsa-miR-199b-5p|0|+1	PCNX|22990	-0.258424	4	Yes	Yes	Yes	Yes
hsa-miR-199b-5p|0|+1	SP1|6667	-0.327706	4	Yes	Yes	Yes	Yes
hsa-miR-199b-5p|0|+1	UBR2|23304	-0.288765	4	Yes	Yes	Yes	Yes
hsa-miR-320a|-1|0	ADAM10|102	-0.262122	3	Yes	Yes	Yes	No
hsa-miR-320a|-1|0	CTNND1|1500	-0.279354	3	Yes	Yes	Yes	No
hsa-miR-320a|-1|0	HIPK1|204851	-0.276806	2	Yes	Yes	No	No
hsa-miR-320a|-1|0	PTPN11|5781	-0.271219	3	Yes	Yes	Yes	No
hsa-let-7e-5p|0|+2	ASH1L|55870	-0.2686	4	Yes	Yes	Yes	Yes
hsa-let-7e-5p|0|+2	CLOCK|9575	-0.285764	3	Yes	Yes	No	Yes
hsa-let-7e-5p|0|+2	CNOT1|23019	-0.270374	3	Yes	No	Yes	Yes
hsa-let-7e-5p|0|+2	NF1|4763	-0.262202	4	Yes	Yes	Yes	Yes
hsa-let-7e-5p|0|+2	PBRM1|55193	-0.251989	3	Yes	Yes	No	Yes
hsa-let-7e-5p|0|+2	RC3H2|54542	-0.254427	3	Yes	Yes	No	Yes
hsa-let-7e-5p|0|+2	USP9X|8239	-0.255488	3	Yes	No	Yes	Yes
hsa-let-7e-5p|0|+2	ZNF609|23060	-0.252734	4	Yes	Yes	Yes	Yes
hsa-miR-29a-5p|0|+1	ATRX|546	-0.269583	4	Yes	Yes	Yes	Yes
hsa-miR-29a-5p|0|+1	CTNND1|1500	-0.253193	3	Yes	Yes	No	Yes
hsa-miR-29a-5p|0|+1	DNAJC3|5611	-0.252807	3	Yes	Yes	No	Yes
hsa-miR-29a-5p|0|+1	EGFR|1956	-0.253506	3	Yes	Yes	Yes	No
hsa-miR-29a-5p|0|+1	FAM63B|54629	-0.251273	3	Yes	Yes	Yes	No
hsa-miR-29a-5p|0|+1	HELZ|9931	-0.259786	4	Yes	Yes	Yes	Yes
hsa-miR-29a-5p|0|+1	MED13L|23389	-0.27724	4	Yes	Yes	Yes	Yes
hsa-miR-29a-5p|0|+1	UBR1|197131	-0.254001	4	Yes	Yes	Yes	Yes
hsa-miR-103a-3p|0|+2	ARHGAP5|394	-0.251962	4	Yes	Yes	Yes	Yes
hsa-miR-103a-3p|0|+2	ASH1L|55870	-0.259448	4	Yes	Yes	Yes	Yes
hsa-miR-103a-3p|0|+2	ATXN1L|342371	-0.280826	4	Yes	Yes	Yes	Yes
hsa-miR-103a-3p|0|+2	HELZ|9931	-0.266332	3	Yes	Yes	No	Yes
hsa-miR-103a-3p|0|+2	MDN1|23195	-0.252645	2	Yes	No	No	Yes
hsa-miR-103a-3p|0|+2	NCOR1|9611	-0.265544	4	Yes	Yes	Yes	Yes
hsa-miR-103a-3p|0|+2	RPRD2|23248	-0.265296	4	Yes	Yes	Yes	Yes
hsa-miR-30e-5p|0|+2	GIGYF2|26058	-0.255151	4	Yes	Yes	Yes	Yes
hsa-miR-23b-3p|0|+3	ATF7|11016	-0.257053	3	Yes	Yes	No	Yes
hsa-miR-15a-5p|0|0	FAM63B|54629	-0.26921	4	Yes	Yes	Yes	Yes
hsa-miR-15a-5p|0|0	MYO5B|4645	-0.264482	4	Yes	Yes	Yes	Yes
hsa-mir-103a-1|0|0	ACAP2|23527	-0.255283	4	Yes	Yes	Yes	Yes
hsa-mir-103a-1|0|0	ATP7A|538	-0.258834	3	Yes	Yes	No	Yes
hsa-mir-103a-1|0|0	ATRN|8455	-0.278789	2	Yes	No	No	Yes
hsa-mir-103a-1|0|0	ATRX|546	-0.304917	3	Yes	Yes	No	Yes
hsa-mir-103a-1|0|0	C5orf24|134553	-0.261368	2	Yes	Yes	No	No
hsa-mir-103a-1|0|0	CNOT6L|246175	-0.287811	4	Yes	Yes	Yes	Yes
hsa-mir-103a-1|0|0	CRYBG3|131544	-0.301707	4	Yes	Yes	Yes	Yes
hsa-mir-103a-1|0|0	DOCK9|23348	-0.257704	4	Yes	Yes	Yes	Yes
hsa-mir-103a-1|0|0	ERCC6|2074	-0.278549	4	Yes	Yes	Yes	Yes
hsa-mir-103a-1|0|0	HELZ|9931	-0.262874	4	Yes	Yes	Yes	Yes
hsa-mir-103a-1|0|0	IQGAP1|8826	-0.266795	4	Yes	Yes	Yes	Yes
hsa-mir-103a-1|0|0	MGA|23269	-0.330279	4	Yes	Yes	Yes	Yes
hsa-mir-103a-1|0|0	NCKAP1|10787	-0.260559	4	Yes	Yes	Yes	Yes
hsa-mir-103a-1|0|0	PBRM1|55193	-0.318228	4	Yes	Yes	Yes	Yes
hsa-mir-103a-1|0|0	PRKAR2A|5576	-0.300515	3	Yes	Yes	No	Yes
hsa-mir-103a-1|0|0	RALGAPB|57148	-0.285441	4	Yes	Yes	Yes	Yes
hsa-mir-103a-1|0|0	RREB1|6239	-0.259272	2	Yes	No	No	Yes
hsa-mir-103a-1|0|0	SEC24A|10802	-0.261677	4	Yes	Yes	Yes	Yes
hsa-mir-103a-1|0|0	SEC24B|10427	-0.266529	2	Yes	No	No	Yes
hsa-mir-103a-1|0|0	SON|6651	-0.257972	4	Yes	Yes	Yes	Yes
hsa-mir-103a-1|0|0	TET2|54790	-0.251727	3	Yes	Yes	No	Yes
hsa-mir-103a-1|0|0	TNRC6B|23112	-0.259544	4	Yes	Yes	Yes	Yes
hsa-mir-103a-1|0|0	UBR3|130507	-0.305915	4	Yes	Yes	Yes	Yes
hsa-mir-103a-1|0|0	WDFY3|23001	-0.306041	4	Yes	Yes	Yes	Yes
hsa-mir-103a-1|0|0	XIAP|331	-0.295532	4	Yes	Yes	Yes	Yes
hsa-mir-103a-1|0|0	ZFP91|80829	-0.264372	4	Yes	Yes	Yes	Yes
hsa-miR-17-5p|-1|-2	CLTC|1213	-0.253578	4	Yes	Yes	Yes	Yes
hsa-miR-30e-5p|+1|+2	TNRC6B|23112	-0.254238	4	Yes	Yes	Yes	Yes
hsa-miR-30e-5p|+1|+2	USP38|84640	-0.259748	4	Yes	Yes	Yes	Yes
hsa-miR-29a-3p|0|0	TAOK1|57551	-0.286017	4	Yes	Yes	Yes	Yes
hsa-miR-145-5p|0|+1	CREB3L2|64764	-0.257374	2	Yes	Yes	No	No
hsa-miR-22-5p|0|0	ADAM10|102	-0.285351	4	Yes	Yes	Yes	Yes
hsa-miR-22-5p|0|0	ATRN|8455	-0.29373	3	Yes	Yes	No	Yes
hsa-miR-22-5p|0|0	NF1|4763	-0.270391	4	Yes	Yes	Yes	Yes
hsa-miR-22-5p|0|0	NUP155|9631	-0.262528	4	Yes	Yes	Yes	Yes
hsa-miR-22-5p|0|0	RNF169|254225	-0.262559	4	Yes	Yes	Yes	Yes
hsa-miR-22-5p|0|0	USP37|57695	-0.257104	4	Yes	Yes	Yes	Yes
hsa-miR-130a-3p|0|+1	AGL|178	-0.295145	4	Yes	Yes	Yes	Yes
hsa-miR-130a-3p|0|+1	NCKAP1|10787	-0.260258	2	Yes	Yes	No	No
hsa-miR-130a-3p|0|+1	PCYOX1|51449	-0.277118	4	Yes	Yes	Yes	Yes
hsa-miR-130a-3p|0|+1	SLC35D1|23169	-0.252915	4	Yes	Yes	Yes	Yes
hsa-miR-130a-3p|0|+1	USP37|57695	-0.253912	3	Yes	Yes	Yes	No
hsa-miR-34a-5p|0|0	CSNK1G1|53944	-0.255625	4	Yes	Yes	Yes	Yes
hsa-miR-24-1-5p|-1|0	MGA|23269	-0.266215	4	Yes	Yes	Yes	Yes
hsa-miR-24-1-5p|-1|0	RNF111|54778	-0.272159	4	Yes	Yes	Yes	Yes
hsa-miR-221-3p|0|-4	NDUFB10|4716	-0.251536	3	Yes	Yes	Yes	No
hsa-miR-221-3p|0|-4	NSMCE4A|54780	-0.2929	3	Yes	Yes	Yes	No
hsa-miR-221-3p|0|-4	TRAF2|7186	-0.288697	3	Yes	Yes	Yes	No
hsa-miR-222-3p|0|-1	ANKRD10|55608	-0.257966	3	Yes	Yes	Yes	No
hsa-miR-27b-3p|0|-2	ATAD3B|83858	-0.266916	3	Yes	Yes	Yes	No
hsa-miR-221-3p|0|-3	NSMCE4A|54780	-0.275039	3	Yes	Yes	Yes	No
hsa-miR-221-3p|0|-3	RBCK1|10616	-0.261737	3	Yes	Yes	Yes	No
hsa-miR-221-3p|0|-3	TRAF2|7186	-0.277701	3	Yes	Yes	Yes	No
hsa-miR-145-3p|+2|-1	CLK1|1195	-0.258999	4	Yes	Yes	Yes	Yes
hsa-miR-143-3p|0|-2	MRPL41|64975	-0.26211	3	Yes	Yes	Yes	No
hsa-miR-143-3p|0|-2	TMEM134|80194	-0.266131	4	Yes	Yes	Yes	Yes
hsa-miR-143-3p|+1|-3	NSMCE4A|54780	-0.273351	4	Yes	Yes	Yes	Yes
hsa-miR-145-5p|0|-5	NUPL2|11097	-0.253647	3	Yes	Yes	Yes	No
hsa-miR-145-3p|+2|0	CLK1|1195	-0.284626	4	Yes	Yes	Yes	Yes
hsa-miR-145-3p|+2|0	PDAP1|11333	-0.282566	4	Yes	Yes	Yes	Yes
hsa-miR-145-3p|+2|0	UPF3A|65110	-0.254556	4	Yes	Yes	Yes	Yes
hsa-miR-23b-3p|+1|-1	CLK3|1198	-0.259342	3	Yes	Yes	Yes	No
hsa-miR-23b-3p|+1|0	CLK3|1198	-0.262224	2	Yes	Yes	No	No
hsa-miR-143-3p|0|-1	MRPL41|64975	-0.26459	3	Yes	Yes	Yes	No
hsa-miR-143-3p|0|-1	TMEM134|80194	-0.278211	4	Yes	Yes	Yes	Yes
hsa-miR-143-3p|-1|-2	MRPL41|64975	-0.288348	3	Yes	Yes	Yes	No
hsa-miR-30a-3p|+1|-3	KIAA0907|22889	-0.379462	4	Yes	Yes	Yes	Yes
hsa-miR-30a-3p|+1|-3	SLC25A33|84275	-0.272281	4	Yes	Yes	Yes	Yes
hsa-miR-125a-5p|0|-5	MRPS25|64432	-0.251104	3	Yes	Yes	Yes	No
hsa-miR-181a-2-3p|0|-3	CENPT|80152	-0.269162	3	Yes	Yes	Yes	No
hsa-miR-27a-3p|0|-2	ATAD3B|83858	-0.268224	3	Yes	Yes	Yes	No
hsa-let-7e-5p|0|-4	ENSA|2029	-0.286184	3	Yes	Yes	Yes	No
hsa-let-7e-5p|0|-4	RBM19|9904	-0.298148	3	Yes	Yes	Yes	No
hsa-let-7e-5p|0|-4	RPS6KB2|6199	-0.268875	4	Yes	Yes	Yes	Yes
hsa-let-7e-5p|0|-4	RSAD1|55316	-0.280839	3	Yes	No	Yes	Yes
hsa-miR-143-3p|+1|-1	NSMCE4A|54780	-0.262181	4	Yes	Yes	Yes	Yes
hsa-miR-22-3p|0|-5	ATPIF1|93974	-0.266596	3	Yes	Yes	Yes	No
hsa-miR-22-3p|0|-5	BAX|581	-0.258534	3	Yes	Yes	Yes	No
hsa-miR-22-3p|0|-5	COMMD1|150684	-0.253542	2	Yes	Yes	No	No
hsa-miR-22-3p|0|-5	COPS7B|64708	-0.261751	3	Yes	Yes	Yes	No
hsa-miR-22-3p|0|-5	HDAC8|55869	-0.273609	3	Yes	Yes	Yes	No
hsa-miR-22-3p|0|-5	STX4|6810	-0.271985	3	Yes	Yes	Yes	No
hsa-miR-30a-3p|0|-3	IFT20|90410	-0.259297	4	Yes	Yes	Yes	Yes
hsa-miR-30a-3p|0|-3	SLC25A33|84275	-0.264431	4	Yes	Yes	Yes	Yes
hsa-miR-29a-3p|-1|-3	ABCB6|10058	-0.280462	3	Yes	Yes	Yes	No
hsa-miR-29a-3p|-1|-3	ARF5|381	-0.262294	3	Yes	Yes	Yes	No
hsa-miR-143-3p|+3|0	TTC14|151613	-0.314264	4	Yes	Yes	Yes	Yes
hsa-miR-23a-3p|+1|-1	SAFB|6294	-0.308867	3	Yes	Yes	Yes	No
hsa-miR-152-3p|0|-1	B3GAT3|26229	-0.297702	3	Yes	Yes	Yes	No
hsa-miR-152-3p|0|-1	CSNK1D|1453	-0.287546	3	Yes	Yes	Yes	No
hsa-miR-152-3p|0|-1	MRPS25|64432	-0.363316	3	Yes	Yes	Yes	No
hsa-miR-193a-5p|0|-3	RPAIN|84268	-0.252723	3	Yes	Yes	Yes	No
hsa-miR-23a-3p|+1|0	SAFB|6294	-0.298867	3	Yes	Yes	Yes	No
hsa-miR-28-3p|+1|-1	ACAD11|84129	-0.30238	3	Yes	Yes	Yes	No
hsa-miR-143-3p|-2|-2	ZNF688|146542	-0.262555	4	Yes	Yes	Yes	Yes
hsa-miR-143-3p|+3|+1	TTC14|151613	-0.287183	4	Yes	Yes	Yes	Yes
hsa-miR-152-3p|0|0	MRPS25|64432	-0.287123	3	Yes	Yes	Yes	No
hsa-miR-152-3p|0|0	NCLN|56926	-0.279369	3	Yes	Yes	Yes	No
hsa-miR-23a-3p|+1|+1	SAFB|6294	-0.254769	3	Yes	Yes	Yes	No
hsa-miR-654-3p|0|-2	ORAOV1|220064	-0.263396	3	Yes	Yes	Yes	No
hsa-miR-127-3p|0|-1	KIFC2|90990	-0.27537	4	Yes	Yes	Yes	Yes
hsa-miR-127-3p|0|-1	OBSL1|23363	-0.255435	3	Yes	No	Yes	Yes
hsa-miR-127-3p|0|-1	ZNF688|146542	-0.253024	3	Yes	No	Yes	Yes
hsa-miR-151a-3p|0|-2	CIRBP|1153	-0.29947	3	Yes	Yes	Yes	No
hsa-miR-23a-3p|0|-1	SAFB|6294	-0.289642	3	Yes	Yes	Yes	No
hsa-miR-22-3p|+3|0	FNBP4|23360	-0.292604	4	Yes	Yes	Yes	Yes
hsa-miR-151a-3p|0|-1	CIRBP|1153	-0.280213	3	Yes	Yes	Yes	No
hsa-miR-140-3p|+1|0	ARL6IP4|51329	-0.271961	3	Yes	Yes	Yes	No
hsa-miR-140-3p|+1|0	BCAS4|55653	-0.33741	3	Yes	Yes	Yes	No
hsa-miR-140-3p|+1|0	C1orf35|79169	-0.360235	3	Yes	Yes	Yes	No
hsa-miR-140-3p|+1|0	CDK5RAP3|80279	-0.381831	3	Yes	Yes	Yes	No
hsa-miR-140-3p|+1|0	ING4|51147	-0.277656	3	Yes	Yes	Yes	No
hsa-miR-140-3p|+1|0	INO80E|283899	-0.368485	3	Yes	Yes	Yes	No
hsa-miR-140-3p|+1|0	LZTR1|8216	-0.326831	3	Yes	Yes	Yes	No
hsa-miR-140-3p|+1|0	MAPK11|5600	-0.268703	3	Yes	Yes	Yes	No
hsa-miR-140-3p|+1|0	NARF|26502	-0.257762	3	Yes	Yes	Yes	No
hsa-miR-140-3p|+1|0	PIGQ|9091	-0.285515	3	Yes	Yes	Yes	No
hsa-miR-140-3p|+1|0	RNF220|55182	-0.321635	3	Yes	Yes	Yes	No
hsa-miR-125b-2-3p|+2|0	CDK5RAP1|51654	-0.321331	3	Yes	Yes	Yes	No
hsa-miR-22-3p|+1|0	ATPIF1|93974	-0.263571	3	Yes	Yes	Yes	No
hsa-miR-22-3p|+1|0	FBRSL1|57666	-0.274849	4	Yes	Yes	Yes	Yes
hsa-miR-132-3p|0|-1	TJAP1|93643	-0.305598	3	Yes	Yes	Yes	No
hsa-miR-361-5p|0|-2	NUP85|79902	-0.28401	3	Yes	No	Yes	Yes
hsa-miR-29a-3p|-1|-2	ABCB6|10058	-0.257407	3	Yes	Yes	Yes	No
hsa-miR-330-5p|0|-1	LEMD2|221496	-0.292458	3	Yes	Yes	Yes	No
hsa-miR-330-5p|0|-1	LMF1|64788	-0.25281	3	Yes	No	Yes	Yes
hsa-miR-185-5p|0|-1	CCNL2|81669	-0.278634	3	Yes	Yes	Yes	No
hsa-miR-185-5p|0|-1	NR2F6|2063	-0.253985	3	Yes	Yes	Yes	No
hsa-miR-185-5p|0|-1	ZNF414|84330	-0.279417	3	Yes	No	Yes	Yes
hsa-miR-195-5p|0|-1	SELO|83642	-0.288528	3	Yes	Yes	Yes	No
hsa-miR-375|-1|0	FAM63B|54629	-0.263905	4	Yes	Yes	Yes	Yes
hsa-miR-375|-1|0	MED13L|23389	-0.298723	3	Yes	Yes	No	Yes
hsa-miR-375|-1|0	NFAT5|10725	-0.25475	4	Yes	Yes	Yes	Yes
hsa-miR-375|-1|0	PBRM1|55193	-0.252784	4	Yes	Yes	Yes	Yes
hsa-miR-375|-1|0	PDZD8|118987	-0.270916	3	Yes	Yes	No	Yes
hsa-miR-375|-1|0	PIAS1|8554	-0.314854	4	Yes	Yes	Yes	Yes
hsa-miR-375|-1|0	POLR2A|5430	-0.263714	4	Yes	Yes	Yes	Yes
hsa-miR-375|-1|0	SLFN5|162394	-0.258898	4	Yes	Yes	Yes	Yes
hsa-miR-375|-1|0	TNKS|8658	-0.275687	4	Yes	Yes	Yes	Yes
hsa-miR-375|-1|0	YAP1|10413	-0.253423	4	Yes	Yes	Yes	Yes
hsa-miR-375|-1|0	ZNF704|619279	-0.259736	4	Yes	Yes	Yes	Yes
hsa-miR-182-5p|0|0	ASXL2|55252	-0.263569	4	Yes	Yes	Yes	Yes
hsa-miR-182-5p|0|0	CLOCK|9575	-0.258277	4	Yes	Yes	Yes	Yes
hsa-miR-182-5p|0|0	FEM1B|10116	-0.263295	4	Yes	Yes	Yes	Yes
hsa-miR-183-5p|0|+2	IQGAP1|8826	-0.25128	4	Yes	Yes	Yes	Yes
hsa-miR-148a-3p|0|+2	ITSN2|50618	-0.253463	3	Yes	Yes	No	Yes
hsa-miR-148a-3p|0|+2	MARCH8|220972	-0.279859	4	Yes	Yes	Yes	Yes
hsa-miR-148a-3p|0|+2	TBC1D5|9779	-0.288457	4	Yes	Yes	Yes	Yes
hsa-miR-148a-3p|0|+2	ZNF268|10795	-0.255416	3	Yes	Yes	No	Yes
hsa-miR-182-5p|0|+1	CLASP1|23332	-0.26529	3	Yes	Yes	No	Yes
hsa-miR-182-5p|0|+1	CLOCK|9575	-0.255663	4	Yes	Yes	Yes	Yes
hsa-miR-182-5p|0|+1	NCOR1|9611	-0.253125	4	Yes	Yes	Yes	Yes
hsa-miR-182-5p|0|+1	REST|5978	-0.252051	4	Yes	Yes	Yes	Yes
hsa-miR-25-3p|0|0	AFAP1|60312	-0.25334	4	Yes	Yes	Yes	Yes
hsa-miR-25-3p|0|0	KIAA1671|85379	-0.273113	4	Yes	Yes	Yes	Yes
hsa-miR-25-3p|0|0	LPP|4026	-0.26337	3	Yes	Yes	No	Yes
hsa-miR-93-5p|0|+1	ASXL2|55252	-0.278416	4	Yes	Yes	Yes	Yes
hsa-miR-93-5p|0|+1	CRIM1|51232	-0.277182	4	Yes	Yes	Yes	Yes
hsa-miR-93-5p|0|+1	FYCO1|79443	-0.307301	4	Yes	Yes	Yes	Yes
hsa-miR-93-5p|0|+1	PDPR|55066	-0.256371	3	Yes	Yes	No	Yes
hsa-miR-93-5p|0|+1	RNF38|152006	-0.26751	3	Yes	Yes	No	Yes
hsa-miR-93-5p|0|+1	SYNE2|23224	-0.256504	4	Yes	Yes	Yes	Yes
hsa-miR-93-5p|0|+1	URB1|9875	-0.262573	3	Yes	Yes	No	Yes
hsa-miR-92a-3p|0|+1	AFAP1|60312	-0.269219	4	Yes	Yes	Yes	Yes
hsa-miR-92a-3p|0|+1	KIAA1671|85379	-0.25111	4	Yes	Yes	Yes	Yes
hsa-miR-92a-3p|0|+1	LEPROT|54741	-0.285992	3	Yes	Yes	No	Yes
hsa-miR-92a-3p|0|+1	LPP|4026	-0.29117	4	Yes	Yes	Yes	Yes
hsa-miR-92a-3p|0|+1	MARCH8|220972	-0.29083	4	Yes	Yes	Yes	Yes
hsa-miR-92a-3p|0|+1	PHACTR2|9749	-0.262423	3	Yes	No	Yes	Yes
hsa-miR-92a-3p|0|+1	UBR1|197131	-0.270286	4	Yes	Yes	Yes	Yes
hsa-miR-93-5p|0|0	ASXL2|55252	-0.330832	3	Yes	Yes	No	Yes
hsa-miR-93-5p|0|0	CRIM1|51232	-0.285309	4	Yes	Yes	Yes	Yes
hsa-miR-93-5p|0|0	FYCO1|79443	-0.330823	4	Yes	Yes	Yes	Yes
hsa-miR-93-5p|0|0	KIF1B|23095	-0.269275	4	Yes	Yes	Yes	Yes
hsa-miR-93-5p|0|0	MAPK1|5594	-0.305296	3	Yes	Yes	No	Yes
hsa-miR-93-5p|0|0	NCOR1|9611	-0.265352	4	Yes	Yes	Yes	Yes
hsa-miR-93-5p|0|0	PBRM1|55193	-0.255225	3	Yes	Yes	No	Yes
hsa-miR-93-5p|0|0	PCNX|22990	-0.274072	3	Yes	No	Yes	Yes
hsa-miR-93-5p|0|0	PDPR|55066	-0.280181	4	Yes	Yes	Yes	Yes
hsa-miR-93-5p|0|0	RBL2|5934	-0.266929	4	Yes	Yes	Yes	Yes
hsa-miR-93-5p|0|0	RNF38|152006	-0.293553	4	Yes	Yes	Yes	Yes
hsa-miR-93-5p|0|0	SLC5A3|6526	-0.258252	3	Yes	Yes	No	Yes
hsa-miR-93-5p|0|0	SYNE2|23224	-0.264411	3	Yes	Yes	No	Yes
hsa-miR-93-5p|0|0	TTLL5|23093	-0.290968	4	Yes	Yes	Yes	Yes
hsa-miR-93-5p|0|0	UBE3B|89910	-0.263492	3	Yes	Yes	No	Yes
hsa-miR-93-5p|0|0	UBR4|23352	-0.273862	4	Yes	Yes	Yes	Yes
hsa-miR-93-5p|0|0	URB1|9875	-0.279079	4	Yes	Yes	Yes	Yes
hsa-miR-96-5p|0|0	FOXO1|2308	-0.27331	4	Yes	Yes	Yes	Yes
hsa-miR-96-5p|0|0	LATS1|9113	-0.274746	3	Yes	Yes	No	Yes
hsa-miR-96-5p|0|0	NF1|4763	-0.287987	3	Yes	Yes	No	Yes
hsa-miR-96-5p|0|0	SP1|6667	-0.2882	3	Yes	No	Yes	Yes
hsa-miR-96-5p|0|0	TCF4|6925	-0.265509	4	Yes	Yes	Yes	Yes
hsa-miR-182-5p|0|+2	CLASP1|23332	-0.282602	3	Yes	Yes	No	Yes
hsa-miR-182-5p|0|+2	DOCK9|23348	-0.265907	4	Yes	Yes	Yes	Yes
hsa-miR-182-5p|0|+2	GPATCH8|23131	-0.260354	3	Yes	Yes	No	Yes
hsa-miR-182-5p|0|+2	LATS1|9113	-0.251494	4	Yes	Yes	Yes	Yes
hsa-miR-182-5p|0|+2	NCOR1|9611	-0.259858	3	Yes	Yes	No	Yes
hsa-miR-182-5p|0|+2	REST|5978	-0.256174	4	Yes	Yes	Yes	Yes
hsa-miR-21-5p|0|+2	LUZP1|7798	-0.307267	2	Yes	No	No	Yes
hsa-miR-21-5p|0|+2	MCC|4163	-0.263371	4	Yes	Yes	Yes	Yes
hsa-miR-21-5p|0|+2	NCOR1|9611	-0.266908	3	Yes	Yes	No	Yes
hsa-miR-21-5p|0|+2	PJA2|9867	-0.279069	4	Yes	Yes	Yes	Yes
hsa-miR-423-5p|0|0	ARSB|411	-0.258347	4	Yes	Yes	Yes	Yes
hsa-miR-423-5p|0|0	ERC1|23085	-0.308346	4	Yes	Yes	Yes	Yes
hsa-miR-423-5p|0|0	HELZ|9931	-0.270478	4	Yes	Yes	Yes	Yes
hsa-miR-423-5p|0|0	MGA|23269	-0.288198	4	Yes	Yes	Yes	Yes
hsa-miR-423-5p|0|0	MTR|4548	-0.273064	4	Yes	Yes	Yes	Yes
hsa-miR-423-5p|0|0	NSD1|64324	-0.251801	3	Yes	Yes	No	Yes
hsa-miR-423-5p|0|0	PCYOX1|51449	-0.342411	4	Yes	Yes	Yes	Yes
hsa-miR-423-5p|0|0	PDPR|55066	-0.296196	3	Yes	No	Yes	Yes
hsa-miR-423-5p|0|0	TNPO1|3842	-0.254794	3	Yes	No	Yes	Yes
hsa-miR-423-5p|0|0	TTC17|55761	-0.266925	3	Yes	No	Yes	Yes
hsa-miR-423-5p|0|0	UBR2|23304	-0.341161	4	Yes	Yes	Yes	Yes
hsa-miR-148a-3p|-1|0	ARHGEF12|23365	-0.306116	4	Yes	Yes	Yes	Yes
hsa-miR-148a-3p|-1|0	FTO|79068	-0.294539	4	Yes	Yes	Yes	Yes
hsa-miR-148a-3p|-1|0	GLCE|26035	-0.295286	3	Yes	Yes	No	Yes
hsa-miR-148a-3p|-1|0	ITSN2|50618	-0.254251	4	Yes	Yes	Yes	Yes
hsa-miR-148a-3p|-1|0	RIF1|55183	-0.252246	4	Yes	Yes	Yes	Yes
hsa-miR-148a-3p|-1|0	TBC1D5|9779	-0.295648	4	Yes	Yes	Yes	Yes
hsa-miR-148a-3p|-1|0	ZNF268|10795	-0.257175	4	Yes	Yes	Yes	Yes
hsa-miR-141-3p|0|+2	FOXN3|1112	-0.262453	4	Yes	Yes	Yes	Yes
hsa-miR-141-3p|0|+2	NCKAP1|10787	-0.264255	4	Yes	Yes	Yes	Yes
hsa-miR-141-3p|0|+2	PTPRG|5793	-0.277045	4	Yes	Yes	Yes	Yes
hsa-miR-141-3p|0|+2	RFX7|64864	-0.282737	4	Yes	Yes	Yes	Yes
hsa-miR-141-3p|0|+2	SOCS5|9655	-0.25087	4	Yes	Yes	Yes	Yes
hsa-miR-141-3p|0|+2	UBR1|197131	-0.285679	4	Yes	Yes	Yes	Yes
hsa-miR-141-3p|0|+2	ZNF148|7707	-0.261685	3	Yes	Yes	No	Yes
hsa-miR-17-5p|0|0	ASXL2|55252	-0.31671	4	Yes	Yes	Yes	Yes
hsa-miR-17-5p|0|0	CRIM1|51232	-0.258948	3	Yes	Yes	No	Yes
hsa-miR-17-5p|0|0	FYCO1|79443	-0.271701	4	Yes	Yes	Yes	Yes
hsa-miR-17-5p|0|0	KIF1B|23095	-0.251684	4	Yes	Yes	Yes	Yes
hsa-miR-17-5p|0|0	PCNX|22990	-0.256484	3	Yes	No	Yes	Yes
hsa-miR-17-5p|0|0	PDPR|55066	-0.268654	3	Yes	Yes	No	Yes
hsa-miR-182-5p|0|+3	CLASP1|23332	-0.289966	3	Yes	Yes	No	Yes
hsa-miR-182-5p|0|+3	DOCK9|23348	-0.261251	4	Yes	Yes	Yes	Yes
hsa-miR-182-5p|0|+3	GPATCH8|23131	-0.259645	4	Yes	Yes	Yes	Yes
hsa-miR-182-5p|0|+3	NCOR1|9611	-0.256289	4	Yes	Yes	Yes	Yes
hsa-miR-182-5p|0|+3	SNX27|81609	-0.264967	4	Yes	Yes	Yes	Yes
hsa-let-7g-5p|0|+1	PDPR|55066	-0.251824	4	Yes	Yes	Yes	Yes
hsa-miR-629-5p|0|+2	KPNA6|23633	-0.251036	4	Yes	Yes	Yes	Yes
hsa-miR-17-5p|0|+1	FYCO1|79443	-0.259836	4	Yes	Yes	Yes	Yes
hsa-miR-141-3p|0|+1	FOXN3|1112	-0.255096	4	Yes	Yes	Yes	Yes
hsa-miR-141-3p|0|+1	PTPRG|5793	-0.268348	4	Yes	Yes	Yes	Yes
hsa-miR-141-3p|0|+1	RFX7|64864	-0.275322	4	Yes	Yes	Yes	Yes
hsa-miR-141-3p|0|+1	ZNF148|7707	-0.26057	4	Yes	Yes	Yes	Yes
hsa-miR-361-5p|0|+1	ANKRD17|26057	-0.273477	4	Yes	Yes	Yes	Yes
hsa-miR-361-5p|0|+1	FYCO1|79443	-0.322184	3	Yes	Yes	No	Yes
hsa-miR-361-5p|0|+1	HEATR1|55127	-0.266098	4	Yes	Yes	Yes	Yes
hsa-miR-361-5p|0|+1	INO80D|54891	-0.27846	4	Yes	Yes	Yes	Yes
hsa-miR-361-5p|0|+1	LUZP1|7798	-0.348974	3	Yes	No	Yes	Yes
hsa-miR-361-5p|0|+1	NCOR1|9611	-0.315375	4	Yes	Yes	Yes	Yes
hsa-miR-361-5p|0|+1	NEDD4|4734	-0.261074	3	Yes	Yes	No	Yes
hsa-miR-361-5p|0|+1	NUP153|9972	-0.26773	3	Yes	Yes	No	Yes
hsa-miR-361-5p|0|+1	PHIP|55023	-0.291463	4	Yes	Yes	Yes	Yes
hsa-miR-361-5p|0|+1	PIK3R1|5295	-0.25738	4	Yes	Yes	Yes	Yes
hsa-miR-361-5p|0|+1	SBNO1|55206	-0.333277	4	Yes	Yes	Yes	Yes
hsa-miR-361-5p|0|+1	USP6NL|9712	-0.288216	3	Yes	Yes	No	Yes
hsa-miR-361-5p|0|+1	USP9X|8239	-0.335	4	Yes	Yes	Yes	Yes
hsa-miR-423-5p|0|+1	ERC1|23085	-0.300793	4	Yes	Yes	Yes	Yes
hsa-miR-423-5p|0|+1	HELZ|9931	-0.273489	3	Yes	Yes	No	Yes
hsa-miR-423-5p|0|+1	MGA|23269	-0.269134	3	Yes	Yes	No	Yes
hsa-miR-423-5p|0|+1	MTR|4548	-0.273033	3	Yes	Yes	No	Yes
hsa-miR-423-5p|0|+1	PCYOX1|51449	-0.319436	4	Yes	Yes	Yes	Yes
hsa-miR-423-5p|0|+1	PDPR|55066	-0.288562	3	Yes	No	Yes	Yes
hsa-miR-423-5p|0|+1	PRKAR2A|5576	-0.33248	3	Yes	No	Yes	Yes
hsa-miR-423-5p|0|+1	TTC17|55761	-0.27393	3	Yes	No	Yes	Yes
hsa-miR-423-5p|0|+1	UBR2|23304	-0.331357	4	Yes	Yes	Yes	Yes
hsa-miR-186-5p|0|+2	AFF4|27125	-0.260234	3	Yes	Yes	No	Yes
hsa-miR-186-5p|0|+2	ARFGEF2|10564	-0.284404	4	Yes	Yes	Yes	Yes
hsa-miR-186-5p|0|+2	DIP2C|22982	-0.261021	4	Yes	Yes	Yes	Yes
hsa-miR-186-5p|0|+2	HELZ|9931	-0.299871	4	Yes	Yes	Yes	Yes
hsa-miR-186-5p|0|+2	KIAA0430|9665	-0.303751	3	Yes	Yes	No	Yes
hsa-miR-186-5p|0|+2	NFAT5|10725	-0.278734	3	Yes	Yes	No	Yes
hsa-miR-186-5p|0|+2	XPR1|9213	-0.252195	4	Yes	Yes	Yes	Yes
hsa-miR-106b-5p|0|+1	ASXL2|55252	-0.268904	4	Yes	Yes	Yes	Yes
hsa-miR-106b-5p|0|+1	ITGA2|3673	-0.272607	4	Yes	Yes	Yes	Yes
hsa-miR-20a-5p|0|0	FNDC3B|64778	-0.254036	3	Yes	Yes	No	Yes
hsa-miR-20a-5p|0|0	FYCO1|79443	-0.300786	4	Yes	Yes	Yes	Yes
hsa-miR-20a-5p|0|0	MFN2|9927	-0.258403	4	Yes	Yes	Yes	Yes
hsa-miR-20a-5p|0|0	PCNX|22990	-0.280103	3	Yes	No	Yes	Yes
hsa-miR-20a-5p|0|0	RPRD2|23248	-0.258902	3	Yes	No	Yes	Yes
hsa-miR-200c-3p|0|+1	APC|324	-0.254585	4	Yes	Yes	Yes	Yes
hsa-miR-200c-3p|0|+1	MARCH8|220972	-0.303725	4	Yes	Yes	Yes	Yes
hsa-let-7d-5p|0|+1	ATF7|11016	-0.255622	3	Yes	No	Yes	Yes
hsa-let-7d-5p|0|+1	CTDSPL2|51496	-0.253157	3	Yes	Yes	No	Yes
hsa-let-7d-5p|0|+1	HELZ|9931	-0.261785	4	Yes	Yes	Yes	Yes
hsa-let-7d-5p|0|+1	PBX1|5087	-0.27611	4	Yes	Yes	Yes	Yes
hsa-let-7d-5p|0|+1	SMC1A|8243	-0.286911	3	Yes	Yes	No	Yes
hsa-let-7d-5p|0|+1	ZNF268|10795	-0.267321	3	Yes	Yes	No	Yes
hsa-miR-30d-5p|0|+2	SOS1|6654	-0.26944	4	Yes	Yes	Yes	Yes
hsa-miR-342-3p|0|+1	MACF1|23499	-0.261776	3	Yes	No	Yes	Yes
hsa-miR-21-5p|0|0	PJA2|9867	-0.252299	4	Yes	Yes	Yes	Yes
hsa-miR-20a-5p|0|+1	FYCO1|79443	-0.263999	4	Yes	Yes	Yes	Yes
hsa-miR-21-5p|-1|0	LATS1|9113	-0.28346	4	Yes	Yes	Yes	Yes
hsa-miR-21-5p|-1|0	LUZP1|7798	-0.291204	3	Yes	No	Yes	Yes
hsa-miR-21-5p|-1|0	PJA2|9867	-0.276135	4	Yes	Yes	Yes	Yes
hsa-miR-186-5p|0|+1	AFF4|27125	-0.285204	4	Yes	Yes	Yes	Yes
hsa-miR-186-5p|0|+1	ARFGEF2|10564	-0.30911	4	Yes	Yes	Yes	Yes
hsa-miR-186-5p|0|+1	HELZ|9931	-0.318634	4	Yes	Yes	Yes	Yes
hsa-miR-186-5p|0|+1	KIAA0430|9665	-0.303667	3	Yes	Yes	No	Yes
hsa-miR-186-5p|0|+1	NFAT5|10725	-0.28966	4	Yes	Yes	Yes	Yes
hsa-miR-186-5p|0|+1	NSD1|64324	-0.255154	4	Yes	Yes	Yes	Yes
hsa-miR-186-5p|0|+1	XPR1|9213	-0.273926	4	Yes	Yes	Yes	Yes
hsa-let-7d-5p|0|0	ATF7|11016	-0.262598	2	Yes	No	No	Yes
hsa-let-7d-5p|0|0	CTDSPL2|51496	-0.272813	4	Yes	Yes	Yes	Yes
hsa-let-7d-5p|0|0	ERCC4|2072	-0.265216	4	Yes	Yes	Yes	Yes
hsa-let-7d-5p|0|0	ERCC6|2074	-0.266971	4	Yes	Yes	Yes	Yes
hsa-let-7d-5p|0|0	HELZ|9931	-0.275723	4	Yes	Yes	Yes	Yes
hsa-let-7d-5p|0|0	PBX1|5087	-0.266386	4	Yes	Yes	Yes	Yes
hsa-let-7d-5p|0|0	PDPR|55066	-0.272912	4	Yes	Yes	Yes	Yes
hsa-let-7d-5p|0|0	RIF1|55183	-0.278515	3	Yes	Yes	No	Yes
hsa-let-7d-5p|0|0	SMC1A|8243	-0.286555	4	Yes	Yes	Yes	Yes
hsa-let-7d-5p|0|0	ZNF268|10795	-0.277232	4	Yes	Yes	Yes	Yes
hsa-miR-25-3p|0|+1	INSR|3643	-0.264459	3	Yes	Yes	No	Yes
hsa-miR-25-3p|0|+1	KIAA1671|85379	-0.272869	4	Yes	Yes	Yes	Yes
hsa-miR-25-3p|0|+1	LUZP1|7798	-0.264731	4	Yes	Yes	Yes	Yes
hsa-miR-25-3p|0|+1	MARCH8|220972	-0.261023	4	Yes	Yes	Yes	Yes
hsa-miR-25-3p|0|+1	ZFHX3|463	-0.273804	4	Yes	Yes	Yes	Yes
hsa-miR-199b-5p|0|0	ARHGEF12|23365	-0.316619	3	Yes	Yes	No	Yes
hsa-miR-199b-5p|0|0	CRYBG3|131544	-0.305023	4	Yes	Yes	Yes	Yes
hsa-miR-199b-5p|0|0	DOPEY1|23033	-0.260316	3	Yes	Yes	No	Yes
hsa-miR-199b-5p|0|0	ERN1|2081	-0.29151	3	Yes	Yes	No	Yes
hsa-miR-199b-5p|0|0	HUWE1|10075	-0.290461	3	Yes	No	Yes	Yes
hsa-miR-199b-5p|0|0	KDM5A|5927	-0.262251	4	Yes	Yes	Yes	Yes
hsa-miR-199b-5p|0|0	KIAA1109|84162	-0.263039	4	Yes	Yes	Yes	Yes
hsa-miR-199b-5p|0|0	KPNA6|23633	-0.259031	4	Yes	Yes	Yes	Yes
hsa-miR-199b-5p|0|0	PDE12|201626	-0.252219	4	Yes	Yes	Yes	Yes
hsa-miR-199b-5p|0|0	SIN3A|25942	-0.289877	4	Yes	Yes	Yes	Yes
hsa-miR-320a|0|+1	ACTR2|10097	-0.270502	4	Yes	Yes	Yes	Yes
hsa-miR-320a|0|+1	GNS|2799	-0.269153	4	Yes	Yes	Yes	Yes
hsa-miR-320a|0|+1	KIF13A|63971	-0.267208	2	Yes	No	No	Yes
hsa-miR-320a|0|+1	TMF1|7110	-0.256057	4	Yes	Yes	Yes	Yes
hsa-miR-320a|0|+1	UBE3B|89910	-0.288352	3	Yes	No	Yes	Yes
hsa-miR-29c-3p|0|+1	AHNAK|79026	-0.301263	4	Yes	Yes	Yes	Yes
hsa-miR-29c-3p|0|+1	LATS1|9113	-0.253461	4	Yes	Yes	Yes	Yes
hsa-miR-29c-3p|0|+1	LUZP1|7798	-0.265975	4	Yes	Yes	Yes	Yes
hsa-miR-361-3p|0|+1	ATXN1L|342371	-0.277351	3	Yes	Yes	No	Yes
hsa-miR-342-3p|+2|+2	LPP|4026	-0.253418	4	Yes	Yes	Yes	Yes
hsa-miR-342-3p|+2|+2	NF1|4763	-0.272743	4	Yes	Yes	Yes	Yes
hsa-miR-342-3p|+2|+2	SP1|6667	-0.252133	4	Yes	Yes	Yes	Yes
hsa-miR-141-5p|0|+1	AFAP1|60312	-0.262633	3	Yes	Yes	No	Yes
hsa-miR-141-5p|0|+1	LUZP1|7798	-0.285067	4	Yes	Yes	Yes	Yes
hsa-miR-15a-5p|0|+2	CLOCK|9575	-0.308261	3	Yes	Yes	No	Yes
hsa-miR-15a-5p|0|+2	CTDSP2|10106	-0.262204	3	Yes	Yes	No	Yes
hsa-miR-15a-5p|0|+2	DENND4A|10260	-0.285347	3	Yes	Yes	No	Yes
hsa-miR-15a-5p|0|+2	IL17RA|23765	-0.252457	4	Yes	Yes	Yes	Yes
hsa-miR-15a-5p|0|+2	MAPK1|5594	-0.27224	3	Yes	Yes	No	Yes
hsa-miR-15a-5p|0|+2	NEO1|4756	-0.26212	4	Yes	Yes	Yes	Yes
hsa-miR-15a-5p|0|+2	NNT|23530	-0.251274	4	Yes	Yes	Yes	Yes
hsa-miR-15a-5p|0|+2	OTUD4|54726	-0.252604	4	Yes	Yes	Yes	Yes
hsa-miR-15a-5p|0|+2	PCNX|22990	-0.250869	4	Yes	Yes	Yes	Yes
hsa-miR-15a-5p|0|+2	POLR2A|5430	-0.312196	4	Yes	Yes	Yes	Yes
hsa-miR-15a-5p|0|+2	PRKAR2A|5576	-0.311925	3	Yes	Yes	No	Yes
hsa-miR-15a-5p|0|+2	PRKD3|23683	-0.25228	3	Yes	Yes	No	Yes
hsa-miR-15a-5p|0|+2	SPEN|23013	-0.290122	4	Yes	Yes	Yes	Yes
hsa-miR-15a-5p|0|+2	TBCK|93627	-0.26772	4	Yes	Yes	Yes	Yes
hsa-miR-15a-5p|0|+2	TNRC6B|23112	-0.276701	4	Yes	Yes	Yes	Yes
hsa-miR-15a-5p|0|+2	UBR4|23352	-0.262621	3	Yes	No	Yes	Yes
hsa-miR-15a-5p|0|+2	UHMK1|127933	-0.279007	4	Yes	Yes	Yes	Yes
hsa-miR-15a-5p|0|+2	ZYG11B|79699	-0.257932	4	Yes	Yes	Yes	Yes
hsa-miR-92a-3p|0|+2	ARFGEF2|10564	-0.28515	4	Yes	Yes	Yes	Yes
hsa-miR-92a-3p|0|+2	KIF1B|23095	-0.252236	3	Yes	No	Yes	Yes
hsa-miR-92a-3p|0|+2	LEPROT|54741	-0.300725	4	Yes	Yes	Yes	Yes
hsa-miR-92a-3p|0|+2	LPP|4026	-0.279121	4	Yes	Yes	Yes	Yes
hsa-miR-92a-3p|0|+2	MARCH8|220972	-0.317179	4	Yes	Yes	Yes	Yes
hsa-miR-92a-3p|0|+2	PHACTR2|9749	-0.266005	2	Yes	No	No	Yes
hsa-miR-92a-3p|0|+2	PIK3CA|5290	-0.252533	4	Yes	Yes	Yes	Yes
hsa-miR-92a-3p|0|+2	RIF1|55183	-0.258204	3	Yes	Yes	No	Yes
hsa-miR-92a-3p|0|+2	TRIP11|9321	-0.279195	3	Yes	Yes	No	Yes
hsa-miR-92a-3p|0|+2	UBR1|197131	-0.279271	4	Yes	Yes	Yes	Yes
hsa-miR-128-3p|0|+2	FEM1B|10116	-0.256115	4	Yes	Yes	Yes	Yes
hsa-miR-140-3p|0|+3	ATP9A|10079	-0.273109	4	Yes	Yes	Yes	Yes
hsa-miR-140-3p|0|+3	PBRM1|55193	-0.306106	4	Yes	Yes	Yes	Yes
hsa-miR-106a-5p|0|0	PCNX|22990	-0.291606	3	Yes	No	Yes	Yes
hsa-miR-30b-5p|0|0	TRIP12|9320	-0.252818	3	Yes	Yes	No	Yes
hsa-miR-589-5p|0|+1	CLOCK|9575	-0.252107	4	Yes	Yes	Yes	Yes
hsa-miR-589-5p|0|+1	ZFHX3|463	-0.284176	4	Yes	Yes	Yes	Yes
hsa-miR-26b-5p|0|+1	CCPG1|9236	-0.267599	3	Yes	Yes	No	Yes
hsa-miR-500a-3p|-1|0	NF1|4763	-0.269107	3	Yes	Yes	No	Yes
hsa-miR-361-5p|0|0	LUZP1|7798	-0.267871	3	Yes	No	Yes	Yes
hsa-miR-361-5p|0|0	NCOR1|9611	-0.262736	4	Yes	Yes	Yes	Yes
hsa-miR-361-5p|0|0	PHIP|55023	-0.272023	4	Yes	Yes	Yes	Yes
hsa-miR-361-5p|0|0	SBNO1|55206	-0.313524	4	Yes	Yes	Yes	Yes
hsa-miR-361-5p|0|0	USP9X|8239	-0.300732	4	Yes	Yes	Yes	Yes
hsa-miR-141-3p|0|0	UBR1|197131	-0.254789	4	Yes	Yes	Yes	Yes
hsa-miR-29c-5p|+2|+3	TTLL5|23093	-0.27322	2	Yes	No	No	Yes
hsa-miR-17-3p|0|+1	FTO|79068	-0.263516	3	Yes	Yes	No	Yes
hsa-miR-17-3p|0|+1	IL17RA|23765	-0.259122	4	Yes	Yes	Yes	Yes
hsa-miR-17-3p|0|+1	TTC28|23331	-0.251705	4	Yes	Yes	Yes	Yes
hsa-miR-17-3p|0|+1	ZBTB38|253461	-0.268045	4	Yes	Yes	Yes	Yes
hsa-miR-29a-3p|-1|0	ARID1B|57492	-0.282767	4	Yes	Yes	Yes	Yes
hsa-miR-29a-3p|-1|0	LUZP1|7798	-0.31802	4	Yes	Yes	Yes	Yes
hsa-miR-29a-3p|-1|0	SNTB2|6645	-0.251219	4	Yes	Yes	Yes	Yes
hsa-miR-20a-3p|0|+1	NF1|4763	-0.270004	4	Yes	Yes	Yes	Yes
hsa-let-7a-5p|0|+2	PDPR|55066	-0.258156	4	Yes	Yes	Yes	Yes
hsa-let-7a-5p|0|+2	SMC1A|8243	-0.28556	4	Yes	Yes	Yes	Yes
hsa-let-7f-5p|0|+1	SMC1A|8243	-0.256998	4	Yes	Yes	Yes	Yes
hsa-miR-93-3p|0|+1	NF1|4763	-0.253842	4	Yes	Yes	Yes	Yes
hsa-miR-17-3p|0|0	ZBTB38|253461	-0.251625	4	Yes	Yes	Yes	Yes
hsa-miR-17-3p|0|0	ZYG11B|79699	-0.256614	4	Yes	Yes	Yes	Yes
hsa-miR-361-3p|+1|+1	TGOLN2|10618	-0.281397	3	Yes	Yes	No	Yes
hsa-miR-361-3p|+1|+1	TNRC6B|23112	-0.259084	4	Yes	Yes	Yes	Yes
hsa-miR-320a|0|+2	ACTR2|10097	-0.268404	4	Yes	Yes	Yes	Yes
hsa-miR-320a|0|+2	DLG1|1739	-0.279363	3	Yes	No	Yes	Yes
hsa-miR-320a|0|+2	KIF13A|63971	-0.266555	3	Yes	No	Yes	Yes
hsa-miR-320a|0|+2	TMF1|7110	-0.260589	4	Yes	Yes	Yes	Yes
hsa-miR-320a|0|+2	UBE3B|89910	-0.298601	2	Yes	No	No	Yes
hsa-miR-92a-3p|0|+1	LPP|4026	-0.261935	4	Yes	Yes	Yes	Yes
hsa-miR-92a-3p|0|+1	MARCH8|220972	-0.269013	4	Yes	Yes	Yes	Yes
hsa-miR-92a-3p|0|+1	SLC30A4|7782	-0.252693	4	Yes	Yes	Yes	Yes
hsa-miR-708-5p|0|0	PCYOX1|51449	-0.251288	4	Yes	Yes	Yes	Yes
hsa-miR-454-3p|0|0	ARID5B|84159	-0.260329	3	Yes	Yes	No	Yes
hsa-miR-454-3p|0|0	BBX|56987	-0.289029	4	Yes	Yes	Yes	Yes
hsa-miR-454-3p|0|0	DAAM1|23002	-0.286206	4	Yes	Yes	Yes	Yes
hsa-miR-454-3p|0|0	EGFR|1956	-0.304988	4	Yes	Yes	Yes	Yes
hsa-miR-454-3p|0|0	PTPRG|5793	-0.271819	3	Yes	Yes	No	Yes
hsa-miR-320a|+1|+2	WDFY3|23001	-0.257851	3	Yes	Yes	No	Yes
hsa-miR-664a-3p|0|0	ASXL2|55252	-0.312516	4	Yes	Yes	Yes	Yes
hsa-miR-664a-3p|0|0	MED13L|23389	-0.263297	4	Yes	Yes	Yes	Yes
hsa-miR-30d-3p|0|+1	FYCO1|79443	-0.255289	4	Yes	Yes	Yes	Yes
hsa-miR-106b-5p|0|+2	ASXL2|55252	-0.283617	4	Yes	Yes	Yes	Yes
hsa-miR-106b-5p|0|+2	RBL2|5934	-0.282003	4	Yes	Yes	Yes	Yes
hsa-miR-29b-2-5p|0|+1	ANAPC1|64682	-0.269927	4	Yes	Yes	Yes	Yes
hsa-miR-29b-2-5p|0|+1	CPD|1362	-0.285268	4	Yes	Yes	Yes	Yes
hsa-miR-29b-2-5p|0|+1	GTF3C4|9329	-0.262299	4	Yes	Yes	Yes	Yes
hsa-miR-29b-2-5p|0|+1	IQGAP1|8826	-0.264314	4	Yes	Yes	Yes	Yes
hsa-miR-29b-2-5p|0|+1	LPP|4026	-0.26398	4	Yes	Yes	Yes	Yes
hsa-miR-29b-2-5p|0|+1	NF1|4763	-0.296169	4	Yes	Yes	Yes	Yes
hsa-miR-29b-2-5p|0|+1	RIF1|55183	-0.287038	3	Yes	Yes	No	Yes
hsa-miR-29b-2-5p|0|+1	SP1|6667	-0.307019	4	Yes	Yes	Yes	Yes
hsa-let-7b-5p|0|+2	SMC1A|8243	-0.251563	3	Yes	Yes	No	Yes
hsa-let-7e-5p|0|+1	CTDSPL2|51496	-0.251276	4	Yes	Yes	Yes	Yes
hsa-let-7e-5p|0|+1	HELZ|9931	-0.252662	4	Yes	Yes	Yes	Yes
hsa-let-7e-5p|0|+1	IDE|3416	-0.303206	3	Yes	Yes	No	Yes
hsa-let-7e-5p|0|+1	SMC1A|8243	-0.277525	4	Yes	Yes	Yes	Yes
hsa-let-7e-5p|0|+1	SPATA13|221178	-0.259071	4	Yes	Yes	Yes	Yes
hsa-let-7e-5p|0|+1	ZNF609|23060	-0.261536	4	Yes	Yes	Yes	Yes
hsa-miR-199a-3p|0|+2	CLOCK|9575	-0.289195	4	Yes	Yes	Yes	Yes
hsa-miR-30e-5p|+1|+4	ATF6|22926	-0.26065	3	Yes	Yes	No	Yes
hsa-miR-30e-5p|+1|+4	CNOT6L|246175	-0.269842	3	Yes	Yes	No	Yes
hsa-miR-30e-5p|+1|+4	MACF1|23499	-0.282051	4	Yes	Yes	Yes	Yes
hsa-miR-30e-5p|+1|+4	NCOR1|9611	-0.292536	4	Yes	Yes	Yes	Yes
hsa-miR-30e-5p|+1|+4	SOS1|6654	-0.266053	3	Yes	Yes	No	Yes
hsa-miR-29c-3p|0|0	AHNAK|79026	-0.315314	3	Yes	Yes	No	Yes
hsa-miR-29c-3p|0|0	ARID1B|57492	-0.268662	4	Yes	Yes	Yes	Yes
hsa-miR-29c-3p|0|0	LATS1|9113	-0.31988	3	Yes	Yes	No	Yes
hsa-miR-29c-3p|0|0	LUZP1|7798	-0.302051	4	Yes	Yes	Yes	Yes
hsa-miR-15a-5p|0|+1	MAPK1|5594	-0.261824	3	Yes	Yes	No	Yes
hsa-miR-15a-5p|0|+1	PRKAR2A|5576	-0.301172	4	Yes	Yes	Yes	Yes
hsa-miR-15a-5p|0|+1	UHMK1|127933	-0.269212	4	Yes	Yes	Yes	Yes
hsa-miR-15a-5p|0|+1	ZYG11B|79699	-0.255831	3	Yes	Yes	No	Yes
hsa-miR-589-5p|0|0	CLOCK|9575	-0.254925	4	Yes	Yes	Yes	Yes
hsa-miR-589-5p|0|0	ZFHX3|463	-0.275056	4	Yes	Yes	Yes	Yes
hsa-miR-28-5p|0|+1	AHNAK|79026	-0.281011	4	Yes	Yes	Yes	Yes
hsa-miR-497-5p|0|+1	ARHGEF12|23365	-0.25142	4	Yes	Yes	Yes	Yes
hsa-miR-497-5p|0|+1	PRKAR2A|5576	-0.259528	4	Yes	Yes	Yes	Yes
hsa-miR-30d-3p|+1|+1	ITGA2|3673	-0.253027	4	Yes	Yes	Yes	Yes
hsa-miR-140-3p|+1|+3	PBRM1|55193	-0.291191	4	Yes	Yes	Yes	Yes
hsa-let-7i-5p|0|+1	AR|367	-0.261769	4	Yes	Yes	Yes	Yes
hsa-let-7i-5p|0|+1	ERCC4|2072	-0.253018	3	Yes	Yes	No	Yes
hsa-let-7i-5p|0|+1	PBRM1|55193	-0.258109	4	Yes	Yes	Yes	Yes
hsa-let-7i-5p|0|+1	SMC1A|8243	-0.282332	4	Yes	Yes	Yes	Yes
hsa-let-7i-5p|0|+1	TNRC6B|23112	-0.262685	2	Yes	No	No	Yes
hsa-miR-16-5p|0|+2	ZFHX3|463	-0.254524	4	Yes	Yes	Yes	Yes
hsa-miR-101-3p|0|+3	USP9X|8239	-0.285633	4	Yes	Yes	Yes	Yes
hsa-miR-30e-5p|+1|+3	CNOT6L|246175	-0.285111	4	Yes	Yes	Yes	Yes
hsa-miR-30e-5p|+1|+3	MACF1|23499	-0.272291	4	Yes	Yes	Yes	Yes
hsa-miR-30e-5p|+1|+3	NCOR1|9611	-0.2901	4	Yes	Yes	Yes	Yes
hsa-miR-30e-5p|+1|+3	NDUFS1|4719	-0.257033	3	Yes	Yes	No	Yes
hsa-miR-30e-5p|+1|+3	SOS1|6654	-0.263775	4	Yes	Yes	Yes	Yes
hsa-miR-17-5p|0|-1	ASXL2|55252	-0.251771	4	Yes	Yes	Yes	Yes
hsa-miR-93-5p|+1|0	NFATC3|4775	-0.25461	4	Yes	Yes	Yes	Yes
hsa-miR-34a-5p|0|+1	FAM126B|285172	-0.295139	4	Yes	Yes	Yes	Yes
hsa-miR-34a-5p|0|+1	GSK3B|2932	-0.303405	3	Yes	No	Yes	Yes
hsa-miR-34a-5p|0|+1	HOXA13|3209	-0.262716	4	Yes	Yes	Yes	Yes
hsa-miR-34a-5p|0|+1	KIAA1715|80856	-0.270191	4	Yes	Yes	Yes	Yes
hsa-miR-34a-5p|0|+1	MED23|9439	-0.258735	3	Yes	No	Yes	Yes
hsa-miR-34a-5p|0|+1	PIK3C2A|5286	-0.308232	2	Yes	No	No	Yes
hsa-miR-34a-5p|0|+1	ROCK1|6093	-0.261884	3	Yes	Yes	No	Yes
hsa-miR-34a-5p|0|+1	SEC24B|10427	-0.271066	2	Yes	No	No	Yes
hsa-miR-34a-5p|0|+1	SENP1|29843	-0.26843	4	Yes	Yes	Yes	Yes
hsa-miR-34a-5p|0|+1	SYNRG|11276	-0.272436	4	Yes	Yes	Yes	Yes
hsa-miR-34a-5p|0|+1	TMTC3|160418	-0.271331	4	Yes	Yes	Yes	Yes
hsa-miR-34a-5p|0|+1	USP8|9101	-0.297346	4	Yes	Yes	Yes	Yes
hsa-miR-34a-5p|0|+1	VANGL1|81839	-0.307854	4	Yes	Yes	Yes	Yes
hsa-miR-34a-5p|0|+1	ZMYM4|9202	-0.314822	4	Yes	Yes	Yes	Yes
hsa-miR-34a-5p|0|+1	ZNF644|84146	-0.28532	4	Yes	Yes	Yes	Yes
hsa-miR-34a-5p|0|+1	ZYG11B|79699	-0.261634	4	Yes	Yes	Yes	Yes
hsa-miR-29c-3p|-1|-1	ARID1B|57492	-0.253203	4	Yes	Yes	Yes	Yes
hsa-miR-29c-3p|-1|-1	LUZP1|7798	-0.262305	3	Yes	Yes	No	Yes
hsa-miR-26b-5p|0|+2	AQR|9716	-0.30843	4	Yes	Yes	Yes	Yes
hsa-miR-26b-5p|0|+2	USP9X|8239	-0.286327	4	Yes	Yes	Yes	Yes
hsa-miR-199b-5p|0|+1	ARHGEF12|23365	-0.313874	4	Yes	Yes	Yes	Yes
hsa-miR-199b-5p|0|+1	CRYBG3|131544	-0.290402	3	Yes	Yes	No	Yes
hsa-miR-199b-5p|0|+1	ERN1|2081	-0.271398	4	Yes	Yes	Yes	Yes
hsa-miR-199b-5p|0|+1	HUWE1|10075	-0.290993	3	Yes	No	Yes	Yes
hsa-miR-199b-5p|0|+1	KPNA6|23633	-0.269963	3	Yes	Yes	No	Yes
hsa-miR-199b-5p|0|+1	RSPRY1|89970	-0.272545	4	Yes	Yes	Yes	Yes
hsa-miR-199b-5p|0|+1	SIN3A|25942	-0.295657	4	Yes	Yes	Yes	Yes
hsa-miR-199b-5p|0|+1	ZNF28|7576	-0.257306	4	Yes	Yes	Yes	Yes
hsa-miR-320a|-1|0	ACTR2|10097	-0.27466	4	Yes	Yes	Yes	Yes
hsa-miR-320a|-1|0	CTDSPL2|51496	-0.258424	4	Yes	Yes	Yes	Yes
hsa-miR-320a|-1|0	DPY19L3|147991	-0.252564	4	Yes	Yes	Yes	Yes
hsa-miR-320a|-1|0	KIAA1715|80856	-0.266203	4	Yes	Yes	Yes	Yes
hsa-miR-320a|-1|0	MYO9A|4649	-0.283023	4	Yes	Yes	Yes	Yes
hsa-miR-320a|-1|0	SMEK2|57223	-0.295149	3	Yes	Yes	No	Yes
hsa-miR-320a|-1|0	TMF1|7110	-0.257131	4	Yes	Yes	Yes	Yes
hsa-miR-320a|-1|0	USP9X|8239	-0.267458	4	Yes	Yes	Yes	Yes
hsa-let-7e-5p|0|+2	IDE|3416	-0.260756	3	Yes	Yes	No	Yes
hsa-let-7e-5p|0|+2	SMC1A|8243	-0.268611	4	Yes	Yes	Yes	Yes
hsa-miR-29a-5p|0|+1	ITCH|83737	-0.264318	4	Yes	Yes	Yes	Yes
hsa-miR-29a-5p|0|+1	NF1|4763	-0.307372	4	Yes	Yes	Yes	Yes
hsa-miR-29a-5p|0|+1	RB1|5925	-0.266863	3	Yes	No	Yes	Yes
hsa-miR-29a-5p|0|+1	VPS13D|55187	-0.272612	4	Yes	Yes	Yes	Yes
hsa-miR-29a-5p|0|+1	XPR1|9213	-0.260741	4	Yes	Yes	Yes	Yes
hsa-miR-23a-3p|0|+2	ZFHX3|463	-0.291957	4	Yes	Yes	Yes	Yes
hsa-miR-23a-3p|0|+2	ZNF24|7572	-0.257937	4	Yes	Yes	Yes	Yes
hsa-miR-103a-3p|0|+2	CLOCK|9575	-0.286092	4	Yes	Yes	Yes	Yes
hsa-miR-103a-3p|0|+2	CNOT1|23019	-0.265592	3	Yes	No	Yes	Yes
hsa-miR-103a-3p|0|+2	TNRC6B|23112	-0.284404	4	Yes	Yes	Yes	Yes
hsa-miR-495-3p|0|+1	RBM27|54439	-0.250921	3	Yes	Yes	No	Yes
hsa-miR-23b-3p|0|+3	NF1|4763	-0.262506	4	Yes	Yes	Yes	Yes
hsa-miR-23b-3p|0|+3	SP1|6667	-0.299812	3	Yes	Yes	No	Yes
hsa-miR-23b-3p|0|+3	ZFHX3|463	-0.26465	4	Yes	Yes	Yes	Yes
hsa-miR-15a-5p|0|0	DENND4A|10260	-0.286405	4	Yes	Yes	Yes	Yes
hsa-miR-15a-5p|0|0	MAPK1|5594	-0.263178	3	Yes	Yes	No	Yes
hsa-miR-15a-5p|0|0	MIB1|57534	-0.255974	4	Yes	Yes	Yes	Yes
hsa-miR-15a-5p|0|0	PRKAR2A|5576	-0.296814	4	Yes	Yes	Yes	Yes
hsa-miR-15a-5p|0|0	SHPRH|257218	-0.255935	4	Yes	Yes	Yes	Yes
hsa-mir-103a-1|0|0	AFF4|27125	-0.287901	4	Yes	Yes	Yes	Yes
hsa-mir-103a-1|0|0	AQR|9716	-0.322841	4	Yes	Yes	Yes	Yes
hsa-mir-103a-1|0|0	AR|367	-0.269691	4	Yes	Yes	Yes	Yes
hsa-mir-103a-1|0|0	ATF6|22926	-0.260237	3	Yes	Yes	No	Yes
hsa-mir-103a-1|0|0	BACH1|571	-0.252194	3	Yes	Yes	No	Yes
hsa-mir-103a-1|0|0	ENTPD7|57089	-0.290831	3	Yes	Yes	No	Yes
hsa-mir-103a-1|0|0	MAN2A1|4124	-0.27707	4	Yes	Yes	Yes	Yes
hsa-mir-103a-1|0|0	MAP9|79884	-0.265604	4	Yes	Yes	Yes	Yes
hsa-mir-103a-1|0|0	MYO5C|55930	-0.2634	3	Yes	Yes	No	Yes
hsa-mir-103a-1|0|0	NDUFS1|4719	-0.267989	4	Yes	Yes	Yes	Yes
hsa-mir-103a-1|0|0	NF1|4763	-0.304163	4	Yes	Yes	Yes	Yes
hsa-mir-103a-1|0|0	NFAT5|10725	-0.278051	3	Yes	Yes	No	Yes
hsa-mir-103a-1|0|0	NUFIP2|57532	-0.252165	4	Yes	Yes	Yes	Yes
hsa-mir-103a-1|0|0	REST|5978	-0.30188	3	Yes	Yes	No	Yes
hsa-mir-103a-1|0|0	SBF2|81846	-0.262732	3	Yes	Yes	No	Yes
hsa-mir-103a-1|0|0	SETX|23064	-0.254761	4	Yes	Yes	Yes	Yes
hsa-mir-103a-1|0|0	SNX19|399979	-0.294739	4	Yes	Yes	Yes	Yes
hsa-mir-103a-1|0|0	TAOK1|57551	-0.291566	4	Yes	Yes	Yes	Yes
hsa-mir-103a-1|0|0	TNKS2|80351	-0.307131	4	Yes	Yes	Yes	Yes
hsa-miR-4326|0|+4	ARHGEF12|23365	-0.25355	4	Yes	Yes	Yes	Yes
hsa-miR-23b-3p|0|+2	NF1|4763	-0.25446	4	Yes	Yes	Yes	Yes
hsa-miR-23b-3p|0|+2	PBRM1|55193	-0.251285	4	Yes	Yes	Yes	Yes
hsa-miR-23b-3p|0|+2	SP1|6667	-0.307893	4	Yes	Yes	Yes	Yes
hsa-miR-17-5p|-1|-2	ASXL2|55252	-0.258006	3	Yes	Yes	No	Yes
hsa-miR-17-5p|-1|-2	HIPK3|10114	-0.253513	4	Yes	Yes	Yes	Yes
hsa-miR-30e-5p|+1|+2	CNOT6L|246175	-0.269905	4	Yes	Yes	Yes	Yes
hsa-miR-29a-3p|0|0	LATS1|9113	-0.268186	4	Yes	Yes	Yes	Yes
hsa-miR-181c-5p|0|+1	NAA30|122830	-0.271762	4	Yes	Yes	Yes	Yes
hsa-miR-181c-5p|0|+1	ZNF24|7572	-0.267333	3	Yes	Yes	No	Yes
hsa-miR-145-5p|0|+1	AR|367	-0.252005	3	Yes	Yes	No	Yes
hsa-miR-145-5p|0|+1	NCOA2|10499	-0.254855	3	Yes	Yes	No	Yes
hsa-miR-145-5p|0|+1	SNX13|23161	-0.260181	4	Yes	Yes	Yes	Yes
hsa-miR-145-5p|0|+1	SPTLC2|9517	-0.296564	4	Yes	Yes	Yes	Yes
hsa-miR-22-5p|0|0	FAM73A|374986	-0.302478	4	Yes	Yes	Yes	Yes
hsa-miR-22-5p|0|0	HELZ|9931	-0.261505	4	Yes	Yes	Yes	Yes
hsa-miR-22-5p|0|0	KDM5A|5927	-0.261979	4	Yes	Yes	Yes	Yes
hsa-miR-22-5p|0|0	MYO9A|4649	-0.285104	4	Yes	Yes	Yes	Yes
hsa-miR-22-5p|0|0	RFX7|64864	-0.285979	4	Yes	Yes	Yes	Yes
hsa-miR-22-5p|0|0	SYNRG|11276	-0.260584	4	Yes	Yes	Yes	Yes
hsa-miR-22-5p|0|0	UHMK1|127933	-0.256181	4	Yes	Yes	Yes	Yes
[truncated: 73,333 more rows]

## Sheet: DAVID isomiR-mRNA
GO Class	GO Term	# mRNAs in Group	mRNAs (ENTREZ Id)	FDR (percentage values from 0 to 100%)		GO Class	GO Term	# mRNAs in Group	mRNAs (ENTREZ Id)	FDR (percentage values from 0 to 100%)		GO Class	GO Term	# mRNAs in Group	mRNAs (ENTREZ Id)	FDR (percentage values from 0 to 100%)
[truncated: 58 more rows]

[truncated: 1 more sheets: DAVID tRF-mRNA]
