# Supplementary material for: Profiles of miRNA Isoforms and tRNA Fragments in Prostate Cancer
Source: Sci Rep. 2018 Mar 28;8:5314. doi: 10.1038/s41598-018-22488-2 (PMC5871839; doi:10.1038/s41598-018-22488-2)
Supplement: Supplementary file 6 — Supplemental Table 5 [file 41598_2018_22488_MOESM6_ESM.xlsx]

## Sheet: Olvedy tRFs
tRF License Plate	tRF Sequence	Name in Olvedy Paper	Above Threshold?	Is exclusive?	In TCGA PRAD?	In CMC datasets?	group10_PCa6_TMPRSS2_ERG_fusion	group11_FFPE_from_group3	group1_NAP	group2_BPH	group3_PCa6_cured	group4_PCa6_recurrent	group5_PCa7_recurrent	group6_PCa8_recurrent	group7_PCaTURP_hormone_refractory	group8_LN_PCa	group9_PCa6_recurrent_norm_chromosome
tRF-20-BDHPIWOM	AAAACATCAGATTGTGAATC	Novel-tRF	yes	no	yes	no	0	0	2	1	4	4	5	30	6	0	3
tRF-21-BDHPIWOME	AAAACATCAGATTGTGAATCT	Novel-tRF	yes	no	yes	yes	5	0	0	1	5	2	12	44	37	0	13
tRF-23-BDNZ8O6FD2	AAAACCTTTTTCCAAGGACACCA	Novel-tRF	yes	yes	yes	no	1	289	0	0	6	0	2	0	3	1	0
tRF-19-BE7XO8I5	AAAATGTTTAGACGGGCTC	Novel-tRF	yes	yes	yes	no	748	26	47	36	1122	860	248	281	60	114	323
tRF-20-BE7XO8Q6	AAAATGTTTAGACGGGCTCA	Novel-tRF	yes	yes	yes	yes	122	22	26	17	89	64	64	98	85	29	47
tRF-21-BE7XO8Q6D	AAAATGTTTAGACGGGCTCAC	Novel-tRF	yes	yes	yes	no	123	15	96	58	90	193	142	69	44	153	70
tRF-22-BE7XO8Q62	AAAATGTTTAGACGGGCTCACA	Novel-tRF	yes	yes	yes	yes	26	0	7	14	40	37	37	69	34	25	36
tRF-18-BF82Z47	AAACATCAGATTGTGAAT	Novel-tRF	yes	no	yes	no	0	0	3	0	0	0	1	12	4	0	0
tRF-19-BF82Z4ED	AAACATCAGATTGTGAATC	Novel-tRF	yes	no	yes	yes	3	0	5	5	5	0	4	18	21	0	0
tRF-20-BF82Z4D7	AAACATCAGATTGTGAATCT	Novel-tRF	yes	no	yes	yes	6	0	4	0	6	20	2	30	11	0	2
tRF-19-B1H7NIE2	AAACCATCCTCTGCTACCA	Novel-tRF	yes	yes	yes	no	4	170	4	17	9	0	0	0	20	0	3
tRF-20-B1KZI9U6	AAACCCCCTTATTTCTACCA	Novel-tRF	yes	yes	yes	no	13	556	3	2	9	10	0	3	44	3	3
tRF-19-B1XSRIJ2	AAACCTGCCGGGGCTTCCA	Novel-tRF	yes	yes	yes	no	1	381	17	2	19	7	8	20	83	8	7
tRF-22-B1ZZK0O52	AAACCTTTTTCCAAGGACACCA	Novel-tRF	yes	yes	yes	no	0	163	0	0	0	0	1	0	5	0	0
tRF-20-BHDUZSE6	AAACGAATGATTTCGACTCA	Novel-tRF	yes	no	yes	yes	14	0	7	0	15	0	15	30	17	6	5
tRF-17-B2NZW7L	AAAGACTTTTTCTCTGA	Novel-tRF	yes	no	yes	yes	5	12	0	4	31	32	34	415	0	0	24
tRF-18-B2NZW7DR	AAAGACTTTTTCTCTGAC	Novel-tRF	yes	no	yes	yes	25	0	7	7	44	50	36	220	6	9	24
tRF-19-B2NZW7HV	AAAGACTTTTTCTCTGACC	Novel-tRF	yes	no	yes	no	184	144	12	11	185	324	207	286	9	25	73
tRF-20-B2NZW7O6	AAAGACTTTTTCTCTGACCA	Novel-tRF	yes	no	yes	no	236	791	75	60	357	274	182	469	185	77	52
tRF-20-B2Y0FD2F	AAAGATTAAGAGAACCAACA	Novel-tRF	yes	no	yes	yes	16	0	4	2	26	26	18	51	17	2	4
tRF-21-B2Y0FD2FD	AAAGATTAAGAGAACCAACAC	Novel-tRF	yes	no	yes	yes	31	0	21	5	21	13	29	45	23	20	14
tRF-22-B2Y0FD2FJ	AAAGATTAAGAGAACCAACACC	Novel-tRF	yes	no	yes	yes	24	5	3	0	46	16	35	49	15	14	19
tRF-20-B36YIYM9	AAAGTGGCTGATTTGCGTTC	Novel-tRF	yes	no	yes	no	5	2	1	0	20	6	1	11	19	1	1
tRF-20-BL2HI3Z9	AAATACAACGATGGTTTTTC	Novel-tRF	yes	no	yes	no	7	0	1	0	10	32	1	19	16	5	2
tRF-18-BLJD22DV	AAATACAGACCAAGAGCC	Novel-tRF	yes	yes	yes	yes	0	0	4	0	2	0	0	22	12	0	2
tRF-21-BLJD22PZD	AAATACAGACCAAGAGCCTTC	Novel-tRF	yes	yes	yes	yes	14	0	2	5	67	0	18	56	21	8	8
tRF-22-BLJD22PZ2	AAATACAGACCAAGAGCCTTCA	Novel-tRF	yes	yes	yes	yes	27	3	13	3	168	17	73	99	121	26	19
tRF-20-BLS17ONR	AAATAGTACCGTTAACTTCC	Novel-tRF	yes	yes	yes	yes	2	0	1	0	0	15	2	12	1	0	0
tRF-19-BMEMR3FV	AAATCACGTCGGGGTCACC	Novel-tRF	yes	yes	yes	no	2	9	23	60	29	0	7	8	0	0	3
tRF-20-BMEMR326	AAATCACGTCGGGGTCACCA	Novel-tRF	yes	yes	yes	yes	8	1571	55	83	13	9	2	4	4	7	3
tRF-18-BM32LJDJ	AAATCCCGGACGAGCCCC	Novel-tRF	yes	yes	yes	yes	5	110	34	436	25	4	4	4	3	2	23
tRF-20-BM32LJK6	AAATCCCGGACGAGCCCCCA	Novel-tRF	yes	yes	yes	yes	21	7016	68	250	66	20	15	9	16	5	19
tRF-20-BMM3PR46	AAATCCGGGTGCCCCCTCCA	Novel-tRF	yes	yes	yes	yes	0	256	4	19	0	0	0	0	2	0	0
tRF-20-BM4LV7U6	AAATCCTATATATCTTACCA	Novel-tRF	yes	yes	yes	no	9	311	4	5	2	0	0	11	18	3	0
tRF-17-BMW36D3	AAATCTCGGTGGAACCT	Novel-tRF	yes	yes	yes	yes	0	0	6	57	4	0	0	0	0	0	0
tRF-18-BMW36DD5	AAATCTCGGTGGAACCTC	Novel-tRF	yes	yes	yes	no	1	11	14	117	9	27	0	2	0	1	12
tRF-19-BMW36DHJ	AAATCTCGGTGGAACCTCC	Novel-tRF	yes	yes	yes	yes	0	10	9	59	8	3	0	0	0	0	1
tRF-20-BMW36D46	AAATCTCGGTGGAACCTCCA	Novel-tRF	yes	yes	yes	yes	0	523	7	74	19	20	2	6	0	6	8
tRF-20-BMW3RD46	AAATCTCGGTGGGACCTCCA	Novel-tRF	yes	yes	yes	no	1	147	4	23	2	23	0	0	0	0	0
tRF-18-B4ZPEKD5	AAATGTTTAGACGGGCTC	Novel-tRF	yes	yes	yes	no	497	0	68	28	493	358	111	161	46	59	144
tRF-20-B4ZPEK45	AAATGTTTAGACGGGCTCAC	Novel-tRF	yes	yes	yes	no	419	4	228	190	161	260	224	106	119	296	99
tRF-18-BOJ8N902	AACAACATGGCTTTCTCA	Novel-tRF	yes	no	yes	yes	5	27	3	2	12	2	10	206	33	2	16
tRF-19-BOJ8N9J1	AACAACATGGCTTTCTCAC	Novel-tRF	yes	yes	yes	yes	8	2	0	0	13	10	24	48	10	3	6
tRF-20-BOJ8N981	AACAACATGGCTTTCTCACC	Novel-tRF	yes	yes	yes	yes	51	439	0	0	101	102	80	145	82	21	2
tRF-21-BOJ8N981B	AACAACATGGCTTTCTCACCA	Novel-tRF	yes	yes	yes	no	73	1460	22	9	247	131	131	233	783	58	28
tRF-19-B54ZUPJR	AACACCTCTTTACAGTGAC	Novel-tRF	yes	yes	yes	yes	10	5	0	0	4	5	7	25	0	4	0
tRF-21-B54ZUPX1B	AACACCTCTTTACAGTGACCA	Novel-tRF	yes	yes	yes	no	113	214	33	13	193	141	54	109	112	31	6
tRF-17-BQ6ZW6J	AACATGGCTTTCTCACC	Novel-tRF	yes	yes	yes	no	12	52	1	2	11	42	24	6	6	2	0
tRF-18-BQ6ZW6D2	AACATGGCTTTCTCACCA	Novel-tRF	yes	yes	yes	no	48	159	31	18	35	75	27	126	59	0	15
tRF-18-B689XXD2	AACCATCCTCTGCTACCA	Novel-tRF	yes	yes	yes	no	4	213	3	165	9	0	0	3	121	2	6
tRF-19-BR3XZ7E2	AACCCCCTTATTTCTACCA	Novel-tRF	yes	yes	yes	no	8	180	7	0	20	3	7	15	69	17	0
tRF-19-BRMR71J2	AACCCCGTCCGTGCCTCCA	Novel-tRF	yes	yes	yes	no	0	226	1	0	0	0	1	0	5	2	0
tRF-19-BS5EOB1Q	AACCGGAGATGAAAACCTT	Novel-tRF	yes	yes	yes	yes	49	24	9	19	146	77	19	95	174	26	21
tRF-18-BS68BFD2	AACCGGGCGGAAACACCA	Novel-tRF	yes	yes	yes	yes	9504	6494	9815	34118	8914	12315	7173	10564	9056	8210	15243
tRF-18-B7P86ZD2	AACCTGCCGGGGCTTCCA	Novel-tRF	yes	yes	yes	no	11	257	31	24	15	36	3	50	134	6	17
tRF-19-BUIEYUH2	AACGAATGATTTCGACTCA	Novel-tRF	yes	no	yes	yes	4	0	0	0	3	5	4	17	14	0	3
tRF-18-B9I1KQ0D	AACTCATGCCCCCATGTC	Novel-tRF	yes	no	yes	yes	0	0	0	0	1	1	0	4	42	0	3
tRF-19-B9I1KQ23	AACTCATGCCCCCATGTCT	Novel-tRF	yes	no	yes	yes	0	0	0	0	3	0	0	4	45	0	0
tRF-20-BY4D84KR	AACTGCTAACTCATGCCCCC	Novel-tRF	yes	no	yes	yes	7	0	0	2	7	11	8	12	11	7	0
tRF-17-BZBZOS3	AACTTAACTTGACCGCT	Novel-tRF	yes	no	yes	yes	16	14	0	3	28	15	17	203	11	7	6
tRF-18-BZBZOSD5	AACTTAACTTGACCGCTC	Novel-tRF	yes	no	yes	yes	0	14	0	1	10	16	3	87	2	2	4
tRF-19-BZBZOSH3	AACTTAACTTGACCGCTCT	Novel-tRF	yes	no	yes	yes	29	62	16	4	107	41	56	448	65	27	32
tRF-20-BZBZOS4Y	AACTTAACTTGACCGCTCTG	Novel-tRF	yes	no	yes	yes	9	0	1	1	10	0	0	104	8	1	2
tRF-21-BZBZOS4YB	AACTTAACTTGACCGCTCTGA	Novel-tRF	yes	no	yes	yes	20	101	6	0	26	3	19	465	14	19	7
tRF-22-BZBZOS4Y1	AACTTAACTTGACCGCTCTGAC	Novel-tRF	yes	yes	yes	yes	35	129	4	1	61	14	26	168	40	25	30
tRF-23-BZBZOS4YV	AACTTAACTTGACCGCTCTGACC	Novel-tRF	yes	yes	yes	yes	25	234	2	0	59	2	34	73	40	49	8
tRF-24-BZBZOS4YE2	AACTTAACTTGACCGCTCTGACCA	Novel-tRF	yes	yes	yes	no	84	1603	33	9	151	55	129	125	192	123	54
tRF-18-BZ0IV2D7	AACTTACACTTAGGAGAT	Novel-tRF	yes	no	yes	yes	2	0	10	4	19	14	15	60	47	1	4
tRF-19-BZ0IV2IE	AACTTACACTTAGGAGATT	Novel-tRF	yes	no	yes	yes	16	0	1	0	28	4	3	34	24	0	2
tRF-20-BZ0IV25Z	AACTTACACTTAGGAGATTT	Novel-tRF	yes	no	yes	yes	26	0	0	1	31	19	11	97	36	0	5
tRF-21-BZ0IV25ZD	AACTTACACTTAGGAGATTTC	Novel-tRF	yes	no	yes	yes	12	0	1	0	39	1	10	36	43	11	2
tRF-22-BZ0IV25Z2	AACTTACACTTAGGAGATTTCA	Novel-tRF	yes	no	yes	yes	16	0	0	0	85	23	10	56	60	17	12
tRF-18-BZOS4YV	AACTTGACCGCTCTGACC	Novel-tRF	yes	yes	yes	yes	0	2	8	0	7	7	7	28	3	0	4
tRF-19-BZOS4YE2	AACTTGACCGCTCTGACCA	Novel-tRF	yes	yes	yes	no	189	277	66	58	203	135	82	202	318	41	43
tRF-18-DBNIB9D0	AAGAACTGCTAACTCATG	Novel-tRF	yes	no	yes	yes	6	0	2	4	13	9	4	24	8	0	6
tRF-19-DBNIB9FM	AAGAACTGCTAACTCATGC	Novel-tRF	yes	no	yes	yes	8	5	0	3	1	16	7	32	2	1	1
tRF-20-DBNIB9I1	AAGAACTGCTAACTCATGCC	Novel-tRF	yes	no	yes	yes	19	1	4	3	25	29	20	85	6	6	4
tRF-21-DBNIB9I1D	AAGAACTGCTAACTCATGCCC	Novel-tRF	yes	no	yes	no	20	0	0	0	9	1	0	21	14	1	1
tRF-22-DBNIB9I1J	AAGAACTGCTAACTCATGCCCC	Novel-tRF	yes	no	yes	no	12	17	2	0	14	4	6	21	18	3	0
tRF-23-DBNIB9I1DJ	AAGAACTGCTAACTCATGCCCCC	Novel-tRF	yes	no	yes	no	11	0	3	0	18	17	19	28	35	0	8
tRF-24-DBNIB9I112	AAGAACTGCTAACTCATGCCCCCA	Novel-tRF	yes	no	yes	yes	9	22	2	4	13	14	10	48	45	0	2
tRF-16-DDZZ4YB	AAGACTTTTTCTCTGA	Novel-tRF	yes	no	yes	yes	3	3	0	0	23	38	17	59	0	0	0
tRF-17-DDZZ4Y1	AAGACTTTTTCTCTGAC	Novel-tRF	yes	no	yes	yes	12	3	2	8	12	47	8	35	3	2	3
tRF-18-DDZZ4YV	AAGACTTTTTCTCTGACC	Novel-tRF	yes	no	yes	no	21	49	3	4	43	92	42	198	18	0	11
tRF-19-DDZZ4YE2	AAGACTTTTTCTCTGACCA	Novel-tRF	yes	no	yes	no	349	176	93	95	596	725	354	1089	289	79	148
tRF-22-D0SRMN2EJ	AAGAGGTCCCCGGTTCAAATCC	Novel-tRF	yes	yes	yes	no	0	5	0	0	0	0	0	5	0	16	0
tRF-21-DE6PFRROE	AAGATGGCAGAGCCCGGTAAT	Novel-tRF	yes	yes	yes	no	9	0	4	3	6	0	7	15	12	3	3
tRF-18-DEU2O1R	AAGATTAAGAGAACCAAC	Novel-tRF	yes	no	yes	yes	0	0	2	18	3	7	6	15	0	0	1
tRF-19-DEU2O10U	AAGATTAAGAGAACCAACA	Novel-tRF	yes	no	yes	yes	5	0	0	6	25	11	10	28	4	4	2
tRF-20-DEU2O1B5	AAGATTAAGAGAACCAACAC	Novel-tRF	yes	no	yes	yes	37	1	6	14	58	28	42	53	24	9	10
tRF-21-DEU2O1B5D	AAGATTAAGAGAACCAACACC	Novel-tRF	yes	no	yes	yes	43	1	3	0	47	17	10	53	14	18	9
tRF-18-DFKON5W	AAGCACCCAACTTACACT	Novel-tRF	yes	no	yes	yes	0	0	4	0	1	0	1	14	31	0	0
tRF-19-DFKON5EQ	AAGCACCCAACTTACACTT	Novel-tRF	yes	no	yes	yes	0	0	3	0	13	4	13	22	142	0	2
tRF-20-DFKON5EX	AAGCACCCAACTTACACTTA	Novel-tRF	yes	no	yes	yes	6	7	2	3	18	2	2	31	202	9	6
tRF-21-DFKON5EX0	AAGCACCCAACTTACACTTAG	Novel-tRF	yes	no	yes	yes	7	18	5	0	33	5	3	25	240	0	11
tRF-18-DI2OOIDW	AAGCTCACAAGAACTGCT	Novel-tRF	yes	yes	yes	yes	0	0	2	7	2	6	1	70	4	0	8
tRF-21-D2UFQQKN0	AAGGATAACAGCTATCCATTG	Novel-tRF	yes	yes	yes	no	12	0	0	0	17	0	10	0	5	0	5
tRF-21-DKNPNOYB0	AAGGGCTTAGCTTAATTAAAG	Novel-tRF	yes	no	yes	no	0	246	0	0	1	0	1	0	0	5	0
tRF-25-DKNPNOYB7J	AAGGGCTTAGCTTAATTAAAGTGGC	Novel-tRF	yes	no	yes	yes	1	104	0	1	2	0	1	4	0	0	0
tRF-26-DKNPNOYB7JE	AAGGGCTTAGCTTAATTAAAGTGGCT	Novel-tRF	yes	no	yes	yes	6	596	6	1	21	24	3	16	18	4	2
tRF-17-DMEMR32	AAGTCACGTCGGGGTCA	Novel-tRF	yes	yes	yes	no	0	17	40	194	17	3	1	0	0	0	27
tRF-18-DMEMR3D1	AAGTCACGTCGGGGTCAC	Novel-tRF	yes	yes	yes	no	1	15	17	58	17	4	1	0	2	2	11
tRF-19-DMEMR3FV	AAGTCACGTCGGGGTCACC	Novel-tRF	yes	yes	yes	no	2	71	33	82	41	5	7	6	2	0	19
tRF-20-DMEMR326	AAGTCACGTCGGGGTCACCA	Novel-tRF	yes	yes	yes	no	3	2611	22	126	30	11	10	4	22	6	10
tRF-19-D4QUZV25	AAGTGGCTGATTTGCGTTC	Novel-tRF	yes	no	yes	no	0	0	12	0	16	2	6	17	29	5	4
tRF-20-D4QUZV76	AAGTGGCTGATTTGCGTTCA	Novel-tRF	yes	no	yes	no	2	0	15	1	10	15	2	26	29	0	8
tRF-21-DNB2Y0FDD	AAGTTAAAGATTAAGAGAACC	Novel-tRF	yes	no	yes	yes	18	0	0	0	6	11	19	17	8	0	2
tRF-20-D5F1D039	AATACAGACCAAGAGCCTTC	Novel-tRF	yes	yes	yes	yes	9	0	2	1	35	0	0	20	27	2	4
tRF-21-D5F1D039B	AATACAGACCAAGAGCCTTCA	Novel-tRF	yes	yes	yes	yes	3	0	6	2	131	1	15	67	70	31	14
tRF-18-D5YEYYD2	AATACTTAATTTCTGCCA	Novel-tRF	yes	no	yes	yes	88	43	19	46	118	193	116	182	3	40	21
tRF-19-DPUSYDKJ	AATAGTACCGTTAACTTCC	Novel-tRF	yes	yes	yes	yes	0	0	1	2	2	0	4	18	8	2	0
tRF-17-D6MSRM1	AATCACGTCGGGGTCAC	Novel-tRF	yes	yes	yes	no	1	19	5	45	3	0	0	2	0	0	1
tRF-18-D6MSRMV	AATCACGTCGGGGTCACC	Novel-tRF	yes	yes	yes	no	0	21	52	92	25	2	3	0	3	0	5
tRF-19-D6MSRME2	AATCACGTCGGGGTCACCA	Novel-tRF	yes	yes	yes	yes	11	2011	56	82	78	22	9	17	29	9	18
tRF-18-D6VZ0OD2	AATCATATTTACCAACCA	Novel-tRF	yes	yes	yes	no	39	43	6	23	21	51	8	25	56	12	10
tRF-18-DRFU8U0E	AATCCAGCGATCCGAGTT	tRF-15	yes	yes	yes	yes	24	41	13	11	67	18	38	82	114	29	35
tRF-21-DRFU8U76B	AATCCAGCGATCCGAGTTCAA	Novel-tRF	yes	yes	yes	yes	17	5	26	9	34	2	16	30	129	17	26
tRF-22-DRFU8U76F	AATCCAGCGATCCGAGTTCAAA	Novel-tRF	yes	yes	yes	yes	10	4	36	13	16	8	24	15	171	25	22
tRF-23-DRFU8U767	AATCCAGCGATCCGAGTTCAAAT	Novel-tRF	yes	yes	yes	yes	4	3	24	14	9	1	10	14	107	14	19
tRF-19-DR265MI2	AATCCCACCAGAGTCGCCA	Novel-tRF	yes	yes	yes	no	1	341	9	8	2	0	1	0	11	0	3
tRF-19-DR2SN1E2	AATCCCACCGCTGCCACCA	Novel-tRF	yes	yes	yes	no	39	2462	58	84	30	41	21	60	62	33	27
tRF-19-DR29NDE2	AATCCCACTCCTGACACCA	Novel-tRF	yes	no	yes	no	0	79	46	31	21	28	11	16	17	4	17
tRF-19-DR2ZNDE2	AATCCCACTTCTGACACCA	Novel-tRF	yes	no	yes	yes	0	151	10	31	20	11	1	3	2	4	9
tRF-19-DRJHR1J2	AATCCCAGCGGGGCCTCCA	Novel-tRF	yes	yes	yes	no	0	879	6	7	0	2	1	8	9	0	1
tRF-19-DRJH71J2	AATCCCAGCGGTGCCTCCA	Novel-tRF	yes	yes	yes	yes	11	8629	55	93	68	62	16	12	47	6	7
tRF-19-DRJRWMI2	AATCCCATCCTCGTCGCCA	Novel-tRF	yes	yes	yes	no	28	2480	96	105	43	32	24	37	51	30	39
tRF-20-DR3J0926	AATCCCCGGCACCTCCACCA	Novel-tRF	yes	yes	yes	yes	27	4361	53	71	39	62	10	22	42	9	27
tRF-20-DR3JH926	AATCCCCGGCATCTCCACCA	Novel-tRF	yes	yes	yes	no	12	3836	43	101	31	25	5	8	24	1	17
tRF-18-DRMD51DJ	AATCCCGGACGAGCCCCC	Novel-tRF	yes	no	yes	yes	1	77	15	50	7	8	5	1	4	0	3
tRF-19-DRMD5112	AATCCCGGACGAGCCCCCA	Novel-tRF	yes	no	yes	yes	19	2767	53	159	58	20	4	20	66	10	30
tRF-17-DR69OK1	AATCCGGCTCGAAGGAC	Novel-tRF	yes	yes	yes	no	0	12	22	34	9	16	0	2	0	0	3
tRF-19-DR69OKE2	AATCCGGCTCGAAGGACCA	Novel-tRF	yes	yes	yes	yes	0	115	24	52	1	3	4	3	7	0	4
tRF-19-DRR4KRJ2	AATCCGGGTGCCCCCTCCA	Novel-tRF	yes	yes	yes	yes	0	82	0	16	1	1	0	5	4	0	1
tRF-19-DRVQHZE2	AATCCTATATATCTTACCA	Novel-tRF	yes	yes	yes	no	0	82	3	0	3	0	5	3	13	9	2
tRF-19-DRXSE5I2	AATCCTGCCGACTACGCCA	Novel-tRF	yes	yes	yes	yes	8	1672	51	71	24	28	12	21	79	3	11
tRF-19-D7M4O1J2	AATCTCGGTGGAACCTCCA	Novel-tRF	yes	yes	yes	yes	0	53	9	42	2	2	0	2	1	5	0
tRF-18-D7OOJ0DW	AATCTGACAACAGAGGCT	Novel-tRF	yes	no	yes	no	2	0	1	8	6	6	0	8	53	0	13
tRF-17-D890YBL	AATGGTGGAGTTAAAGA	Novel-tRF	yes	yes	yes	yes	6	0	0	3	16	14	0	32	2	0	3
tRF-18-D890YBDR	AATGGTGGAGTTAAAGAC	Novel-tRF	yes	yes	yes	yes	12	1	0	7	29	8	2	29	13	1	3
tRF-19-D890YBHW	AATGGTGGAGTTAAAGACT	Novel-tRF	yes	yes	yes	yes	11	3	2	3	33	10	5	40	8	0	9
tRF-20-D8YJE76I	AATGGTTAGCACTCTGGACT	Novel-tRF	yes	no	yes	yes	0	46	0	2	1	11	3	11	1	16	1
tRF-21-DW9NH1NRD	AATGTTGGTTATACCCTTCCC	Novel-tRF	yes	no	yes	yes	0	0	0	0	7	2	0	5	41	0	0
tRF-17-DWY2MJ5	AATGTTTAGACGGGCTC	Novel-tRF	yes	yes	yes	no	745	19	25	55	730	446	169	255	44	84	126
tRF-18-DWY2MJ02	AATGTTTAGACGGGCTCA	Novel-tRF	yes	yes	yes	yes	230	10	59	63	141	142	73	127	55	63	44
tRF-19-DWY2MJJ1	AATGTTTAGACGGGCTCAC	Novel-tRF	yes	yes	yes	no	515	4	428	510	310	617	339	199	126	316	142
tRF-20-DWY2MJ8F	AATGTTTAGACGGGCTCACA	Novel-tRF	yes	yes	yes	yes	88	7	95	71	98	56	60	79	61	62	36
tRF-18-DXEPZYU	AATTAACTAGTTTTGACA	Novel-tRF	yes	no	yes	yes	2	0	4	0	19	15	2	46	5	0	5
tRF-19-DXEPZYEF	AATTAACTAGTTTTGACAA	Novel-tRF	yes	no	yes	no	10	0	8	3	29	45	13	21	0	21	10
tRF-20-DXEPZY0D	AATTAACTAGTTTTGACAAC	Novel-tRF	yes	yes	yes	no	6	0	0	0	3	9	8	16	2	0	1
tRF-21-DXEPZY0DB	AATTAACTAGTTTTGACAACA	Novel-tRF	yes	yes	yes	yes	5	0	0	0	17	14	10	17	10	3	0
tRF-19-0DIJZ7FV	ACAACATGGCTTTCTCACC	Novel-tRF	yes	yes	yes	yes	10	42	0	5	22	25	6	38	14	0	0
tRF-20-0DIJZ726	ACAACATGGCTTTCTCACCA	Novel-tRF	yes	yes	yes	no	21	849	13	3	45	36	58	67	144	20	7
tRF-17-00BY4D5	ACAAGAACTGCTAACTC	Novel-tRF	yes	no	yes	yes	4	0	1	2	11	36	3	10	0	0	1
tRF-18-00BY4D02	ACAAGAACTGCTAACTCA	Novel-tRF	yes	no	yes	yes	29	0	1	11	41	52	37	202	16	8	10
tRF-20-00BY4D84	ACAAGAACTGCTAACTCATG	Novel-tRF	yes	no	yes	yes	27	4	0	4	26	26	27	35	11	7	0
tRF-21-00BY4D84D	ACAAGAACTGCTAACTCATGC	Novel-tRF	yes	no	yes	yes	8	0	1	0	16	3	20	20	2	7	0
tRF-22-00BY4D84J	ACAAGAACTGCTAACTCATGCC	Novel-tRF	yes	no	yes	yes	41	6	2	0	48	24	54	125	5	28	11
tRF-23-00BY4D84DJ	ACAAGAACTGCTAACTCATGCCC	Novel-tRF	yes	no	yes	yes	35	5	5	0	47	38	70	52	16	18	9
tRF-24-00BY4D841J	ACAAGAACTGCTAACTCATGCCCC	Novel-tRF	yes	no	yes	yes	13	0	0	0	15	26	18	12	2	6	5
tRF-20-01WZ03O6	ACACCTCTTTACAGTGACCA	Novel-tRF	yes	yes	yes	no	31	119	1	0	48	44	17	47	46	12	6
tRF-17-0IV25Z2	ACACTTAGGAGATTTCA	Novel-tRF	yes	no	yes	yes	3	0	0	3	15	0	2	3	4	0	0
tRF-21-0IV25Z2IE	ACACTTAGGAGATTTCAACTT	Novel-tRF	yes	no	yes	yes	6	1	0	0	31	14	16	32	19	7	0
tRF-18-02K0F702	ACAGACCAAGAGCCTTCA	Novel-tRF	yes	yes	yes	yes	56	0	138	97	371	342	197	1147	138	32	122
tRF-20-026ZEDKZ	ACAGAGGCTTACGACCCCTT	Novel-tRF	yes	yes	yes	yes	4	0	0	0	14	21	0	50	22	2	3
tRF-19-0M0RHBFV	ACATCACCCCATAAACACC	Novel-tRF	yes	yes	yes	no	7	7	1	8	19	1	11	43	13	2	4
tRF-20-0M0RHB26	ACATCACCCCATAAACACCA	Novel-tRF	yes	yes	yes	no	232	139	33	18	277	135	122	179	194	61	28
tRF-16-04QZ45D	ACATGGCTTTCTCACC	Novel-tRF	yes	no	yes	no	4	2	0	0	13	19	3	15	1	2	3
tRF-17-0P5830P	ACCAGGATGGCCGAGTG	Novel-tRF	yes	yes	yes	yes	33	232	57	325	35	32	14	23	19	43	34
tRF-21-0P58309NB	ACCAGGATGGCCGAGTGGTTA	tRF-22	yes	yes	yes	yes	935	7219	1260	3331	979	1019	471	1086	1617	399	864
tRF-23-0P58309NS	ACCAGGATGGCCGAGTGGTTAAG	Novel-tRF	yes	yes	yes	yes	0	492	19	6	0	7	6	7	5	19	0
tRF-24-0P58309N0Y	ACCAGGATGGCCGAGTGGTTAAGG	Novel-tRF	yes	yes	yes	yes	0	309	0	2	4	2	1	3	2	4	4
tRF-25-0P58309NDJ	ACCAGGATGGCCGAGTGGTTAAGGC	Novel-tRF	yes	yes	yes	yes	1	189	3	0	1	0	7	1	4	3	4
tRF-18-0RER9LD2	ACCCCACTCCTGGTACCA	Novel-tRF	yes	no	yes	no	45	118	105	492	101	131	61	82	136	47	93
tRF-18-0RSSX7D2	ACCCCGTCCGTGCCTCCA	Novel-tRF	yes	yes	yes	no	10	54	28	31	16	9	8	12	52	5	15
tRF-18-07QSNHD2	ACCCTGCTCGCTGCGCCA	Novel-tRF	yes	yes	yes	no	47	58	88	270	66	106	93	130	169	46	96
tRF-27-08F4BDNZ8O4	ACCGGAGATGAAAACCTTTTTCCAAGG	Novel-tRF	yes	yes	yes	yes	1	0	11	0	32	11	14	8	29	15	4
tRF-17-08Q2B52	ACCGGGCGGAAACACCA	Novel-tRF	yes	yes	yes	yes	16792	2981	9972	38412	14648	22572	13986	13708	9280	16150	25453
tRF-18-09Z51UD2	ACCTCTTTACAGTGACCA	Novel-tRF	yes	yes	yes	no	40	10	12	22	20	52	17	53	30	10	1
tRF-20-0ZZRD226	ACCTTTTTCCAAGGACACCA	Novel-tRF	yes	no	yes	no	15	119	9	0	9	4	8	21	19	3	5
tRF-20-EDKZIXK6	ACGACCCCTTATTTACCCCA	Novel-tRF	yes	yes	yes	no	8	147	8	2	8	2	1	3	16	0	1
tRF-28-EK45H5KQBFD2	ACGGGCTCACATCACCCCATAAACACCA	Novel-tRF	yes	yes	yes	no	3	120	1	0	15	8	5	0	9	10	8
tRF-18-E76INB0J	ACTCTGGACTCTGAATCC	Novel-tRF	yes	no	yes	no	3	0	1	43	1	0	0	0	6	0	2
tRF-22-E76INB8PK	ACTCTGGACTCTGAATCCAGCG	Novel-tRF	yes	no	yes	yes	2	10	45	117	10	14	17	19	42	1	48
tRF-23-E76INB8PDL	ACTCTGGACTCTGAATCCAGCGA	Novel-tRF	yes	no	yes	no	29	6	97	133	34	43	45	81	86	18	72
tRF-16-EXEY0VE	ACTTAACTTGACCGCT	Novel-tRF	yes	no	yes	yes	50	1	1	7	66	55	12	268	7	3	3
tRF-17-EXEY0V5	ACTTAACTTGACCGCTC	Novel-tRF	yes	no	yes	yes	21	1	1	0	31	20	4	210	7	9	6
tRF-18-EXEY0V03	ACTTAACTTGACCGCTCT	Novel-tRF	yes	no	yes	yes	17	8	8	5	44	58	21	327	23	9	6
tRF-19-EXEY0VJP	ACTTAACTTGACCGCTCTG	Novel-tRF	yes	no	yes	yes	3	0	0	3	12	7	8	91	10	0	2
tRF-20-EXEY0VWU	ACTTAACTTGACCGCTCTGA	Novel-tRF	yes	no	yes	yes	57	74	2	4	66	26	51	1191	57	21	18
tRF-21-EXEY0VWUD	ACTTAACTTGACCGCTCTGAC	Novel-tRF	yes	yes	yes	yes	20	5	5	4	79	52	34	251	34	24	19
tRF-22-EXEY0VWUJ	ACTTAACTTGACCGCTCTGACC	Novel-tRF	yes	yes	yes	yes	64	39	6	0	134	73	110	163	25	36	18
tRF-23-EXEY0VWUD2	ACTTAACTTGACCGCTCTGACCA	Novel-tRF	yes	yes	yes	no	218	506	70	19	425	227	412	473	296	231	76
tRF-20-EX2Z10I9	ACTTACACTTAGGAGATTTC	Novel-tRF	yes	no	yes	yes	17	0	3	0	29	0	7	14	8	3	1
tRF-21-EX2Z10I9B	ACTTACACTTAGGAGATTTCA	Novel-tRF	yes	no	yes	yes	7	13	11	0	96	38	27	78	100	12	11
tRF-25-EX2Z10I9BZ	ACTTACACTTAGGAGATTTCAACTT	Novel-tRF	yes	no	yes	yes	6	0	0	0	4	0	18	2	0	37	0
tRF-18-EY0VWUD2	ACTTGACCGCTCTGACCA	Novel-tRF	yes	yes	yes	no	73	85	50	61	112	118	44	196	251	33	35
tRF-20-EZU05OJI	ACTTTTAAAGGATAACAGCT	Novel-tRF	yes	yes	yes	yes	86	1	11	0	42	54	23	97	11	36	3
tRF-17-FDXXE6P	AGAACTGCTAACTCATG	Novel-tRF	yes	no	yes	yes	15	0	0	4	11	22	11	51	9	0	6
tRF-18-FDXXE60M	AGAACTGCTAACTCATGC	Novel-tRF	yes	no	yes	yes	27	0	6	9	52	51	39	149	8	4	8
tRF-19-FDXXE6JV	AGAACTGCTAACTCATGCC	Novel-tRF	yes	no	yes	yes	176	0	3	20	318	277	162	616	76	46	37
tRF-20-FDXXE6XR	AGAACTGCTAACTCATGCCC	Novel-tRF	yes	no	yes	yes	114	0	12	10	159	115	97	263	87	32	28
tRF-21-FDXXE6XRD	AGAACTGCTAACTCATGCCCC	Novel-tRF	yes	no	yes	yes	109	2	14	7	233	111	81	153	76	37	16
tRF-22-FDXXE6XRJ	AGAACTGCTAACTCATGCCCCC	Novel-tRF	yes	no	yes	yes	105	7	11	5	223	126	127	200	204	63	42
tRF-23-FDXXE6XRD2	AGAACTGCTAACTCATGCCCCCA	Novel-tRF	yes	no	yes	yes	71	0	10	6	134	35	88	103	150	39	8
tRF-24-FDXXE6XR1I	AGAACTGCTAACTCATGCCCCCAT	Novel-tRF	yes	no	yes	yes	2	4	9	1	28	29	19	19	35	3	1
tRF-27-FDXXE6XRK45	AGAACTGCTAACTCATGCCCCCATGTC	Novel-tRF	yes	yes	yes	yes	4	0	3	0	26	16	5	26	22	7	1
tRF-19-FENPNY20	AGAATCTTAGCTTTGGGTG	Novel-tRF	yes	no	yes	no	4	9	12	0	24	6	20	23	14	4	2
tRF-17-FIZ9WUJ	AGACTTTTTCTCTGACC	Novel-tRF	yes	no	yes	no	32	20	3	10	68	157	41	21	0	3	8
tRF-18-FIZ9WUD2	AGACTTTTTCTCTGACCA	Novel-tRF	yes	no	yes	no	66	20	74	126	160	175	108	616	136	10	73
tRF-19-FJ33DS1B	AGAGCCCGGTAATCGCATA	Novel-tRF	yes	yes	yes	yes	6	3	1	3	23	25	11	41	28	2	1
tRF-20-FJ33DSJO	AGAGCCCGGTAATCGCATAA	Novel-tRF	yes	yes	yes	yes	3	8	2	3	4	13	3	20	3	0	2
tRF-19-FKWE6MH6	AGAGGTCGATGGATCGAAA	Novel-tRF	yes	yes	yes	no	12	0	3	6	4	3	4	44	46	39	5
tRF-19-F3R3ZVFD	AGAGTGGGGTTTTGCAGTC	Novel-tRF	yes	yes	yes	yes	32	6	11	9	114	30	38	112	109	23	30
tRF-20-F3R3ZV1R	AGAGTGGGGTTTTGCAGTCC	Novel-tRF	yes	yes	yes	no	0	0	1	1	8	0	5	13	7	2	4
tRF-21-F4P2PSSED	AGATGGCAGAGCCCGGTAATC	Novel-tRF	yes	yes	yes	no	11	1	0	2	11	13	12	13	14	6	9
tRF-22-F4P2PSSEK	AGATGGCAGAGCCCGGTAATCG	Novel-tRF	yes	yes	yes	yes	23	0	11	0	37	36	26	28	52	31	15
tRF-20-FND0B601	AGATTAAGAGAACCAACACC	Novel-tRF	yes	no	yes	yes	20	0	0	0	18	2	6	29	11	5	5
tRF-17-FNKKYU3	AGATTCCAGGTTCGACT	Novel-tRF	yes	yes	yes	yes	1	6	5	36	8	0	0	4	5	0	1
tRF-17-FN7BWU2	AGATTGTGAATCTGACA	Novel-tRF	yes	no	yes	yes	1	0	5	0	0	16	2	13	6	0	2
tRF-18-FN7BWUDF	AGATTGTGAATCTGACAA	Novel-tRF	yes	no	yes	no	4	0	0	0	12	12	4	15	22	1	0
tRF-20-FN7BWU2F	AGATTGTGAATCTGACAACA	Novel-tRF	yes	no	yes	yes	43	0	3	5	51	44	17	32	104	7	20
tRF-21-FN7BWU2F0	AGATTGTGAATCTGACAACAG	Novel-tRF	yes	no	yes	yes	25	0	15	0	65	34	17	35	31	26	13
tRF-22-FN7BWU2FL	AGATTGTGAATCTGACAACAGA	Novel-tRF	yes	no	yes	yes	17	29	55	15	102	25	32	62	50	37	31
tRF-23-FN7BWU2FDS	AGATTGTGAATCTGACAACAGAG	Novel-tRF	yes	no	yes	yes	35	42	21	6	94	9	40	43	99	43	29
tRF-25-FN7BWU2F5J	AGATTGTGAATCTGACAACAGAGGC	Novel-tRF	yes	no	yes	no	59	54	40	27	253	210	73	150	23	13	9
tRF-26-FN7BWU2F5JE	AGATTGTGAATCTGACAACAGAGGCT	Novel-tRF	yes	no	yes	yes	270	175	67	75	986	581	169	384	250	126	102
tRF-27-FN7BWU2F5JQ	AGATTGTGAATCTGACAACAGAGGCTT	Novel-tRF	yes	yes	yes	no	330	285	48	15	930	491	105	187	106	82	65
tRF-24-FN8DYDZD1W	AGATTTCAACTTAACTTGACCGCT	Novel-tRF	yes	no	yes	yes	2	40	23	6	12	7	15	11	7	16	2
tRF-25-FN8DYDZDL9	AGATTTCAACTTAACTTGACCGCTC	Novel-tRF	yes	no	yes	yes	5	0	3	1	0	5	3	0	1	21	2
tRF-19-F5KDYFHO	AGCACCCAACTTACACTTA	Novel-tRF	yes	no	yes	yes	0	3	1	5	17	1	0	9	141	1	1
tRF-20-F5KDYFNP	AGCACCCAACTTACACTTAG	Novel-tRF	yes	no	yes	yes	1	3	2	1	15	1	1	10	114	1	2
tRF-16-F5W8E70	AGCACTCTGGACTCTG	Novel-tRF	yes	no	yes	yes	0	0	0	68	2	5	0	0	0	0	4
tRF-17-F5W8E7L	AGCACTCTGGACTCTGA	tRF-60	yes	no	yes	yes	2	1	4	1282	20	3	3	0	1	0	19
tRF-18-F5W8E7D6	AGCACTCTGGACTCTGAA	Novel-tRF	yes	no	yes	yes	5	15	9	552	33	8	2	2	3	0	46
tRF-20-F5W8E7OM	AGCACTCTGGACTCTGAATC	Novel-tRF	yes	no	yes	no	2	43	10	97	20	19	2	3	4	0	4
tRF-21-F5W8E7OMD	AGCACTCTGGACTCTGAATCC	tRF-61	yes	no	yes	yes	26	210	43	580	69	28	9	15	39	3	60
tRF-22-F5W8E7OM2	AGCACTCTGGACTCTGAATCCA	Novel-tRF	yes	no	yes	yes	9	26	31	208	16	51	7	5	14	3	11
tRF-23-F5W8E7OMDH	AGCACTCTGGACTCTGAATCCAG	Novel-tRF	yes	no	yes	yes	15	13	19	117	9	10	10	7	8	5	21
tRF-24-F5W8E7OMF9	AGCACTCTGGACTCTGAATCCAGC	Novel-tRF	yes	no	yes	yes	18	28	37	208	58	38	17	45	8	4	19
tRF-26-F5W8E7OMJHB	AGCACTCTGGACTCTGAATCCAGCGA	Novel-tRF	yes	no	yes	yes	9	145	9	102	47	14	5	3	3	2	31
tRF-30-F5W8E7OMJHHS	AGCACTCTGGACTCTGAATCCAGCGATCCG	Novel-tRF	yes	yes	yes	yes	3	157	7	11	63	3	3	0	3	5	12
tRF-23-FP18LPMBD8	AGCAGAGTGGCGCAGCGGAAGCG	Novel-tRF	yes	yes	yes	yes	2	94	0	1	1	1	2	4	7	6	3
tRF-28-FP18LPMBQ4DP	AGCAGAGTGGCGCAGCGGAAGCGTGCTG	Novel-tRF	yes	yes	yes	no	144	53	6	0	171	48	26	62	44	325	51
tRF-29-FP18LPMBQ4H4	AGCAGAGTGGCGCAGCGGAAGCGTGCTGG	tRF-62	yes	yes	yes	yes	1364	100	41	32	409	386	167	454	459	4345	360
tRF-30-FP18LPMBQ4NK	AGCAGAGTGGCGCAGCGGAAGCGTGCTGGG	Novel-tRF	yes	yes	yes	yes	109	48	15	0	322	51	11	41	126	1630	100
tRF-19-FR06RDI2	AGCCCACCCAGGGACGCCA	Novel-tRF	yes	no	yes	yes	6	361	4	13	4	0	0	3	2	2	4
tRF-18-FRROWF0F	AGCCCGGTAATCGCATAA	Novel-tRF	yes	yes	yes	yes	0	0	4	3	10	0	6	14	25	6	3
tRF-19-FSXMSL24	AGCCGTGATCGTATAGTGG	Novel-tRF	yes	yes	yes	yes	51	46	113	159	66	2	33	86	127	45	131
tRF-20-FSXMSL73	AGCCGTGATCGTATAGTGGT	Novel-tRF	yes	yes	yes	yes	32	17	118	114	58	19	30	70	271	32	119
tRF-21-FSXMSL73E	AGCCGTGATCGTATAGTGGTT	Novel-tRF	yes	yes	yes	yes	128	51	272	304	109	96	137	215	1060	102	264
tRF-22-FSXMSL73O	AGCCGTGATCGTATAGTGGTTA	Novel-tRF	yes	yes	yes	yes	118	30	331	519	156	180	262	219	908	120	299
tRF-23-FSXMSL730H	AGCCGTGATCGTATAGTGGTTAG	Novel-tRF	yes	yes	yes	yes	69	37	108	234	72	101	104	166	244	109	152
tRF-24-FSXMSL732Z	AGCCGTGATCGTATAGTGGTTAGT	Novel-tRF	yes	yes	yes	yes	33	11	33	81	32	73	28	51	89	30	37
tRF-20-F900BY4D	AGCTCACAAGAACTGCTAAC	Novel-tRF	yes	yes	yes	yes	12	0	0	2	15	3	16	9	0	10	3
tRF-18-F9LKXN05	AGCTCCGAGGTGATTTTC	Novel-tRF	yes	yes	yes	yes	9	64	12	5	71	30	14	40	34	10	12
tRF-19-F9LKXNK2	AGCTCCGAGGTGATTTTCA	Novel-tRF	yes	yes	yes	yes	20	120	35	12	30	25	10	35	60	7	26
tRF-21-F9LKXNYQB	AGCTCCGAGGTGATTTTCATA	Novel-tRF	yes	yes	yes	yes	20	169	0	2	11	0	1	7	33	9	7
tRF-22-F9LKXNYQI	AGCTCCGAGGTGATTTTCATAT	Novel-tRF	yes	yes	yes	no	169	126	9	3	105	129	47	103	97	33	30
tRF-23-F9LKXNYQDE	AGCTCCGAGGTGATTTTCATATT	Novel-tRF	yes	yes	yes	yes	231	92	15	0	170	212	80	188	128	49	65
tRF-20-10I9BZBZ	AGGAGATTTCAACTTAACTT	Novel-tRF	yes	no	yes	yes	15	3	2	0	59	15	21	78	87	4	13
tRF-24-10I9BZBZHV	AGGAGATTTCAACTTAACTTGACC	Novel-tRF	yes	no	yes	yes	0	0	0	0	16	1	12	11	9	8	2
tRF-25-10I9BZBZOS	AGGAGATTTCAACTTAACTTGACCG	Novel-tRF	yes	no	yes	yes	0	0	1	0	15	0	21	9	29	7	3
tRF-28-10I9BZBZOSD5	AGGAGATTTCAACTTAACTTGACCGCTC	Novel-tRF	yes	no	yes	yes	7	0	2	0	22	8	4	0	3	2	0
tRF-21-1E6SF8WO0	AGGATGGCCGAGCGGTCTAAG	Novel-tRF	yes	no	yes	yes	308	132	507	429	445	663	329	215	337	308	138
tRF-23-1E6SF8WOD9	AGGATGGCCGAGCGGTCTAAGGC	Novel-tRF	yes	no	yes	no	16	11	4	4	4	6	0	4	1	0	3
tRF-21-1E6S18WO0	AGGATGGCCGAGTGGTCTAAG	Novel-tRF	yes	yes	yes	yes	31	7	52	48	26	17	24	51	72	22	21
tRF-19-1EWJQ7FV	AGGATTCGGCGCTCTCACC	Novel-tRF	yes	yes	yes	yes	18	65	33	1227	128	15	16	13	4	4	111
tRF-21-1EWJQ72SD	AGGATTCGGCGCTCTCACCGC	Novel-tRF	yes	yes	yes	no	4	111	19	299	70	6	2	1	2	1	36
tRF-19-11WZY1E2	AGGCCTCTTTTTACCACCA	Novel-tRF	yes	yes	yes	no	9	79	2	1	13	1	1	18	36	11	8
tRF-25-1IUUK7VZ0R	AGGCTTACGACCCCTTATTTACCCC	Novel-tRF	yes	yes	yes	no	3	81	0	0	12	1	3	1	1	2	0
tRF-26-1IUUK7VZ0RB	AGGCTTACGACCCCTTATTTACCCCA	Novel-tRF	yes	yes	yes	no	3	447	0	0	12	5	8	3	11	4	6
tRF-22-12Z4R95MJ	AGGGATTGTGGGTTCGAGTCCC	Novel-tRF	yes	yes	yes	no	1	1	3	6	2	0	6	2	0	26	3
tRF-17-1KVUY94	AGGGGTATGATTCTCGG	Novel-tRF	yes	yes	yes	yes	59	7	237	385	222	205	77	71	117	74	116
tRF-20-13QXQWUI	AGGGTGCTTAGCTGTTAACT	Novel-tRF	yes	yes	yes	yes	1	1	2	0	11	5	0	13	24	0	3
tRF-27-13W087W4SV2	AGGGTTCGAGTCCCTTCGTGGTCGCCA	Novel-tRF	yes	yes	yes	no	1	74	0	0	0	0	0	0	2	0	0
tRF-20-14PH5BZY	AGGTGGCACGGAGAATTTTG	Novel-tRF	yes	no	yes	yes	35	86	41	10	129	73	41	145	496	30	82
tRF-17-1OR6QOI	AGTAAGGTCAGCTAAAT	Novel-tRF	yes	no	yes	yes	75	129	20	45	189	190	32	146	17	16	49
tRF-18-1OR6QODB	AGTAAGGTCAGCTAAATA	Novel-tRF	yes	no	yes	yes	69	262	34	115	164	138	58	796	227	46	63
tRF-19-1OR6QOFF	AGTAAGGTCAGCTAAATAA	Novel-tRF	yes	no	yes	yes	148	615	14	20	143	62	44	526	219	51	31
tRF-20-1OR6QOH0	AGTAAGGTCAGCTAAATAAG	Novel-tRF	yes	no	yes	yes	18	524	18	14	46	12	21	53	32	20	13
tRF-21-1OR6QOH0D	AGTAAGGTCAGCTAAATAAGC	Novel-tRF	yes	no	yes	yes	2	238	20	7	14	7	15	23	14	11	5
tRF-22-1OR6QOH03	AGTAAGGTCAGCTAAATAAGCT	Novel-tRF	yes	no	yes	yes	0	103	4	0	16	7	5	59	5	16	10
tRF-23-1OR6QOH0DO	AGTAAGGTCAGCTAAATAAGCTA	Novel-tRF	yes	no	yes	yes	1	204	5	0	3	0	0	3	2	8	5
tRF-16-15WV7W0	AGTACTCTGCGTTGTG	Novel-tRF	yes	no	yes	yes	0	0	1	42	0	0	0	0	0	0	2
tRF-18-15WV7WD9	AGTACTCTGCGTTGTGGC	Novel-tRF	yes	yes	yes	no	0	0	1	37	0	0	0	0	0	0	0
tRF-18-16MSRMV	AGTCACGTCGGGGTCACC	Novel-tRF	yes	yes	yes	no	0	2	23	96	14	8	3	0	4	1	11
tRF-19-16MSRME2	AGTCACGTCGGGGTCACCA	Novel-tRF	yes	yes	yes	no	5	643	17	97	32	11	11	4	29	7	16
tRF-21-1690PQR3E	AGTCATGGAGGCCATGGGGTT	Novel-tRF	yes	yes	yes	yes	0	7	4	0	14	3	1	14	16	0	5
tRF-19-1R265MI2	AGTCCCACCAGAGTCGCCA	Novel-tRF	yes	yes	yes	no	2	218	6	3	3	0	3	1	22	7	0
tRF-19-1R7HFEE2	AGTCCGTGCGAGAATACCA	Novel-tRF	yes	yes	yes	no	20	212	12	14	42	4	40	37	87	3	4
tRF-19-1RXSMMI2	AGTCCTGCCGCGGTCGCCA	Novel-tRF	yes	yes	yes	no	8	494	6	20	12	2	3	3	11	2	4
tRF-18-1SS2PMX	AGTCGGTAGAGCATCAGA	Novel-tRF	yes	yes	yes	yes	55	1	151	232	131	133	67	84	18	72	28
tRF-19-1SS2PMER	AGTCGGTAGAGCATCAGAC	tRF-118	yes	yes	yes	yes	342	78	392	323	463	443	291	290	188	599	148
tRF-18-1SS2P4X	AGTCGGTAGAGCATGAGA	Novel-tRF	yes	no	yes	yes	13	0	27	26	21	29	25	35	0	21	8
tRF-19-1SS2P4ER	AGTCGGTAGAGCATGAGAC	tRF-119	yes	no	yes	yes	87	41	150	139	114	118	95	145	13	75	36
tRF-19-1SS2P4IR	AGTCGGTAGAGCATGGGAC	Novel-tRF	yes	yes	yes	yes	157	106	158	155	177	110	84	310	24	142	97
tRF-20-1SS2P46I	AGTCGGTAGAGCATGGGACT	Novel-tRF	yes	yes	yes	yes	22	85	15	1	14	24	11	93	7	45	35
tRF-18-1UFQ9D0N	AGTGAAGCATTGGACTGT	Novel-tRF	yes	no	yes	yes	49	7	15	18	63	38	10	61	138	6	8
tRF-19-1UFQ9DKB	AGTGAAGCATTGGACTGTA	Novel-tRF	yes	no	yes	yes	34	36	4	5	21	19	2	4	40	9	5
tRF-19-18VBY9I3	AGTGGTAGAATTCTCGCCT	Novel-tRF	yes	no	yes	yes	5	51	11	21	4	15	3	5	4	18	0
tRF-21-18VBY9PYD	AGTGGTAGAATTCTCGCCTGC	Novel-tRF	yes	no	yes	yes	5	108	7	22	6	8	3	11	22	16	7
tRF-17-18V0JZL	AGTGGTAGAGCATTTGA	tRF-128	yes	no	yes	yes	8	0	72	147	60	94	38	144	6	14	40
tRF-19-18V0JZHW	AGTGGTAGAGCATTTGACT	Novel-tRF	yes	no	yes	no	23	57	14	26	55	27	28	119	0	21	11
tRF-21-18V0JZOYD	AGTGGTAGAGCATTTGACTGC	Novel-tRF	yes	no	yes	yes	12	14	11	4	12	1	31	9	8	9	4
tRF-18-18YKISD8	AGTGGTTAGGATTCGGCG	tRF-133	yes	yes	yes	yes	977	964	1485	1544	1278	1088	525	791	640	862	361
tRF-19-18YKISIM	AGTGGTTAGGATTCGGCGC	Novel-tRF	yes	yes	yes	yes	453	870	763	557	723	322	250	373	241	454	170
tRF-20-18YKISQI	AGTGGTTAGGATTCGGCGCT	Novel-tRF	yes	yes	yes	yes	298	953	660	202	483	198	239	333	283	518	197
tRF-21-18YKISQID	AGTGGTTAGGATTCGGCGCTC	Novel-tRF	yes	yes	yes	yes	35	158	145	36	92	11	62	39	53	119	33
tRF-17-18Y3E7M	AGTGGTTAGTACTCTGC	Novel-tRF	yes	no	yes	yes	5	3	1	25	10	0	7	23	7	0	20
tRF-20-1XDDZZ4Y	AGTTAAAGACTTTTTCTCTG	Novel-tRF	yes	yes	yes	no	13	11	0	2	42	7	23	101	2	0	3
tRF-21-1XDDZZ4YB	AGTTAAAGACTTTTTCTCTGA	Novel-tRF	yes	yes	yes	yes	114	52	9	5	130	83	214	1972	22	32	67
tRF-22-1XDDZZ4Y1	AGTTAAAGACTTTTTCTCTGAC	Novel-tRF	yes	yes	yes	yes	53	30	5	0	43	37	74	112	4	12	16
tRF-23-1XDDZZ4YV	AGTTAAAGACTTTTTCTCTGACC	Novel-tRF	yes	yes	yes	no	62	100	5	1	99	54	193	99	7	19	50
tRF-24-1XDDZZ4YE2	AGTTAAAGACTTTTTCTCTGACCA	Novel-tRF	yes	yes	yes	no	51	79	9	0	68	58	113	63	52	31	21
tRF-20-1XDEU2O1	AGTTAAAGATTAAGAGAACC	Novel-tRF	yes	no	yes	yes	10	0	1	2	17	14	6	17	3	1	1
tRF-22-19BMW36D3	AGTTCAAATCTCGGTGGAACCT	Novel-tRF	yes	yes	yes	yes	5	11	16	3	22	16	3	0	1	0	0
tRF-25-19BMW36D46	AGTTCAAATCTCGGTGGAACCTCCA	Novel-tRF	yes	yes	yes	yes	0	74	0	2	0	0	1	0	0	0	0
tRF-20-1YIF54RN	AGTTGATGCAGAGTGGGGTT	Novel-tRF	yes	yes	yes	yes	0	2	0	0	11	3	3	23	39	3	4
tRF-23-1YIF54RN0P	AGTTGATGCAGAGTGGGGTTTTG	Novel-tRF	yes	yes	yes	yes	2	0	0	0	15	3	0	2	19	0	5
tRF-21-1YIPRVYJE	AGTTGATTAGGGTGCTTAGCT	Novel-tRF	yes	yes	yes	yes	12	15	8	5	75	0	12	29	53	10	10
tRF-23-1Y2LNOZ7DV	AGTTGCAATACTTAATTTCTGCC	Novel-tRF	yes	yes	yes	yes	0	0	0	0	3	0	3	16	0	1	1
tRF-24-1Y2LNOZ7I2	AGTTGCAATACTTAATTTCTGCCA	Novel-tRF	yes	yes	yes	yes	22	83	44	0	77	26	314	107	25	127	36
tRF-18-HDFX8Q04	ATAACAGCTATCCATTGG	Novel-tRF	yes	yes	yes	no	0	11	0	0	3	0	2	20	2	4	0
tRF-23-HDK2RSI20K	ATAACCCAGAGGTCGATGGATCG	Novel-tRF	yes	yes	yes	yes	0	5	10	2	1	2	13	10	29	24	5
tRF-20-HEJQY1B6	ATAATCATATTTACCAACCA	Novel-tRF	yes	yes	yes	no	83	303	20	4	84	58	29	94	217	26	13
tRF-20-H1NRM5U6	ATACCCTTCCCGTACTACCA	Novel-tRF	yes	yes	yes	no	14	1129	12	12	76	31	17	11	161	10	2
tRF-16-HIUNWVD	ATACTTAATTTCTGCC	Novel-tRF	yes	no	yes	no	17	0	3	0	21	33	21	48	0	1	0
tRF-17-HIUNWV2	ATACTTAATTTCTGCCA	Novel-tRF	yes	no	yes	no	1567	45	272	323	3667	7231	4165	9029	248	275	412
tRF-19-HK9FM0EE	ATAGGTGGCACGGAGAATT	Novel-tRF	yes	yes	yes	yes	33	62	5	3	38	39	6	34	53	4	20
tRF-21-HK9FM0DZE	ATAGGTGGCACGGAGAATTTT	Novel-tRF	yes	yes	yes	no	14	18	5	2	42	17	17	45	146	32	28
tRF-22-HK9FM0DZP	ATAGGTGGCACGGAGAATTTTG	Novel-tRF	yes	yes	yes	yes	15	0	3	4	19	5	22	39	78	11	25
tRF-18-H30WUI0J	ATAGTACCGTTAACTTCC	Novel-tRF	yes	yes	yes	yes	0	0	0	1	3	0	1	17	7	0	4
tRF-16-HMI8W40	ATATCATTGGTCGTGG	Novel-tRF	yes	no	yes	yes	16	4	0	1	10	3	4	19	31	0	5
tRF-17-HMI8W4N	ATATCATTGGTCGTGGT	Novel-tRF	yes	no	yes	yes	10	7	4	10	18	26	2	54	73	1	29
tRF-18-HMI8W40E	ATATCATTGGTCGTGGTT	Novel-tRF	yes	no	yes	no	76	1	34	11	157	63	37	201	434	18	82
tRF-19-HMI8W42P	ATATCATTGGTCGTGGTTG	Novel-tRF	yes	no	yes	yes	24	10	27	18	208	46	39	185	192	13	17
tRF-20-HMI8W47W	ATATCATTGGTCGTGGTTGT	Novel-tRF	yes	no	yes	yes	37	14	16	1	90	29	32	88	192	3	13
tRF-21-HMI8W47WB	ATATCATTGGTCGTGGTTGTA	Novel-tRF	yes	no	yes	yes	8	8	4	2	36	0	38	50	211	13	17
tRF-22-HMI8W47WH	ATATCATTGGTCGTGGTTGTAG	Novel-tRF	yes	no	yes	yes	4	2	1	0	13	0	6	28	5	0	2
tRF-24-HMI8W47WFD	ATATCATTGGTCGTGGTTGTAGTC	Novel-tRF	yes	yes	yes	yes	5	1	2	0	39	13	8	43	9	1	5
tRF-25-HMI8W47W1R	ATATCATTGGTCGTGGTTGTAGTCC	Novel-tRF	yes	yes	yes	yes	22	0	12	6	102	64	24	95	48	13	22
tRF-18-H5KQBFD2	ATCACCCCATAAACACCA	Novel-tRF	yes	yes	yes	no	56	48	78	216	92	126	40	74	34	24	29
tRF-17-H5S8R6J	ATCACGTCGGGGTCACC	Novel-tRF	yes	no	yes	no	2	11	10	76	4	10	0	4	7	0	2
tRF-18-H5S8R6D2	ATCACGTCGGGGTCACCA	Novel-tRF	yes	no	yes	no	43	479	98	322	70	59	35	46	259	38	78
tRF-17-HQIXKD2	ATCATATTTACCAACCA	Novel-tRF	yes	yes	yes	no	28	14	8	10	12	38	1	6	8	10	7
tRF-17-HQ9M73P	ATCATTGGTCGTGGTTG	Novel-tRF	yes	no	yes	yes	6	1	5	12	38	26	13	62	49	0	5
tRF-18-HQ9M730N	ATCATTGGTCGTGGTTGT	Novel-tRF	yes	no	yes	yes	16	0	7	5	34	15	4	33	70	7	11
tRF-19-HQ9M73KB	ATCATTGGTCGTGGTTGTA	Novel-tRF	yes	no	yes	yes	1	1	1	1	8	8	2	14	62	3	2
tRF-22-HQ9M739P5	ATCATTGGTCGTGGTTGTAGTC	Novel-tRF	yes	yes	yes	yes	7	15	2	2	29	8	0	19	25	1	6
tRF-23-HQ9M739P0J	ATCATTGGTCGTGGTTGTAGTCC	Novel-tRF	yes	yes	yes	yes	31	0	10	9	77	30	14	98	68	8	14
tRF-17-H6Z3NPM	ATCCATTGGTCTTAGGC	Novel-tRF	yes	no	yes	no	1	0	7	9	7	14	2	42	5	0	1
tRF-18-H6Z3NPDV	ATCCATTGGTCTTAGGCC	Novel-tRF	yes	yes	yes	yes	26	3	4	19	102	42	39	186	90	8	14
tRF-19-H6Z3NPIJ	ATCCATTGGTCTTAGGCCC	Novel-tRF	yes	yes	yes	yes	13	1	13	11	92	29	26	118	80	4	13
tRF-20-H6Z3NPPR	ATCCATTGGTCTTAGGCCCC	Novel-tRF	yes	yes	yes	yes	6	0	5	1	12	4	7	33	9	5	3
tRF-18-HR05X6D2	ATCCCACCACTGCCACCA	Novel-tRF	yes	no	yes	no	14	17	24	42	12	6	4	19	37	7	18
tRF-18-HR0P1SD2	ATCCCACCAGAGTCGCCA	tRF-145	yes	yes	yes	no	28	76	59	44	33	31	19	10	230	18	24
tRF-16-HR0VX6D	ATCCCACCGCTGCCAC	Novel-tRF	yes	yes	yes	yes	59	14	18	97	81	92	26	125	48	54	73
tRF-17-HR0VX6J	ATCCCACCGCTGCCACC	Novel-tRF	yes	yes	yes	yes	168	82	89	286	220	215	81	230	132	132	168
tRF-18-HR0VX6D2	ATCCCACCGCTGCCACCA	Novel-tRF	yes	yes	yes	no	3824	2952	4429	12157	5213	5046	2637	8610	6731	4447	6583
tRF-18-HRERXFD2	ATCCCACTCCTGACACCA	Novel-tRF	yes	no	yes	no	75	29	212	644	146	236	167	212	59	65	141
tRF-18-HRE9XFD2	ATCCCACTTCTGACACCA	tRF-146	yes	no	yes	yes	68	71	207	481	166	209	137	124	193	86	127
tRF-18-HRF867D2	ATCCCAGCGGGGCCTCCA	Novel-tRF	yes	yes	yes	no	6	329	8	22	7	4	1	5	64	3	1
tRF-18-HRF8X7D2	ATCCCAGCGGTGCCTCCA	Novel-tRF	yes	yes	yes	yes	22	1556	77	310	69	51	29	77	537	18	64
tRF-17-HRH7MSJ	ATCCCATCCTCGTCGCC	Novel-tRF	yes	yes	yes	yes	1	4	7	25	6	0	0	1	0	0	1
tRF-18-HRH7MSD2	ATCCCATCCTCGTCGCCA	Novel-tRF	yes	yes	yes	no	79	522	82	224	73	49	38	83	322	60	79
tRF-19-HRJFWRE2	ATCCCCAGCATCTCCACCA	Novel-tRF	yes	no	yes	no	16	549	16	17	2	14	5	5	270	1	4
tRF-19-HRMF3RE2	ATCCCCGGCACCTCCACCA	Novel-tRF	yes	yes	yes	yes	116	1214	251	225	151	192	195	110	278	95	109
tRF-19-HRMFWRE2	ATCCCCGGCATCTCCACCA	Novel-tRF	yes	yes	yes	no	123	4619	382	408	184	275	152	162	598	79	134
tRF-19-HRM5R1E2	ATCCCCGTACGGGCCACCA	Novel-tRF	yes	no	yes	yes	0	82	0	6	4	2	0	0	3	0	0
tRF-17-HR6HFRJ	ATCCCGGACGAGCCCCC	Novel-tRF	yes	no	yes	yes	13	43	11	98	28	70	10	13	50	17	29
tRF-18-HR6HFRD2	ATCCCGGACGAGCCCCCA	tRF-148	yes	no	yes	yes	460	2327	525	1240	556	504	299	467	2960	623	471
tRF-19-HRRNWJE2	ATCCCGGGTTTCGGCACCA	Novel-tRF	yes	yes	yes	no	1	403	8	40	10	15	3	3	62	0	2
tRF-18-HS16MFD2	ATCCGAGTCACGGCACCA	Novel-tRF	yes	no	yes	no	3	246	3	71	8	3	4	0	20	1	4
tRF-16-HSQSD2D	ATCCGGCTCGAAGGAC	Novel-tRF	yes	yes	yes	no	1	3	1	27	9	2	1	1	0	4	4
tRF-18-HSQSD2D2	ATCCGGCTCGAAGGACCA	Novel-tRF	yes	yes	yes	yes	15	34	32	99	25	30	26	5	47	20	23
tRF-18-HSRVK7D2	ATCCGGGTGCCCCCTCCA	Novel-tRF	yes	yes	yes	yes	66	196	111	315	88	109	73	62	165	50	124
tRF-18-H7HLWXD2	ATCCTATATATCTTACCA	Novel-tRF	yes	yes	yes	no	44	13	1	22	2	0	1	8	13	0	2
tRF-18-H7PU4HD2	ATCCTGCCGACTACGCCA	Novel-tRF	yes	yes	yes	no	149	394	564	1229	287	275	290	539	1269	113	474
tRF-18-H7Q6JHD2	ATCCTGCTCACAGCGCCA	Novel-tRF	yes	no	yes	no	6	30	9	79	15	9	13	4	30	3	8
tRF-18-H77SXHD2	ATCCTGTTCGTGACGCCA	Novel-tRF	yes	no	yes	no	9	42	43	150	28	22	15	26	14	5	18
tRF-23-HUB689XXD2	ATCGAAACCATCCTCTGCTACCA	Novel-tRF	yes	yes	yes	no	0	391	6	2	4	6	0	1	6	0	0
tRF-23-HUXRPM46D2	ATCGATGCCCGCATCCTCCACCA	Novel-tRF	yes	yes	yes	no	0	1183	9	11	10	3	4	2	9	0	3
tRF-18-H9Q867D2	ATCTCGCTGGGGCCTCCA	Novel-tRF	yes	no	yes	no	14	34	11	42	7	6	8	13	8	11	13
tRF-18-H9R8B7D2	ATCTCGGTGGAACCTCCA	Novel-tRF	yes	yes	yes	no	7	106	24	69	11	18	14	14	12	1	7
tRF-18-H9R8O7D2	ATCTCGGTGGGACCTCCA	Novel-tRF	yes	no	yes	no	3	27	19	67	15	19	13	22	15	3	11
tRF-26-IBB7Z92K01B	ATGAAAACCTTTTTCCAAGGACACCA	Novel-tRF	yes	yes	yes	no	0	106	0	0	0	1	3	0	0	1	2
tRF-23-IED6VZ0OD2	ATGATAATCATATTTACCAACCA	Novel-tRF	yes	yes	yes	no	34	64	16	1	40	0	17	57	64	26	8
tRF-16-IEWSNS0	ATGATTCTCGCTTCGG	Novel-tRF	yes	yes	yes	no	0	0	1	26	1	0	0	3	0	0	0
tRF-16-IEWS7Y0	ATGATTCTCGGTTTGG	Novel-tRF	yes	yes	yes	no	0	0	1	58	0	0	0	0	0	0	0
tRF-18-I1KQSXU	ATGCCCCCATGTCTAACA	Novel-tRF	yes	no	yes	yes	3	0	0	0	2	0	1	30	48	0	5
tRF-26-I1KQSX0DIJE	ATGCCCCCATGTCTAACAACATGGCT	Novel-tRF	yes	no	yes	yes	8	1	1	1	11	3	1	21	17	40	3
tRF-19-I1LQ3RE2	ATGCCCGCATCCTCCACCA	Novel-tRF	yes	yes	yes	no	34	1385	83	185	39	30	49	29	80	23	48
tRF-17-I2669KQ	ATGGAGGCCATGGGGTT	Novel-tRF	yes	no	yes	yes	1	1	0	8	10	12	2	22	22	2	1
tRF-18-I2669K0P	ATGGAGGCCATGGGGTTG	Novel-tRF	yes	no	yes	yes	1	1	0	0	1	1	1	15	34	0	1
tRF-19-I2669KK4	ATGGAGGCCATGGGGTTGG	Novel-tRF	yes	yes	yes	yes	4	0	3	1	12	0	3	13	49	1	4
tRF-27-I2WB0Q37Q52	ATGGATCGAAACCATCCTCTGCTACCA	Novel-tRF	yes	yes	yes	no	0	215	2	1	3	0	0	0	0	0	0
tRF-26-IJX3OJI8EWB	ATGGCTGAGTGAAGCATTGGACTGTA	Novel-tRF	yes	no	yes	no	0	0	1	3	15	0	1	11	13	0	5
tRF-17-I3VF4YL	ATGGTTAGCACTCTGGA	Novel-tRF	yes	no	yes	yes	8	0	14	89	14	23	6	22	4	6	4
tRF-18-I3VF4YDR	ATGGTTAGCACTCTGGAC	Novel-tRF	yes	no	yes	yes	1	0	1	1	3	30	5	0	0	4	0
tRF-19-I3VF4YHW	ATGGTTAGCACTCTGGACT	Novel-tRF	yes	no	yes	yes	14	24	4	5	22	129	14	40	1	111	3
tRF-17-INVDRI2	ATGTTTAGACGGGCTCA	Novel-tRF	yes	yes	yes	yes	831	0	142	1073	412	425	242	416	125	313	127
tRF-18-INVDRID1	ATGTTTAGACGGGCTCAC	Novel-tRF	yes	yes	yes	yes	2485	3	4452	14213	1418	2582	1773	2280	887	1664	1239
tRF-19-INVDRIFU	ATGTTTAGACGGGCTCACA	Novel-tRF	yes	yes	yes	yes	1872	12	1118	2152	814	1108	1078	1180	556	1010	390
tRF-24-INVDRI2QFV	ATGTTTAGACGGGCTCACATCACC	Novel-tRF	yes	yes	yes	no	107	2	2	0	36	11	11	115	7	41	4
tRF-17-I6BB5LJ	ATTCAAAAAAGAGTACC	Novel-tRF	yes	no	yes	no	29	0	0	0	0	15	0	1	9	3	0
tRF-19-IRM1BVE2	ATTCCCGGCCAACGCACCA	Novel-tRF	yes	yes	yes	no	4	4279	87	155	36	26	6	32	136	6	22
tRF-19-IRM1DVE2	ATTCCCGGCCAATGCACCA	Novel-tRF	yes	no	yes	yes	1	2057	32	60	13	21	3	6	29	1	2
tRF-19-IRMJ6VE2	ATTCCCGGGCGGCGCACCA	Novel-tRF	yes	yes	yes	no	9	5097	65	121	33	53	5	25	34	6	15
tRF-17-IR69OK1	ATTCCGGCTCGAAGGAC	Novel-tRF	yes	yes	yes	yes	0	3	4	25	14	12	0	1	0	0	1
tRF-18-IR69OKV	ATTCCGGCTCGAAGGACC	Novel-tRF	yes	yes	yes	no	0	5	5	30	9	5	2	0	3	0	1
tRF-19-IR69OKE2	ATTCCGGCTCGAAGGACCA	Novel-tRF	yes	yes	yes	no	1	125	26	44	12	7	5	2	6	0	4
tRF-19-I7JP8XI2	ATTCTCATAGTCCTAGCCA	Novel-tRF	yes	yes	yes	no	1	221	10	1	21	1	2	11	102	1	1
tRF-16-I8W47WB	ATTGGTCGTGGTTGTA	Novel-tRF	yes	no	yes	yes	0	0	0	1	21	0	4	18	6	0	8
tRF-17-I8W47WH	ATTGGTCGTGGTTGTAG	Novel-tRF	yes	no	yes	yes	1	0	2	5	20	4	3	52	22	0	7
tRF-18-I8W47WZ	ATTGGTCGTGGTTGTAGT	Novel-tRF	yes	yes	yes	yes	21	0	0	3	21	1	4	26	18	1	5
tRF-19-I8W47WFD	ATTGGTCGTGGTTGTAGTC	Novel-tRF	yes	yes	yes	yes	28	5	11	29	100	55	42	187	89	3	11
tRF-20-I8W47W1R	ATTGGTCGTGGTTGTAGTCC	Novel-tRF	yes	yes	yes	yes	108	21	58	41	378	295	113	669	187	22	46
tRF-21-I8W47W1R0	ATTGGTCGTGGTTGTAGTCCG	Novel-tRF	yes	yes	yes	yes	12	0	9	8	103	19	13	100	32	8	5
tRF-23-I8W47W1R00	ATTGGTCGTGGTTGTAGTCCGTG	Novel-tRF	yes	yes	yes	yes	0	0	0	0	20	5	13	33	10	1	0
tRF-25-I8W47W1R7H	ATTGGTCGTGGTTGTAGTCCGTGCG	Novel-tRF	yes	yes	yes	yes	1	0	8	0	22	12	9	27	5	0	1
tRF-26-I8W47W1R7HB	ATTGGTCGTGGTTGTAGTCCGTGCGA	Novel-tRF	yes	yes	yes	yes	3	0	7	2	24	15	20	30	0	7	4
tRF-28-I8W47W1R7HX	ATTGGTCGTGGTTGTAGTCCGTGCGAGA	Novel-tRF	yes	yes	yes	yes	2	0	1	0	15	3	0	1	0	0	0
tRF-23-I89NJ4S2DE	ATTGGTGGTTCAGTGGTAGAATT	Novel-tRF	yes	no	yes	no	8	0	1	0	2	0	3	2	0	38	0
tRF-24-I89NJ4S2F5	ATTGGTGGTTCAGTGGTAGAATTC	Novel-tRF	yes	no	yes	no	6	3	2	0	2	3	5	8	0	56	1
tRF-25-I89NJ4S2I7	ATTGGTGGTTCAGTGGTAGAATTCT	Novel-tRF	yes	no	yes	yes	9	4	0	0	6	7	0	7	0	40	0
tRF-26-I89NJ4S2I7D	ATTGGTGGTTCAGTGGTAGAATTCTC	Novel-tRF	yes	no	yes	no	3	0	0	0	7	2	0	4	1	35	0
tRF-18-IWOMXFU	ATTGTGAATCTGACAACA	Novel-tRF	yes	no	yes	yes	23	1	9	7	39	26	14	40	44	0	11
tRF-19-IWOMXFEH	ATTGTGAATCTGACAACAG	Novel-tRF	yes	no	yes	yes	9	1	10	3	35	29	13	23	29	10	1
tRF-20-IWOMXF02	ATTGTGAATCTGACAACAGA	Novel-tRF	yes	no	yes	yes	2	12	5	3	51	0	6	15	4	0	3
tRF-21-IWOMXF020	ATTGTGAATCTGACAACAGAG	Novel-tRF	yes	no	yes	yes	2	3	0	0	14	0	4	23	2	2	4
tRF-22-IWOMXF024	ATTGTGAATCTGACAACAGAGG	Novel-tRF	yes	no	yes	yes	4	4	4	0	39	6	21	7	9	0	3
tRF-23-IWOMXF02D9	ATTGTGAATCTGACAACAGAGGC	Novel-tRF	yes	no	yes	yes	5	2	2	0	25	15	0	13	1	0	0
tRF-24-IWOMXF02IW	ATTGTGAATCTGACAACAGAGGCT	Novel-tRF	yes	no	yes	yes	7	39	1	0	49	40	0	24	17	3	5
tRF-25-IWOMXF026Z	ATTGTGAATCTGACAACAGAGGCTT	Novel-tRF	yes	yes	yes	no	32	5	0	2	52	20	8	14	12	0	6
tRF-26-IWOMXF026ZB	ATTGTGAATCTGACAACAGAGGCTTA	Novel-tRF	yes	yes	yes	yes	15	15	4	3	67	37	17	28	33	7	14
tRF-29-I9BZBZOS4YE2	ATTTCAACTTAACTTGACCGCTCTGACCA	Novel-tRF	yes	yes	yes	no	0	100	0	0	0	0	0	0	0	3	0
tRF-20-2DN1RJY6	CAAACCTGCCGGGGCTTCCA	Novel-tRF	yes	yes	yes	no	1	479	5	0	6	4	4	2	15	0	0
tRF-20-2E2WMK81	CAAATCACGTCGGGGTCACC	Novel-tRF	yes	yes	yes	no	0	17	14	4	16	0	0	0	0	0	1
tRF-21-2E2WMK81B	CAAATCACGTCGGGGTCACCA	Novel-tRF	yes	yes	yes	yes	2	944	5	12	6	0	3	1	1	2	2
tRF-18-2EK8E0DJ	CAAATCCCGGACGAGCCC	Novel-tRF	yes	yes	yes	yes	1	89	14	16	5	6	1	0	1	0	1
tRF-19-2EK8E01J	CAAATCCCGGACGAGCCCC	Novel-tRF	yes	yes	yes	yes	8	138	23	27	29	14	1	5	1	0	3
tRF-20-2EK8E0KR	CAAATCCCGGACGAGCCCCC	Novel-tRF	yes	yes	yes	yes	0	331	6	8	9	2	0	0	0	0	0
tRF-21-2EK8E0KRB	CAAATCCCGGACGAGCCCCCA	Novel-tRF	yes	yes	yes	yes	3	7299	32	10	23	7	12	3	29	7	10
tRF-21-2E3KXR3RB	CAAATCCGGGTGCCCCCTCCA	Novel-tRF	yes	yes	yes	yes	0	773	0	0	1	0	0	1	0	0	1
tRF-21-2E4V9K3RB	CAAATCTCGCTGGGGCCTCCA	Novel-tRF	yes	yes	yes	no	0	95	0	0	0	0	0	0	0	0	0
tRF-21-2E489B3RB	CAAATCTCGGTGGAACCTCCA	Novel-tRF	yes	yes	yes	yes	1	344	1	1	3	0	2	0	0	0	0
tRF-21-2E48923RB	CAAATCTCGGTGGGACCTCCA	Novel-tRF	yes	yes	yes	no	0	83	0	2	0	0	1	0	0	0	0
tRF-22-2F37YF7D2	CAACACCTCTTTACAGTGACCA	Novel-tRF	yes	yes	yes	no	0	77	3	0	9	0	2	0	6	0	0
tRF-18-2F9IY9V	CAACATGGCTTTCTCACC	Novel-tRF	yes	yes	yes	yes	1	47	2	5	4	6	2	17	2	5	1
tRF-19-2F9IY9E2	CAACATGGCTTTCTCACCA	Novel-tRF	yes	yes	yes	no	14	165	26	25	40	44	47	79	89	12	9
tRF-18-2IUIX1DW	CAACTTAACTTGACCGCT	Novel-tRF	yes	no	yes	yes	77	40	3	16	83	89	47	1229	37	19	11
tRF-19-2IUIX1I5	CAACTTAACTTGACCGCTC	Novel-tRF	yes	no	yes	yes	29	15	3	5	73	68	36	736	33	13	9
tRF-20-2IUIX1Q7	CAACTTAACTTGACCGCTCT	Novel-tRF	yes	no	yes	yes	93	34	2	14	148	69	113	1413	162	56	40
tRF-21-2IUIX1Q70	CAACTTAACTTGACCGCTCTG	Novel-tRF	yes	no	yes	yes	8	0	2	0	20	0	8	268	4	8	0
tRF-22-2IUIX1Q7L	CAACTTAACTTGACCGCTCTGA	Novel-tRF	yes	no	yes	yes	15	51	2	2	19	6	12	496	37	24	6
tRF-23-2IUIX1Q7DR	CAACTTAACTTGACCGCTCTGAC	Novel-tRF	yes	yes	yes	yes	1	14	0	0	3	3	7	26	8	4	1
tRF-25-2IUIX1Q7O6	CAACTTAACTTGACCGCTCTGACCA	Novel-tRF	yes	yes	yes	no	41	424	6	4	33	27	32	21	21	41	5
tRF-23-2IU5YKFN02	CAACTTACACTTAGGAGATTTCA	Novel-tRF	yes	no	yes	yes	6	3	1	0	1	0	5	15	4	11	0
tRF-19-22EVUI10	CAAGAACTGCTAACTCATG	Novel-tRF	yes	no	yes	no	12	0	0	0	2	15	5	17	8	0	0
tRF-20-22EVUIJV	CAAGAACTGCTAACTCATGC	Novel-tRF	yes	no	yes	yes	4	0	1	0	14	7	5	13	6	0	0
tRF-21-22EVUIJVD	CAAGAACTGCTAACTCATGCC	Novel-tRF	yes	no	yes	yes	14	0	2	0	16	13	19	29	10	8	1
tRF-22-22EVUIJVJ	CAAGAACTGCTAACTCATGCCC	Novel-tRF	yes	no	yes	yes	0	0	0	0	12	5	10	12	2	6	0
tRF-23-22EVUIJVDJ	CAAGAACTGCTAACTCATGCCCC	Novel-tRF	yes	no	yes	yes	8	0	0	0	9	19	5	15	0	0	0
tRF-24-22EVUIJV1J	CAAGAACTGCTAACTCATGCCCCC	Novel-tRF	yes	no	yes	yes	7	0	0	2	18	34	9	17	19	4	3
tRF-25-22EVUIJVK6	CAAGAACTGCTAACTCATGCCCCCA	Novel-tRF	yes	no	yes	yes	8	1	0	1	1	9	5	18	8	0	1
tRF-18-232WMK02	CAAGTCACGTCGGGGTCA	Novel-tRF	yes	yes	yes	no	3	15	22	4	27	9	4	5	0	0	4
tRF-20-232WMK81	CAAGTCACGTCGGGGTCACC	Novel-tRF	yes	yes	yes	no	5	148	7	6	10	4	0	3	0	2	0
tRF-21-232WMK81B	CAAGTCACGTCGGGGTCACCA	Novel-tRF	yes	yes	yes	no	5	1507	17	8	12	1	1	1	0	5	2
tRF-21-23KYY8Q1B	CAAGTCCCTGTTCGGGCGCCA	Novel-tRF	yes	yes	yes	yes	0	100	6	3	0	0	1	1	3	0	0
tRF-19-2LNOZ7I2	CAATACTTAATTTCTGCCA	Novel-tRF	yes	yes	yes	yes	39	69	0	7	56	45	51	66	0	8	2
tRF-20-2MK827K1	CAATCCCCGGCACCTCCACC	Novel-tRF	yes	yes	yes	yes	0	121	1	1	2	4	1	0	0	0	0
tRF-21-2MK827K1B	CAATCCCCGGCACCTCCACCA	Novel-tRF	yes	yes	yes	yes	21	5820	31	17	42	11	14	12	20	19	6
tRF-21-2MK8J7K1B	CAATCCCCGGCATCTCCACCA	Novel-tRF	yes	yes	yes	yes	10	5625	30	31	25	43	5	2	21	8	1
tRF-18-245PLQ04	CAATGGATAGCGCATTGG	Novel-tRF	yes	no	yes	yes	5	0	5	2	11	3	4	48	1	5	4
tRF-18-2OOIQOD5	CACAAGAACTGCTAACTC	Novel-tRF	yes	yes	yes	yes	3	0	0	5	5	10	3	18	1	0	0
tRF-19-2OOIQOH2	CACAAGAACTGCTAACTCA	Novel-tRF	yes	yes	yes	yes	19	0	0	4	45	35	15	118	6	8	1
tRF-20-2OOIQO4Q	CACAAGAACTGCTAACTCAT	Novel-tRF	yes	yes	yes	yes	10	1	0	0	27	12	15	29	0	2	0
tRF-21-2OOIQO4Q0	CACAAGAACTGCTAACTCATG	Novel-tRF	yes	yes	yes	yes	10	0	0	0	10	1	5	32	8	9	0
tRF-22-2OOIQO4QM	CACAAGAACTGCTAACTCATGC	Novel-tRF	yes	yes	yes	yes	0	1	0	0	0	0	5	14	0	3	0
tRF-23-2OOIQO4QDV	CACAAGAACTGCTAACTCATGCC	Novel-tRF	yes	yes	yes	yes	2	0	1	0	5	12	6	16	4	3	2
tRF-19-2Q2RJOE1	CACATCACCCCATAAACAC	Novel-tRF	yes	yes	yes	yes	7	0	0	0	1	0	0	13	3	0	0
tRF-20-2Q2RJO01	CACATCACCCCATAAACACC	Novel-tRF	yes	yes	yes	no	12	0	0	2	21	15	16	68	15	4	2
tRF-21-2Q2RJO01B	CACATCACCCCATAAACACCA	Novel-tRF	yes	yes	yes	no	158	336	31	9	178	92	93	161	178	42	24
tRF-16-2RJO01B	CACCCCATAAACACCA	Novel-tRF	yes	no	yes	no	24	25	7	51	6	33	8	2	1	8	9
tRF-19-27NXJ4E2	CACCTCTTTACAGTGACCA	Novel-tRF	yes	yes	yes	no	26	3	31	42	35	40	21	64	47	13	9
tRF-16-2WMK81B	CACGTCGGGGTCACCA	Novel-tRF	yes	no	yes	no	4	129	9	19	13	3	3	13	5	12	4
tRF-19-299DWUFJ	CACTCTGGACTCTGAATCC	Novel-tRF	yes	no	yes	no	4	0	15	63	7	7	1	8	14	8	6
tRF-23-299DWUH6D8	CACTCTGGACTCTGAATCCAGCG	Novel-tRF	yes	no	yes	yes	8	7	13	7	5	5	0	16	13	2	2
tRF-17-2YU04DQ	CACTGTAAAGCTAACTT	Novel-tRF	yes	yes	yes	yes	2	20	2	5	27	29	12	38	0	0	14
tRF-18-2YU04D0O	CACTGTAAAGCTAACTTA	Novel-tRF	yes	yes	yes	yes	1	29	4	6	15	21	14	69	0	1	10
tRF-19-2YU04DKH	CACTGTAAAGCTAACTTAG	Novel-tRF	yes	yes	yes	yes	20	78	0	3	22	45	24	43	0	2	0
tRF-20-2YU04DYJ	CACTGTAAAGCTAACTTAGC	Novel-tRF	yes	yes	yes	yes	5	93	7	2	10	5	7	19	3	0	0
tRF-21-2YU04DYJB	CACTGTAAAGCTAACTTAGCA	Novel-tRF	yes	yes	yes	yes	1	104	9	0	7	19	5	4	2	0	0
tRF-23-2YU04DYJDE	CACTGTAAAGCTAACTTAGCATT	Novel-tRF	yes	yes	yes	yes	12	40	4	6	32	66	16	18	0	1	2
tRF-26-2YU04DYJIOD	CACTGTAAAGCTAACTTAGCATTAAC	Novel-tRF	yes	yes	yes	yes	39	267	2	0	115	221	82	80	0	12	3
tRF-27-2YU04DYJIOJ	CACTGTAAAGCTAACTTAGCATTAACC	Novel-tRF	yes	yes	yes	yes	25	126	4	5	40	60	20	43	0	3	2
tRF-19-2Z10I90W	CACTTAGGAGATTTCAACT	Novel-tRF	yes	no	yes	yes	3	0	0	0	16	2	5	5	1	0	2
tRF-20-J0DPZOIP	CAGAGAATAGTTTAAATTAG	Novel-tRF	yes	yes	yes	yes	27	223	2	3	27	20	16	28	6	7	9
tRF-21-J0DPZOIPB	CAGAGAATAGTTTAAATTAGA	Novel-tRF	yes	yes	yes	yes	13	255	3	1	1	0	10	13	22	9	12
tRF-22-J0DPZOIPF	CAGAGAATAGTTTAAATTAGAA	Novel-tRF	yes	yes	yes	yes	8	125	1	0	4	0	3	1	8	0	5
tRF-20-J0K8UMPL	CAGAGCCCGGTAATCGCATA	Novel-tRF	yes	yes	yes	yes	4	10	0	1	8	4	12	27	16	5	0
tRF-20-J0SU9ELB	CAGAGGTCGATGGATCGAAA	Novel-tRF	yes	yes	yes	no	6	1	2	0	0	2	0	1	0	28	1
tRF-17-J09KZY2	CAGAGTGGGGTTTTGCA	Novel-tRF	yes	yes	yes	yes	14	1	7	23	48	1	8	122	162	6	37
tRF-20-J09KZYJM	CAGAGTGGGGTTTTGCAGTC	Novel-tRF	yes	yes	yes	yes	13	2	19	2	81	25	28	77	68	9	7
tRF-24-JE9UHY0DES	CAGATTGTGAATCTGACAACAGAG	Novel-tRF	yes	no	yes	yes	14	3	3	5	18	5	10	10	12	11	9
tRF-26-JE9UHY0DFKD	CAGATTGTGAATCTGACAACAGAGGC	Novel-tRF	yes	no	yes	no	45	86	14	19	92	32	14	35	21	22	11
tRF-29-JJ6RRNLIK8K0	CAGGCGGCCCGGGTTCGACTCCCGGTGTG	Novel-tRF	yes	yes	yes	no	6	30	2	0	7	0	0	4	2	16	3
tRF-25-JKYOSR99RH	CAGGGTTCAAGTCCCTGTTCGGGCG	Novel-tRF	yes	yes	yes	no	8	21	0	40	29	0	1	0	1	1	6
tRF-28-JKYOSR99RHD2	CAGGGTTCAAGTCCCTGTTCGGGCGCCA	Novel-tRF	yes	yes	yes	no	4	1039	2	20	9	0	0	0	1	0	7
tRF-16-JMRPFQD	CAGTCGGTAGAGCATC	Novel-tRF	yes	yes	yes	yes	11	3	80	276	94	107	38	29	4	11	9
tRF-18-JMRPFQDH	CAGTCGGTAGAGCATCAG	Novel-tRF	yes	yes	yes	yes	22	0	66	145	52	55	39	62	6	18	13
tRF-19-JMRPFQFX	CAGTCGGTAGAGCATCAGA	Novel-tRF	yes	yes	yes	yes	63	34	215	177	175	137	98	74	21	72	31
tRF-20-JMRPFQJD	CAGTCGGTAGAGCATCAGAC	Novel-tRF	yes	yes	yes	yes	29	27	33	32	42	29	39	15	7	16	2
tRF-21-JMRPFQJDE	CAGTCGGTAGAGCATCAGACT	Novel-tRF	yes	yes	yes	yes	7	29	0	0	5	0	1	16	1	11	6
tRF-17-JMRPFQL	CAGTCGGTAGAGCATGA	Novel-tRF	yes	no	yes	yes	1	0	0	21	2	0	2	26	0	6	1
tRF-19-JMRPFQHX	CAGTCGGTAGAGCATGAGA	Novel-tRF	yes	no	yes	yes	12	7	22	4	4	7	2	27	0	7	2
tRF-20-JMRPFQ5D	CAGTCGGTAGAGCATGAGAC	Novel-tRF	yes	no	yes	yes	14	20	58	14	26	7	19	72	6	23	11
tRF-21-JMRPFQ5DE	CAGTCGGTAGAGCATGAGACT	Novel-tRF	yes	no	yes	yes	7	36	5	0	6	0	1	17	4	6	2
tRF-17-JMRPFQ4	CAGTCGGTAGAGCATGG	Novel-tRF	yes	yes	yes	yes	16	1	19	36	10	66	15	45	7	8	12
tRF-18-JMRPFQDY	CAGTCGGTAGAGCATGGG	Novel-tRF	yes	yes	yes	no	21	2	22	23	17	46	19	36	9	26	9
tRF-19-JMRPFQIX	CAGTCGGTAGAGCATGGGA	Novel-tRF	yes	yes	yes	yes	43	20	81	20	89	57	40	68	23	67	28
tRF-20-JMRPFQRD	CAGTCGGTAGAGCATGGGAC	tRF-185	yes	yes	yes	no	119	73	143	105	156	90	94	140	27	98	32
tRF-21-JMRPFQRDE	CAGTCGGTAGAGCATGGGACT	Novel-tRF	yes	yes	yes	yes	1	3	5	1	8	11	5	7	3	15	16
tRF-18-J4S2PN0L	CAGTGGTAGAGCATTTGA	Novel-tRF	yes	no	yes	yes	17	1	17	38	19	24	9	143	7	8	5
tRF-20-J4S2PNXI	CAGTGGTAGAGCATTTGACT	Novel-tRF	yes	no	yes	no	1	23	4	3	4	9	1	16	0	5	2
tRF-22-J4S2PNXIM	CAGTGGTAGAGCATTTGACTGC	Novel-tRF	yes	no	yes	no	0	28	5	7	3	0	3	11	0	16	1
tRF-21-JOWU1M70E	CATAATCTGAAGGTCGTGAGT	tRF-192	yes	yes	yes	yes	31	107	22	17	13	16	28	13	4	21	9
tRF-20-JQJYSWRY	CATATCATTGGTCGTGGTTG	Novel-tRF	yes	no	yes	yes	2	4	1	4	32	6	7	12	14	3	0
tRF-21-JQJYSWRYE	CATATCATTGGTCGTGGTTGT	Novel-tRF	yes	no	yes	yes	0	8	0	0	6	0	2	12	37	0	0
tRF-19-J6K6UDE2	CATCACCCCATAAACACCA	Novel-tRF	yes	yes	yes	no	88	22	42	36	235	138	92	371	132	11	47
tRF-16-J8N981B	CATGGCTTTCTCACCA	Novel-tRF	yes	no	yes	no	13	19	0	0	15	2	5	7	5	5	0
tRF-26-J87383RPD9E	CATGGGTGGTTCAGTGGTAGAATTCT	Novel-tRF	yes	no	yes	yes	0	0	0	0	0	0	0	0	1	18	0
tRF-19-J9BBF3E2	CATTCAAAAAAGAGTACCA	Novel-tRF	yes	yes	yes	no	46	0	21	17	32	26	11	25	3	25	11
tRF-16-JYSWRYE	CATTGGTCGTGGTTGT	Novel-tRF	yes	no	yes	yes	2	0	0	0	2	2	4	13	2	0	0
tRF-17-JYSWRYO	CATTGGTCGTGGTTGTA	Novel-tRF	yes	no	yes	yes	2	0	1	1	2	2	0	18	10	3	0
tRF-20-JYSWRYVM	CATTGGTCGTGGTTGTAGTC	Novel-tRF	yes	yes	yes	yes	14	2	2	5	18	20	1	43	9	2	0
tRF-21-JYSWRYVMD	CATTGGTCGTGGTTGTAGTCC	Novel-tRF	yes	yes	yes	yes	12	6	7	10	50	46	7	42	14	0	1
tRF-16-K1JKE1B	CCACCCAGGGACGCCA	Novel-tRF	yes	no	yes	no	7	126	0	61	3	4	2	1	7	1	3
tRF-25-KK761RNNMJ	CCAGGGTTCAAGTCCCTGTTCGGGC	Novel-tRF	yes	yes	yes	yes	17	5	10	161	36	0	9	1	0	0	21
tRF-26-KK761RNNMJ0	CCAGGGTTCAAGTCCCTGTTCGGGCG	Novel-tRF	yes	yes	yes	yes	83	33	55	931	254	10	28	5	5	0	173
tRF-27-KK761RNNMJM	CCAGGGTTCAAGTCCCTGTTCGGGCGC	Novel-tRF	yes	yes	yes	yes	9	17	12	227	57	7	4	0	1	0	42
tRF-28-KK761RNNMJDV	CCAGGGTTCAAGTCCCTGTTCGGGCGCC	Novel-tRF	yes	yes	yes	yes	14	18	19	206	41	7	5	3	2	0	27
tRF-29-KK761RNNMJI2	CCAGGGTTCAAGTCCCTGTTCGGGCGCCA	Novel-tRF	yes	yes	yes	yes	57	641	28	318	91	5	7	8	1	1	176
tRF-17-K5KKOV2	CCCACCCAGGGACGCCA	Novel-tRF	yes	no	yes	yes	0	89	2	13	3	0	0	3	7	0	0
tRF-16-K5LYK1B	CCCACCGCTGCCACCA	Novel-tRF	yes	no	yes	no	36	35	13	53	49	64	15	64	51	29	66
tRF-16-K578Q1B	CCCACGTTGGGCGCCA	Novel-tRF	yes	no	yes	no	26	131	16	45	18	34	16	9	13	18	18
tRF-16-KPJ7K1B	CCCAGCATCTCCACCA	Novel-tRF	yes	no	yes	no	20	112	12	22	6	12	3	6	37	7	12
tRF-16-KPM43RB	CCCAGCGGTGCCTCCA	Novel-tRF	yes	no	yes	no	27	52	5	42	18	29	12	18	35	12	28
tRF-16-KQ3SW1B	CCCATCCTCGTCGCCA	Novel-tRF	yes	yes	yes	no	29	68	10	16	8	20	6	6	21	27	17
tRF-17-K6MY6V2	CCCCACGTTGGGCGCCA	Novel-tRF	yes	no	yes	no	19	113	15	34	18	23	2	14	13	7	4
tRF-18-KR6946D2	CCCCCGGCTCCTCCACCA	Novel-tRF	yes	yes	yes	no	42	37	27	16	18	33	25	10	36	18	7
tRF-17-KSP1852	CCCCGGCACCTCCACCA	Novel-tRF	yes	yes	yes	yes	416	91	197	269	208	326	188	204	126	139	129
tRF-17-KSPM852	CCCCGGCATCTCCACCA	Novel-tRF	yes	yes	yes	no	499	255	278	365	344	789	248	234	267	246	169
tRF-16-KVH7K1B	CCCGCATCCTCCACCA	Novel-tRF	yes	no	yes	no	31	37	17	100	35	25	31	49	71	12	36
tRF-16-K8E0KRB	CCCGGACGAGCCCCCA	Novel-tRF	yes	no	yes	no	22	175	8	40	24	12	0	12	110	33	9
tRF-18-K8HJ83D4	CCCGGATAGCTCAGTCGG	Novel-tRF	yes	yes	yes	yes	2	14	8	40	9	10	4	21	1	19	11
tRF-22-K8HJ83MLL	CCCGGATAGCTCAGTCGGTAGA	Novel-tRF	yes	yes	yes	yes	13	21	2	2	5	0	8	16	2	135	0
tRF-23-K8HJ83MLDS	CCCGGATAGCTCAGTCGGTAGAG	Novel-tRF	yes	yes	yes	yes	16	13	0	0	6	0	2	2	1	64	1
tRF-16-K827K1B	CCCGGCACCTCCACCA	Novel-tRF	yes	no	yes	yes	350	98	164	327	206	518	178	243	111	211	250
tRF-16-K8J7K1B	CCCGGCATCTCCACCA	Novel-tRF	yes	no	yes	no	247	433	174	367	223	431	164	173	83	232	194
tRF-16-K8KEP1B	CCCGGCCAATGCACCA	Novel-tRF	yes	no	yes	no	16	133	36	72	41	94	26	47	16	51	22
tRF-28-K84J83ML5F04	CCCGGCTAGCTCAGTCGGTAGAGCATGG	Novel-tRF	yes	yes	yes	yes	5	1	0	0	3	5	1	7	0	28	5
tRF-26-K87SHRJFWRB	CCCGGGTTCGATCCCCAGCATCTCCA	Novel-tRF	yes	yes	yes	yes	2	13	15	137	56	6	1	0	4	0	22
tRF-27-K87SHRJFWR1	CCCGGGTTCGATCCCCAGCATCTCCAC	Novel-tRF	yes	yes	yes	yes	2	4	14	55	14	0	2	0	3	0	12
tRF-28-K87SHRJFWRV	CCCGGGTTCGATCCCCAGCATCTCCACC	Novel-tRF	yes	yes	yes	no	0	18	1	18	24	0	1	0	0	0	11
tRF-29-K87SHRJFWRE2	CCCGGGTTCGATCCCCAGCATCTCCACCA	Novel-tRF	yes	yes	yes	no	0	167	2	10	12	0	0	0	0	0	11
tRF-17-K879652	CCCGGGTTTCGGCACCA	Novel-tRF	yes	no	yes	no	34	35	43	103	70	72	30	9	7	35	49
tRF-21-KY7343RX0	CCCTGGTGGTCTAGTGGTTAG	Novel-tRF	yes	no	yes	yes	12	0	0	0	7	2	3	14	1	130	2
tRF-25-KY7343RX6N	CCCTGGTGGTCTAGTGGTTAGGATT	Novel-tRF	yes	no	yes	yes	9	0	0	0	1	0	5	2	1	51	0
tRF-27-KY7343RX6NK	CCCTGGTGGTCTAGTGGTTAGGATTCG	Novel-tRF	yes	no	yes	yes	1	2	0	0	3	9	0	7	1	88	1
tRF-28-KY7343RX6ND4	CCCTGGTGGTCTAGTGGTTAGGATTCGG	Novel-tRF	yes	no	yes	yes	6	0	0	0	9	1	1	3	0	29	3
tRF-30-KY7343RX6NMH	CCCTGGTGGTCTAGTGGTTAGGATTCGGCG	Novel-tRF	yes	yes	yes	yes	0	7	0	0	0	0	0	0	0	24	1
tRF-25-KY7SHRRNWJ	CCCTGGTTCGATCCCGGGTTTCGGC	Novel-tRF	yes	yes	yes	yes	0	18	2	41	4	0	1	0	0	0	3
tRF-26-KY7SHRRNWJB	CCCTGGTTCGATCCCGGGTTTCGGCA	Novel-tRF	yes	yes	yes	yes	60	247	63	1079	256	21	17	6	15	0	120
tRF-27-KY7SHRRNWJ1	CCCTGGTTCGATCCCGGGTTTCGGCAC	Novel-tRF	yes	yes	yes	yes	13	115	22	366	56	9	1	4	1	0	41
tRF-28-KY7SHRRNWJV	CCCTGGTTCGATCCCGGGTTTCGGCACC	Novel-tRF	yes	yes	yes	yes	7	81	27	248	52	3	7	4	5	0	35
tRF-29-KY7SHRRNWJE2	CCCTGGTTCGATCCCGGGTTTCGGCACCA	Novel-tRF	yes	yes	yes	no	2	617	8	103	18	4	0	0	0	0	18
tRF-16-KYY8Q1B	CCCTGTTCGGGCGCCA	Novel-tRF	yes	no	yes	no	23	62	17	29	17	24	5	8	23	22	16
tRF-21-32Q86N7KE	CCGGAGCTGGGGATTGTGGGT	tRF-209	yes	yes	yes	yes	134	3	238	101	130	95	167	35	247	603	54
tRF-21-32VIJMRPB	CCGGATAGCTCAGTCGGTAGA	Novel-tRF	yes	yes	yes	no	16	33	17	6	7	9	3	4	16	140	0
tRF-22-32VIJMRPH	CCGGATAGCTCAGTCGGTAGAG	Novel-tRF	yes	yes	yes	no	10	7	3	4	7	1	1	3	1	98	2
tRF-16-3JWB61B	CCGGCTCGAAGGACCA	Novel-tRF	yes	yes	yes	no	16	52	4	27	12	8	3	5	8	3	1
tRF-16-3KMB01B	CCGGGCGGAAACACCA	Novel-tRF	yes	yes	yes	no	1178	562	434	1576	1019	1737	778	733	399	1129	1233
tRF-16-3KZSP1B	CCGGGTTTCGGCACCA	Novel-tRF	yes	no	yes	no	10	301	18	105	16	16	15	7	16	5	21
tRF-17-34HWH34	CCGTGATCGTATAGTGG	Novel-tRF	yes	no	yes	yes	0	3	4	174	4	2	0	0	0	2	2
tRF-21-3OPP6N7KE	CCTAAGCCAGGGATTGTGGGT	Novel-tRF	yes	yes	yes	yes	11	0	9	11	9	13	13	3	5	28	3
tRF-16-3QHMY1B	CCTATATATCTTACCA	Novel-tRF	yes	yes	yes	no	46	3	5	2	11	5	0	5	7	2	15
tRF-17-3638F52	CCTCACCTGGAGCACCA	tRF-211	yes	no	yes	no	6	10	7	25	2	14	7	5	6	3	3
tRF-26-3U7SB7J0RJB	CCTGAGTTCGAACCTCAGAGGGGGCA	Novel-tRF	yes	yes	yes	yes	8	3	8	29	36	0	1	0	0	0	35
tRF-26-389MV47P590	CCTGGTGGTCTAGTGGTTAGGATTCG	Novel-tRF	yes	no	yes	yes	2	0	0	0	1	9	0	2	1	30	0
tRF-25-38YU8SRZMF	CCTGGTTCGATCCCGGGTTTCGGCA	Novel-tRF	yes	yes	yes	yes	4	30	13	70	10	6	4	0	0	0	2
tRF-28-38YU8SRZMFD2	CCTGGTTCGATCCCGGGTTTCGGCACCA	Novel-tRF	yes	yes	yes	no	0	184	1	4	0	0	0	0	0	0	0
tRF-23-392J1Y0SDZ	CCTTCCAAGCAGTTGACCCGGGT	tRF-213	yes	yes	yes	yes	1	1	22	1	12	0	28	9	20	16	1
tRF-19-395P4PH4	CCTTCGATAGCTCAGCTGG	tRF-214	yes	no	yes	yes	0	44	1	98	16	2	4	4	3	0	5
tRF-19-395P4PK4	CCTTCGATAGCTCAGTTGG	tRF-215	yes	no	yes	yes	17	95	30	666	25	29	11	14	11	4	51
tRF-19-3ZY61DE2	CCTTTTTCCAAGGACACCA	Novel-tRF	yes	no	yes	no	6	69	4	3	9	12	7	20	1	4	2
tRF-19-LBINRX2V	CGAAAATGTTGGTTATACC	Novel-tRF	yes	no	yes	yes	0	1	0	0	11	0	1	12	0	0	1
tRF-21-LBKM4Y41B	CGAAACCATCCTCTGCTACCA	Novel-tRF	yes	yes	yes	no	4	279	8	11	9	0	0	0	5	0	4
tRF-21-LB3KMB01B	CGAAACCGGGCGGAAACACCA	Novel-tRF	yes	yes	yes	yes	50	9039	138	92	187	64	49	50	36	82	47
tRF-21-LDK58YS1B	CGAACCCCACTCCTGGTACCA	Novel-tRF	yes	yes	yes	no	1	290	0	6	6	0	0	0	0	1	0
tRF-21-LDKW343RB	CGAACCCCGTCCGTGCCTCCA	Novel-tRF	yes	yes	yes	no	0	184	3	0	0	0	1	0	0	0	0
tRF-21-LD3VWIQ1B	CGAACCCTGCTCGCTGCGCCA	Novel-tRF	yes	yes	yes	no	1	540	4	4	1	4	1	1	1	2	0
tRF-21-LE2WMK81B	CGAATCACGTCGGGGTCACCA	Novel-tRF	yes	yes	yes	no	1	1210	6	6	3	0	0	2	1	8	1
tRF-21-LEK5J0W1B	CGAATCCCACCAGAGTCGCCA	Novel-tRF	yes	yes	yes	no	0	472	0	0	1	0	1	0	2	0	0
tRF-20-LEK5LYK1	CGAATCCCACCGCTGCCACC	Novel-tRF	yes	yes	yes	yes	2	54	5	3	15	5	0	1	1	0	2
tRF-21-LEK5LYK1B	CGAATCCCACCGCTGCCACCA	Novel-tRF	yes	yes	yes	no	13	2641	23	13	20	4	4	1	11	8	2
tRF-21-LEK58Y01B	CGAATCCCACTCCTGACACCA	Novel-tRF	yes	yes	yes	no	5	459	4	3	3	0	1	7	1	0	1
tRF-21-LEK5YY01B	CGAATCCCACTTCTGACACCA	Novel-tRF	yes	yes	yes	yes	3	552	8	12	18	10	8	0	0	2	4
tRF-21-LEKPMK3RB	CGAATCCCAGCGGGGCCTCCA	Novel-tRF	yes	yes	yes	no	0	1303	9	2	4	3	1	0	4	2	1
tRF-21-LEKPM43RB	CGAATCCCAGCGGTGCCTCCA	Novel-tRF	yes	yes	yes	yes	12	6710	33	8	24	5	9	6	19	1	7
tRF-21-LEKQ3SW1B	CGAATCCCATCCTCGTCGCCA	Novel-tRF	yes	yes	yes	no	3	2363	16	5	8	8	7	9	1	2	5
tRF-21-LE308HP1B	CGAATCCGAGTCACGGCACCA	Novel-tRF	yes	yes	yes	no	1	2734	3	12	9	8	2	7	5	0	1
tRF-19-LE3JWBIR	CGAATCCGGCTCGAAGGAC	Novel-tRF	yes	yes	yes	yes	0	14	12	20	23	16	11	1	0	0	0
tRF-20-LE3JWB61	CGAATCCGGCTCGAAGGACC	Novel-tRF	yes	yes	yes	yes	5	30	17	5	18	0	1	0	1	0	0
tRF-21-LE3JWB61B	CGAATCCGGCTCGAAGGACCA	Novel-tRF	yes	yes	yes	yes	0	598	10	4	14	12	2	2	0	5	3
tRF-21-LE3VLIE1B	CGAATCCTGCCGACTACGCCA	Novel-tRF	yes	yes	yes	yes	10	3470	14	23	21	5	19	17	10	8	15
tRF-21-LE3V8FQ1B	CGAATCCTGCTCACAGCGCCA	Novel-tRF	yes	yes	yes	yes	0	250	3	0	1	0	0	6	0	0	0
tRF-21-LJK1JKE1B	CGAGCCCACCCAGGGACGCCA	Novel-tRF	yes	yes	yes	yes	1	230	5	5	0	0	2	3	2	0	2
tRF-21-LJKP9BK1B	CGAGCCCCAGTGGAACCACCA	Novel-tRF	yes	yes	yes	no	9	161	1	1	11	0	1	1	6	5	2
tRF-21-LJ45N2P1B	CGAGCCTCACCTGGAGCACCA	Novel-tRF	yes	yes	yes	no	1	484	2	2	3	0	1	0	0	0	4
tRF-21-L33VL8W1B	CGAGTCCTGCCGCGGTCGCCA	Novel-tRF	yes	yes	yes	no	0	489	1	2	2	2	0	1	2	1	0
tRF-21-LMKPJ7K1B	CGATCCCCAGCATCTCCACCA	Novel-tRF	yes	yes	yes	no	0	1172	3	3	4	0	3	1	23	0	0
tRF-20-LMK8J7K1	CGATCCCCGGCATCTCCACC	Novel-tRF	yes	yes	yes	no	0	74	7	3	4	7	4	4	1	0	3
tRF-21-LMK8J7K1B	CGATCCCCGGCATCTCCACCA	Novel-tRF	yes	yes	yes	no	45	6784	68	25	70	91	35	23	85	32	20
tRF-21-LMKWEKK1B	CGATCCCCGTACGGGCCACCA	Novel-tRF	yes	yes	yes	yes	0	104	1	1	0	0	0	0	0	0	0
tRF-21-LM3KZSP1B	CGATCCCGGGTTTCGGCACCA	Novel-tRF	yes	yes	yes	no	0	937	4	7	8	0	2	0	7	0	1
tRF-21-L4KVH7K1B	CGATGCCCGCATCCTCCACCA	Novel-tRF	yes	yes	yes	no	6	1666	24	19	32	15	21	10	24	17	4
tRF-21-L4KVI7K1B	CGATGCCCGCATTCTCCACCA	Novel-tRF	yes	yes	yes	no	0	633	4	7	2	0	0	0	1	0	1
tRF-21-LNK8KDP1B	CGATTCCCGGCCAACGCACCA	Novel-tRF	yes	yes	yes	no	56	13646	182	52	103	55	81	48	177	51	26
tRF-21-LNK8KEP1B	CGATTCCCGGCCAATGCACCA	Novel-tRF	yes	yes	yes	yes	20	11877	55	24	34	33	14	9	41	20	7
tRF-21-LNK8QJP1B	CGATTCCCGGGCGGCGCACCA	Novel-tRF	yes	yes	yes	no	9	5247	16	15	24	11	4	14	14	6	6
tRF-19-LN3JWBIR	CGATTCCGGCTCGAAGGAC	Novel-tRF	yes	yes	yes	yes	2	5	20	5	27	15	0	0	0	0	3
tRF-21-LN3JWB61B	CGATTCCGGCTCGAAGGACCA	Novel-tRF	yes	yes	yes	no	2	971	3	9	17	1	6	5	3	16	7
tRF-21-LN39NZZ1B	CGATTCCTTCCTTTTTTGCCA	Novel-tRF	yes	yes	yes	no	0	115	0	0	0	0	0	0	4	0	0
tRF-21-LN4Q1RV1B	CGATTCTCATAGTCCTAGCCA	Novel-tRF	yes	yes	yes	no	0	242	0	0	0	0	0	0	3	0	0
tRF-23-LR6LQ6S80H	CGCCCGGATAGCTCAGTCGGTAG	Novel-tRF	yes	yes	yes	yes	6	23	6	7	6	16	7	5	5	51	4
tRF-26-L87SHRM5R1B	CGCGGGTTCGATCCCCGTACGGGCCA	Novel-tRF	yes	yes	yes	yes	5	1	6	96	22	0	4	2	2	0	9
tRF-17-LY7SDR4	CGCTGGTTCGAATCCGG	tRF-224	yes	yes	yes	yes	7	0	1	74	3	0	1	0	0	0	2
tRF-26-LY7SDR69OKB	CGCTGGTTCGAATCCGGCTCGAAGGA	Novel-tRF	yes	yes	yes	yes	0	3	4	57	24	9	0	0	0	0	4
tRF-27-LY7SDR69OK1	CGCTGGTTCGAATCCGGCTCGAAGGAC	Novel-tRF	yes	yes	yes	yes	5	22	12	261	34	10	12	5	1	0	20
tRF-28-LY7SDR69OKV	CGCTGGTTCGAATCCGGCTCGAAGGACC	Novel-tRF	yes	yes	yes	yes	0	4	4	138	11	1	1	0	0	0	12
tRF-29-LY7SDR69OKE2	CGCTGGTTCGAATCCGGCTCGAAGGACCA	Novel-tRF	yes	yes	yes	yes	0	40	0	60	7	0	0	4	2	0	19
tRF-26-LY7SIR69OKB	CGCTGGTTCGATTCCGGCTCGAAGGA	Novel-tRF	yes	yes	yes	yes	0	7	5	32	20	1	0	0	0	0	4
tRF-27-LY7SIR69OK1	CGCTGGTTCGATTCCGGCTCGAAGGAC	Novel-tRF	yes	yes	yes	yes	13	23	19	246	37	12	4	5	0	0	27
tRF-28-LY7SIR69OKV	CGCTGGTTCGATTCCGGCTCGAAGGACC	Novel-tRF	yes	yes	yes	yes	6	14	8	97	18	2	0	0	0	0	9
tRF-29-LY7SIR69OKE2	CGCTGGTTCGATTCCGGCTCGAAGGACCA	Novel-tRF	yes	yes	yes	no	0	59	1	37	9	6	2	0	1	0	5
tRF-25-MBQ4NKKQBR	CGGAAGCGTGCTGGGCCCATAACCC	tRF-226	yes	yes	yes	yes	16	1	9	2	13	0	23	86	28	10	62
tRF-20-M0NK5Y93	CGGAGCTGGGGATTGTGGGT	Novel-tRF	yes	yes	yes	yes	78	3	60	36	99	34	43	12	45	104	19
tRF-20-MEF91SS2	CGGATAGCTCAGTCGGTAGA	Novel-tRF	yes	yes	yes	no	10	18	2	7	4	8	6	9	2	17	1
tRF-19-MIF91S2H	CGGCTAGCTCAGTCGGTAG	Novel-tRF	yes	yes	yes	no	14	1	7	2	12	13	18	1	2	0	3
tRF-30-M2OSRNLNKSEK	CGGGAGACCGGGGTTCGATTCCCCGACGGG	Novel-tRF	yes	yes	yes	yes	15	7	0	0	10	6	1	37	4	34	3
tRF-16-ML5F82D	CGGTAGAGCATCAGAC	Novel-tRF	yes	yes	yes	yes	2	5	7	179	6	4	2	0	1	1	3
tRF-17-ML5F823	CGGTAGAGCATCAGACT	Novel-tRF	yes	yes	yes	yes	5	0	6	597	19	13	1	2	0	0	9
tRF-19-ML5F82HQ	CGGTAGAGCATCAGACTTT	Novel-tRF	yes	yes	yes	yes	6	39	12	498	29	10	12	10	3	3	28
tRF-20-ML5F82NZ	CGGTAGAGCATCAGACTTTT	Novel-tRF	yes	yes	yes	yes	10	29	18	504	51	0	12	8	0	0	50
tRF-17-MMUKLYK	CGGTCTAAGGCGCTGCG	Novel-tRF	yes	yes	yes	yes	2	0	8	38	3	4	5	1	0	1	10
tRF-19-MPW4PU24	CGTAGTCGTGGCCGAGTGG	Novel-tRF	yes	yes	yes	no	10	2	16	29	3	15	11	28	2	2	1
tRF-20-MUWLV47P	CGTGATCGTATAGTGGTTAG	Novel-tRF	yes	no	yes	no	2	5	3	0	1	2	1	8	0	16	0
tRF-25-MUWLV47PU9	CGTGATCGTATAGTGGTTAGTACTC	Novel-tRF	yes	no	yes	yes	5	10	0	0	1	0	1	2	0	75	0
tRF-24-M87SFR2WJY	CGTGGGTTCGAGCCCCACGTTGGG	Novel-tRF	yes	yes	yes	yes	0	4	0	52	7	0	1	0	0	0	2
tRF-25-M87SFR2W9J	CGTGGGTTCGAGCCCCACGTTGGGC	tRF-241	yes	yes	yes	yes	4	6	6	116	34	0	3	0	0	0	7
tRF-26-M87SFR2W9J0	CGTGGGTTCGAGCCCCACGTTGGGCG	Novel-tRF	yes	yes	yes	yes	94	58	52	1296	306	20	18	8	15	0	259
tRF-27-M87SFR2W9JM	CGTGGGTTCGAGCCCCACGTTGGGCGC	Novel-tRF	yes	yes	yes	yes	26	27	8	289	68	18	5	3	2	0	70
tRF-28-M87SFR2W9JDV	CGTGGGTTCGAGCCCCACGTTGGGCGCC	Novel-tRF	yes	yes	yes	no	13	30	18	204	32	11	6	3	5	1	75
tRF-29-M87SFR2W9JI2	CGTGGGTTCGAGCCCCACGTTGGGCGCCA	Novel-tRF	yes	yes	yes	yes	27	617	24	224	94	13	8	4	6	1	178
tRF-18-M8ZLSS0M	CGTGGTTGTAGTCCGTGC	Novel-tRF	yes	yes	yes	yes	2	0	6	2	5	1	4	14	3	1	2
tRF-19-M8ZLSSJ8	CGTGGTTGTAGTCCGTGCG	Novel-tRF	yes	yes	yes	yes	58	10	8	10	155	57	34	159	150	20	36
tRF-20-M8ZLSSXU	CGTGGTTGTAGTCCGTGCGA	Novel-tRF	yes	yes	yes	yes	32	10	11	13	78	12	12	108	37	13	23
tRF-21-M8ZLSSXU0	CGTGGTTGTAGTCCGTGCGAG	Novel-tRF	yes	yes	yes	yes	20	5	18	6	91	12	32	83	55	16	37
tRF-22-M8ZLSSXUL	CGTGGTTGTAGTCCGTGCGAGA	Novel-tRF	yes	yes	yes	yes	15	14	9	0	42	2	11	65	11	5	21
tRF-23-M8ZLSSXUD6	CGTGGTTGTAGTCCGTGCGAGAA	Novel-tRF	yes	yes	yes	yes	21	0	3	1	47	26	6	43	9	11	8
tRF-24-M8ZLSSXUH7	CGTGGTTGTAGTCCGTGCGAGAAT	Novel-tRF	yes	yes	yes	yes	1	1	3	1	15	0	1	20	3	4	3
tRF-25-M8ZLSSXUOL	CGTGGTTGTAGTCCGTGCGAGAATA	Novel-tRF	yes	yes	yes	yes	0	11	0	1	9	0	7	17	11	10	1
tRF-28-M8ZLSSXUOLD2	CGTGGTTGTAGTCCGTGCGAGAATACCA	Novel-tRF	yes	yes	yes	no	11	59	4	1	22	16	5	5	6	10	2
tRF-20-4DBQ6ZW6	CTAACAACATGGCTTTCTCA	Novel-tRF	yes	no	yes	yes	6	14	0	0	14	9	3	43	0	0	1
tRF-22-4DBQ6ZW6J	CTAACAACATGGCTTTCTCACC	Novel-tRF	yes	yes	yes	yes	24	238	0	0	23	62	13	19	6	9	2
tRF-23-4DBQ6ZW6D2	CTAACAACATGGCTTTCTCACCA	Novel-tRF	yes	yes	yes	no	14	273	1	3	16	36	6	20	13	2	2
tRF-19-40KK5YJY	CTAAGCCAGGGATTGTGGG	Novel-tRF	yes	yes	yes	no	9	1	10	12	16	11	7	8	3	8	0
tRF-20-40KK5Y93	CTAAGCCAGGGATTGTGGGT	Novel-tRF	yes	yes	yes	yes	138	4	330	219	384	158	131	115	74	238	33
tRF-21-40KK5Y93E	CTAAGCCAGGGATTGTGGGTT	Novel-tRF	yes	yes	yes	yes	14	3	22	19	54	11	22	12	5	58	14
tRF-18-4E6L1FDP	CTAATGGATAAGGCACTG	Novel-tRF	yes	no	yes	yes	28	0	136	104	104	81	69	1884	23	31	68
tRF-18-4E6L1F0P	CTAATGGATAAGGCATTG	Novel-tRF	yes	yes	yes	yes	144	2	15	60	176	214	140	478	6	89	78
tRF-22-4J83ML5FP	CTAGCTCAGTCGGTAGAGCATG	Novel-tRF	yes	no	yes	yes	0	0	0	0	0	0	0	0	0	26	0
tRF-17-43RX6NK	CTAGTGGTTAGGATTCG	Novel-tRF	yes	no	yes	no	9	0	0	0	6	8	5	15	0	54	2
tRF-18-43RX6ND4	CTAGTGGTTAGGATTCGG	Novel-tRF	yes	no	yes	yes	16	10	5	1	43	10	7	33	3	89	4
tRF-20-43RX6NMH	CTAGTGGTTAGGATTCGGCG	Novel-tRF	yes	yes	yes	yes	15	65	6	9	10	11	6	14	14	33	3
tRF-21-43RX6NMHD	CTAGTGGTTAGGATTCGGCGC	Novel-tRF	yes	yes	yes	yes	22	58	10	5	11	8	5	12	7	32	4
tRF-22-43RX6NMH3	CTAGTGGTTAGGATTCGGCGCT	Novel-tRF	yes	yes	yes	yes	8	30	17	6	10	11	17	14	13	58	9
tRF-20-45DBNIB9	CTCACAAGAACTGCTAACTC	Novel-tRF	yes	yes	yes	yes	7	0	1	0	12	6	12	17	0	1	1
tRF-23-45H5KQBFD2	CTCACATCACCCCATAAACACCA	Novel-tRF	yes	yes	yes	no	8	119	0	1	18	1	12	3	19	4	1
tRF-22-4PW3FJIK1	CTCAGTCGGTAGAGCATGGGAC	Novel-tRF	yes	yes	yes	yes	14	41	0	1	17	11	18	10	3	49	8
tRF-22-4656OKNHP	CTCCAGATCAGAAGGCTGCGTG	Novel-tRF	yes	yes	yes	no	8	0	0	1	2	12	4	24	6	57	6
tRF-20-4YDRFU8U	CTCTGAATCCAGCGATCCGA	Novel-tRF	yes	yes	yes	yes	6	0	2	2	2	2	5	12	0	10	1
tRF-22-4YDRFU8UN	CTCTGAATCCAGCGATCCGAGT	Novel-tRF	yes	yes	yes	no	3	3	31	3	19	8	10	7	37	11	1
tRF-20-NB8PLML3	CTGAATCCAGCGATCCGAGT	Novel-tRF	yes	yes	yes	yes	21	1	75	28	40	14	14	18	92	3	2
tRF-21-NB8PLML3E	CTGAATCCAGCGATCCGAGTT	Novel-tRF	yes	yes	yes	yes	0	7	46	6	23	12	9	10	27	8	0
tRF-21-N0X0JYOYE	CTGAGTGAAGCATTGGACTGT	Novel-tRF	yes	no	yes	yes	10	3	5	1	13	1	2	20	12	0	2
tRF-27-N24YDRFU8UN	CTGGACTCTGAATCCAGCGATCCGAGT	Novel-tRF	yes	yes	yes	no	20	10	26	7	11	17	10	11	13	35	14
tRF-23-NO0RNQYXD2	CTTAAACCCCCTTATTTCTACCA	Novel-tRF	yes	yes	yes	no	22	165	7	0	19	2	11	9	7	2	2
tRF-16-NONU3ID	CTTAACTTGACCGCTC	Novel-tRF	yes	no	yes	yes	6	0	0	0	0	1	5	12	0	0	0
tRF-19-NONU3IHL	CTTAACTTGACCGCTCTGA	Novel-tRF	yes	no	yes	yes	9	1	0	0	3	0	0	74	3	2	0
tRF-22-NONU3IND2	CTTAACTTGACCGCTCTGACCA	Novel-tRF	yes	yes	yes	no	18	171	8	2	30	16	26	31	25	7	1
tRF-23-N5ORNQY1D2	CTTACGACCCCTTATTTACCCCA	Novel-tRF	yes	yes	yes	no	0	97	0	0	1	7	0	0	9	0	0
tRF-23-N6B7P86ZD2	CTTCAAACCTGCCGGGGCTTCCA	Novel-tRF	yes	yes	yes	no	0	81	2	0	0	7	0	0	0	2	1
tRF-22-NRDF7UK8N	CTTCCAAGCAGTTGACCCGGGT	Novel-tRF	yes	yes	yes	yes	0	3	32	3	7	0	23	7	39	4	4
tRF-17-NU3IND2	CTTGACCGCTCTGACCA	Novel-tRF	yes	yes	yes	no	22	5	27	70	36	41	21	62	11	4	4
tRF-22-NYDRFU8UN	CTTTGAATCCAGCGATCCGAGT	Novel-tRF	yes	yes	yes	yes	6	0	27	8	6	4	9	4	10	0	1
tRF-22-NZDNB2Y0H	CTTTTAAGTTAAAGATTAAGAG	Novel-tRF	yes	no	yes	yes	9	0	0	0	15	11	5	12	0	0	0
tRF-18-NZ8O6FD2	CTTTTTCCAAGGACACCA	Novel-tRF	yes	no	yes	no	8	86	75	190	52	46	45	113	10	3	12
tRF-18-OB1690DV	GAAAAAGTCATGGAGGCC	Novel-tRF	yes	yes	yes	yes	31	49	10	19	86	29	7	211	279	19	68
tRF-19-OB1690I2	GAAAAAGTCATGGAGGCCA	Novel-tRF	yes	yes	yes	yes	24	429	10	21	47	15	16	157	231	6	46
tRF-20-OB1690PQ	GAAAAAGTCATGGAGGCCAT	Novel-tRF	yes	yes	yes	yes	10	663	12	0	45	22	14	48	150	1	10
tRF-21-OB1690PQ0	GAAAAAGTCATGGAGGCCATG	Novel-tRF	yes	yes	yes	yes	0	122	0	0	5	0	15	47	23	0	3
tRF-22-OB1690PQ4	GAAAAAGTCATGGAGGCCATGG	Novel-tRF	yes	yes	yes	yes	4	78	2	2	2	0	5	7	14	0	0
tRF-25-OB1690PQR3	GAAAAAGTCATGGAGGCCATGGGGT	Novel-tRF	yes	yes	yes	yes	0	16	1	1	7	8	0	12	13	0	4
tRF-26-OB1690PQR3E	GAAAAAGTCATGGAGGCCATGGGGTT	Novel-tRF	yes	yes	yes	yes	11	32	0	0	19	8	4	21	19	3	8
tRF-27-OB1690PQR3P	GAAAAAGTCATGGAGGCCATGGGGTTG	Novel-tRF	yes	yes	yes	yes	4	72	0	0	8	2	1	18	13	0	5
tRF-20-OB9ZFH69	GAAAATGTTTAGACGGGCTC	Novel-tRF	yes	yes	yes	yes	1285	37	107	48	2076	1392	580	411	120	258	392
tRF-21-OB9ZFH69B	GAAAATGTTTAGACGGGCTCA	Novel-tRF	yes	yes	yes	yes	310	8	74	13	241	194	189	203	214	81	134
tRF-22-OB9ZFH691	GAAAATGTTTAGACGGGCTCAC	Novel-tRF	yes	yes	yes	yes	373	45	205	101	266	300	315	121	148	267	261
tRF-23-OB9ZFH69U	GAAAATGTTTAGACGGGCTCACA	Novel-tRF	yes	yes	yes	yes	117	37	42	10	90	19	151	187	92	133	98
tRF-20-ODJRWVU6	GAAACCATCCTCTGCTACCA	Novel-tRF	yes	yes	yes	no	7	519	1	16	19	9	0	0	5	0	0
tRF-20-ODMJ6B26	GAAACCGGGCGGAAACACCA	Novel-tRF	yes	yes	yes	yes	100	14391	277	754	345	206	74	92	58	93	135
tRF-24-O045DBNI0W	GAAAGCTCACAAGAACTGCTAACT	Novel-tRF	yes	yes	yes	yes	2	0	1	3	3	6	9	16	2	6	5
tRF-21-OE0D58ZZD	GAAATACAACGATGGTTTTTC	Novel-tRF	yes	no	yes	yes	4	0	1	0	25	0	2	11	0	1	3
tRF-20-O13MMV46	GAACCCCGTCCGTGCCTCCA	Novel-tRF	yes	yes	yes	no	0	118	2	0	0	0	0	0	0	0	0
tRF-21-OIQO4QPRD	GAACTGCTAACTCATGCCCCC	Novel-tRF	yes	no	yes	yes	8	0	3	1	22	12	5	16	49	2	2
tRF-22-OIQO4QPR2	GAACTGCTAACTCATGCCCCCA	Novel-tRF	yes	no	yes	yes	6	0	0	0	12	0	4	20	23	0	3
tRF-19-OMEMR3FV	GAATCACGTCGGGGTCACC	Novel-tRF	yes	yes	yes	no	4	90	39	55	62	19	7	1	0	0	18
tRF-20-OMEMR326	GAATCACGTCGGGGTCACCA	Novel-tRF	yes	yes	yes	no	8	3609	18	71	29	32	8	2	34	17	24
tRF-19-OMJHHSFE	GAATCCAGCGATCCGAGTT	Novel-tRF	yes	yes	yes	yes	61	95	2	7	102	63	41	145	47	108	43
tRF-20-OMK1QV26	GAATCCCACCGCTGCCACCA	Novel-tRF	yes	yes	yes	no	11	1952	16	38	8	11	0	7	28	2	5
tRF-20-OMKI3U26	GAATCCCACTCCTGACACCA	Novel-tRF	yes	yes	yes	no	0	240	6	10	1	0	2	0	2	0	1
tRF-20-OMKIWU26	GAATCCCACTTCTGACACCA	Novel-tRF	yes	no	yes	yes	0	351	8	18	5	9	1	1	7	4	5
tRF-20-OMKJRV46	GAATCCCAGCGGTGCCTCCA	Novel-tRF	yes	yes	yes	yes	3	13064	14	40	32	19	3	11	23	2	8
tRF-17-OMKM4WK	GAATCCCATCCTCGTCG	Novel-tRF	yes	yes	yes	yes	6	12	37	76	15	0	0	0	0	0	2
tRF-18-OMKM4WDM	GAATCCCATCCTCGTCGC	Novel-tRF	yes	yes	yes	yes	3	31	22	98	20	13	0	3	3	0	11
tRF-19-OMKM4W1V	GAATCCCATCCTCGTCGCC	Novel-tRF	yes	yes	yes	yes	5	84	51	80	59	23	3	7	2	0	5
tRF-20-OMKM4WL6	GAATCCCATCCTCGTCGCCA	Novel-tRF	yes	yes	yes	no	17	4456	35	87	58	41	17	9	16	18	30
tRF-20-OML32826	GAATCCGAGTCACGGCACCA	Novel-tRF	yes	yes	yes	no	12	4230	60	157	47	34	15	34	32	1	16
tRF-17-OMMIL0L	GAATCCGGCTCGAAGGA	Novel-tRF	yes	yes	yes	yes	0	3	11	48	11	6	0	1	0	0	2
tRF-18-OMMIL0DR	GAATCCGGCTCGAAGGAC	Novel-tRF	yes	yes	yes	yes	8	29	101	463	45	71	8	5	3	0	39
tRF-19-OMMIL0HV	GAATCCGGCTCGAAGGACC	Novel-tRF	yes	yes	yes	yes	1	25	79	150	68	29	4	9	2	0	22
tRF-20-OMMIL0O6	GAATCCGGCTCGAAGGACCA	tRF-266	yes	yes	yes	yes	5	1234	47	162	58	38	12	6	15	0	7
tRF-20-OMN1OXL6	GAATCCTGCCGACTACGCCA	Novel-tRF	yes	yes	yes	yes	3	3395	39	28	26	27	5	5	15	4	17
tRF-20-OMXF026Z	GAATCTGACAACAGAGGCTT	Novel-tRF	yes	yes	yes	no	8	9	0	1	34	26	12	7	127	2	5
tRF-18-O6M83O04	GACCACGTGGCCTAATGG	Novel-tRF	yes	yes	yes	no	8	2	4	73	5	0	8	18	44	1	11
tRF-19-O6M83OJX	GACCACGTGGCCTAATGGA	tRF-269	yes	yes	yes	yes	296	94	34	44	202	99	194	300	603	51	164
tRF-18-OR183O04	GACCCAGTGGCCTAATGG	Novel-tRF	yes	no	yes	no	5	62	22	66	23	9	16	40	218	6	32
tRF-19-OR183OJX	GACCCAGTGGCCTAATGGA	tRF-270	yes	no	yes	yes	375	88	110	162	412	148	325	446	5562	162	797
tRF-20-OR183O9E	GACCCAGTGGCCTAATGGAT	Novel-tRF	yes	no	yes	yes	8	220	23	59	33	11	14	19	271	17	28
tRF-21-OR183O9EB	GACCCAGTGGCCTAATGGATA	Novel-tRF	yes	no	yes	yes	8	377	18	13	15	12	9	16	154	9	10
tRF-22-OR183O9EF	GACCCAGTGGCCTAATGGATAA	Novel-tRF	yes	yes	yes	yes	10	356	27	6	18	11	15	16	257	6	8
tRF-18-ORNQY1D2	GACCCCTTATTTACCCCA	Novel-tRF	yes	yes	yes	no	1	133	0	6	4	2	0	6	3	0	2
tRF-18-OSM83O04	GACCGCGTGGCCTAATGG	Novel-tRF	yes	yes	yes	yes	131	23	132	862	110	49	194	196	546	44	422
tRF-19-OSM83OJX	GACCGCGTGGCCTAATGGA	tRF-271	yes	yes	yes	yes	2922	163	419	1070	1456	810	4494	3388	11457	825	8863
tRF-20-OSM83O9E	GACCGCGTGGCCTAATGGAT	Novel-tRF	yes	yes	yes	yes	156	272	76	567	132	64	178	477	683	92	526
tRF-18-O7M8LOD4	GACCTCGTGGCGCAACGG	tRF-272	yes	yes	yes	yes	5	1	4	44	7	1	9	19	35	0	10
tRF-19-O7M8LO1Z	GACCTCGTGGCGCAACGGT	tRF-273	yes	yes	yes	yes	62	27	24	220	44	46	28	55	56	1	75
tRF-18-O7M8LO04	GACCTCGTGGCGCAATGG	tRF-274	yes	yes	yes	yes	12	8	14	120	16	9	14	26	44	16	57
tRF-16-OUR830E	GACGAGGTGGCCGAGT	Novel-tRF	yes	no	yes	yes	227	295	202	2169	357	220	149	690	1182	353	605
tRF-18-OUR83004	GACGAGGTGGCCGAGTGG	Novel-tRF	yes	no	yes	yes	144	1740	347	2651	348	203	129	253	490	124	421
tRF-19-OUR830JZ	GACGAGGTGGCCGAGTGGT	tRF-275	yes	no	yes	yes	302	7973	352	2126	770	396	338	307	1046	424	695
tRF-20-OUR8309N	GACGAGGTGGCCGAGTGGTT	Novel-tRF	yes	no	yes	yes	370	2793	164	450	434	265	170	746	1960	1809	394
tRF-21-OUR8309NB	GACGAGGTGGCCGAGTGGTTA	Novel-tRF	yes	no	yes	yes	94	9404	263	1127	373	117	68	173	313	475	286
tRF-22-OUR8309NF	GACGAGGTGGCCGAGTGGTTAA	Novel-tRF	yes	no	yes	yes	32	5931	34	61	44	14	28	34	89	165	34
tRF-23-OUR8309NS	GACGAGGTGGCCGAGTGGTTAAG	Novel-tRF	yes	no	yes	yes	5	1501	0	4	13	16	2	41	73	60	5
tRF-24-OUR8309N0Y	GACGAGGTGGCCGAGTGGTTAAGG	Novel-tRF	yes	yes	yes	yes	34	1792	2	10	23	8	10	45	25	490	11
tRF-25-OUR8309NDJ	GACGAGGTGGCCGAGTGGTTAAGGC	Novel-tRF	yes	yes	yes	yes	6	1011	4	3	3	5	2	6	8	43	2
tRF-20-O8Q6J6K6	GACGGGCTCACATCACCCCA	Novel-tRF	yes	no	yes	yes	13	0	1	4	11	1	3	46	33	3	6
tRF-28-O8Q6J6K6UDV	GACGGGCTCACATCACCCCATAAACACC	Novel-tRF	yes	yes	yes	no	2	8	0	0	13	2	10	8	10	53	9
tRF-29-O8Q6J6K6UDE2	GACGGGCTCACATCACCCCATAAACACCA	Novel-tRF	yes	yes	yes	no	18	110	3	0	39	22	13	4	13	336	54
tRF-20-O9XEKJ5R	GACTCTGAATCCAGCGATCC	Novel-tRF	yes	yes	yes	no	0	10	1	3	0	0	0	0	39	2	0
tRF-17-OZZ7ND2	GACTTTTTCTCTGACCA	Novel-tRF	yes	no	yes	no	8	4	7	9	28	18	9	7	5	0	2
tRF-16-5BF900B	GAGAAAGCTCACAAGA	Novel-tRF	yes	no	yes	yes	65	35	20	13	43	96	27	31	22	22	48
tRF-17-5BF900F	GAGAAAGCTCACAAGAA	Novel-tRF	yes	no	yes	yes	198	73	86	31	103	212	65	184	60	51	98
tRF-18-5BF900R	GAGAAAGCTCACAAGAAC	Novel-tRF	yes	yes	yes	yes	116	84	57	44	49	107	52	105	57	14	51
tRF-19-5BF9000W	GAGAAAGCTCACAAGAACT	Novel-tRF	yes	yes	yes	yes	141	24	52	50	167	183	113	351	55	22	101
tRF-20-5BF900BY	GAGAAAGCTCACAAGAACTG	Novel-tRF	yes	yes	yes	yes	405	77	54	17	286	183	152	534	127	90	87
tRF-21-5BF900BYD	GAGAAAGCTCACAAGAACTGC	Novel-tRF	yes	yes	yes	yes	206	61	59	34	186	168	87	201	56	125	54
tRF-22-5BF900BY3	GAGAAAGCTCACAAGAACTGCT	Novel-tRF	yes	yes	yes	yes	704	69	103	68	554	939	372	734	115	219	201
tRF-23-5BF900BYDO	GAGAAAGCTCACAAGAACTGCTA	Novel-tRF	yes	yes	yes	yes	881	142	121	134	571	819	356	463	148	270	182
tRF-24-5BF900BYHF	GAGAAAGCTCACAAGAACTGCTAA	Novel-tRF	yes	yes	yes	yes	544	172	132	106	235	365	269	266	82	677	128
tRF-25-5BF900BY4D	GAGAAAGCTCACAAGAACTGCTAAC	Novel-tRF	yes	yes	yes	yes	740	177	77	58	382	701	375	615	93	296	116
tRF-26-5BF900BY4DE	GAGAAAGCTCACAAGAACTGCTAACT	Novel-tRF	yes	yes	yes	yes	1714	206	74	63	911	1415	372	750	210	594	203
tRF-27-5BF900BY4D5	GAGAAAGCTCACAAGAACTGCTAACTC	Novel-tRF	yes	yes	yes	yes	2658	153	151	84	1384	2822	645	661	158	873	385
tRF-28-5BF900BY4D02	GAGAAAGCTCACAAGAACTGCTAACTCA	Novel-tRF	yes	yes	yes	yes	149	8	16	9	83	72	41	59	12	70	41
tRF-20-512R12L6	GAGCCCACCCAGGGACGCCA	Novel-tRF	yes	no	yes	yes	0	386	0	13	3	2	0	1	5	0	1
tRF-20-51K36D26	GAGCCCCAGTGGAACCACCA	Novel-tRF	yes	yes	yes	no	5	61	31	9	22	20	5	2	13	4	6
tRF-18-51MLHVDB	GAGCCCGGTAATCGCATA	Novel-tRF	yes	yes	yes	yes	20	6	17	17	98	39	41	191	437	18	31
tRF-19-51MLHVFF	GAGCCCGGTAATCGCATAA	Novel-tRF	yes	yes	yes	yes	42	12	22	9	76	29	30	110	358	19	20
tRF-20-51MLHVHB	GAGCCCGGTAATCGCATAAA	Novel-tRF	yes	yes	yes	yes	8	3	4	0	11	11	6	27	70	2	1
tRF-26-5IUDK7VZ41B	GAGCTTAAACCCCCTTATTTCTACCA	Novel-tRF	yes	yes	yes	no	1	285	0	0	9	41	5	27	31	0	0
tRF-20-5JYH0RYN	GAGGCTTACGACCCCTTATT	Novel-tRF	yes	yes	yes	yes	10	2	5	0	78	20	9	43	138	0	6
tRF-27-5JYH0RYNUR2	GAGGCTTACGACCCCTTATTTACCCCA	Novel-tRF	yes	yes	yes	no	1	93	4	0	12	1	5	1	16	2	0
tRF-16-5L8RPYE	GAGTATCCCCGCCTGT	tRF-285	yes	yes	yes	yes	6	5	7	354	18	12	5	1	6	6	50
tRF-20-5MN1Q3L6	GAGTCCTGCCGCGGTCGCCA	Novel-tRF	yes	yes	yes	no	4	641	3	17	2	7	5	3	7	0	1
tRF-17-54DFZ23	GAGTGAAGCATTGGACT	Novel-tRF	yes	no	yes	yes	26	0	14	8	21	1	3	33	40	0	9
tRF-18-54DFZ2DP	GAGTGAAGCATTGGACTG	Novel-tRF	yes	no	yes	yes	158	0	11	17	159	32	46	180	114	22	46
tRF-19-54DFZ2HN	GAGTGAAGCATTGGACTGT	Novel-tRF	yes	no	yes	yes	491	31	98	75	599	194	92	499	1228	70	105
tRF-20-54DFZ2NL	GAGTGAAGCATTGGACTGTA	Novel-tRF	yes	no	yes	yes	322	38	35	31	235	135	50	170	442	29	60
tRF-18-54RNZF0D	GAGTGGGGTTTTGCAGTC	Novel-tRF	yes	yes	yes	yes	0	0	3	2	24	0	0	20	9	1	4
tRF-21-5NB2NZW70	GAGTTAAAGACTTTTTCTCTG	Novel-tRF	yes	yes	yes	yes	0	0	0	0	2	7	6	24	2	0	7
tRF-22-5NB2NZW7L	GAGTTAAAGACTTTTTCTCTGA	Novel-tRF	yes	yes	yes	yes	28	25	8	9	60	39	112	886	31	40	41
tRF-23-5NB2NZW7DR	GAGTTAAAGACTTTTTCTCTGAC	Novel-tRF	yes	yes	yes	yes	31	45	0	3	31	50	57	77	16	16	33
tRF-24-5NB2NZW7HV	GAGTTAAAGACTTTTTCTCTGACC	Novel-tRF	yes	yes	yes	no	99	188	3	5	85	91	179	65	8	38	49
tRF-25-5NB2NZW7O6	GAGTTAAAGACTTTTTCTCTGACCA	Novel-tRF	yes	yes	yes	no	15	83	8	1	24	7	52	34	11	35	14
tRF-21-5O8LZ521B	GATAATCATATTTACCAACCA	Novel-tRF	yes	yes	yes	no	76	149	31	24	59	37	28	64	69	18	5
tRF-23-5P7JE2ON0P	GATAGGTGGCACGGAGAATTTTG	Novel-tRF	yes	yes	yes	yes	5	0	13	0	28	7	13	9	84	5	15
tRF-20-5RKJH926	GATCCCCAGCATCTCCACCA	Novel-tRF	yes	yes	yes	no	5	1357	18	12	6	6	0	2	81	0	1
tRF-19-5R3JH9FV	GATCCCCGGCATCTCCACC	Novel-tRF	yes	yes	yes	no	3	49	24	65	12	7	0	6	0	2	3
tRF-20-5R3JH926	GATCCCCGGCATCTCCACCA	Novel-tRF	yes	yes	yes	no	32	8567	128	136	91	115	35	32	132	19	21
tRF-17-5RM3Y82	GATCCCGGGTTTCGGCA	Novel-tRF	yes	yes	yes	yes	6	18	10	31	10	13	1	4	0	0	0
tRF-19-5RM3Y8FV	GATCCCGGGTTTCGGCACC	Novel-tRF	yes	yes	yes	yes	0	39	9	46	5	6	0	0	0	0	2
tRF-20-5RM3Y826	GATCCCGGGTTTCGGCACCA	Novel-tRF	yes	yes	yes	no	1	919	15	43	19	4	3	0	34	1	0
tRF-24-5SB1H7NIE2	GATCGAAACCATCCTCTGCTACCA	Novel-tRF	yes	yes	yes	no	3	184	6	2	7	1	0	2	3	1	4
tRF-21-5SI1LQ3RB	GATCGATGCCCGCATCCTCCA	Novel-tRF	yes	yes	yes	yes	5	26	13	40	13	0	2	1	0	0	2
tRF-24-5SI1LQ3RE2	GATCGATGCCCGCATCCTCCACCA	Novel-tRF	yes	yes	yes	no	0	603	5	1	1	10	0	0	0	3	6
tRF-21-5VF3R3ZVB	GATGCAGAGTGGGGTTTTGCA	Novel-tRF	yes	yes	yes	yes	1	0	4	0	41	1	5	29	165	7	19
tRF-20-5V3F8926	GATGCCCGCATCCTCCACCA	Novel-tRF	yes	yes	yes	no	8	1320	38	111	39	23	2	11	27	1	12
tRF-21-58RW5P7JB	GATGGGGTGTGATAGGTGGCA	Novel-tRF	yes	yes	yes	no	6	0	5	0	17	7	3	17	50	0	4
tRF-20-593J2H26	GATTCCCGGCCAACGCACCA	Novel-tRF	yes	yes	yes	no	5	13286	81	169	64	58	23	14	92	23	21
tRF-19-593J24FV	GATTCCCGGCCAATGCACC	Novel-tRF	yes	no	yes	no	0	101	14	53	23	8	0	1	4	0	3
tRF-20-593J2426	GATTCCCGGCCAATGCACCA	Novel-tRF	yes	no	yes	yes	4	6972	45	85	36	47	3	10	58	7	8
tRF-20-593KMH26	GATTCCCGGGCGGCGCACCA	Novel-tRF	yes	yes	yes	no	34	9301	60	147	101	59	6	12	19	3	21
tRF-18-59MIL0DR	GATTCCGGCTCGAAGGAC	Novel-tRF	yes	yes	yes	yes	8	21	70	358	45	44	8	11	0	0	43
tRF-19-59MIL0HV	GATTCCGGCTCGAAGGACC	Novel-tRF	yes	yes	yes	yes	5	7	26	67	39	12	1	2	1	0	6
tRF-20-59MIL0O6	GATTCCGGCTCGAAGGACCA	Novel-tRF	yes	yes	yes	no	0	842	26	56	37	13	3	1	20	0	4
tRF-20-59NRZZX6	GATTCCTTCCTTTTTTGCCA	Novel-tRF	yes	yes	yes	no	0	197	0	0	0	0	0	0	11	0	0
tRF-20-598LS7F6	GATTCTCATAGTCCTAGCCA	Novel-tRF	yes	yes	yes	no	4	829	5	2	13	0	0	6	27	0	0
tRF-17-5YXENDF	GATTGTGAATCTGACAA	Novel-tRF	yes	no	yes	yes	0	0	0	3	13	16	7	14	53	0	3
tRF-18-5YXENDR	GATTGTGAATCTGACAAC	Novel-tRF	yes	no	yes	yes	12	0	2	12	27	15	7	16	21	4	1
tRF-19-5YXEND0U	GATTGTGAATCTGACAACA	Novel-tRF	yes	no	yes	yes	48	0	24	7	88	62	23	54	127	19	15
tRF-20-5YXENDBP	GATTGTGAATCTGACAACAG	Novel-tRF	yes	no	yes	yes	8	0	10	12	69	25	21	38	43	11	15
tRF-21-5YXENDBPB	GATTGTGAATCTGACAACAGA	Novel-tRF	yes	no	yes	yes	68	18	60	19	332	157	81	334	75	23	74
tRF-22-5YXENDBPH	GATTGTGAATCTGACAACAGAG	Novel-tRF	yes	no	yes	yes	28	32	19	8	194	39	63	200	84	10	19
tRF-23-5YXENDBPY	GATTGTGAATCTGACAACAGAGG	Novel-tRF	yes	no	yes	yes	55	10	65	15	469	140	100	225	144	28	75
tRF-24-5YXENDBPE9	GATTGTGAATCTGACAACAGAGGC	Novel-tRF	yes	no	yes	yes	7	2	33	21	332	165	80	196	6	2	5
tRF-25-5YXENDBP1I	GATTGTGAATCTGACAACAGAGGCT	Novel-tRF	yes	no	yes	yes	188	37	114	50	1425	759	260	714	230	92	93
tRF-26-5YXENDBP1IE	GATTGTGAATCTGACAACAGAGGCTT	Novel-tRF	yes	yes	yes	yes	336	31	43	15	1241	913	188	350	41	59	68
tRF-27-5YXENDBP1IO	GATTGTGAATCTGACAACAGAGGCTTA	Novel-tRF	yes	yes	yes	yes	267	73	51	18	1080	472	87	237	350	178	118
tRF-28-5YXENDBP1I01	GATTGTGAATCTGACAACAGAGGCTTAC	Novel-tRF	yes	yes	yes	yes	10	14	1	0	21	8	2	8	0	12	1
tRF-22-PD8OHB152	GCAACTCCAAATAAAAGTACCA	Novel-tRF	yes	yes	yes	yes	1	122	0	0	8	0	0	0	10	7	0
tRF-20-PEEXI9X6	GCAATACTTAATTTCTGCCA	Novel-tRF	yes	yes	yes	yes	314	361	57	25	441	404	339	847	178	178	68
tRF-19-PE6LQFK4	GCAATGGATAGCGCATTGG	Novel-tRF	yes	no	yes	yes	10	4	8	7	32	14	13	255	27	63	9
tRF-19-P12IU5KH	GCACCCAACTTACACTTAG	Novel-tRF	yes	no	yes	yes	0	0	1	0	3	15	2	14	107	3	3
tRF-23-P12IU5YKX	GCACCCAACTTACACTTAGGAGA	Novel-tRF	yes	no	yes	yes	0	2	0	0	5	0	1	0	38	0	2
tRF-16-PIN24YB	GCACTCTGGACTCTGA	Novel-tRF	yes	no	yes	yes	0	0	0	26	5	0	0	0	0	0	1
tRF-20-PIN24YDR	GCACTCTGGACTCTGAATCC	Novel-tRF	yes	no	yes	no	4	15	7	68	14	4	1	1	17	4	4
tRF-21-P2PSSELQB	GCAGAGCCCGGTAATCGCATA	Novel-tRF	yes	yes	yes	yes	53	7	15	11	58	41	18	27	97	15	8
tRF-22-P2PSSELQF	GCAGAGCCCGGTAATCGCATAA	Novel-tRF	yes	yes	yes	yes	10	0	1	2	13	4	1	25	24	11	5
tRF-24-PJ58309N0Y	GCAGCGATGGCCGAGTGGTTAAGG	Novel-tRF	yes	yes	yes	yes	3	235	1	0	2	0	1	0	2	4	0
tRF-25-PJ58309NDJ	GCAGCGATGGCCGAGTGGTTAAGGC	Novel-tRF	yes	yes	yes	yes	0	120	0	0	0	0	0	0	2	0	2
tRF-18-P4R8YP04	GCATGGGTGGTTCAGTGG	Novel-tRF	yes	no	yes	yes	83	167	124	255	155	45	42	37	106	120	41
tRF-19-P4R8YPJZ	GCATGGGTGGTTCAGTGGT	Novel-tRF	yes	no	yes	yes	60	398	61	55	106	46	71	62	227	344	42
tRF-20-P4R8YP9L	GCATGGGTGGTTCAGTGGTA	Novel-tRF	yes	no	yes	yes	52	296	52	18	89	60	45	42	103	273	10
tRF-21-P4R8YP9L0	GCATGGGTGGTTCAGTGGTAG	Novel-tRF	yes	no	yes	yes	2	29	43	6	35	7	21	33	6	15	0
tRF-22-P4R8YP9LL	GCATGGGTGGTTCAGTGGTAGA	Novel-tRF	yes	no	yes	yes	5	116	29	3	14	4	15	10	6	89	2
tRF-23-P4R8YP9LD6	GCATGGGTGGTTCAGTGGTAGAA	Novel-tRF	yes	no	yes	yes	5	63	9	3	17	0	12	6	9	103	4
tRF-24-P4R8YP9LH7	GCATGGGTGGTTCAGTGGTAGAAT	Novel-tRF	yes	no	yes	no	8	37	12	0	5	3	12	8	10	67	0
tRF-25-P4R8YP9LON	GCATGGGTGGTTCAGTGGTAGAATT	Novel-tRF	yes	no	yes	yes	25	58	1	0	14	4	11	15	10	452	2
tRF-26-P4R8YP9LOND	GCATGGGTGGTTCAGTGGTAGAATTC	tRF-294	yes	no	yes	yes	66	123	2	0	55	38	29	32	43	2892	7
tRF-27-P4R8YP9LON3	GCATGGGTGGTTCAGTGGTAGAATTCT	Novel-tRF	yes	no	yes	yes	99	31	9	0	34	55	11	32	64	968	13
tRF-28-P4R8YP9LOND5	GCATGGGTGGTTCAGTGGTAGAATTCTC	Novel-tRF	yes	yes	yes	yes	15	13	1	0	27	1	2	4	12	64	1
tRF-16-PNR8YPE	GCATTGGTGGTTCAGT	Novel-tRF	yes	no	yes	yes	34	91	136	300	148	181	60	90	84	57	32
tRF-17-PNR8YPP	GCATTGGTGGTTCAGTG	Novel-tRF	yes	no	yes	yes	16	75	189	487	165	104	60	66	49	43	21
tRF-18-PNR8YP04	GCATTGGTGGTTCAGTGG	Novel-tRF	yes	no	yes	yes	28	287	420	2208	530	194	90	96	131	34	85
tRF-19-PNR8YPJZ	GCATTGGTGGTTCAGTGGT	Novel-tRF	yes	no	yes	yes	66	836	164	308	380	115	110	205	236	175	125
tRF-20-PNR8YP9L	GCATTGGTGGTTCAGTGGTA	Novel-tRF	yes	no	yes	yes	63	829	189	102	264	125	88	173	131	248	41
tRF-21-PNR8YP9L0	GCATTGGTGGTTCAGTGGTAG	Novel-tRF	yes	no	yes	yes	1	8	75	28	62	32	24	66	1	2	2
tRF-22-PNR8YP9LL	GCATTGGTGGTTCAGTGGTAGA	Novel-tRF	yes	no	yes	yes	12	273	107	27	127	80	69	40	15	112	19
tRF-23-PNR8YP9LD6	GCATTGGTGGTTCAGTGGTAGAA	Novel-tRF	yes	no	yes	yes	9	100	43	21	48	41	36	29	13	41	10
tRF-24-PNR8YP9LH7	GCATTGGTGGTTCAGTGGTAGAAT	Novel-tRF	yes	no	yes	yes	24	76	16	8	38	75	13	57	6	53	4
tRF-25-PNR8YP9LON	GCATTGGTGGTTCAGTGGTAGAATT	Novel-tRF	yes	no	yes	yes	67	98	4	6	113	73	90	122	13	604	9
tRF-26-PNR8YP9LOND	GCATTGGTGGTTCAGTGGTAGAATTC	tRF-297	yes	no	yes	yes	541	858	38	38	570	709	336	510	82	9311	77
tRF-27-PNR8YP9LON3	GCATTGGTGGTTCAGTGGTAGAATTCT	Novel-tRF	yes	no	yes	yes	459	111	15	11	482	628	224	413	67	2321	42
tRF-28-PNR8YP9LOND5	GCATTGGTGGTTCAGTGGTAGAATTCTC	Novel-tRF	yes	no	yes	yes	182	71	17	5	388	486	63	147	32	668	35
tRF-29-PNR8YP9LONHK	GCATTGGTGGTTCAGTGGTAGAATTCTCG	Novel-tRF	yes	no	yes	yes	1	0	0	0	24	9	0	2	2	60	0
tRF-30-PNR8YP9LON4V	GCATTGGTGGTTCAGTGGTAGAATTCTCGC	Novel-tRF	yes	no	yes	yes	0	21	0	0	2	6	0	0	0	24	0
tRF-18-P6KP6HD2	GCCCACCCAGGGACGCCA	Novel-tRF	yes	no	yes	yes	5	86	3	13	5	0	1	0	18	7	1
tRF-18-PR183O04	GCCCCAGTGGCCTAATGG	Novel-tRF	yes	yes	yes	no	3	4	8	55	18	9	9	15	100	2	17
tRF-19-PR183OJX	GCCCCAGTGGCCTAATGGA	tRF-305	yes	yes	yes	yes	149	35	42	131	182	38	75	243	3296	30	426
tRF-20-PR183O9E	GCCCCAGTGGCCTAATGGAT	Novel-tRF	yes	yes	yes	yes	35	104	55	166	74	15	19	102	854	90	77
tRF-24-PRJW4DBQIW	GCCCCCATGTCTAACAACATGGCT	Novel-tRF	yes	no	yes	yes	25	21	37	43	30	17	69	55	483	101	129
tRF-19-PRR83OJX	GCCCCGGTGGCCTAATGGA	tRF-307	yes	yes	yes	yes	22	2	7	5	19	13	22	69	288	4	60
tRF-17-PSJR852	GCCCGCATCCTCCACCA	Novel-tRF	yes	no	yes	no	354	82	351	397	442	335	538	460	386	430	418
tRF-17-PSJ9852	GCCCGCATTCTCCACCA	Novel-tRF	yes	yes	yes	no	16	20	24	27	36	36	55	19	42	42	44
tRF-18-PS5P4P0K	GCCCGGATAGCTCAGTCG	Novel-tRF	yes	yes	yes	yes	223	100	284	1605	221	475	225	192	40	507	340
tRF-19-PS5P4PJ4	GCCCGGATAGCTCAGTCGG	tRF-310	yes	yes	yes	yes	10346	2668	15263	59388	14103	31244	13927	6682	2057	28823	17394
tRF-20-PS5P4PW3	GCCCGGATAGCTCAGTCGGT	Novel-tRF	yes	yes	yes	yes	8852	6606	3090	21079	5029	9351	3600	6222	901	21791	11240
tRF-21-PS5P4PW3B	GCCCGGATAGCTCAGTCGGTA	Novel-tRF	yes	yes	yes	yes	2146	15584	1508	10331	1486	2545	755	830	257	20838	2472
tRF-22-PS5P4PW3H	GCCCGGATAGCTCAGTCGGTAG	Novel-tRF	yes	yes	yes	yes	7417	13331	3809	4640	3696	8684	2866	3556	1295	50448	3250
tRF-23-PS5P4PW3X	GCCCGGATAGCTCAGTCGGTAGA	Novel-tRF	yes	yes	yes	yes	674	3652	193	297	275	556	192	296	189	8835	222
tRF-24-PS5P4PW3ES	GCCCGGATAGCTCAGTCGGTAGAG	Novel-tRF	yes	yes	yes	yes	575	1531	16	25	156	300	76	238	52	9638	43
tRF-25-PS5P4PW3FJ	GCCCGGATAGCTCAGTCGGTAGAGC	Novel-tRF	yes	yes	yes	yes	31	156	2	1	11	19	21	16	6	232	1
tRF-26-PS5P4PW3FJB	GCCCGGATAGCTCAGTCGGTAGAGCA	Novel-tRF	yes	yes	yes	yes	37	119	5	2	34	41	22	14	18	361	2
tRF-27-PS5P4PW3FJI	GCCCGGATAGCTCAGTCGGTAGAGCAT	Novel-tRF	yes	yes	yes	yes	217	113	15	10	113	324	79	62	70	1063	63
tRF-28-PS5P4PW3FJDD	GCCCGGATAGCTCAGTCGGTAGAGCATC	Novel-tRF	yes	yes	yes	yes	18	154	1	4	22	53	15	8	25	63	13
tRF-29-PS5P4PW3FJF2	GCCCGGATAGCTCAGTCGGTAGAGCATCA	Novel-tRF	yes	yes	yes	yes	44	33	1	0	13	28	7	24	30	107	13
tRF-30-PS5P4PW3FJHP	GCCCGGATAGCTCAGTCGGTAGAGCATCAG	Novel-tRF	yes	yes	yes	yes	1	3	0	0	10	29	5	4	4	16	3
tRF-18-PSQP4P0K	GCCCGGCTAGCTCAGTCG	Novel-tRF	yes	yes	yes	yes	4	12	14	57	11	17	4	40	0	25	17
tRF-19-PSQP4PJ4	GCCCGGCTAGCTCAGTCGG	Novel-tRF	yes	yes	yes	yes	35	21	229	693	100	232	76	99	31	111	82
tRF-20-PSQP4PW3	GCCCGGCTAGCTCAGTCGGT	Novel-tRF	yes	yes	yes	yes	31	28	44	246	39	69	17	95	28	125	54
tRF-21-PSQP4PW3B	GCCCGGCTAGCTCAGTCGGTA	Novel-tRF	yes	yes	yes	yes	14	61	29	99	11	34	6	21	6	115	13
tRF-23-PSQP4PW3X	GCCCGGCTAGCTCAGTCGGTAGA	Novel-tRF	yes	yes	yes	yes	21	43	9	7	40	28	11	19	0	75	8
tRF-24-PSQP4PW3ES	GCCCGGCTAGCTCAGTCGGTAGAG	Novel-tRF	yes	yes	yes	yes	7	8	3	0	18	32	8	12	0	61	7
tRF-26-PSQP4PW3FJB	GCCCGGCTAGCTCAGTCGGTAGAGCA	Novel-tRF	yes	yes	yes	yes	153	352	36	14	203	200	21	113	68	501	43
tRF-28-PSQP4PW3FJD0	GCCCGGCTAGCTCAGTCGGTAGAGCATG	tRF-314	yes	yes	yes	yes	1330	234	114	52	2811	2063	269	1435	349	5812	606
tRF-29-PSQP4PW3FJFL	GCCCGGCTAGCTCAGTCGGTAGAGCATGA	Novel-tRF	yes	yes	yes	yes	339	74	7	0	124	127	30	82	75	1958	25
tRF-30-PSQP4PW3FJI0	GCCCGGCTAGCTCAGTCGGTAGAGCATGAG	Novel-tRF	yes	yes	yes	yes	36	11	0	0	56	19	2	5	7	211	3
tRF-29-PSQP4PW3FJF4	GCCCGGCTAGCTCAGTCGGTAGAGCATGG	tRF-315	yes	yes	yes	yes	2673	232	268	98	7164	5898	473	3183	530	12978	1536
tRF-30-PSQP4PW3FJIK	GCCCGGCTAGCTCAGTCGGTAGAGCATGGG	Novel-tRF	yes	yes	yes	yes	847	100	111	20	2896	1993	302	1066	244	5345	648
tRF-21-PUDP4PZKB	GCCGAAATAGCTCAGTTGGGA	Novel-tRF	yes	no	yes	yes	0	161	0	0	2	0	0	3	1	0	0
tRF-22-PUDP4PZKH	GCCGAAATAGCTCAGTTGGGAG	Novel-tRF	yes	no	yes	yes	2	212	0	4	2	0	0	0	3	0	0
tRF-23-PUDP4PZKX	GCCGAAATAGCTCAGTTGGGAGA	Novel-tRF	yes	no	yes	yes	0	92	0	0	2	0	4	1	1	2	0
tRF-24-PUDP4PZKES	GCCGAAATAGCTCAGTTGGGAGAG	Novel-tRF	yes	no	yes	yes	0	79	0	0	0	0	0	0	0	0	0
tRF-18-PW5SVP04	GCCGTGATCGTATAGTGG	Novel-tRF	yes	no	yes	yes	55	298	199	3571	307	57	52	129	104	61	537
tRF-19-PW5SVPJZ	GCCGTGATCGTATAGTGGT	Novel-tRF	yes	no	yes	yes	63	580	25	231	57	12	25	127	138	204	94
tRF-22-PW5SVP9NH	GCCGTGATCGTATAGTGGTTAG	Novel-tRF	yes	no	yes	yes	28	202	11	9	8	7	7	39	27	349	21
tRF-23-PW5SVP9NZ	GCCGTGATCGTATAGTGGTTAGT	Novel-tRF	yes	no	yes	yes	14	136	8	16	6	5	20	14	38	219	3
tRF-24-PW5SVP9NFB	GCCGTGATCGTATAGTGGTTAGTA	Novel-tRF	yes	no	yes	yes	9	54	0	0	3	0	1	16	8	144	1
tRF-25-PW5SVP9N15	GCCGTGATCGTATAGTGGTTAGTAC	Novel-tRF	yes	no	yes	yes	5	20	0	0	6	4	1	7	4	93	0
tRF-26-PW5SVP9N15E	GCCGTGATCGTATAGTGGTTAGTACT	Novel-tRF	yes	no	yes	yes	6	15	0	0	0	2	0	2	0	80	2
tRF-27-PW5SVP9N155	GCCGTGATCGTATAGTGGTTAGTACTC	Novel-tRF	yes	no	yes	yes	3	35	0	0	1	4	5	9	0	104	7
tRF-29-PW5SVP9N15JP	GCCGTGATCGTATAGTGGTTAGTACTCTG	Novel-tRF	yes	no	yes	yes	0	0	0	0	0	0	0	0	0	38	0
tRF-18-P97PLP0H	GCCTCGTTAGCGCAGTAG	Novel-tRF	yes	no	yes	yes	0	2	1	31	1	1	1	6	1	3	6
tRF-19-P97PLP2Y	GCCTCGTTAGCGCAGTAGG	tRF-322	yes	no	yes	yes	2	3	6	250	6	1	4	4	5	5	35
tRF-19-PY5P4PJ4	GCCTGGATAGCTCAGTCGG	tRF-323	yes	no	yes	yes	44	39	51	91	56	93	41	12	66	98	54
tRF-18-Q1Q89P04	GCGCCGCTGGTGTAGTGG	Novel-tRF	yes	yes	yes	yes	7	32	9	261	7	8	1	4	6	5	7
tRF-19-Q1Q89PJZ	GCGCCGCTGGTGTAGTGGT	Novel-tRF	yes	yes	yes	yes	4	16	15	291	20	9	5	26	112	3	41
tRF-20-Q1Q89P9L	GCGCCGCTGGTGTAGTGGTA	Novel-tRF	yes	yes	yes	yes	8	111	44	299	71	5	10	14	29	27	68
tRF-22-Q1Q89P9L5	GCGCCGCTGGTGTAGTGGTATC	Novel-tRF	yes	yes	yes	yes	19	1522	25	111	39	9	12	21	46	59	38
tRF-23-Q1Q89P9L02	GCGCCGCTGGTGTAGTGGTATCA	Novel-tRF	yes	yes	yes	yes	7	224	1	50	4	6	1	2	1	1	4
tRF-26-Q1Q89P9L84D	GCGCCGCTGGTGTAGTGGTATCATGC	Novel-tRF	yes	yes	yes	yes	8	77	2	2	14	9	3	5	9	4	12
tRF-27-Q1Q89P9L842	GCGCCGCTGGTGTAGTGGTATCATGCA	Novel-tRF	yes	yes	yes	yes	14	24	1	4	32	35	34	41	8	17	32
tRF-28-Q1Q89P9L84DF	GCGCCGCTGGTGTAGTGGTATCATGCAA	Novel-tRF	yes	yes	yes	yes	3	25	1	3	16	18	6	9	5	10	15
tRF-29-Q1Q89P9L84FS	GCGCCGCTGGTGTAGTGGTATCATGCAAG	Novel-tRF	yes	yes	yes	yes	6	45	1	0	94	50	12	20	11	17	43
tRF-17-Q2FWQ8M	GCGGAAGCGTGCTGGGC	Novel-tRF	yes	yes	yes	yes	15	1	6	38	18	32	4	8	19	9	10
tRF-18-Q2FWQ8DV	GCGGAAGCGTGCTGGGCC	Novel-tRF	yes	yes	yes	yes	20	5	24	66	22	17	10	35	126	6	29
tRF-19-Q2FWQ8IJ	GCGGAAGCGTGCTGGGCCC	Novel-tRF	yes	yes	yes	yes	5	10	32	47	35	7	7	47	200	9	39
tRF-30-QKF1R3WE8RO8	GCGGGAGACCGGGGTTCGATTCCCCGACGG	Novel-tRF	yes	yes	yes	yes	275	41	5	0	46	298	11	51	6	193	72
tRF-16-QNR8VPE	GCGTTGGTGGTATAGT	Novel-tRF	yes	no	yes	yes	134	181	80	322	160	155	86	91	284	66	193
tRF-17-QNR8VPP	GCGTTGGTGGTATAGTG	Novel-tRF	yes	no	yes	yes	89	262	73	439	89	128	51	101	123	88	105
tRF-18-QNR8VP04	GCGTTGGTGGTATAGTGG	Novel-tRF	yes	no	yes	yes	530	6956	728	15154	1020	417	374	526	991	538	1417
tRF-19-QNR8VPJZ	GCGTTGGTGGTATAGTGGT	tRF-337	yes	no	yes	yes	1841	13643	886	5054	2640	1492	1654	2582	2539	4338	3229
tRF-20-QNR8VP9L	GCGTTGGTGGTATAGTGGTA	Novel-tRF	yes	yes	yes	yes	170	931	750	1182	493	196	210	138	135	88	878
tRF-22-QNR8VP9LH	GCGTTGGTGGTATAGTGGTAAG	Novel-tRF	yes	yes	yes	yes	1	258	9	23	14	0	6	1	5	15	20
tRF-23-QNR8VP9L9	GCGTTGGTGGTATAGTGGTAAGC	Novel-tRF	yes	yes	yes	yes	3	188	5	3	8	3	2	0	0	12	6
tRF-24-QNR8VP9LEU	GCGTTGGTGGTATAGTGGTAAGCA	Novel-tRF	yes	yes	yes	yes	2	162	7	3	0	5	0	0	0	7	2
tRF-25-QNR8VP9LFQ	GCGTTGGTGGTATAGTGGTAAGCAT	Novel-tRF	yes	yes	yes	no	1	266	2	7	1	0	2	0	2	5	6
tRF-26-QNR8VP9LFQB	GCGTTGGTGGTATAGTGGTAAGCATA	Novel-tRF	yes	yes	yes	yes	2	236	0	10	5	3	0	0	2	17	4
tRF-28-QNR8VP9LFQ9	GCGTTGGTGGTATAGTGGTAAGCATAGC	Novel-tRF	yes	yes	yes	yes	0	20	0	0	0	0	0	0	0	22	0
tRF-20-QNR8VP94	GCGTTGGTGGTATAGTGGTG	Novel-tRF	yes	no	yes	yes	25	1502	125	571	158	20	45	96	192	67	240
tRF-21-QNR8VP94B	GCGTTGGTGGTATAGTGGTGA	Novel-tRF	yes	no	yes	yes	10	1466	60	47	48	22	24	30	42	99	35
tRF-22-QNR8VP94H	GCGTTGGTGGTATAGTGGTGAG	Novel-tRF	yes	no	yes	yes	10	651	16	29	23	11	26	12	38	72	28
tRF-23-QNR8VP949	GCGTTGGTGGTATAGTGGTGAGC	Novel-tRF	yes	no	yes	yes	4	220	1	22	6	0	4	6	11	31	6
tRF-24-QNR8VP94EU	GCGTTGGTGGTATAGTGGTGAGCA	Novel-tRF	yes	no	yes	yes	0	53	3	5	0	3	2	2	0	21	2
tRF-25-QNR8VP94FQ	GCGTTGGTGGTATAGTGGTGAGCAT	Novel-tRF	yes	no	yes	yes	0	174	1	18	10	8	4	2	3	64	3
tRF-26-QNR8VP94FQB	GCGTTGGTGGTATAGTGGTGAGCATA	Novel-tRF	yes	no	yes	yes	7	220	3	12	15	0	5	13	3	206	6
tRF-27-QNR8VP94FQH	GCGTTGGTGGTATAGTGGTGAGCATAG	Novel-tRF	yes	no	yes	yes	16	58	2	1	4	18	0	3	0	201	5
tRF-28-QNR8VP94FQ9	GCGTTGGTGGTATAGTGGTGAGCATAGC	Novel-tRF	yes	no	yes	yes	7	53	0	0	1	2	0	2	5	190	2
tRF-29-QNR8VP94FQEW	GCGTTGGTGGTATAGTGGTGAGCATAGCT	Novel-tRF	yes	no	yes	yes	0	99	0	0	0	0	0	0	0	50	0
tRF-22-QNR8VP9NH	GCGTTGGTGGTATAGTGGTTAG	Novel-tRF	yes	no	yes	yes	15	1014	23	20	31	3	23	19	21	77	31
tRF-23-QNR8VP9N9	GCGTTGGTGGTATAGTGGTTAGC	Novel-tRF	yes	no	yes	yes	0	559	12	17	5	0	9	7	13	21	16
tRF-24-QNR8VP9NEU	GCGTTGGTGGTATAGTGGTTAGCA	Novel-tRF	yes	no	yes	yes	1	446	7	11	7	3	4	2	5	47	9
tRF-25-QNR8VP9NFQ	GCGTTGGTGGTATAGTGGTTAGCAT	Novel-tRF	yes	no	yes	yes	4	599	2	9	6	3	4	5	11	107	12
tRF-26-QNR8VP9NFQB	GCGTTGGTGGTATAGTGGTTAGCATA	Novel-tRF	yes	no	yes	yes	4	715	1	18	19	23	5	14	2	201	0
tRF-27-QNR8VP9NFQH	GCGTTGGTGGTATAGTGGTTAGCATAG	Novel-tRF	yes	no	yes	yes	6	169	2	0	9	0	3	10	0	284	3
tRF-28-QNR8VP9NFQ9	GCGTTGGTGGTATAGTGGTTAGCATAGC	Novel-tRF	yes	no	yes	yes	7	76	0	0	6	3	0	5	4	157	0
tRF-29-QNR8VP9NFQEW	GCGTTGGTGGTATAGTGGTTAGCATAGCT	Novel-tRF	yes	no	yes	yes	1	65	0	0	1	0	1	0	0	53	0
tRF-23-QOH7HLWXD2	GCTAAATCCTATATATCTTACCA	Novel-tRF	yes	yes	yes	no	6	258	5	0	2	0	0	11	24	7	2
tRF-21-QO4QPRJWD	GCTAACTCATGCCCCCATGTC	Novel-tRF	yes	no	yes	yes	0	0	0	2	1	0	1	12	20	0	0
tRF-16-QO945NB	GCTAATGGTGGAGTTA	Novel-tRF	yes	no	yes	yes	7	0	0	5	11	3	0	15	4	0	5
tRF-19-Q622EV2R	GCTCACAAGAACTGCTAAC	Novel-tRF	yes	yes	yes	yes	1	0	0	5	3	7	3	13	3	14	2
tRF-21-Q622EVUID	GCTCACAAGAACTGCTAACTC	Novel-tRF	yes	yes	yes	yes	9	2	4	4	32	3	21	16	7	18	3
tRF-21-Q6J6K6UDB	GCTCACATCACCCCATAAACA	Novel-tRF	yes	no	yes	yes	3	3	3	0	10	0	4	34	7	0	1
tRF-23-Q6J6K6UDV	GCTCACATCACCCCATAAACACC	Novel-tRF	yes	yes	yes	no	14	31	0	3	26	6	23	59	19	22	20
tRF-24-Q6J6K6UDE2	GCTCACATCACCCCATAAACACCA	Novel-tRF	yes	yes	yes	no	88	181	5	0	105	64	144	45	118	145	34
tRF-23-Q6S8V0J8DR	GCTCAGTCGGTAGAGCATGGGAC	Novel-tRF	yes	yes	yes	no	1	10	0	1	3	4	8	5	4	34	0
tRF-19-QR18LOJ4	GCTCCAGTGGCGCAATCGG	Novel-tRF	yes	no	yes	no	1	11	26	196	30	18	19	45	302	12	41
tRF-20-QR18LOW3	GCTCCAGTGGCGCAATCGGT	tRF-343	yes	no	yes	no	93	120	24	127	77	54	41	123	687	82	103
tRF-21-QR18LOW3E	GCTCCAGTGGCGCAATCGGTT	Novel-tRF	yes	no	yes	yes	16	3	5	0	20	0	14	39	177	23	22
tRF-22-QR535Z8LQ	GCTCCGAGGTGATTTTCATATT	Novel-tRF	yes	yes	yes	yes	6	8	1	0	0	13	0	3	11	16	2
tRF-21-QU7BPN6I0	GCTGAGTGAAGCATTGGACTG	Novel-tRF	yes	no	yes	yes	16	2	1	3	16	6	3	27	52	2	4
tRF-22-QU7BPN6IN	GCTGAGTGAAGCATTGGACTGT	Novel-tRF	yes	no	yes	yes	30	22	15	19	169	54	39	128	333	15	44
tRF-23-QU7BPN6I0B	GCTGAGTGAAGCATTGGACTGTA	Novel-tRF	yes	no	yes	yes	8	26	10	10	27	7	7	49	96	7	9
tRF-18-QW583004	GCTGTGATGGCCGAGTGG	Novel-tRF	yes	no	yes	yes	8	39	78	408	44	37	13	58	79	4	38
tRF-24-QW58309N0Y	GCTGTGATGGCCGAGTGGTTAAGG	Novel-tRF	yes	no	yes	yes	9	199	2	2	6	4	5	8	10	46	0
tRF-24-QXBR3XZ7E2	GCTTAAACCCCCTTATTTCTACCA	Novel-tRF	yes	yes	yes	no	1	145	2	0	16	16	29	5	13	14	2
tRF-18-Q99P9P04	GCTTCTGTAGTGTAGTGG	tRF-347	yes	yes	yes	yes	1	13	23	104	15	4	9	47	30	6	27
tRF-19-Q99P9PJZ	GCTTCTGTAGTGTAGTGGT	Novel-tRF	yes	yes	yes	yes	10	58	12	37	16	4	11	19	25	2	26
tRF-23-Q99P9P9NDD	GCTTCTGTAGTGTAGTGGTTATC	Novel-tRF	yes	yes	yes	yes	30	376	29	6	12	5	4	7	23	10	16
tRF-28-Q99P9P9NH50E	GCTTCTGTAGTGTAGTGGTTATCACGTT	Novel-tRF	yes	yes	yes	yes	29	8	0	0	7	16	1	3	2	27	0
tRF-21-6INB8PLMD	GGACTCTGAATCCAGCGATCC	Novel-tRF	yes	yes	yes	yes	0	8	0	0	1	0	0	7	53	0	0
tRF-25-6INB8PLML3	GGACTCTGAATCCAGCGATCCGAGT	Novel-tRF	yes	yes	yes	yes	8	6	77	21	28	32	17	23	14	50	22
tRF-26-62Z6EXEY0VE	GGAGATTTCAACTTAACTTGACCGCT	Novel-tRF	yes	no	yes	yes	17	0	0	1	44	15	6	21	11	9	12
tRF-19-6J9KIWIZ	GGAGCTGGGGATTGTGGGT	Novel-tRF	yes	yes	yes	no	7	1	13	6	17	5	12	9	7	19	2
tRF-22-63U0EZY9P	GGAGTTAAAGACTTTTTCTCTG	Novel-tRF	yes	yes	yes	no	0	0	0	0	0	0	0	13	0	0	0
tRF-23-63U0EZY90L	GGAGTTAAAGACTTTTTCTCTGA	Novel-tRF	yes	yes	yes	yes	8	3	2	0	6	0	31	89	3	7	15
tRF-25-63U0EZY9X1	GGAGTTAAAGACTTTTTCTCTGACC	Novel-tRF	yes	yes	yes	no	10	13	1	1	20	34	52	11	6	12	0
tRF-26-63U0EZY9X1B	GGAGTTAAAGACTTTTTCTCTGACCA	Novel-tRF	yes	yes	yes	no	10	10	4	1	6	26	16	5	6	10	0
tRF-22-64R4XLR82	GGATGGGGTGTGATAGGTGGCA	Novel-tRF	yes	yes	yes	no	0	15	15	7	35	24	7	24	137	0	14
tRF-19-6RJ89OJZ	GGCCCCATGGTGTAATGGT	tRF-352	yes	yes	yes	yes	120	93	8	32	46	37	52	70	198	86	94
tRF-18-6SM83O04	GGCCGCGTGGCCTAATGG	Novel-tRF	yes	yes	yes	yes	13	12	7	85	13	4	16	36	24	6	30
tRF-19-6SM83OJX	GGCCGCGTGGCCTAATGGA	tRF-356	yes	yes	yes	yes	127	5	8	154	153	28	240	221	205	16	249
tRF-20-6SM83O9E	GGCCGCGTGGCCTAATGGAT	Novel-tRF	yes	yes	yes	yes	14	18	23	354	20	9	37	391	421	23	224
tRF-24-6SM83O9E0Y	GGCCGCGTGGCCTAATGGATAAGG	Novel-tRF	yes	yes	yes	no	0	81	0	2	4	0	3	1	0	0	0
tRF-25-6SM83O9EDJ	GGCCGCGTGGCCTAATGGATAAGGC	Novel-tRF	yes	yes	yes	yes	0	133	0	2	1	0	0	0	1	0	0
tRF-19-6S7P4PK4	GGCCGGTTAGCTCAGTTGG	tRF-358	yes	no	yes	yes	123	242	50	396	120	258	128	50	34	95	118
tRF-20-6S7P4PZ3	GGCCGGTTAGCTCAGTTGGT	Novel-tRF	yes	no	yes	yes	118	108	17	123	39	81	68	68	47	62	40
tRF-21-6SXMSL73E	GGCCGTGATCGTATAGTGGTT	Novel-tRF	yes	no	yes	yes	112	106	322	208	173	113	171	243	865	90	189
tRF-22-6SXMSL73O	GGCCGTGATCGTATAGTGGTTA	Novel-tRF	yes	no	yes	yes	48	34	513	497	309	203	288	374	405	111	108
tRF-23-6SXMSL730H	GGCCGTGATCGTATAGTGGTTAG	Novel-tRF	yes	no	yes	yes	106	103	269	472	209	224	197	350	487	300	246
tRF-24-6SXMSL732Z	GGCCGTGATCGTATAGTGGTTAGT	Novel-tRF	yes	no	yes	yes	42	66	103	157	61	77	52	123	153	131	39
tRF-25-6SXMSL73VL	GGCCGTGATCGTATAGTGGTTAGTA	Novel-tRF	yes	no	yes	yes	0	27	2	2	0	2	1	1	2	73	0
tRF-19-67M8LO1Z	GGCCTCGTGGCGCAACGGT	tRF-360	yes	yes	yes	yes	6	3	13	100	15	0	1	11	3	0	21
tRF-18-67NZU6D2	GGCCTCTTTTTACCACCA	Novel-tRF	yes	yes	yes	no	5	15	1	0	19	7	8	10	22	5	4
tRF-19-6VM8NPK4	GGCGCCGTGGCTTAGTTGG	tRF-362	yes	yes	yes	no	9	151	28	250	13	9	2	10	23	4	34
tRF-20-6VM8NPZ3	GGCGCCGTGGCTTAGTTGGT	Novel-tRF	yes	yes	yes	yes	39	218	1	63	32	2	7	11	27	28	38
tRF-19-6VR8K0JZ	GGCGCGGTGGCCAAGTGGT	Novel-tRF	yes	yes	yes	no	2	4	12	47	12	1	3	16	35	2	17
tRF-20-6VR8K09L	GGCGCGGTGGCCAAGTGGTA	tRF-363	yes	yes	yes	yes	0	7	8	115	16	9	5	6	2	13	45
tRF-22-6VR8K09LH	GGCGCGGTGGCCAAGTGGTAAG	Novel-tRF	yes	yes	yes	no	3	31	0	1	1	0	0	0	5	26	0
tRF-23-6VR8K09LY	GGCGCGGTGGCCAAGTGGTAAGG	Novel-tRF	yes	yes	yes	yes	36	23	4	0	1	0	3	5	2	136	1
tRF-24-6VR8K09LE9	GGCGCGGTGGCCAAGTGGTAAGGC	Novel-tRF	yes	yes	yes	yes	3	21	0	0	0	5	3	3	1	16	0
tRF-24-6XQ6S8V010	GGCTAGCTCAGTCGGTAGAGCATG	Novel-tRF	yes	yes	yes	yes	12	4	2	1	4	5	0	7	3	74	0
tRF-18-690M0RDB	GGCTCACATCACCCCATA	Novel-tRF	yes	no	yes	yes	9	1	1	7	23	14	3	36	17	2	7
tRF-22-690M0RHB2	GGCTCACATCACCCCATAAACA	Novel-tRF	yes	no	yes	yes	39	4	6	0	30	24	11	137	85	13	7
tRF-23-690M0RHBD1	GGCTCACATCACCCCATAAACAC	Novel-tRF	yes	yes	yes	yes	19	0	0	2	11	0	10	63	34	15	8
tRF-24-690M0RHBFV	GGCTCACATCACCCCATAAACACC	Novel-tRF	yes	yes	yes	no	68	38	5	1	69	23	40	86	69	49	24
tRF-25-690M0RHB26	GGCTCACATCACCCCATAAACACCA	Novel-tRF	yes	yes	yes	no	329	286	48	11	240	167	193	191	435	392	119
tRF-18-69JP4PDY	GGCTCCATAGCTCAGGGG	Novel-tRF	yes	no	yes	yes	1	16	5	132	26	11	8	2	7	2	15
tRF-19-69JP4PIZ	GGCTCCATAGCTCAGGGGT	tRF-365	yes	no	yes	yes	14	18	6	141	11	26	16	65	148	13	71
tRF-17-69M8LOP	GGCTCCGTGGCGCAATG	Novel-tRF	yes	yes	yes	no	58	13	7	128	37	27	23	42	83	12	64
tRF-18-69M8LO04	GGCTCCGTGGCGCAATGG	Novel-tRF	yes	yes	yes	yes	94	8	59	510	118	50	76	148	307	26	215
tRF-19-69M8LOJX	GGCTCCGTGGCGCAATGGA	tRF-368	yes	yes	yes	yes	1559	116	264	357	1849	667	1353	1839	5757	378	2339
tRF-20-69M8LO9E	GGCTCCGTGGCGCAATGGAT	Novel-tRF	yes	yes	yes	yes	232	125	90	515	235	152	178	400	848	159	440
tRF-19-69M8NPH4	GGCTCCGTGGCTTAGCTGG	tRF-369	yes	yes	yes	no	2	92	40	200	12	3	5	11	12	4	9
tRF-20-69M8NPN3	GGCTCCGTGGCTTAGCTGGT	Novel-tRF	yes	yes	yes	no	12	189	2	34	14	4	9	3	25	17	5
tRF-16-6978WP0	GGCTCGTTGGTCTAGG	Novel-tRF	yes	no	yes	no	25	9	13	40	8	30	9	21	4	24	27
tRF-17-6978WP4	GGCTCGTTGGTCTAGGG	Novel-tRF	yes	no	yes	yes	24	21	21	66	17	20	4	15	6	2	19
tRF-18-6978WPDY	GGCTCGTTGGTCTAGGGG	tRF-371	yes	no	yes	yes	309	179	52	326	111	63	65	50	69	94	154
tRF-19-6978WPIZ	GGCTCGTTGGTCTAGGGGT	Novel-tRF	yes	no	yes	no	128	195	36	125	150	45	40	166	41	95	118
tRF-20-6978WPRL	GGCTCGTTGGTCTAGGGGTA	Novel-tRF	yes	no	yes	no	22	130	48	18	41	6	11	35	14	31	22
tRF-22-6978WPRLP	GGCTCGTTGGTCTAGGGGTATG	Novel-tRF	yes	no	yes	no	5	170	13	1	12	0	3	10	10	57	3
tRF-25-6978WPRLXN	GGCTCGTTGGTCTAGGGGTATGATT	Novel-tRF	yes	no	yes	no	10	33	0	0	1	0	4	1	0	37	0
tRF-26-6978WPRLXND	GGCTCGTTGGTCTAGGGGTATGATTC	Novel-tRF	yes	no	yes	no	34	43	2	1	9	5	5	3	2	85	5
tRF-27-6978WPRLXN3	GGCTCGTTGGTCTAGGGGTATGATTCT	Novel-tRF	yes	no	yes	yes	47	31	2	0	39	23	12	12	13	232	16
tRF-28-6978WPRLXND5	GGCTCGTTGGTCTAGGGGTATGATTCTC	Novel-tRF	yes	no	yes	yes	14	46	1	0	27	7	3	2	11	62	11
tRF-29-6978WPRLXNHK	GGCTCGTTGGTCTAGGGGTATGATTCTCG	Novel-tRF	yes	no	yes	yes	0	8	0	0	0	0	0	0	0	19	0
tRF-18-6998LO04	GGCTCTGTGGCGCAATGG	Novel-tRF	yes	no	yes	no	12	0	4	35	11	4	3	18	2	0	5
tRF-19-6998LOJX	GGCTCTGTGGCGCAATGGA	tRF-373	yes	no	yes	yes	214	1	3	15	116	61	123	230	71	47	107
tRF-20-6998LO9E	GGCTCTGTGGCGCAATGGAT	Novel-tRF	yes	no	yes	yes	15	8	8	20	8	13	14	21	7	5	10
tRF-18-R0FWVD0L	GGGAGAGCGTTAGACTGA	Novel-tRF	yes	no	yes	no	0	1	1	90	7	0	0	0	0	0	9
tRF-19-R0FWVDJ6	GGGAGAGCGTTAGACTGAA	tRF-378	yes	no	yes	no	3	0	12	144	11	0	0	0	0	0	11
tRF-17-RESJ834	GGGATGTAGCTCAGTGG	Novel-tRF	yes	yes	yes	yes	8	32	46	498	20	23	2	14	10	1	9
tRF-18-RESJ83DZ	GGGATGTAGCTCAGTGGT	Novel-tRF	yes	yes	yes	yes	19	102	16	176	27	30	6	40	12	3	4
tRF-19-RESJ832B	GGGATGTAGCTCAGTGGTA	Novel-tRF	yes	yes	yes	yes	3	480	41	251	21	13	11	6	17	1	7
tRF-20-RESJ83RP	GGGATGTAGCTCAGTGGTAG	Novel-tRF	yes	yes	yes	no	3	325	13	29	22	27	5	13	15	11	1
tRF-21-RESJ83RPB	GGGATGTAGCTCAGTGGTAGA	Novel-tRF	yes	yes	yes	yes	15	471	26	29	19	9	9	41	12	9	6
tRF-22-RESJ83RPH	GGGATGTAGCTCAGTGGTAGAG	Novel-tRF	yes	yes	yes	no	49	322	11	14	59	33	8	28	12	39	4
tRF-23-RESJ83RP9	GGGATGTAGCTCAGTGGTAGAGC	Novel-tRF	yes	yes	yes	yes	7	146	4	1	26	48	7	9	2	1	4
tRF-18-R118LO04	GGGCCAGTGGCGCAATGG	Novel-tRF	yes	no	yes	no	4	2	1	30	4	0	6	4	3	3	5
tRF-19-R118LOJX	GGGCCAGTGGCGCAATGGA	tRF-382	yes	no	yes	yes	5	0	16	38	30	0	56	83	40	15	80
tRF-19-R2IP4OF4	GGGGAATTAGCTCAAATGG	Novel-tRF	yes	yes	yes	yes	114	323	235	3036	408	131	223	194	126	110	543
tRF-20-R2IP4OI3	GGGGAATTAGCTCAAATGGT	tRF-385	yes	yes	yes	yes	386	476	288	2401	539	363	397	560	321	351	1156
tRF-21-R2IP4OI3B	GGGGAATTAGCTCAAATGGTA	Novel-tRF	yes	yes	yes	yes	65	735	166	2788	231	97	76	45	49	14	718
tRF-23-R2IP4OI3X	GGGGAATTAGCTCAAATGGTAGA	Novel-tRF	yes	yes	yes	yes	0	146	0	2	1	0	0	10	1	0	1
tRF-24-R2IP4OI3ES	GGGGAATTAGCTCAAATGGTAGAG	Novel-tRF	yes	yes	yes	no	0	89	1	0	2	13	0	2	0	0	0
tRF-16-R29P4PE	GGGGATGTAGCTCAGT	Novel-tRF	yes	yes	yes	yes	32	93	118	1869	69	179	124	107	106	3	100
tRF-17-R29P4PP	GGGGATGTAGCTCAGTG	Novel-tRF	yes	yes	yes	yes	15	88	69	1177	44	103	67	74	59	22	104
tRF-18-R29P4P04	GGGGATGTAGCTCAGTGG	tRF-389	yes	yes	yes	yes	2197	5042	4356	80713	4081	3735	2340	2644	2475	1808	8164
tRF-19-R29P4PJZ	GGGGATGTAGCTCAGTGGT	Novel-tRF	yes	yes	yes	yes	2159	17488	1712	24156	2850	2500	1478	3197	5223	817	6079
tRF-20-R29P4P9L	GGGGATGTAGCTCAGTGGTA	Novel-tRF	yes	yes	yes	yes	787	49851	2056	36919	2168	1552	884	686	925	439	4427
tRF-21-R29P4P9L0	GGGGATGTAGCTCAGTGGTAG	Novel-tRF	yes	yes	yes	yes	276	20642	892	4784	825	950	389	764	651	334	346
tRF-22-R29P4P9LL	GGGGATGTAGCTCAGTGGTAGA	Novel-tRF	yes	yes	yes	yes	1421	55694	986	2515	1335	1908	919	1615	1576	1764	954
tRF-23-R29P4P9LDS	GGGGATGTAGCTCAGTGGTAGAG	Novel-tRF	yes	yes	yes	yes	8365	50707	503	747	6329	4601	1806	2348	1830	5072	837
tRF-24-R29P4P9LH9	GGGGATGTAGCTCAGTGGTAGAGC	Novel-tRF	yes	yes	yes	yes	5847	31240	502	619	4657	7395	2767	1814	618	1485	907
tRF-25-R29P4P9L5H	GGGGATGTAGCTCAGTGGTAGAGCG	Novel-tRF	yes	yes	yes	no	128	117	4	4	91	258	159	61	35	84	39
tRF-26-R29P4P9L5HD	GGGGATGTAGCTCAGTGGTAGAGCGC	Novel-tRF	yes	yes	yes	yes	363	330	19	38	269	556	249	468	88	265	269
tRF-27-R29P4P9L5H2	GGGGATGTAGCTCAGTGGTAGAGCGCA	Novel-tRF	yes	yes	yes	yes	55	44	9	9	64	156	41	262	16	104	47
tRF-28-R29P4P9L5HDI	GGGGATGTAGCTCAGTGGTAGAGCGCAT	Novel-tRF	yes	yes	yes	no	27	41	12	10	37	58	24	84	11	41	75
tRF-29-R29P4P9L5H10	GGGGATGTAGCTCAGTGGTAGAGCGCATG	Novel-tRF	yes	yes	yes	yes	57	38	5	1	68	69	24	150	21	263	23
tRF-30-R29P4P9L5HJV	GGGGATGTAGCTCAGTGGTAGAGCGCATGC	Novel-tRF	yes	yes	yes	yes	80	151	23	1	316	258	56	15	25	603	162
tRF-27-R29P4P9L5HK	GGGGATGTAGCTCAGTGGTAGAGCGCG	Novel-tRF	yes	yes	yes	yes	409	59	11	9	341	341	186	268	151	534	194
tRF-28-R29P4P9L5HDM	GGGGATGTAGCTCAGTGGTAGAGCGCGC	Novel-tRF	yes	yes	yes	yes	152	224	1	9	448	124	14	69	61	768	150
tRF-30-R29P4P9L5HLV	GGGGATGTAGCTCAGTGGTAGAGCGCGCGC	Novel-tRF	yes	yes	yes	yes	4	7	0	0	32	8	1	2	4	96	10
tRF-16-RKIP4OB	GGGGGATTAGCTCAAA	Novel-tRF	yes	no	yes	yes	293	114	240	3237	434	438	498	477	304	146	441
tRF-19-RKIP4OF4	GGGGGATTAGCTCAAATGG	Novel-tRF	yes	yes	yes	yes	820	2038	1235	18124	2219	699	1428	749	477	500	3014
tRF-20-RKIP4OI3	GGGGGATTAGCTCAAATGGT	tRF-391	yes	yes	yes	yes	2612	2623	1953	15122	4431	1419	3286	3060	2524	3002	7790
tRF-21-RKIP4OI3B	GGGGGATTAGCTCAAATGGTA	Novel-tRF	yes	yes	yes	yes	222	2643	772	9633	1320	230	404	289	247	136	3316
tRF-22-RKIP4OI3H	GGGGGATTAGCTCAAATGGTAG	Novel-tRF	yes	yes	yes	no	16	1129	7	42	24	6	14	58	15	41	15
tRF-23-RKIP4OI3X	GGGGGATTAGCTCAAATGGTAGA	Novel-tRF	yes	yes	yes	yes	0	583	2	11	10	0	1	19	1	11	0
tRF-24-RKIP4OI3ES	GGGGGATTAGCTCAAATGGTAGAG	Novel-tRF	yes	yes	yes	yes	1	357	0	7	7	1	2	10	0	17	1
tRF-25-RKIP4OI3FJ	GGGGGATTAGCTCAAATGGTAGAGC	Novel-tRF	yes	yes	yes	yes	0	92	0	0	0	1	0	2	0	0	0
tRF-18-RKVP4PDY	GGGGGTATAGCTCAGGGG	tRF-397	yes	no	yes	yes	7	17	2	42	15	0	4	2	1	0	23
tRF-25-RKVP4PRL5F	GGGGGTATAGCTCAGGGGTAGAGCA	Novel-tRF	yes	no	yes	yes	20	7	0	0	3	5	4	3	12	6	14
tRF-27-RKVP4PRL5FQ	GGGGGTATAGCTCAGGGGTAGAGCATT	tRF-398	yes	yes	yes	yes	88	15	7	0	30	23	57	16	45	18	59
tRF-28-RKVP4PRL5F0Q	GGGGGTATAGCTCAGGGGTAGAGCATTT	Novel-tRF	yes	yes	yes	yes	4	2	0	0	7	0	10	0	13	8	14
tRF-18-RKVP4P04	GGGGGTATAGCTCAGTGG	tRF-399	yes	no	yes	yes	70	121	91	3144	169	51	54	55	32	61	308
tRF-19-RKVP4PJY	GGGGGTATAGCTCAGTGGG	Novel-tRF	yes	yes	yes	no	3	1	1	11	0	2	10	35	9	1	2
tRF-19-RKVP4PJZ	GGGGGTATAGCTCAGTGGT	Novel-tRF	yes	no	yes	yes	7	26	4	56	7	8	2	6	7	0	14
tRF-20-RKVP4P9L	GGGGGTATAGCTCAGTGGTA	Novel-tRF	yes	no	yes	yes	7	57	4	30	4	0	1	5	9	0	1
tRF-23-RKVP4P9LDS	GGGGGTATAGCTCAGTGGTAGAG	Novel-tRF	yes	no	yes	yes	20	41	0	3	8	0	4	13	12	19	1
tRF-26-RKVP4P9L5FE	GGGGGTATAGCTCAGTGGTAGAGCAT	Novel-tRF	yes	no	yes	yes	20	11	0	0	18	14	16	5	9	8	15
tRF-27-RKVP4P9L5FQ	GGGGGTATAGCTCAGTGGTAGAGCATT	Novel-tRF	yes	no	yes	yes	50	19	2	0	39	99	53	10	39	35	43
tRF-16-RK9P4PE	GGGGGTGTAGCTCAGT	Novel-tRF	yes	no	yes	yes	33	38	22	687	34	52	40	53	35	18	63
tRF-17-RK9P4PP	GGGGGTGTAGCTCAGTG	Novel-tRF	yes	no	yes	yes	12	45	21	603	20	13	17	25	25	7	36
tRF-18-RK9P4P04	GGGGGTGTAGCTCAGTGG	tRF-402	yes	no	yes	yes	1305	1220	1039	16656	1213	1099	922	1000	1210	875	2237
tRF-19-RK9P4PJZ	GGGGGTGTAGCTCAGTGGT	Novel-tRF	yes	yes	yes	yes	1120	3256	322	4993	883	916	581	1608	1010	483	1504
tRF-20-RK9P4P9L	GGGGGTGTAGCTCAGTGGTA	Novel-tRF	yes	yes	yes	yes	404	7989	438	7688	515	384	205	278	176	111	1279
tRF-21-RK9P4P9L0	GGGGGTGTAGCTCAGTGGTAG	Novel-tRF	yes	yes	yes	yes	68	2173	84	528	127	171	82	361	58	29	47
tRF-22-RK9P4P9LL	GGGGGTGTAGCTCAGTGGTAGA	Novel-tRF	yes	yes	yes	yes	318	6252	88	229	172	208	113	633	180	188	105
tRF-23-RK9P4P9LDS	GGGGGTGTAGCTCAGTGGTAGAG	Novel-tRF	yes	yes	yes	no	464	7701	64	101	184	147	82	385	247	288	96
tRF-24-RK9P4P9LH9	GGGGGTGTAGCTCAGTGGTAGAGC	Novel-tRF	yes	yes	yes	yes	488	5192	119	131	177	263	93	176	518	229	100
tRF-27-RK9P4P9L5HK	GGGGGTGTAGCTCAGTGGTAGAGCGCG	Novel-tRF	yes	yes	yes	yes	52	30	2	3	33	38	16	103	15	52	31
tRF-28-RK9P4P9L5HDN	GGGGGTGTAGCTCAGTGGTAGAGCGCGT	Novel-tRF	yes	yes	yes	yes	67	28	0	6	47	17	31	152	44	54	87
tRF-30-RK9P4P9L5HMV	GGGGGTGTAGCTCAGTGGTAGAGCGCGTGC	Novel-tRF	yes	yes	yes	yes	23	151	24	0	140	16	0	1	19	428	19
tRF-26-RK9P4P9L5HE	GGGGGTGTAGCTCAGTGGTAGAGCGT	Novel-tRF	yes	yes	yes	no	59	58	0	0	59	44	10	74	26	66	39
tRF-16-R3IEWS0	GGGGTATGATTCTCGG	Novel-tRF	yes	yes	yes	yes	23	0	9	29	5	8	6	6	8	0	4
tRF-17-R3IEWSN	GGGGTATGATTCTCGGT	Novel-tRF	yes	yes	yes	yes	26	3	223	305	93	92	20	63	245	35	77
tRF-17-R3SJ834	GGGGTGTAGCTCAGTGG	Novel-tRF	yes	no	yes	yes	2	16	1	97	0	1	1	7	2	4	3
tRF-18-R3SJ83DZ	GGGGTGTAGCTCAGTGGT	Novel-tRF	yes	yes	yes	yes	6	26	6	40	4	4	0	11	2	5	5
tRF-24-R3VJ4ZZ5FV	GGGGTTAGGCCTCTTTTTACCACC	Novel-tRF	yes	yes	yes	yes	7	0	0	0	3	0	17	10	0	3	5
tRF-24-RN11WZY1E2	GGGTTAGGCCTCTTTTTACCACCA	Novel-tRF	yes	yes	yes	no	11	21	4	0	15	20	11	10	2	8	5
tRF-18-ROD8N00L	GGTAAAATGGCTGAGTGA	Novel-tRF	yes	no	yes	no	1	7	2	0	11	0	5	13	0	0	1
tRF-19-ROD8N0J6	GGTAAAATGGCTGAGTGAA	Novel-tRF	yes	no	yes	yes	48	25	8	5	66	54	48	76	12	6	5
tRF-20-ROD8N0X0	GGTAAAATGGCTGAGTGAAG	Novel-tRF	yes	no	yes	no	1	47	10	1	10	0	1	19	11	4	11
tRF-24-ROD8N0X01E	GGTAAAATGGCTGAGTGAAGCATT	Novel-tRF	yes	no	yes	yes	10	15	0	7	7	7	11	12	0	20	1
tRF-19-ROWFUBHO	GGTAATCGCATAAAACTTA	Novel-tRF	yes	yes	yes	yes	56	0	5	5	86	122	32	67	259	29	9
tRF-24-ROWFUBNO0W	GGTAATCGCATAAAACTTAAAACT	Novel-tRF	yes	yes	yes	yes	5	0	0	0	11	27	32	8	4	5	5
tRF-18-RPD9W10M	GGTAGAATTCTCGCCTGC	Novel-tRF	yes	no	yes	yes	0	3	6	50	7	7	0	7	2	5	14
tRF-19-RPD9W1JV	GGTAGAATTCTCGCCTGCC	Novel-tRF	yes	no	yes	yes	20	9	16	28	11	41	7	53	8	7	8
tRF-16-RPM830D	GGTAGCGTGGCCGAGC	Novel-tRF	yes	yes	yes	yes	5	10	6	293	13	6	4	9	13	7	21
tRF-17-RPM830K	GGTAGCGTGGCCGAGCG	Novel-tRF	yes	yes	yes	yes	2	13	5	31	16	2	0	13	0	23	18
tRF-18-RPM830D4	GGTAGCGTGGCCGAGCGG	Novel-tRF	yes	yes	yes	yes	65	101	142	1410	236	93	89	215	101	56	404
tRF-19-RPM8301Z	GGTAGCGTGGCCGAGCGGT	tRF-416	yes	yes	yes	yes	491	559	203	623	552	275	316	1296	357	1072	947
tRF-20-RPM830MM	GGTAGCGTGGCCGAGCGGTC	Novel-tRF	yes	yes	yes	yes	94	491	22	175	196	42	61	190	106	197	157
tRF-21-RPM830MME	GGTAGCGTGGCCGAGCGGTCT	Novel-tRF	yes	yes	yes	yes	461	397	172	491	787	373	250	876	610	504	975
tRF-22-RPM830MMO	GGTAGCGTGGCCGAGCGGTCTA	Novel-tRF	yes	yes	yes	yes	7	1233	25	124	38	28	6	12	6	26	28
tRF-23-RPM830MM0F	GGTAGCGTGGCCGAGCGGTCTAA	Novel-tRF	yes	yes	yes	yes	3	699	8	22	9	4	2	6	4	3	5
tRF-24-RPM830MM2S	GGTAGCGTGGCCGAGCGGTCTAAG	Novel-tRF	yes	yes	yes	yes	5	196	1	7	4	2	2	1	0	0	2
tRF-25-RPM830MMUK	GGTAGCGTGGCCGAGCGGTCTAAGG	Novel-tRF	yes	yes	yes	yes	1	243	4	4	2	0	1	2	3	0	0
tRF-26-RPM830MMUKD	GGTAGCGTGGCCGAGCGGTCTAAGGC	Novel-tRF	yes	yes	yes	yes	0	107	0	0	2	0	0	1	0	0	1
tRF-16-RPM830E	GGTAGCGTGGCCGAGT	Novel-tRF	yes	yes	yes	yes	8	0	0	25	2	1	0	2	2	18	1
tRF-18-RPM83004	GGTAGCGTGGCCGAGTGG	Novel-tRF	yes	yes	yes	yes	10	34	15	214	27	3	1	3	10	6	34
tRF-20-RPM8309M	GGTAGCGTGGCCGAGTGGTC	Novel-tRF	yes	yes	yes	yes	3	484	7	34	30	0	3	22	30	46	14
tRF-21-RPM8309ME	GGTAGCGTGGCCGAGTGGTCT	tRF-417	yes	yes	yes	yes	18	306	12	16	33	38	18	80	75	103	62
tRF-22-RPM8309MO	GGTAGCGTGGCCGAGTGGTCTA	Novel-tRF	yes	yes	yes	yes	7	522	11	27	12	1	4	1	8	20	10
tRF-23-RPM8309M0F	GGTAGCGTGGCCGAGTGGTCTAA	Novel-tRF	yes	yes	yes	yes	0	319	1	11	4	0	1	1	3	0	0
tRF-24-RPM8309M2S	GGTAGCGTGGCCGAGTGGTCTAAG	Novel-tRF	yes	yes	yes	yes	0	102	4	1	6	10	0	4	1	9	1
tRF-25-RPM8309MUK	GGTAGCGTGGCCGAGTGGTCTAAGG	Novel-tRF	yes	yes	yes	yes	1	93	0	1	3	2	0	0	2	11	0
tRF-26-RPM8309MUKD	GGTAGCGTGGCCGAGTGGTCTAAGGC	Novel-tRF	yes	yes	yes	yes	1	91	1	1	14	11	0	1	6	5	5
tRF-19-RRJ89OJZ	GGTCCCATGGTGTAATGGT	tRF-422	yes	yes	yes	yes	271	76	39	141	113	111	165	236	282	300	339
tRF-17-RS9NS3J	GGTCGTGGTTGTAGTCC	Novel-tRF	yes	no	yes	yes	5	1	0	6	8	2	2	33	15	0	3
tRF-18-RS9NS3DK	GGTCGTGGTTGTAGTCCG	Novel-tRF	yes	yes	yes	yes	1	0	1	2	2	0	1	19	8	0	0
tRF-20-RS9NS334	GGTCGTGGTTGTAGTCCGTG	Novel-tRF	yes	yes	yes	yes	1	0	2	0	1	2	2	14	3	0	0
tRF-21-RS9NS334D	GGTCGTGGTTGTAGTCCGTGC	Novel-tRF	yes	yes	yes	yes	5	1	7	1	9	7	0	22	13	0	5
tRF-22-RS9NS334K	GGTCGTGGTTGTAGTCCGTGCG	Novel-tRF	yes	yes	yes	yes	6	0	9	1	68	2	16	59	33	5	6
tRF-23-RS9NS334DL	GGTCGTGGTTGTAGTCCGTGCGA	Novel-tRF	yes	yes	yes	yes	2	0	7	0	22	9	8	43	10	5	7
tRF-24-RS9NS3341S	GGTCGTGGTTGTAGTCCGTGCGAG	Novel-tRF	yes	yes	yes	yes	1	0	6	0	19	0	17	24	6	0	1
tRF-25-RS9NS334L2	GGTCGTGGTTGTAGTCCGTGCGAGA	Novel-tRF	yes	yes	yes	yes	0	0	1	0	7	4	4	25	1	1	6
tRF-26-RS9NS334L2B	GGTCGTGGTTGTAGTCCGTGCGAGAA	Novel-tRF	yes	yes	yes	yes	2	0	2	1	10	1	0	13	2	0	0
tRF-20-R718YKIS	GGTCTAGTGGTTAGGATTCG	Novel-tRF	yes	no	yes	yes	0	0	0	0	0	0	1	0	0	21	0
tRF-18-RVU4720E	GGTGCTAATGGTGGAGTT	Novel-tRF	yes	yes	yes	no	5	0	2	1	3	3	1	12	8	2	6
tRF-19-RVU4722O	GGTGCTAATGGTGGAGTTA	Novel-tRF	yes	yes	yes	no	5	0	0	0	4	0	0	14	4	1	2
tRF-22-R81XDDZZ3	GGTGGAGTTAAAGACTTTTTCT	Novel-tRF	yes	yes	yes	yes	4	0	0	0	7	3	0	23	5	0	0
tRF-26-R81XDDZZ4YB	GGTGGAGTTAAAGACTTTTTCTCTGA	Novel-tRF	yes	yes	yes	yes	18	10	0	2	13	25	10	232	4	10	7
tRF-27-R81XDDZZ4Y1	GGTGGAGTTAAAGACTTTTTCTCTGAC	Novel-tRF	yes	yes	yes	yes	15	0	0	0	6	17	8	4	1	10	3
tRF-19-R8WP9NEX	GGTGGTCTAGTGGTTAGGA	Novel-tRF	yes	no	yes	yes	0	1	0	0	0	0	0	9	5	42	0
tRF-20-R8WP9N1E	GGTGGTCTAGTGGTTAGGAT	Novel-tRF	yes	no	yes	no	1	1	0	0	3	0	3	15	5	74	2
tRF-21-R8WP9N1EE	GGTGGTCTAGTGGTTAGGATT	Novel-tRF	yes	no	yes	yes	13	8	2	2	20	0	4	34	11	523	2
tRF-23-R8WP9N1E0K	GGTGGTCTAGTGGTTAGGATTCG	Novel-tRF	yes	no	yes	no	0	0	0	0	0	0	1	6	2	93	1
tRF-22-R8YP9LON3	GGTGGTTCAGTGGTAGAATTCT	Novel-tRF	yes	no	yes	no	0	2	0	0	3	0	2	3	0	27	0
tRF-21-RWD8YJE70	GGTGTAATGGTTAGCACTCTG	Novel-tRF	yes	no	yes	no	1	8	1	0	2	10	4	21	8	11	0
tRF-23-RWD8YJE7DX	GGTGTAATGGTTAGCACTCTGGA	Novel-tRF	yes	no	yes	no	12	2	33	12	26	44	54	7	4	67	18
tRF-17-RXPIN23	GGTTAGCACTCTGGACT	Novel-tRF	yes	no	yes	yes	0	0	2	124	8	5	1	37	1	23	6
tRF-18-RXPIN2D5	GGTTAGCACTCTGGACTC	Novel-tRF	yes	no	yes	yes	2	0	0	47	2	0	0	7	17	1	4
tRF-19-RXPIN2H3	GGTTAGCACTCTGGACTCT	Novel-tRF	yes	no	yes	yes	11	7	1	138	15	1	2	0	12	13	9
tRF-20-RXPIN24Y	GGTTAGCACTCTGGACTCTG	Novel-tRF	yes	no	yes	yes	0	1	4	54	6	0	3	4	0	0	11
tRF-21-RXPIN24YB	GGTTAGCACTCTGGACTCTGA	Novel-tRF	yes	no	yes	no	0	34	0	73	12	17	0	6	15	0	5
tRF-22-RXPIN24YF	GGTTAGCACTCTGGACTCTGAA	Novel-tRF	yes	no	yes	no	12	67	4	46	8	11	9	13	110	10	19
tRF-23-RXPIN24Y7	GGTTAGCACTCTGGACTCTGAAT	Novel-tRF	yes	yes	yes	yes	6	7	1	4	4	15	1	14	35	3	2
tRF-24-RXPIN24YED	GGTTAGCACTCTGGACTCTGAATC	Novel-tRF	yes	yes	yes	no	9	68	5	10	4	5	3	14	64	10	7
tRF-25-RXPIN24YDR	GGTTAGCACTCTGGACTCTGAATCC	Novel-tRF	yes	yes	yes	no	9	114	9	37	23	15	7	59	101	12	33
tRF-28-RXPIN24YDR9	GGTTAGCACTCTGGACTCTGAATCCAGC	Novel-tRF	yes	yes	yes	yes	14	73	3	22	28	22	1	34	1	16	16
tRF-19-RXPIN2HQ	GGTTAGCACTCTGGACTTT	Novel-tRF	yes	yes	yes	no	3	8	0	9	0	0	1	0	3	19	4
tRF-16-RX6NMHD	GGTTAGGATTCGGCGC	Novel-tRF	yes	yes	yes	yes	0	2	2	36	9	20	1	5	3	1	3
tRF-17-RX6NMH3	GGTTAGGATTCGGCGCT	Novel-tRF	yes	yes	yes	yes	0	4	14	77	11	7	13	11	2	0	12
tRF-18-RX6NMHD5	GGTTAGGATTCGGCGCTC	Novel-tRF	yes	yes	yes	no	33	15	61	151	61	38	14	57	21	26	46
tRF-19-RX6NMHH3	GGTTAGGATTCGGCGCTCT	Novel-tRF	yes	yes	yes	yes	0	3	5	113	22	10	3	4	0	3	10
tRF-23-RX67NZU6D2	GGTTAGGCCTCTTTTTACCACCA	Novel-tRF	yes	yes	yes	no	10	29	5	0	19	1	7	4	2	3	1
tRF-17-RXSINHQ	GGTTAGTACTCTGCGTT	Novel-tRF	yes	yes	yes	no	0	0	1	31	0	0	0	9	0	0	0
tRF-18-RXSINH0P	GGTTAGTACTCTGCGTTG	Novel-tRF	yes	yes	yes	yes	0	0	0	12	3	10	1	13	0	2	14
tRF-19-RXSINHKN	GGTTAGTACTCTGCGTTGT	Novel-tRF	yes	yes	yes	yes	0	2	1	69	1	0	1	10	3	7	18
tRF-17-RX8HYV3	GGTTATCACGTTCGCCT	Novel-tRF	yes	no	yes	no	1	3	0	28	2	0	0	3	0	5	3
tRF-19-R9BM321S	GGTTCAAATCCCGGACGAG	Novel-tRF	yes	yes	yes	yes	15	23	31	21	37	22	10	62	11	29	18
tRF-25-R9DR3J0926	GGTTCAATCCCCGGCACCTCCACCA	Novel-tRF	yes	yes	yes	yes	15	281	2	7	7	7	1	5	62	18	3
tRF-18-R9JP9PD4	GGTTCCATAGTGTAGCGG	Novel-tRF	yes	yes	yes	yes	0	2	12	141	30	14	23	16	5	0	3
tRF-19-R9JP9P1Z	GGTTCCATAGTGTAGCGGT	tRF-441	yes	yes	yes	yes	207	225	48	135	144	177	188	207	83	144	147
tRF-20-R9JP9PMN	GGTTCCATAGTGTAGCGGTT	Novel-tRF	yes	yes	yes	yes	7	24	8	15	6	13	12	11	5	20	15
tRF-18-R9JP9P04	GGTTCCATAGTGTAGTGG	Novel-tRF	yes	no	yes	yes	21	95	10	64	25	55	37	29	67	1	26
tRF-19-R9JP9PJZ	GGTTCCATAGTGTAGTGGT	tRF-442	yes	no	yes	yes	85	632	33	121	55	28	79	81	123	93	64
tRF-22-R9JP9P9NI	GGTTCCATAGTGTAGTGGTTAT	Novel-tRF	yes	yes	yes	yes	0	217	6	2	3	0	6	5	3	1	3
tRF-23-R9JP9P9NDD	GGTTCCATAGTGTAGTGGTTATC	Novel-tRF	yes	yes	yes	yes	0	317	0	0	0	0	0	2	0	0	0
tRF-16-R9J89OE	GGTTCCATGGTGTAAT	Novel-tRF	yes	no	yes	yes	88	37	87	55	28	29	17	15	68	29	63
tRF-18-R9J89O04	GGTTCCATGGTGTAATGG	Novel-tRF	yes	no	yes	yes	165	55	74	153	115	150	149	151	88	166	97
tRF-19-R9J89OJZ	GGTTCCATGGTGTAATGGT	tRF-444	yes	no	yes	yes	948	375	144	349	431	435	587	885	573	747	751
tRF-22-R9J89O9NH	GGTTCCATGGTGTAATGGTTAG	Novel-tRF	yes	no	yes	yes	26	217	35	5	12	23	6	4	9	44	26
tRF-23-R9J89O9N9	GGTTCCATGGTGTAATGGTTAGC	Novel-tRF	yes	no	yes	yes	11	53	2	1	11	0	2	0	2	18	0
tRF-24-R9J89O9NEU	GGTTCCATGGTGTAATGGTTAGCA	Novel-tRF	yes	no	yes	yes	15	66	11	0	11	3	0	0	4	30	6
tRF-22-R9ODMJ6B2	GGTTCGAAACCGGGCGGAAACA	Novel-tRF	yes	yes	yes	yes	9	26	84	36	70	15	11	14	2	0	17
tRF-23-R9ODMJ6BD1	GGTTCGAAACCGGGCGGAAACAC	Novel-tRF	yes	yes	yes	yes	6	27	15	17	34	16	11	5	2	0	1
tRF-25-R9ODMJ6B26	GGTTCGAAACCGGGCGGAAACACCA	Novel-tRF	yes	yes	yes	yes	1	509	8	8	10	3	0	1	1	0	3
tRF-25-R9OMK1QV26	GGTTCGAATCCCACCGCTGCCACCA	Novel-tRF	yes	yes	yes	no	0	165	1	3	2	0	0	0	1	0	0
tRF-25-R9OMKJRV46	GGTTCGAATCCCAGCGGTGCCTCCA	Novel-tRF	yes	yes	yes	yes	0	824	23	5	8	1	1	0	27	1	0
tRF-22-R9OMKM4WK	GGTTCGAATCCCATCCTCGTCG	Novel-tRF	yes	yes	yes	yes	0	1	16	4	15	4	1	0	0	0	3
tRF-25-R9OMKM4WL6	GGTTCGAATCCCATCCTCGTCGCCA	Novel-tRF	yes	yes	yes	no	0	152	6	5	0	0	0	0	2	0	0
tRF-22-R9OMMIL0L	GGTTCGAATCCGGCTCGAAGGA	Novel-tRF	yes	yes	yes	yes	0	3	31	9	13	6	0	0	1	0	0
tRF-23-R9OMMIL0DR	GGTTCGAATCCGGCTCGAAGGAC	Novel-tRF	yes	yes	yes	yes	0	28	17	15	24	3	4	2	0	2	3
tRF-22-R9O9NJ9IK	GGTTCGACTCCTGGCTGGCTCG	Novel-tRF	yes	no	yes	yes	5	0	19	7	17	19	0	0	0	2	5
tRF-23-R9O9NJ9IDM	GGTTCGACTCCTGGCTGGCTCGC	Novel-tRF	yes	yes	yes	yes	0	1	6	8	19	2	0	1	0	1	2
tRF-25-R95RKJH926	GGTTCGATCCCCAGCATCTCCACCA	Novel-tRF	yes	yes	yes	no	0	197	1	2	0	0	1	0	19	0	2
tRF-22-R95R3JH92	GGTTCGATCCCCGGCATCTCCA	Novel-tRF	yes	yes	yes	yes	9	35	82	31	39	39	4	17	15	10	7
tRF-23-R95R3JH9D1	GGTTCGATCCCCGGCATCTCCAC	Novel-tRF	yes	yes	yes	yes	19	29	27	5	21	9	4	7	4	7	6
tRF-24-R95R3JH9FV	GGTTCGATCCCCGGCATCTCCACC	Novel-tRF	yes	yes	yes	no	5	47	19	12	15	23	0	5	2	4	0
tRF-25-R95R3JH926	GGTTCGATCCCCGGCATCTCCACCA	Novel-tRF	yes	yes	yes	no	43	1023	26	14	44	58	27	38	109	67	25
tRF-22-R95RM3Y82	GGTTCGATCCCGGGTTTCGGCA	Novel-tRF	yes	yes	yes	yes	28	50	204	414	393	64	36	29	3	1	162
tRF-18-R959KUD4	GGTTCGATTCCCCGACGG	Novel-tRF	yes	yes	yes	yes	0	1	4	1	0	3	0	23	4	0	0
tRF-19-R959KU1Y	GGTTCGATTCCCCGACGGG	Novel-tRF	yes	yes	yes	yes	0	6	4	0	1	3	0	31	6	3	0
tRF-20-R959KUMK	GGTTCGATTCCCCGACGGGG	Novel-tRF	yes	yes	yes	no	0	1	2	0	1	0	1	20	21	0	0
tRF-25-R959KUMKF6	GGTTCGATTCCCCGACGGGGAGCCA	Novel-tRF	yes	yes	yes	yes	6	101	3	4	1	5	4	3	25	5	1
tRF-22-R9593KMH2	GGTTCGATTCCCGGGCGGCGCA	Novel-tRF	yes	yes	yes	yes	4	29	51	17	27	3	3	0	9	0	6
tRF-23-R959MIL0DR	GGTTCGATTCCGGCTCGAAGGAC	Novel-tRF	yes	yes	yes	yes	1	40	15	12	22	3	6	2	5	2	9
tRF-18-RYVMMVDS	GGTTGTAGTCCGTGCGAG	Novel-tRF	yes	no	yes	yes	8	1	4	5	27	15	5	34	19	4	6
tRF-19-RYVMMVHX	GGTTGTAGTCCGTGCGAGA	Novel-tRF	yes	no	yes	yes	14	6	1	4	14	14	12	33	17	3	8
tRF-20-RYVMMV5B	GGTTGTAGTCCGTGCGAGAA	Novel-tRF	yes	no	yes	yes	27	2	1	5	16	11	8	71	27	7	25
tRF-21-RYVMMV5BE	GGTTGTAGTCCGTGCGAGAAT	Novel-tRF	yes	no	yes	yes	16	7	4	2	42	5	12	43	74	6	15
tRF-22-RYVMMV5BO	GGTTGTAGTCCGTGCGAGAATA	Novel-tRF	yes	no	yes	yes	9	7	0	2	11	7	2	38	8	4	3
tRF-24-RYVMMV5B2V	GGTTGTAGTCCGTGCGAGAATACC	Novel-tRF	yes	yes	yes	no	15	0	0	0	4	0	4	7	0	8	4
tRF-25-RYVMMV5BU6	GGTTGTAGTCCGTGCGAGAATACCA	Novel-tRF	yes	yes	yes	no	13	47	2	6	26	14	24	21	6	26	8
tRF-19-RZXP8ZE2	GGTTTTGCAGTCCTTACCA	Novel-tRF	yes	yes	yes	no	0	134	0	7	2	9	3	3	14	0	0
tRF-18-SBKKRSDL	GTAAACCAGGGGTCGCGA	Novel-tRF	yes	yes	yes	yes	6	0	36	37	24	51	28	48	67	11	17
tRF-20-SBKKRSL3	GTAAACCAGGGGTCGCGAGT	Novel-tRF	yes	yes	yes	yes	9	6	83	36	38	26	22	32	81	28	9
tRF-20-SB325UB1	GTAAACCGGAGATGAAAACC	Novel-tRF	yes	yes	yes	yes	22	1	1	3	72	92	12	113	15	2	0
tRF-19-SERXPIH4	GTAATGGTTAGCACTCTGG	Novel-tRF	yes	no	yes	yes	13	9	0	11	19	2	3	13	18	15	3
tRF-20-SERXPIN2	GTAATGGTTAGCACTCTGGA	Novel-tRF	yes	no	yes	yes	28	26	54	16	49	28	13	11	25	54	11
tRF-20-SJ7JLJR7	GTAGCGTGGCCGAGCGGTCT	Novel-tRF	yes	yes	yes	no	5	7	1	0	6	4	0	15	5	2	13
tRF-21-S334L2H1B	GTAGTCCGTGCGAGAATACCA	Novel-tRF	yes	yes	yes	no	6	114	2	0	10	23	13	15	24	22	1
tRF-16-S3M830E	GTAGTCGTGGCCGAGT	Novel-tRF	yes	yes	yes	yes	31	36	37	895	41	18	26	53	8	10	65
tRF-18-S3M83004	GTAGTCGTGGCCGAGTGG	tRF-457	yes	yes	yes	yes	98	463	456	5196	334	258	189	466	191	64	431
tRF-19-S3M830JZ	GTAGTCGTGGCCGAGTGGT	Novel-tRF	yes	yes	yes	yes	22	407	27	464	45	18	17	42	44	6	71
tRF-20-S3M8309N	GTAGTCGTGGCCGAGTGGTT	Novel-tRF	yes	yes	yes	yes	64	556	73	356	103	55	53	272	138	116	134
tRF-21-S3M8309NB	GTAGTCGTGGCCGAGTGGTTA	Novel-tRF	yes	yes	yes	yes	28	922	121	555	106	40	60	79	59	56	102
tRF-22-S3M8309NF	GTAGTCGTGGCCGAGTGGTTAA	Novel-tRF	yes	yes	yes	yes	21	1296	68	34	39	20	28	42	43	56	45
tRF-23-S3M8309NS	GTAGTCGTGGCCGAGTGGTTAAG	Novel-tRF	yes	yes	yes	yes	3	545	13	5	10	14	7	30	5	25	11
tRF-24-S3M8309N0Y	GTAGTCGTGGCCGAGTGGTTAAGG	Novel-tRF	yes	yes	yes	yes	3	381	1	5	0	6	6	10	3	25	0
tRF-25-S3M8309NDJ	GTAGTCGTGGCCGAGTGGTTAAGGC	Novel-tRF	yes	yes	yes	yes	0	149	0	0	4	0	0	1	0	1	0
tRF-28-SLQ673FJIYW	GTATAGCTCAGTGGTAGAGCATTTGACT	Novel-tRF	yes	no	yes	no	0	0	0	0	0	0	0	0	0	16	0
tRF-21-SL73VL4YD	GTATAGTGGTTAGTACTCTGC	Novel-tRF	yes	no	yes	yes	1	9	3	0	9	0	0	20	4	10	2
tRF-18-S5R83004	GTCACGGTGGCCGAGTGG	tRF-460	yes	yes	yes	yes	7	33	81	276	57	40	18	66	34	9	34
tRF-17-S5S8R6J	GTCACGTCGGGGTCACC	Novel-tRF	yes	yes	yes	no	7	1	2	55	0	1	0	2	3	0	7
tRF-18-S5S8R6D2	GTCACGTCGGGGTCACCA	Novel-tRF	yes	yes	yes	no	39	157	101	303	71	34	26	53	381	98	43
tRF-16-SP5830D	GTCAGGATGGCCGAGC	tRF-461	yes	no	yes	yes	95	132	91	1126	152	230	62	71	107	77	208
tRF-17-SP5830K	GTCAGGATGGCCGAGCG	Novel-tRF	yes	no	yes	yes	55	95	41	739	84	64	40	40	39	107	103
tRF-18-SP5830D4	GTCAGGATGGCCGAGCGG	Novel-tRF	yes	no	yes	yes	349	627	832	15334	948	323	459	954	882	327	2603
tRF-19-SP58301Z	GTCAGGATGGCCGAGCGGT	tRF-462	yes	no	yes	yes	3516	3746	1011	2863	1984	1917	1298	5575	4832	12315	3440
tRF-20-SP5830MM	GTCAGGATGGCCGAGCGGTC	Novel-tRF	yes	no	yes	yes	115	1217	72	225	139	63	45	241	294	184	165
tRF-21-SP5830MME	GTCAGGATGGCCGAGCGGTCT	Novel-tRF	yes	no	yes	yes	222	588	220	348	937	196	329	616	714	382	1268
tRF-22-SP5830MMO	GTCAGGATGGCCGAGCGGTCTA	Novel-tRF	yes	no	yes	yes	15	1400	103	120	68	45	50	45	72	74	37
tRF-23-SP5830MM0F	GTCAGGATGGCCGAGCGGTCTAA	Novel-tRF	yes	no	yes	yes	24	1193	30	68	34	15	15	11	24	32	26
tRF-24-SP5830MM2S	GTCAGGATGGCCGAGCGGTCTAAG	Novel-tRF	yes	no	yes	yes	6	581	41	46	27	52	23	30	24	28	9
tRF-25-SP5830MMUK	GTCAGGATGGCCGAGCGGTCTAAGG	Novel-tRF	yes	no	yes	yes	111	609	33	65	172	153	103	78	188	151	72
tRF-26-SP5830MMUKD	GTCAGGATGGCCGAGCGGTCTAAGGC	Novel-tRF	yes	no	yes	yes	21	428	11	21	31	36	19	16	12	36	14
tRF-20-SP58309M	GTCAGGATGGCCGAGTGGTC	Novel-tRF	yes	no	yes	yes	19	899	56	147	53	28	35	91	168	84	76
tRF-21-SP58309ME	GTCAGGATGGCCGAGTGGTCT	Novel-tRF	yes	no	yes	yes	51	286	80	70	186	33	95	175	473	65	183
tRF-23-SP58309M0F	GTCAGGATGGCCGAGTGGTCTAA	Novel-tRF	yes	yes	yes	yes	0	295	7	18	13	1	6	3	8	6	3
tRF-25-SP58309MUK	GTCAGGATGGCCGAGTGGTCTAAGG	Novel-tRF	yes	yes	yes	yes	6	119	5	5	10	11	18	6	34	41	7
tRF-26-SP58309MUKD	GTCAGGATGGCCGAGTGGTCTAAGGC	Novel-tRF	yes	yes	yes	yes	0	149	0	1	1	0	1	3	0	12	0
tRF-18-SR0P1SD2	GTCCCACCAGAGTCGCCA	tRF-464	yes	yes	yes	no	19	45	31	4	36	14	21	21	207	14	17
tRF-18-S7PVRSD2	GTCCTGCCGCGGTCGCCA	Novel-tRF	yes	yes	yes	no	16	81	23	46	23	17	10	20	44	22	14
tRF-18-S8V0JUDR	GTCGGTAGAGCATGAGAC	Novel-tRF	yes	no	yes	yes	22	5	53	43	25	43	29	42	16	22	12
tRF-19-S8V0JUHW	GTCGGTAGAGCATGAGACT	Novel-tRF	yes	no	yes	yes	14	12	0	1	6	0	3	41	7	24	3
tRF-21-SWRYVMMV0	GTCGTGGTTGTAGTCCGTGCG	Novel-tRF	yes	yes	yes	yes	5	2	1	3	12	16	1	21	12	0	2
tRF-22-SWRYVMMVL	GTCGTGGTTGTAGTCCGTGCGA	Novel-tRF	yes	yes	yes	yes	2	3	1	1	10	0	0	18	12	0	1
tRF-23-SWRYVMMVDS	GTCGTGGTTGTAGTCCGTGCGAG	Novel-tRF	yes	yes	yes	yes	0	0	1	1	5	4	3	20	22	2	2
tRF-22-SX0DIJZ72	GTCTAACAACATGGCTTTCTCA	Novel-tRF	yes	no	yes	yes	16	12	0	0	7	5	8	57	14	5	2
tRF-23-SX0DIJZ7D1	GTCTAACAACATGGCTTTCTCAC	Novel-tRF	yes	yes	yes	yes	16	5	0	7	9	5	0	7	1	9	6
tRF-24-SX0DIJZ7FV	GTCTAACAACATGGCTTTCTCACC	Novel-tRF	yes	yes	yes	yes	23	73	2	0	35	56	28	17	20	2	9
tRF-25-SX0DIJZ726	GTCTAACAACATGGCTTTCTCACCA	Novel-tRF	yes	yes	yes	no	7	172	3	0	8	19	8	18	20	9	0
tRF-17-S998LO5	GTCTCTGTGGCGCAATC	Novel-tRF	yes	yes	yes	no	0	0	0	107	9	26	1	7	6	0	0
tRF-19-S998LOJ4	GTCTCTGTGGCGCAATCGG	tRF-468	yes	yes	yes	yes	74	29	78	219	80	85	80	98	80	95	52
tRF-20-S998LOW3	GTCTCTGTGGCGCAATCGGT	tRF-469	yes	yes	yes	no	458	213	156	391	289	310	253	627	281	1190	358
tRF-21-S998LOW3E	GTCTCTGTGGCGCAATCGGTT	Novel-tRF	yes	yes	yes	yes	77	14	34	25	149	25	50	340	43	59	83
tRF-20-S998LO9D	GTCTCTGTGGCGCAATGGAC	tRF-470	yes	yes	yes	no	5	0	1	0	11	2	5	50	25	15	6
tRF-17-7BPN6IN	GTGAAGCATTGGACTGT	Novel-tRF	yes	no	yes	yes	44	0	2	5	48	9	4	29	44	2	14
tRF-18-7BPN6I0B	GTGAAGCATTGGACTGTA	Novel-tRF	yes	no	yes	yes	23	10	2	1	29	3	1	6	25	1	1
tRF-21-7BWU2F5JE	GTGAATCTGACAACAGAGGCT	Novel-tRF	yes	no	yes	yes	9	2	4	1	51	8	2	29	79	5	11
tRF-22-7BWU2F5JQ	GTGAATCTGACAACAGAGGCTT	Novel-tRF	yes	yes	yes	no	4	9	1	0	31	27	7	6	2	3	1
tRF-19-7EMQ18KH	GTGATCGTATAGTGGTTAG	Novel-tRF	yes	no	yes	no	0	13	3	0	2	0	0	15	4	16	1
tRF-21-7EMQ18Y3B	GTGATCGTATAGTGGTTAGTA	Novel-tRF	yes	no	yes	no	0	0	2	0	6	0	0	3	3	17	0
tRF-24-7EMQ18Y3E5	GTGATCGTATAGTGGTTAGTACTC	Novel-tRF	yes	no	yes	no	0	0	1	0	1	7	3	1	0	49	0
tRF-27-7EMQ18Y3E7M	GTGATCGTATAGTGGTTAGTACTCTGC	Novel-tRF	yes	no	yes	yes	0	0	3	0	4	6	4	2	6	17	0
tRF-25-727OFIZ9WU	GTGGAGTTAAAGACTTTTTCTCTGA	Novel-tRF	yes	yes	yes	yes	3	38	0	0	3	8	6	22	1	14	2
tRF-20-73FEWS3V	GTGGTAGAATTCTCGCCTGC	Novel-tRF	yes	no	yes	yes	3	46	19	25	9	18	0	5	11	13	4
tRF-21-73FEWS3VD	GTGGTAGAATTCTCGCCTGCC	Novel-tRF	yes	no	yes	yes	27	56	8	14	15	38	6	18	24	19	6
tRF-20-7343RX6N	GTGGTCTAGTGGTTAGGATT	Novel-tRF	yes	no	yes	no	10	21	8	0	13	1	10	23	10	259	4
tRF-22-7343RX6NK	GTGGTCTAGTGGTTAGGATTCG	Novel-tRF	yes	no	yes	yes	5	0	0	0	3	0	1	12	2	103	0
tRF-17-73V2Y8K	GTGGTTAGGATTCGGCG	Novel-tRF	yes	yes	yes	yes	18	13	141	233	74	69	22	118	38	13	67
tRF-18-73V2Y8DM	GTGGTTAGGATTCGGCGC	Novel-tRF	yes	yes	yes	yes	36	7	79	154	96	81	35	45	25	41	40
tRF-19-73V2Y81W	GTGGTTAGGATTCGGCGCT	Novel-tRF	yes	yes	yes	yes	28	69	44	54	65	37	24	57	12	57	32
tRF-20-73V2Y8L9	GTGGTTAGGATTCGGCGCTC	Novel-tRF	yes	yes	yes	no	6	23	38	17	14	14	14	30	7	17	8
tRF-18-73VL4YDN	GTGGTTAGTACTCTGCGT	Novel-tRF	yes	yes	yes	yes	8	1	0	3	0	0	3	22	3	0	2
tRF-21-7383RPD9E	GTGGTTCAGTGGTAGAATTCT	Novel-tRF	yes	no	yes	yes	7	4	0	0	4	3	0	14	0	55	0
tRF-22-7383RPD95	GTGGTTCAGTGGTAGAATTCTC	Novel-tRF	yes	no	yes	no	3	6	0	0	1	0	0	4	3	20	0
tRF-17-739P8WM	GTGGTTGTAGTCCGTGC	Novel-tRF	yes	yes	yes	yes	8	0	7	26	25	2	5	72	21	0	13
tRF-18-739P8WD8	GTGGTTGTAGTCCGTGCG	Novel-tRF	yes	yes	yes	yes	167	0	57	77	575	210	109	858	665	49	159
tRF-19-739P8WIL	GTGGTTGTAGTCCGTGCGA	Novel-tRF	yes	yes	yes	yes	51	17	53	25	255	55	61	450	77	17	47
tRF-20-739P8WQ0	GTGGTTGTAGTCCGTGCGAG	Novel-tRF	yes	yes	yes	yes	74	2	33	22	306	88	65	476	144	29	47
tRF-21-739P8WQ0B	GTGGTTGTAGTCCGTGCGAGA	Novel-tRF	yes	yes	yes	yes	57	15	14	12	165	17	58	295	47	13	38
tRF-22-739P8WQ0F	GTGGTTGTAGTCCGTGCGAGAA	Novel-tRF	yes	yes	yes	yes	36	3	22	17	208	62	70	351	86	25	42
tRF-23-739P8WQ07	GTGGTTGTAGTCCGTGCGAGAAT	Novel-tRF	yes	yes	yes	yes	23	10	10	13	82	17	28	124	68	28	16
tRF-24-739P8WQ0EB	GTGGTTGTAGTCCGTGCGAGAATA	Novel-tRF	yes	yes	yes	yes	20	6	0	8	27	27	15	135	23	12	12
tRF-25-739P8WQ0D5	GTGGTTGTAGTCCGTGCGAGAATAC	Novel-tRF	yes	yes	yes	yes	6	4	6	1	5	24	16	6	3	2	1
tRF-27-739P8WQ0D52	GTGGTTGTAGTCCGTGCGAGAATACCA	Novel-tRF	yes	yes	yes	no	45	165	14	23	103	72	41	57	34	53	24
tRF-21-7LI3VF4Y0	GTGTAATGGTTAGCACTCTGG	Novel-tRF	yes	no	yes	no	5	18	14	0	17	6	6	2	12	15	1
tRF-22-7LI3VF4YL	GTGTAATGGTTAGCACTCTGGA	tRF-486	yes	no	yes	no	54	44	109	17	48	35	52	43	97	86	45
tRF-24-7LI3VF4YHW	GTGTAATGGTTAGCACTCTGGACT	Novel-tRF	yes	no	yes	no	0	7	1	1	4	1	0	13	8	48	0
tRF-20-7OFIZ9WU	GTTAAAGACTTTTTCTCTGA	Novel-tRF	yes	yes	yes	yes	31	56	0	0	12	0	7	170	5	13	7
tRF-21-7OFIZ9WUD	GTTAAAGACTTTTTCTCTGAC	Novel-tRF	yes	yes	yes	yes	6	5	0	0	20	19	5	5	0	0	0
tRF-22-7OFIZ9WUJ	GTTAAAGACTTTTTCTCTGACC	Novel-tRF	yes	yes	yes	no	2	32	3	0	15	0	5	10	5	5	10
tRF-23-7OFIZ9WUD2	GTTAAAGACTTTTTCTCTGACCA	Novel-tRF	yes	yes	yes	no	10	42	6	1	26	32	12	25	6	17	10
tRF-19-7OFND00V	GTTAAAGATTAAGAGAACC	Novel-tRF	yes	no	yes	yes	9	0	10	5	66	43	23	55	2	11	7
tRF-20-7OFND0B6	GTTAAAGATTAAGAGAACCA	Novel-tRF	yes	no	yes	yes	0	11	3	3	10	8	13	37	14	5	2
tRF-25-7OFND0B601	GTTAAAGATTAAGAGAACCAACACC	Novel-tRF	yes	no	yes	yes	4	0	0	0	24	4	15	5	0	29	5
tRF-16-7O58J0D	GTTAAGATGGCAGAGC	Novel-tRF	yes	no	yes	yes	374	27	66	26	269	396	153	213	89	55	191
tRF-17-7O58J0J	GTTAAGATGGCAGAGCC	Novel-tRF	yes	no	yes	yes	195	39	54	39	132	285	123	185	48	22	65
tRF-18-7O58J0DJ	GTTAAGATGGCAGAGCCC	Novel-tRF	yes	no	yes	yes	209	27	141	60	313	358	158	583	95	53	107
tRF-19-7O58J01K	GTTAAGATGGCAGAGCCCG	Novel-tRF	yes	no	yes	yes	301	71	57	27	277	224	190	284	95	73	106
tRF-20-7O58J0K8	GTTAAGATGGCAGAGCCCGG	Novel-tRF	yes	no	yes	yes	286	170	77	13	202	150	190	376	72	98	133
tRF-21-7O58J0K8D	GTTAAGATGGCAGAGCCCGGC	tRF-491	yes	no	yes	yes	4	0	10	1	26	16	15	23	4	5	7
tRF-21-7O58J0K8E	GTTAAGATGGCAGAGCCCGGT	Novel-tRF	yes	yes	yes	yes	4334	113	693	124	4797	2340	2141	2995	850	1005	3123
tRF-22-7O58J0K8O	GTTAAGATGGCAGAGCCCGGTA	Novel-tRF	yes	yes	yes	yes	844	358	216	142	839	813	557	852	568	680	577
tRF-23-7O58J0K80F	GTTAAGATGGCAGAGCCCGGTAA	Novel-tRF	yes	yes	yes	yes	947	8562	25	38	512	826	589	506	149	633	224
tRF-24-7O58J0K827	GTTAAGATGGCAGAGCCCGGTAAT	Novel-tRF	yes	yes	yes	yes	411	164	26	23	261	610	226	287	59	191	81
tRF-25-7O58J0K8UM	GTTAAGATGGCAGAGCCCGGTAATC	Novel-tRF	yes	yes	yes	yes	118	21	22	7	83	194	78	110	8	43	18
tRF-26-7O58J0K8UM0	GTTAAGATGGCAGAGCCCGGTAATCG	Novel-tRF	yes	yes	yes	yes	219	45	10	1	115	348	71	137	30	82	31
tRF-27-7O58J0K8UMM	GTTAAGATGGCAGAGCCCGGTAATCGC	Novel-tRF	yes	yes	yes	yes	370	176	16	9	272	542	80	104	10	126	60
tRF-28-7O58J0K8UMDU	GTTAAGATGGCAGAGCCCGGTAATCGCA	Novel-tRF	yes	yes	yes	yes	259	107	10	2	220	250	22	88	23	167	48
tRF-29-7O58J0K8UMII	GTTAAGATGGCAGAGCCCGGTAATCGCAT	Novel-tRF	yes	yes	yes	yes	338	128	37	2	493	63	5	28	30	386	74
tRF-22-7PP9ZZ052	GTTAGGCCTCTTTTTACCACCA	Novel-tRF	yes	yes	yes	no	2	54	2	4	21	26	8	13	0	3	1
tRF-17-7PU9XWP	GTTAGTACTCTGCGTTG	Novel-tRF	yes	yes	yes	yes	0	0	0	2	0	0	5	1	0	0	15
tRF-18-7PU9XW0N	GTTAGTACTCTGCGTTGT	Novel-tRF	yes	yes	yes	yes	0	2	0	6	5	0	1	5	0	1	19
tRF-22-7Q078SUXJ	GTTATACCCTTCCCGTACTACC	Novel-tRF	yes	yes	yes	no	5	44	0	0	15	4	7	6	4	0	3
tRF-23-7Q078SUXD2	GTTATACCCTTCCCGTACTACCA	Novel-tRF	yes	yes	yes	no	15	281	5	0	35	27	21	8	50	17	1
tRF-24-76D6MSRME2	GTTCAAATCACGTCGGGGTCACCA	Novel-tRF	yes	yes	yes	yes	0	127	0	2	5	0	0	0	0	0	0
tRF-18-76DRMDDS	GTTCAAATCCCGGACGAG	Novel-tRF	yes	yes	yes	yes	7	14	42	26	22	4	0	2	1	3	3
tRF-24-76DRMD5112	GTTCAAATCCCGGACGAGCCCCCA	Novel-tRF	yes	yes	yes	yes	1	515	7	10	5	6	0	0	3	0	5
tRF-24-76DRR4KRJ2	GTTCAAATCCGGGTGCCCCCTCCA	Novel-tRF	yes	yes	yes	yes	0	135	0	1	1	0	0	0	0	0	3
tRF-24-7616MSRME2	GTTCAAGTCACGTCGGGGTCACCA	Novel-tRF	yes	yes	yes	no	2	255	6	5	0	1	1	0	0	1	0
tRF-24-761RNNMJI2	GTTCAAGTCCCTGTTCGGGCGCCA	Novel-tRF	yes	yes	yes	yes	0	425	1	10	2	10	0	0	4	0	0
tRF-21-76HRMF3RB	GTTCAATCCCCGGCACCTCCA	Novel-tRF	yes	yes	yes	yes	0	18	31	12	17	7	3	4	0	0	1
tRF-24-76HRMF3RE2	GTTCAATCCCCGGCACCTCCACCA	Novel-tRF	yes	yes	yes	yes	7	808	11	5	3	18	1	1	3	7	0
tRF-24-76HRMFWRE2	GTTCAATCCCCGGCATCTCCACCA	Novel-tRF	yes	yes	yes	yes	6	1545	18	13	9	28	8	2	3	0	0
tRF-22-7SB1RHOD1	GTTCGAAACCGGGCGGAAACAC	Novel-tRF	yes	yes	yes	yes	14	151	182	41	208	63	33	8	9	1	31
tRF-24-7SB1RHODE2	GTTCGAAACCGGGCGGAAACACCA	Novel-tRF	yes	yes	yes	yes	22	3740	200	120	163	212	65	34	10	12	58
tRF-24-7SBRX9QVI2	GTTCGAACCCTGCTCGCTGCGCCA	Novel-tRF	yes	yes	yes	no	0	306	9	21	19	31	1	0	0	0	2
tRF-21-7SB7J0RJB	GTTCGAACCTCAGAGGGGGCA	Novel-tRF	yes	yes	yes	yes	3	10	8	16	17	1	1	2	0	0	0
tRF-24-7SB7J0RJE2	GTTCGAACCTCAGAGGGGGCACCA	Novel-tRF	yes	yes	yes	no	0	167	3	2	2	0	0	0	0	0	0
tRF-20-7SD6MSRM	GTTCGAATCACGTCGGGGTC	tRF-500	yes	yes	yes	yes	2	14	24	20	17	8	2	0	2	0	5
tRF-21-7SD6MSRMB	GTTCGAATCACGTCGGGGTCA	Novel-tRF	yes	yes	yes	yes	3	12	50	10	18	4	4	0	1	0	9
tRF-24-7SD6MSRME2	GTTCGAATCACGTCGGGGTCACCA	Novel-tRF	yes	yes	yes	no	1	407	5	12	0	0	0	2	0	1	1
tRF-24-7SDR2SN1E2	GTTCGAATCCCACCGCTGCCACCA	Novel-tRF	yes	yes	yes	no	0	477	2	5	3	2	0	0	0	0	0
tRF-24-7SDR2ZNDE2	GTTCGAATCCCACTTCTGACACCA	Novel-tRF	yes	yes	yes	yes	0	78	0	0	0	0	3	0	0	0	0
tRF-24-7SDRJHR1J2	GTTCGAATCCCAGCGGGGCCTCCA	Novel-tRF	yes	yes	yes	no	4	160	5	0	0	0	1	1	2	4	0
tRF-20-7SDRJH71	GTTCGAATCCCAGCGGTGCC	tRF-501	yes	yes	yes	yes	6	135	5	17	19	4	2	3	1	0	0
tRF-21-7SDRJH71E	GTTCGAATCCCAGCGGTGCCT	Novel-tRF	yes	yes	yes	yes	8	40	38	68	45	8	8	2	14	0	6
tRF-22-7SDRJH715	GTTCGAATCCCAGCGGTGCCTC	Novel-tRF	yes	yes	yes	yes	0	26	17	16	22	11	1	0	5	0	7
tRF-24-7SDRJH71J2	GTTCGAATCCCAGCGGTGCCTCCA	Novel-tRF	yes	yes	yes	yes	3	1591	14	16	9	1	1	0	4	1	5
tRF-21-7SDRJRWM0	GTTCGAATCCCATCCTCGTCG	Novel-tRF	yes	yes	yes	yes	4	9	26	12	16	3	9	5	0	0	4
tRF-24-7SDRJRWMI2	GTTCGAATCCCATCCTCGTCGCCA	Novel-tRF	yes	yes	yes	no	0	249	2	1	2	0	1	0	1	0	0
tRF-21-7SDR5MEJB	GTTCGAATCCGAGTCACGGCA	Novel-tRF	yes	yes	yes	yes	0	45	8	20	22	2	2	0	0	0	6
tRF-22-7SDR5MEJ1	GTTCGAATCCGAGTCACGGCAC	Novel-tRF	yes	yes	yes	yes	0	44	12	11	20	4	2	0	3	0	1
tRF-24-7SDR5MEJE2	GTTCGAATCCGAGTCACGGCACCA	Novel-tRF	yes	yes	yes	no	1	2108	7	12	14	44	0	0	17	7	15
tRF-22-7SDR69OK1	GTTCGAATCCGGCTCGAAGGAC	Novel-tRF	yes	yes	yes	yes	4	22	16	11	21	28	8	1	0	0	4
tRF-24-7SDR69OKE2	GTTCGAATCCGGCTCGAAGGACCA	Novel-tRF	yes	yes	yes	yes	1	175	7	22	4	7	0	0	0	0	1
tRF-24-7SDRXSE5I2	GTTCGAATCCTGCCGACTACGCCA	Novel-tRF	yes	yes	yes	yes	2	348	3	12	6	0	0	0	1	0	5
tRF-24-7SDRX90JI2	GTTCGAATCCTGCTCACAGCGCCA	Novel-tRF	yes	yes	yes	yes	0	105	0	0	0	0	0	0	2	0	1
tRF-24-7SERML92E2	GTTCGACTCCCGGTATGGGAACCA	Novel-tRF	yes	yes	yes	yes	2	301	2	7	8	13	1	0	2	4	1
tRF-24-7SERM492E2	GTTCGACTCCCGGTGTGGGAACCA	Novel-tRF	yes	yes	yes	no	2	169	3	9	11	9	2	2	9	7	3
tRF-22-7SER9I69M	GTTCGACTCCTGGCTGGCTCGC	Novel-tRF	yes	yes	yes	no	1	16	5	8	19	10	1	2	0	0	4
tRF-24-7SFR06RDI2	GTTCGAGCCCACCCAGGGACGCCA	Novel-tRF	yes	yes	yes	yes	1	506	5	4	9	5	0	1	3	0	4
tRF-24-7S1RJ7RMI2	GTTCGAGTCCCATCTGGGTCGCCA	Novel-tRF	yes	yes	yes	no	0	87	5	0	0	0	0	0	0	0	0
tRF-24-7SHRJFWRE2	GTTCGATCCCCAGCATCTCCACCA	Novel-tRF	yes	yes	yes	no	0	299	0	0	0	0	0	0	5	0	0
tRF-20-7SHRMFWR	GTTCGATCCCCGGCATCTCC	Novel-tRF	yes	yes	yes	no	3	7	34	21	15	10	5	3	0	1	7
tRF-21-7SHRMFWRB	GTTCGATCCCCGGCATCTCCA	Novel-tRF	yes	yes	yes	yes	9	78	134	77	65	31	8	5	10	3	22
tRF-22-7SHRMFWR1	GTTCGATCCCCGGCATCTCCAC	Novel-tRF	yes	yes	yes	yes	0	18	41	18	32	20	8	2	0	0	8
tRF-23-7SHRMFWRV	GTTCGATCCCCGGCATCTCCACC	Novel-tRF	yes	yes	yes	no	8	17	20	16	19	27	1	1	0	0	3
tRF-24-7SHRMFWRE2	GTTCGATCCCCGGCATCTCCACCA	Novel-tRF	yes	yes	yes	no	18	1524	38	20	23	58	11	8	36	29	11
tRF-24-7SHRM5R1E2	GTTCGATCCCCGTACGGGCCACCA	Novel-tRF	yes	yes	yes	yes	3	251	3	0	0	12	2	0	3	0	2
tRF-20-7SHRRNWJ	GTTCGATCCCGGGTTTCGGC	Novel-tRF	yes	yes	yes	yes	0	29	11	31	15	12	2	0	0	0	1
tRF-21-7SHRRNWJB	GTTCGATCCCGGGTTTCGGCA	Novel-tRF	yes	yes	yes	yes	30	144	233	235	213	55	28	18	12	0	53
tRF-22-7SHRRNWJ1	GTTCGATCCCGGGTTTCGGCAC	Novel-tRF	yes	yes	yes	yes	6	83	27	39	61	31	3	0	2	0	8
tRF-23-7SHRRNWJV	GTTCGATCCCGGGTTTCGGCACC	Novel-tRF	yes	yes	yes	yes	7	82	22	27	50	7	5	12	2	2	6
tRF-24-7SHRRNWJE2	GTTCGATCCCGGGTTTCGGCACCA	Novel-tRF	yes	yes	yes	no	13	1984	33	38	35	9	15	6	9	3	35
tRF-21-7SIRM1BVB	GTTCGATTCCCGGCCAACGCA	Novel-tRF	yes	yes	yes	yes	11	41	33	16	19	28	0	0	0	4	1
tRF-24-7SIRM1BVE2	GTTCGATTCCCGGCCAACGCACCA	Novel-tRF	yes	yes	yes	no	17	5587	37	41	47	68	3	7	14	8	11
tRF-21-7SIRM1DVB	GTTCGATTCCCGGCCAATGCA	Novel-tRF	yes	yes	yes	yes	15	198	67	42	59	37	7	8	5	5	6
tRF-24-7SIRM1DVE2	GTTCGATTCCCGGCCAATGCACCA	Novel-tRF	yes	yes	yes	yes	6	3444	25	28	31	61	0	4	1	8	10
tRF-21-7SIRMJ6VB	GTTCGATTCCCGGGCGGCGCA	Novel-tRF	yes	yes	yes	yes	35	81	125	118	115	28	10	9	9	2	28
tRF-24-7SIRMJ6VE2	GTTCGATTCCCGGGCGGCGCACCA	Novel-tRF	yes	yes	yes	no	8	3590	45	54	60	112	17	12	7	3	14
tRF-22-7SIR69OK1	GTTCGATTCCGGCTCGAAGGAC	Novel-tRF	yes	yes	yes	yes	1	51	18	18	31	20	8	2	5	0	3
tRF-24-7SIR69OKE2	GTTCGATTCCGGCTCGAAGGACCA	Novel-tRF	yes	yes	yes	no	0	255	2	8	1	0	1	0	0	1	4
tRF-19-7UXP182E	GTTGATGCAGAGTGGGGTT	Novel-tRF	yes	yes	yes	yes	3	0	1	0	19	16	1	19	63	3	2
tRF-20-7UXP18RZ	GTTGATGCAGAGTGGGGTTT	Novel-tRF	yes	yes	yes	yes	4	0	0	0	23	2	4	20	100	2	10
tRF-21-7UXP18RZE	GTTGATGCAGAGTGGGGTTTT	Novel-tRF	yes	yes	yes	yes	3	0	2	0	20	0	1	3	40	0	0
tRF-23-7VD5YEYYD2	GTTGCAATACTTAATTTCTGCCA	Novel-tRF	yes	yes	yes	yes	6	43	18	7	69	38	118	55	14	57	34
tRF-25-789LV470JP	GTTGGTGGTATAGTGGTGAGCATAG	Novel-tRF	yes	no	yes	no	0	0	0	0	0	0	0	2	0	22	0
tRF-17-7W1R7HH	GTTGTAGTCCGTGCGAG	Novel-tRF	yes	no	yes	yes	5	2	0	2	7	1	0	21	6	0	6
tRF-18-7W1R7HX	GTTGTAGTCCGTGCGAGA	Novel-tRF	yes	no	yes	yes	9	0	14	1	17	19	3	24	17	3	6
tRF-20-7W1R7HFE	GTTGTAGTCCGTGCGAGAAT	Novel-tRF	yes	no	yes	yes	0	2	2	0	7	5	1	17	11	0	2
tRF-21-7W1R7HFEB	GTTGTAGTCCGTGCGAGAATA	Novel-tRF	yes	no	yes	yes	3	1	0	0	7	0	3	55	2	9	4
tRF-23-7W1R7HFEV	GTTGTAGTCCGTGCGAGAATACC	Novel-tRF	yes	yes	yes	no	19	27	0	0	23	1	9	10	8	9	3
tRF-24-7W1R7HFEE2	GTTGTAGTCCGTGCGAGAATACCA	Novel-tRF	yes	yes	yes	no	61	129	11	9	38	76	78	62	24	40	25
tRF-16-7XO8Q6D	GTTTAGACGGGCTCAC	Novel-tRF	yes	no	yes	yes	2736	1	961	8004	1895	3160	1402	1588	130	2868	1152
tRF-17-7XO8Q62	GTTTAGACGGGCTCACA	Novel-tRF	yes	no	yes	yes	901	2	450	3431	600	662	574	657	267	562	343
tRF-18-7XO8Q6DI	GTTTAGACGGGCTCACAT	Novel-tRF	yes	no	yes	yes	1394	6	2241	11090	647	1227	1370	1801	1151	1315	1537
tRF-19-7XO8Q61D	GTTTAGACGGGCTCACATC	Novel-tRF	yes	no	yes	yes	251	0	47	93	222	225	79	376	202	159	92
tRF-20-7XO8Q6J6	GTTTAGACGGGCTCACATCA	Novel-tRF	yes	no	yes	yes	370	38	24	30	257	148	96	606	374	142	96
tRF-21-7XO8Q6J6D	GTTTAGACGGGCTCACATCAC	Novel-tRF	yes	no	yes	yes	93	6	0	6	83	35	22	75	60	26	11
tRF-22-7XO8Q6J6J	GTTTAGACGGGCTCACATCACC	Novel-tRF	yes	no	yes	yes	111	8	6	1	163	106	59	170	94	54	22
tRF-25-7XO8Q6J6K6	GTTTAGACGGGCTCACATCACCCCA	Novel-tRF	yes	no	yes	yes	38	6	3	0	36	23	6	25	20	10	0
tRF-27-7XO8Q6J6K6O	GTTTAGACGGGCTCACATCACCCCATA	Novel-tRF	yes	no	yes	yes	7	3	0	0	20	7	4	26	30	2	3
tRF-16-7X9PN5D	GTTTATGTAGCTTACC	Novel-tRF	yes	no	yes	yes	19	0	7	3	8	10	1	9	5	0	2
tRF-18-7X9PN5D5	GTTTATGTAGCTTACCTC	Novel-tRF	yes	yes	yes	yes	20	8	22	3	6	22	2	80	12	4	12
tRF-19-7X9PN5HJ	GTTTATGTAGCTTACCTCC	Novel-tRF	yes	yes	yes	yes	83	22	23	15	87	138	41	174	76	16	13
tRF-20-7X9PN547	GTTTATGTAGCTTACCTCCT	Novel-tRF	yes	yes	yes	yes	216	55	28	6	145	142	55	294	124	35	34
tRF-21-7X9PN547D	GTTTATGTAGCTTACCTCCTC	Novel-tRF	yes	yes	yes	yes	44	103	7	1	37	19	19	60	61	9	1
tRF-22-7X9PN5472	GTTTATGTAGCTTACCTCCTCA	Novel-tRF	yes	yes	yes	yes	25	62	5	0	9	50	12	77	108	1	6
tRF-16-79MP9PD	GTTTCCGTAGTGTAGC	Novel-tRF	yes	yes	yes	yes	8	9	3	45	1	25	11	6	5	2	0
tRF-18-79MP9PD4	GTTTCCGTAGTGTAGCGG	Novel-tRF	yes	yes	yes	yes	1	2	25	142	8	53	24	71	11	2	5
tRF-19-79MP9P1Z	GTTTCCGTAGTGTAGCGGT	Novel-tRF	yes	yes	yes	yes	22	20	9	38	25	25	31	31	15	13	25
tRF-20-79MP9PMN	GTTTCCGTAGTGTAGCGGTT	Novel-tRF	yes	yes	yes	yes	22	152	48	80	61	17	32	60	43	68	28
tRF-22-79MP9PMNI	GTTTCCGTAGTGTAGCGGTTAT	Novel-tRF	yes	yes	yes	yes	1	6	27	4	2	4	8	8	0	0	1
tRF-23-79MP9PMNDD	GTTTCCGTAGTGTAGCGGTTATC	Novel-tRF	yes	yes	yes	yes	1	10	11	14	1	9	5	19	0	3	0
tRF-16-79MP9PE	GTTTCCGTAGTGTAGT	Novel-tRF	yes	no	yes	yes	89	156	127	422	192	359	274	342	390	7	132
tRF-17-79MP9PP	GTTTCCGTAGTGTAGTG	Novel-tRF	yes	no	yes	yes	32	83	45	320	36	127	115	80	92	13	36
tRF-18-79MP9P04	GTTTCCGTAGTGTAGTGG	tRF-512	yes	no	yes	yes	318	674	646	3477	663	862	1036	1216	1504	105	732
tRF-19-79MP9PJZ	GTTTCCGTAGTGTAGTGGT	Novel-tRF	yes	no	yes	yes	367	1911	324	1451	662	733	779	801	600	313	581
tRF-20-79MP9P9M	GTTTCCGTAGTGTAGTGGTC	Novel-tRF	yes	yes	yes	yes	8	189	21	125	21	21	14	23	16	7	22
tRF-21-79MP9P9MB	GTTTCCGTAGTGTAGTGGTCA	Novel-tRF	yes	yes	yes	yes	0	176	29	17	15	22	17	25	12	3	13
tRF-22-79MP9P9MI	GTTTCCGTAGTGTAGTGGTCAT	Novel-tRF	yes	yes	yes	yes	16	761	133	67	64	53	126	78	27	43	93
tRF-23-79MP9P9MDD	GTTTCCGTAGTGTAGTGGTCATC	Novel-tRF	yes	yes	yes	yes	14	841	73	74	76	66	111	78	11	61	44
tRF-24-79MP9P9MF2	GTTTCCGTAGTGTAGTGGTCATCA	Novel-tRF	yes	yes	yes	yes	0	286	42	13	4	4	17	15	7	31	2
tRF-25-79MP9P9MH5	GTTTCCGTAGTGTAGTGGTCATCAC	Novel-tRF	yes	yes	yes	yes	0	119	0	0	4	0	0	2	0	6	0
tRF-29-79MP9P9MH525	GTTTCCGTAGTGTAGTGGTCATCACGTTC	Novel-tRF	yes	yes	yes	yes	0	6	0	0	2	0	0	1	0	23	0
tRF-20-79MP9P9N	GTTTCCGTAGTGTAGTGGTT	Novel-tRF	yes	no	yes	yes	53	995	205	402	133	132	96	159	169	61	185
tRF-21-79MP9P9NB	GTTTCCGTAGTGTAGTGGTTA	Novel-tRF	yes	no	yes	yes	8	467	153	82	54	48	81	89	11	37	20
tRF-22-79MP9P9NI	GTTTCCGTAGTGTAGTGGTTAT	Novel-tRF	yes	no	yes	yes	38	2180	219	137	141	203	199	176	34	63	66
tRF-23-79MP9P9NDD	GTTTCCGTAGTGTAGTGGTTATC	Novel-tRF	yes	no	yes	yes	58	3283	292	204	239	209	304	286	64	160	113
tRF-24-79MP9P9NF2	GTTTCCGTAGTGTAGTGGTTATCA	Novel-tRF	yes	no	yes	yes	8	462	27	17	13	3	33	21	0	76	3
tRF-25-79MP9P9NH5	GTTTCCGTAGTGTAGTGGTTATCAC	Novel-tRF	yes	no	yes	yes	1	196	0	0	0	0	1	3	0	23	0
tRF-28-79MP9P9NH50E	GTTTCCGTAGTGTAGTGGTTATCACGTT	Novel-tRF	yes	no	yes	yes	16	24	0	0	50	13	6	26	5	303	5
tRF-29-79MP9P9NH525	GTTTCCGTAGTGTAGTGGTTATCACGTTC	Novel-tRF	yes	no	yes	yes	3	31	0	0	28	0	0	7	4	105	0
tRF-17-7Z8L8N4	GTTTTTCATATCATTGG	Novel-tRF	yes	no	yes	yes	0	0	0	3	7	0	0	18	0	0	0
tRF-21-7Z8L8NRSE	GTTTTTCATATCATTGGTCGT	Novel-tRF	yes	no	yes	yes	0	0	3	0	7	1	4	18	13	2	0
tRF-21-UDK7VZ41B	TAAACCCCCTTATTTCTACCA	Novel-tRF	yes	yes	yes	no	6	755	3	2	8	21	6	9	40	1	2
tRF-18-U0EZY90L	TAAAGACTTTTTCTCTGA	Novel-tRF	yes	yes	yes	yes	14	37	2	1	9	18	12	141	0	7	6
tRF-19-U0EZY9JR	TAAAGACTTTTTCTCTGAC	Novel-tRF	yes	yes	yes	yes	11	0	0	0	11	1	3	17	0	2	3
tRF-20-U0EZY9X1	TAAAGACTTTTTCTCTGACC	Novel-tRF	yes	yes	yes	no	7	206	0	0	9	2	5	13	0	0	2
tRF-21-U0EZY9X1B	TAAAGACTTTTTCTCTGACCA	Novel-tRF	yes	yes	yes	no	10	361	9	2	30	10	23	33	17	4	0
tRF-22-UE02K0F75	TAAATACAGACCAAGAGCCTTC	Novel-tRF	yes	yes	yes	yes	0	19	3	3	18	11	19	23	6	29	6
tRF-23-UE02K0F702	TAAATACAGACCAAGAGCCTTCA	Novel-tRF	yes	yes	yes	yes	3	29	4	0	24	3	27	27	18	34	3
tRF-21-UE3QHMY1B	TAAATCCTATATATCTTACCA	Novel-tRF	yes	yes	yes	no	4	485	0	0	2	0	0	2	10	0	0
tRF-19-UF04QZH2	TAACAACATGGCTTTCTCA	Novel-tRF	yes	no	yes	yes	16	70	0	0	35	9	26	591	18	6	14
tRF-20-UF04QZ45	TAACAACATGGCTTTCTCAC	Novel-tRF	yes	yes	yes	yes	31	72	0	0	25	44	9	32	23	11	6
tRF-21-UF04QZ45D	TAACAACATGGCTTTCTCACC	Novel-tRF	yes	yes	yes	yes	62	959	0	7	71	97	59	144	56	21	9
tRF-22-UF04QZ452	TAACAACATGGCTTTCTCACCA	Novel-tRF	yes	yes	yes	no	51	1075	12	3	53	123	62	114	254	11	9
tRF-22-U1J0SU9EK	TAACCCAGAGGTCGATGGATCG	Novel-tRF	yes	yes	yes	yes	5	22	29	0	6	8	21	10	41	9	14
tRF-17-UIX1Q7L	TAACTTGACCGCTCTGA	Novel-tRF	yes	no	yes	yes	2	2	0	0	4	1	5	46	0	4	0
tRF-18-UIX1Q7DR	TAACTTGACCGCTCTGAC	Novel-tRF	yes	yes	yes	yes	3	9	0	0	1	1	4	26	1	0	0
tRF-19-UIX1Q7HV	TAACTTGACCGCTCTGACC	Novel-tRF	yes	yes	yes	yes	3	25	0	0	13	11	7	27	1	2	3
tRF-20-UIX1Q7O6	TAACTTGACCGCTCTGACCA	Novel-tRF	yes	yes	yes	no	60	747	23	13	76	17	60	101	133	31	12
tRF-18-UJJKIWDY	TAAGCCAGGGATTGTGGG	Novel-tRF	yes	no	yes	no	5	0	1	1	19	8	3	2	1	9	1
tRF-19-UJJKIWIZ	TAAGCCAGGGATTGTGGGT	Novel-tRF	yes	yes	yes	no	50	7	69	44	54	18	26	45	35	62	8
tRF-20-UJJKIWRN	TAAGCCAGGGATTGTGGGTT	Novel-tRF	yes	yes	yes	no	25	27	22	7	59	19	27	42	47	58	21
tRF-21-U3KQ9MV1B	TAAGTCCCATTGGTCTAGCCA	Novel-tRF	yes	yes	yes	no	0	87	1	0	1	0	1	0	7	0	0
tRF-19-UMHNU6E2	TAATCATATTTACCAACCA	Novel-tRF	yes	yes	yes	no	17	29	8	1	6	18	4	28	18	4	3
tRF-21-U5YKFN8DE	TACACTTAGGAGATTTCAACT	Novel-tRF	yes	no	yes	yes	10	0	2	0	26	0	8	25	5	0	2
tRF-22-U5YKFN8DQ	TACACTTAGGAGATTTCAACTT	Novel-tRF	yes	no	yes	yes	6	0	0	0	11	0	16	24	3	0	2
tRF-22-U736DFHF3	TACCTCCTCAAAGCAATACACT	Novel-tRF	yes	yes	yes	yes	5	0	0	0	1	7	0	21	15	3	0
tRF-21-UUK7VZ0RB	TACGACCCCTTATTTACCCCA	Novel-tRF	yes	yes	yes	no	4	469	5	0	2	0	5	3	10	0	0
tRF-16-UZDZN1B	TACTTAATTTCTGCCA	Novel-tRF	yes	no	yes	no	16	17	0	1	50	30	35	60	0	0	6
tRF-19-VBY9PY11	TAGAATTCTCGCCTGCCAC	tRF-519	yes	no	yes	no	61	4	108	189	117	159	62	75	96	55	53
tRF-20-VBY9PYKH	TAGAATTCTCGCCTGCCACG	Novel-tRF	yes	yes	yes	yes	42	36	47	37	32	29	28	51	60	29	11
tRF-21-VBY9PYKHD	TAGAATTCTCGCCTGCCACGC	Novel-tRF	yes	yes	yes	yes	9	39	46	29	38	24	25	37	65	19	13
tRF-19-VDRI2QFV	TAGACGGGCTCACATCACC	Novel-tRF	yes	no	yes	yes	58	8	4	4	76	33	23	103	73	17	8
tRF-18-VEX0K30L	TAGATTGAAGCCAGTTGA	Novel-tRF	yes	no	yes	yes	42	114	22	15	23	49	8	53	59	9	34
tRF-16-VF4YO9E	TAGCACTCTGGACTCT	Novel-tRF	yes	no	yes	no	0	0	0	36	1	0	0	0	0	0	1
tRF-17-VF4YO9P	TAGCACTCTGGACTCTG	Novel-tRF	yes	no	yes	yes	0	0	2	79	2	0	0	0	0	0	0
tRF-18-VF4YO90L	TAGCACTCTGGACTCTGA	Novel-tRF	yes	no	yes	no	0	4	4	269	6	3	2	0	2	0	10
tRF-19-VF4YO9J6	TAGCACTCTGGACTCTGAA	Novel-tRF	yes	no	yes	no	10	118	3	95	12	14	0	0	1	1	5
tRF-21-VF4YO9XED	TAGCACTCTGGACTCTGAATC	Novel-tRF	yes	no	yes	no	6	32	0	30	17	5	3	2	8	0	3
tRF-22-VF4YO9XEJ	TAGCACTCTGGACTCTGAATCC	Novel-tRF	yes	yes	yes	no	19	266	28	178	31	43	8	16	23	2	23
tRF-23-VF4YO9XED2	TAGCACTCTGGACTCTGAATCCA	Novel-tRF	yes	yes	yes	no	4	57	22	81	14	1	8	10	12	4	15
tRF-20-VFYDNZDN	TAGCATTAACCTTTTAAGTT	Novel-tRF	yes	no	yes	yes	6	0	0	4	21	4	1	23	8	0	1
tRF-20-V25Z2IUI	TAGGAGATTTCAACTTAACT	Novel-tRF	yes	no	yes	yes	36	1	2	2	110	60	86	133	101	34	15
tRF-16-V29K9UE	TAGGATGGGGTGTGAT	Novel-tRF	yes	no	yes	yes	913	388	318	642	2675	2057	1168	2247	63	69	806
tRF-18-V29K9U0H	TAGGATGGGGTGTGATAG	Novel-tRF	yes	yes	yes	yes	93	1754	191	126	237	198	107	253	126	133	91
tRF-19-V29K9U2Y	TAGGATGGGGTGTGATAGG	Novel-tRF	yes	yes	yes	yes	245	3446	224	263	607	354	336	469	182	121	189
tRF-20-V29K9UV3	TAGGATGGGGTGTGATAGGT	Novel-tRF	yes	yes	yes	yes	1150	5629	726	286	2357	951	1003	1932	928	349	1418
tRF-21-V29K9UV30	TAGGATGGGGTGTGATAGGTG	Novel-tRF	yes	yes	yes	yes	1537	3863	1443	772	3274	1096	2105	1618	2846	2132	2210
tRF-22-V29K9UV34	TAGGATGGGGTGTGATAGGTGG	Novel-tRF	yes	yes	yes	yes	33	1267	107	25	255	76	75	149	293	41	34
tRF-23-V29K9UV3D9	TAGGATGGGGTGTGATAGGTGGC	Novel-tRF	yes	yes	yes	yes	130	4778	84	103	546	309	144	430	419	62	141
tRF-24-V29K9UV3IU	TAGGATGGGGTGTGATAGGTGGCA	Novel-tRF	yes	yes	yes	yes	419	9570	253	252	1483	1067	419	1459	1843	163	309
tRF-26-V29K9UV3650	TAGGATGGGGTGTGATAGGTGGCACG	Novel-tRF	yes	yes	yes	yes	61	1114	34	27	208	162	47	175	231	27	45
tRF-28-V29K9UV365DX	TAGGATGGGGTGTGATAGGTGGCACGGA	Novel-tRF	yes	yes	yes	yes	53	2054	13	5	199	25	0	12	86	29	7
tRF-29-V29K9UV365IS	TAGGATGGGGTGTGATAGGTGGCACGGAG	Novel-tRF	yes	yes	yes	yes	20	1188	0	0	32	7	5	8	2	18	0
tRF-16-V2Y8L9E	TAGGATTCGGCGCTCT	Novel-tRF	yes	yes	yes	yes	1	3	1	531	11	1	1	3	3	1	42
tRF-20-VJ4ZZ526	TAGGCCTCTTTTTACCACCA	Novel-tRF	yes	yes	yes	no	2	105	0	2	3	0	3	2	1	3	0
tRF-18-VKS4I7DM	TAGGGGTATGATTCTCGC	Novel-tRF	yes	no	yes	yes	95	0	235	254	221	208	202	147	41	162	138
tRF-18-VKS4I7D4	TAGGGGTATGATTCTCGG	Novel-tRF	yes	yes	yes	yes	310	49	428	342	609	687	356	165	113	442	261
tRF-20-VKS4I7MN	TAGGGGTATGATTCTCGGTT	Novel-tRF	yes	yes	yes	no	0	42	0	9	1	0	0	4	1	26	1
tRF-16-VL4YMYE	TAGTACTCTGCGTTGT	Novel-tRF	yes	no	yes	yes	0	0	0	32	1	0	0	1	0	0	3
tRF-20-VMMV5BU6	TAGTCCGTGCGAGAATACCA	Novel-tRF	yes	yes	yes	no	3	114	0	0	1	0	3	11	6	2	0
tRF-19-V470VR1M	TAGTGGTGAGTATCCCCGC	Novel-tRF	yes	no	yes	yes	8	0	30	25	23	19	10	10	19	13	8
tRF-17-V47P594	TAGTGGTTAGGATTCGG	Novel-tRF	yes	no	yes	yes	6	4	21	9	8	26	6	31	1	5	1
tRF-18-V47P59D9	TAGTGGTTAGGATTCGGC	Novel-tRF	yes	no	yes	yes	117	46	551	842	603	545	241	295	42	113	36
tRF-19-V47P59I8	TAGTGGTTAGGATTCGGCG	Novel-tRF	yes	yes	yes	yes	259	545	317	272	326	215	117	174	154	226	54
tRF-20-V47P596V	TAGTGGTTAGGATTCGGCGC	Novel-tRF	yes	yes	yes	yes	49	206	115	93	148	51	38	84	51	77	31
tRF-21-V47P596VE	TAGTGGTTAGGATTCGGCGCT	Novel-tRF	yes	yes	yes	yes	43	308	70	48	66	35	36	44	36	82	21
tRF-22-V47P596V5	TAGTGGTTAGGATTCGGCGCTC	Novel-tRF	yes	yes	yes	yes	8	26	32	19	9	21	13	15	3	23	8
tRF-18-V47PU90M	TAGTGGTTAGTACTCTGC	tRF-527	yes	no	yes	yes	4	0	31	11	14	11	6	82	3	2	18
tRF-19-V47PU9J8	TAGTGGTTAGTACTCTGCG	Novel-tRF	yes	yes	yes	yes	1	0	3	10	3	6	6	14	5	7	2
tRF-21-V5393L41B	TATACCCTTCCCGTACTACCA	Novel-tRF	yes	yes	yes	no	22	989	1	0	26	31	8	29	29	15	4
tRF-18-V6Z3M80P	TATCATTGGTCGTGGTTG	Novel-tRF	yes	no	yes	yes	13	2	25	12	146	63	42	171	79	4	4
tRF-19-V6Z3M8KN	TATCATTGGTCGTGGTTGT	Novel-tRF	yes	no	yes	yes	31	7	18	2	66	9	8	76	120	0	12
tRF-20-V6Z3M8ZL	TATCATTGGTCGTGGTTGTA	Novel-tRF	yes	no	yes	yes	6	12	2	12	41	6	14	48	125	4	2
tRF-23-V6Z3M8ZL0D	TATCATTGGTCGTGGTTGTAGTC	Novel-tRF	yes	yes	yes	yes	3	1	3	2	21	18	19	59	11	1	1
tRF-24-V6Z3M8ZL2J	TATCATTGGTCGTGGTTGTAGTCC	Novel-tRF	yes	yes	yes	yes	14	3	13	8	100	36	31	106	44	9	14
tRF-24-VUUMHNU6E2	TATGATAATCATATTTACCAACCA	Novel-tRF	yes	yes	yes	no	3	15	11	0	6	0	2	9	13	16	2
tRF-21-8B3VMKNRB	TCAAACCTGCCGGGGCTTCCA	Novel-tRF	yes	yes	yes	no	3	243	2	0	9	8	3	13	18	2	3
tRF-22-8B8HWKS52	TCAAATCACGTCGGGGTCACCA	Novel-tRF	yes	yes	yes	yes	3	207	8	3	2	0	3	0	3	2	3
tRF-16-8B8SOU0	TCAAATCCCGGACGAG	Novel-tRF	yes	yes	yes	yes	4	5	19	13	20	8	2	5	1	1	3
tRF-19-8B8SOUIJ	TCAAATCCCGGACGAGCCC	Novel-tRF	yes	yes	yes	yes	5	59	16	21	18	6	0	1	5	0	2
tRF-20-8B8SOUPR	TCAAATCCCGGACGAGCCCC	Novel-tRF	yes	yes	yes	yes	3	71	15	13	23	10	1	2	1	0	4
tRF-22-8B8SOUPR2	TCAAATCCCGGACGAGCCCCCA	Novel-tRF	yes	yes	yes	yes	0	1583	41	11	20	8	1	4	39	11	7
tRF-22-8B8871K92	TCAAATCCGGGTGCCCCCTCCA	Novel-tRF	yes	yes	yes	yes	0	77	0	0	1	1	1	0	3	0	0
tRF-20-8DYDZDL9	TCAACTTAACTTGACCGCTC	Novel-tRF	yes	no	yes	yes	2	2	1	0	6	0	4	16	1	1	3
tRF-21-8DYDZDL9E	TCAACTTAACTTGACCGCTCT	Novel-tRF	yes	no	yes	yes	2	1	6	0	3	0	5	29	0	1	0
tRF-23-8DYDZDL90L	TCAACTTAACTTGACCGCTCTGA	Novel-tRF	yes	no	yes	yes	0	7	0	0	4	0	1	16	1	6	1
tRF-26-8DYDZDL9X1B	TCAACTTAACTTGACCGCTCTGACCA	Novel-tRF	yes	yes	yes	no	3	118	2	1	4	1	0	2	1	7	2
tRF-22-808HWKS52	TCAAGTCACGTCGGGGTCACCA	Novel-tRF	yes	yes	yes	no	1	465	14	9	9	3	6	1	7	9	1
tRF-22-8EKSP1852	TCAATCCCCGGCACCTCCACCA	Novel-tRF	yes	yes	yes	yes	31	1462	237	89	76	90	30	16	134	16	20
tRF-22-8EKSPM852	TCAATCCCCGGCATCTCCACCA	Novel-tRF	yes	yes	yes	yes	16	1893	68	63	59	27	20	6	30	8	11
tRF-19-8FFDXXE5	TCACAAGAACTGCTAACTC	Novel-tRF	yes	yes	yes	yes	3	0	1	0	13	3	14	16	4	1	1
tRF-20-8FFDXXE6	TCACAAGAACTGCTAACTCA	Novel-tRF	yes	yes	yes	yes	6	7	0	3	9	0	6	24	1	1	3
tRF-22-8F81KLB52	TCACATCACCCCATAAACACCA	Novel-tRF	yes	yes	yes	no	71	277	5	0	45	32	31	24	41	12	9
tRF-17-8HWKS52	TCACGTCGGGGTCACCA	Novel-tRF	yes	no	yes	no	15	142	13	93	19	14	9	14	13	6	15
tRF-18-821IQ405	TCAGAAGGCTGCGTGTTC	Novel-tRF	yes	yes	yes	no	1	0	0	3	6	0	0	55	5	28	1
tRF-21-821IQ4YUB	TCAGAAGGCTGCGTGTTCGAA	Novel-tRF	yes	yes	yes	no	15	8	3	4	9	8	1	73	6	121	5
tRF-18-83ML5F0L	TCAGTCGGTAGAGCATGA	Novel-tRF	yes	no	yes	no	6	0	4	1	1	0	0	7	3	29	1
tRF-21-83ML5FX2D	TCAGTCGGTAGAGCATGAGAC	Novel-tRF	yes	no	yes	yes	5	14	2	1	6	1	3	6	3	24	7
tRF-21-83ML5F92D	TCAGTCGGTAGAGCATGGGAC	Novel-tRF	yes	yes	yes	no	5	32	3	6	15	5	7	20	1	27	4
tRF-19-83RPFQKL	TCAGTGGTAGAGCATTTGA	Novel-tRF	yes	no	yes	yes	2	9	1	0	5	0	0	18	0	1	0
tRF-16-8NRS9N0	TCATTGGTCGTGGTTG	Novel-tRF	yes	no	yes	yes	0	0	0	4	15	1	2	13	3	0	0
tRF-22-8NRS9NS3J	TCATTGGTCGTGGTTGTAGTCC	Novel-tRF	yes	yes	yes	yes	6	0	5	4	29	8	2	35	9	1	1
tRF-27-8PR9DM3WWKK	TCCAGGGTTCAAGTCCCTGTTCGGGCG	Novel-tRF	yes	yes	yes	yes	38	143	40	533	208	14	18	6	7	1	126
tRF-28-8PR9DM3WWKDM	TCCAGGGTTCAAGTCCCTGTTCGGGCGC	Novel-tRF	yes	yes	yes	yes	14	178	7	135	41	8	2	5	0	0	39
tRF-29-8PR9DM3WWK1V	TCCAGGGTTCAAGTCCCTGTTCGGGCGCC	Novel-tRF	yes	yes	yes	yes	9	268	11	74	37	4	5	4	0	0	23
tRF-16-86J8WPD	TCCCACATGGTCTAGC	Novel-tRF	yes	no	yes	yes	3	23	6	10	4	13	3	11	48	5	8
tRF-18-86J8WPD4	TCCCACATGGTCTAGCGG	Novel-tRF	yes	yes	yes	yes	18	115	55	688	54	36	18	57	93	24	79
tRF-19-86J8WP1Z	TCCCACATGGTCTAGCGGT	tRF-533	yes	yes	yes	yes	412	1279	171	553	540	349	250	631	725	497	660
tRF-20-86J8WPMN	TCCCACATGGTCTAGCGGTT	Novel-tRF	yes	yes	yes	yes	52	1169	130	195	128	56	40	114	295	71	121
tRF-21-86J8WPMNB	TCCCACATGGTCTAGCGGTTA	Novel-tRF	yes	yes	yes	yes	133	1153	318	235	251	135	102	191	327	120	115
tRF-22-86J8WPMNH	TCCCACATGGTCTAGCGGTTAG	Novel-tRF	yes	yes	yes	yes	202	1015	503	276	435	301	285	394	415	495	151
tRF-23-86J8WPMNY	TCCCACATGGTCTAGCGGTTAGG	Novel-tRF	yes	yes	yes	yes	53	507	139	77	110	101	79	85	99	134	38
tRF-24-86J8WPMNEX	TCCCACATGGTCTAGCGGTTAGGA	Novel-tRF	yes	yes	yes	yes	3	245	17	18	10	6	4	9	10	22	6
tRF-25-86J8WPMN1E	TCCCACATGGTCTAGCGGTTAGGAT	Novel-tRF	yes	yes	yes	yes	2	72	6	0	13	1	3	6	2	21	2
tRF-26-86J8WPMN1EE	TCCCACATGGTCTAGCGGTTAGGATT	Novel-tRF	yes	yes	yes	yes	16	65	2	0	14	14	7	6	4	55	1
tRF-27-86J8WPMN1E5	TCCCACATGGTCTAGCGGTTAGGATTC	Novel-tRF	yes	yes	yes	yes	99	298	6	2	58	59	16	51	21	425	12
tRF-28-86J8WPMN1E0J	TCCCACATGGTCTAGCGGTTAGGATTCC	Novel-tRF	yes	yes	yes	yes	40	141	5	5	91	38	25	25	7	58	11
tRF-17-863IP52	TCCCACCGCTGCCACCA	Novel-tRF	yes	yes	yes	no	62	83	49	176	114	70	60	160	111	91	87
tRF-17-86Q3P92	TCCCAGCGGTGCCTCCA	Novel-tRF	yes	no	yes	yes	19	184	12	40	19	26	11	10	38	4	3
tRF-16-86V8WPD	TCCCATATGGTCTAGC	Novel-tRF	yes	no	yes	yes	4	19	13	16	13	11	10	23	90	2	4
tRF-18-86V8WPD4	TCCCATATGGTCTAGCGG	Novel-tRF	yes	yes	yes	yes	9	35	5	66	11	9	10	9	21	7	3
tRF-19-86V8WP1Z	TCCCATATGGTCTAGCGGT	tRF-534	yes	yes	yes	yes	154	571	43	87	104	96	58	96	154	126	111
tRF-21-86V8WPMNB	TCCCATATGGTCTAGCGGTTA	Novel-tRF	yes	yes	yes	yes	25	473	62	72	42	44	29	36	105	39	32
tRF-22-86V8WPMNH	TCCCATATGGTCTAGCGGTTAG	Novel-tRF	yes	yes	yes	yes	38	352	74	54	66	61	37	71	70	209	20
tRF-23-86V8WPMNY	TCCCATATGGTCTAGCGGTTAGG	Novel-tRF	yes	yes	yes	yes	20	188	23	11	14	29	18	27	28	73	3
tRF-24-86V8WPMNEX	TCCCATATGGTCTAGCGGTTAGGA	Novel-tRF	yes	yes	yes	yes	1	65	6	1	1	0	5	2	0	16	0
tRF-26-86V8WPMN1EE	TCCCATATGGTCTAGCGGTTAGGATT	Novel-tRF	yes	yes	yes	yes	7	15	0	0	4	16	1	3	1	27	3
tRF-27-86V8WPMN1E5	TCCCATATGGTCTAGCGGTTAGGATTC	Novel-tRF	yes	yes	yes	yes	35	254	0	0	15	31	11	18	8	261	2
tRF-28-86V8WPMN1E0J	TCCCATATGGTCTAGCGGTTAGGATTCC	Novel-tRF	yes	yes	yes	yes	19	83	4	0	19	10	5	10	1	69	7
tRF-17-8689SV2	TCCCATCCTCGTCGCCA	Novel-tRF	yes	yes	yes	no	13	99	2	22	20	8	5	19	10	12	8
tRF-18-8RFQ46D2	TCCCCAGCATCTCCACCA	Novel-tRF	yes	no	yes	no	8	100	11	11	2	4	15	2	52	3	3
tRF-18-8R1546D2	TCCCCAGTACCTCCACCA	Novel-tRF	yes	yes	yes	no	24	0	13	19	9	2	7	3	19	1	3
tRF-16-8R6546D	TCCCCGGCACCTCCAC	Novel-tRF	yes	yes	yes	yes	37	3	6	14	15	26	18	11	6	12	6
tRF-17-8R6546J	TCCCCGGCACCTCCACC	Novel-tRF	yes	yes	yes	yes	83	11	41	44	73	86	46	50	33	34	23
tRF-18-8R6546D2	TCCCCGGCACCTCCACCA	Novel-tRF	yes	yes	yes	yes	4445	1121	3744	3998	2965	4434	3265	2551	1845	2105	1829
tRF-17-8R6Q46J	TCCCCGGCATCTCCACC	Novel-tRF	yes	yes	yes	no	54	23	31	51	46	114	37	38	8	24	37
tRF-18-8R6Q46D2	TCCCCGGCATCTCCACCA	Novel-tRF	yes	yes	yes	no	4083	1372	3374	4881	3364	6511	3453	2400	1438	2354	1823
tRF-18-8RSH66D2	TCCCCGTACGGGCCACCA	Novel-tRF	yes	no	yes	yes	4	25	7	13	25	15	6	2	1	6	5
tRF-18-8RSI66D2	TCCCCGTACTGGCCACCA	Novel-tRF	yes	no	yes	no	21	17	23	20	3	21	26	4	21	10	3
tRF-17-8SOUPR2	TCCCGGACGAGCCCCCA	Novel-tRF	yes	no	yes	yes	61	245	40	122	97	60	25	44	231	54	26
tRF-17-8SPOL52	TCCCGGCCAACGCACCA	Novel-tRF	yes	yes	yes	no	12	314	17	80	29	40	27	28	96	33	17
tRF-17-8SPOX52	TCCCGGCCAATGCACCA	Novel-tRF	yes	no	yes	no	37	382	24	80	73	68	15	19	37	58	26
tRF-27-8SR95RKJH92	TCCCGGGTTCGATCCCCAGCATCTCCA	Novel-tRF	yes	yes	yes	yes	0	79	3	35	18	0	1	1	1	0	20
tRF-29-8SR95RKJH9FV	TCCCGGGTTCGATCCCCAGCATCTCCACC	Novel-tRF	yes	yes	yes	no	0	107	2	3	8	0	4	0	0	0	4
tRF-18-8SRZMFD2	TCCCGGGTTTCGGCACCA	Novel-tRF	yes	no	yes	no	3	78	14	38	6	9	14	3	12	2	7
tRF-19-87R718KH	TCCCTGGTCTAGTGGTTAG	Novel-tRF	yes	yes	yes	no	10	40	8	19	23	4	8	20	1	110	10
tRF-20-87R718YK	TCCCTGGTCTAGTGGTTAGG	Novel-tRF	yes	yes	yes	yes	12	11	5	0	7	0	3	12	5	54	3
tRF-23-87R718YKDE	TCCCTGGTCTAGTGGTTAGGATT	Novel-tRF	yes	yes	yes	yes	3	0	0	0	6	0	2	13	0	33	0
tRF-16-87R8WPE	TCCCTGGTGGTCTAGT	Novel-tRF	yes	no	yes	yes	6	29	14	52	8	15	14	10	12	9	9
tRF-17-87R8WPP	TCCCTGGTGGTCTAGTG	Novel-tRF	yes	no	yes	yes	7	18	4	63	17	8	11	5	4	5	11
tRF-18-87R8WP04	TCCCTGGTGGTCTAGTGG	tRF-541	yes	no	yes	yes	27	78	15	493	32	39	29	56	32	25	75
tRF-19-87R8WPJ9	TCCCTGGTGGTCTAGTGGC	Novel-tRF	yes	no	yes	yes	0	2	5	17	11	3	6	18	2	0	2
tRF-19-87R8WPJZ	TCCCTGGTGGTCTAGTGGT	Novel-tRF	yes	no	yes	yes	125	339	58	296	156	156	122	264	141	128	177
tRF-22-87R8WP9NH	TCCCTGGTGGTCTAGTGGTTAG	tRF-542	yes	no	yes	yes	661	386	42	31	652	213	212	584	77	5521	51
tRF-23-87R8WP9NY	TCCCTGGTGGTCTAGTGGTTAGG	Novel-tRF	yes	no	yes	yes	159	205	25	3	191	63	63	127	18	1619	13
tRF-24-87R8WP9NEX	TCCCTGGTGGTCTAGTGGTTAGGA	Novel-tRF	yes	no	yes	yes	33	191	3	4	24	10	21	28	5	489	8
tRF-25-87R8WP9N1E	TCCCTGGTGGTCTAGTGGTTAGGAT	Novel-tRF	yes	no	yes	yes	158	242	0	4	117	48	19	62	18	1299	11
tRF-26-87R8WP9N1EE	TCCCTGGTGGTCTAGTGGTTAGGATT	Novel-tRF	yes	no	yes	yes	119	48	1	1	74	44	17	61	7	1173	13
tRF-27-87R8WP9N1E5	TCCCTGGTGGTCTAGTGGTTAGGATTC	Novel-tRF	yes	no	yes	yes	477	343	2	11	205	149	70	173	33	3412	19
tRF-28-87R8WP9N1E0K	TCCCTGGTGGTCTAGTGGTTAGGATTCG	Novel-tRF	yes	no	yes	yes	316	67	4	4	228	98	29	148	69	2693	25
tRF-29-87R8WP9N1EJ4	TCCCTGGTGGTCTAGTGGTTAGGATTCGG	Novel-tRF	yes	no	yes	yes	113	100	3	0	401	36	1	21	21	1446	15
tRF-30-87R8WP9N1EWJ	TCCCTGGTGGTCTAGTGGTTAGGATTCGGC	Novel-tRF	yes	no	yes	yes	1	62	0	1	96	16	2	0	0	43	0
tRF-18-87R95RD4	TCCCTGGTTCGATCCCGG	Novel-tRF	yes	yes	yes	yes	0	4	0	30	1	0	0	0	0	0	1
tRF-27-87R95RM3Y82	TCCCTGGTTCGATCCCGGGTTTCGGCA	tRF-544	yes	yes	yes	yes	32	1864	114	1573	363	31	10	17	19	0	131
tRF-28-87R95RM3Y8D1	TCCCTGGTTCGATCCCGGGTTTCGGCAC	Novel-tRF	yes	yes	yes	yes	5	1901	33	355	68	10	4	1	9	1	36
tRF-29-87R95RM3Y8FV	TCCCTGGTTCGATCCCGGGTTTCGGCACC	Novel-tRF	yes	yes	yes	yes	4	1622	13	81	49	2	2	0	3	0	36
tRF-17-8773434	TCCCTGTGGTCTAGTGG	Novel-tRF	yes	yes	yes	yes	8	21	10	105	8	17	10	22	8	4	21
tRF-21-877343RX0	TCCCTGTGGTCTAGTGGTTAG	Novel-tRF	yes	yes	yes	yes	80	102	7	17	90	61	24	109	12	889	5
tRF-22-877343RX4	TCCCTGTGGTCTAGTGGTTAGG	Novel-tRF	yes	yes	yes	yes	31	60	6	4	50	13	9	19	3	334	2
tRF-23-877343RXDX	TCCCTGTGGTCTAGTGGTTAGGA	Novel-tRF	yes	yes	yes	yes	0	58	3	1	7	1	2	8	1	93	0
tRF-17-877S6V2	TCCCTGTTCGGGCGCCA	Novel-tRF	yes	no	yes	no	16	111	4	50	21	9	10	14	38	15	14
tRF-17-884U1D2	TCCGGCTCGAAGGACCA	tRF-545	yes	yes	yes	no	89	114	65	157	107	136	80	16	36	93	67
tRF-17-8871K92	TCCGGGTGCCCCCTCCA	Novel-tRF	yes	yes	yes	no	27	28	27	93	33	27	23	30	52	11	30
tRF-20-8W1W18YM	TCCGTAGTGTAGTGGTTATC	Novel-tRF	yes	no	yes	yes	13	46	12	0	26	7	4	104	7	63	0
tRF-22-8XF6RE98N	TCCTAAGCCAGGGATTGTGGGT	Novel-tRF	yes	yes	yes	yes	14	19	40	21	46	18	31	14	17	66	12
tRF-16-897PVPE	TCCTCGTTAGTATAGT	Novel-tRF	yes	no	yes	yes	28	92	19	91	38	42	37	102	52	2	22
tRF-17-897PVPP	TCCTCGTTAGTATAGTG	Novel-tRF	yes	no	yes	yes	26	122	22	122	34	48	18	66	25	13	19
tRF-18-897PVP04	TCCTCGTTAGTATAGTGG	Novel-tRF	yes	no	yes	yes	18	94	6	141	42	21	31	65	48	5	24
tRF-19-897PVPJZ	TCCTCGTTAGTATAGTGGT	tRF-547	yes	no	yes	yes	37	457	15	65	31	28	35	119	26	39	35
tRF-20-897PVP94	TCCTCGTTAGTATAGTGGTG	Novel-tRF	yes	no	yes	yes	4	259	13	64	11	7	2	4	13	1	14
tRF-21-897PVP94B	TCCTCGTTAGTATAGTGGTGA	Novel-tRF	yes	no	yes	yes	2	97	4	4	1	0	4	7	7	3	8
tRF-27-8Y19O182RK2	TCCTGAGTTCGAACCTCAGAGGGGGCA	Novel-tRF	yes	yes	yes	yes	14	54	8	98	92	5	7	2	4	0	63
tRF-28-8Y19O182RKD1	TCCTGAGTTCGAACCTCAGAGGGGGCAC	Novel-tRF	yes	yes	yes	yes	5	79	6	40	33	4	3	0	1	0	21
tRF-29-8Y19O182RKFV	TCCTGAGTTCGAACCTCAGAGGGGGCACC	Novel-tRF	yes	yes	yes	yes	8	105	7	15	33	0	0	2	2	0	22
tRF-17-8Y3DUV2	TCCTGCCGACTACGCCA	Novel-tRF	yes	yes	yes	no	15	49	14	31	29	23	7	7	31	11	7
tRF-17-8Y3HSV2	TCCTGCCGCGGTCGCCA	Novel-tRF	yes	yes	yes	no	7	83	10	21	19	14	7	10	11	6	9
tRF-17-8YYWOV2	TCCTGTTCGTGACGCCA	Novel-tRF	yes	no	yes	no	2	21	13	59	11	14	1	2	3	2	2
tRF-21-WB0Q37Q5D	TCGAAACCATCCTCTGCTACC	Novel-tRF	yes	yes	yes	yes	1	1	8	15	12	6	9	18	1	3	4
tRF-22-WB0Q37Q52	TCGAAACCATCCTCTGCTACCA	Novel-tRF	yes	yes	yes	no	16	297	56	58	34	29	36	37	11	13	17
tRF-19-WB08Q20U	TCGAAACCGGGCGGAAACA	Novel-tRF	yes	yes	yes	yes	255	261	489	2176	765	250	87	58	46	52	291
tRF-20-WB08Q2B5	TCGAAACCGGGCGGAAACAC	Novel-tRF	yes	yes	yes	yes	63	241	164	482	205	133	24	20	9	5	110
tRF-22-WB08Q2B52	TCGAAACCGGGCGGAAACACCA	Novel-tRF	yes	yes	yes	yes	430	16986	1816	1726	1290	1101	436	211	554	548	628
tRF-22-WBKS8WP92	TCGAACCCCGTCCGTGCCTCCA	Novel-tRF	yes	yes	yes	no	0	199	2	6	6	2	0	2	4	3	3
tRF-22-WBKY4VXV2	TCGAACCCTGCTCGCTGCGCCA	Novel-tRF	yes	yes	yes	no	1	312	3	14	9	6	3	1	2	2	0
tRF-22-WB365K652	TCGAACCTCAGAGGGGGCACCA	Novel-tRF	yes	yes	yes	no	0	225	3	2	3	1	0	7	2	2	1
tRF-22-WB8HWKS52	TCGAATCACGTCGGGGTCACCA	Novel-tRF	yes	yes	yes	no	0	318	2	7	3	5	0	1	0	0	3
tRF-22-WB86K2SV2	TCGAATCCCACCAGAGTCGCCA	Novel-tRF	yes	yes	yes	no	0	148	3	0	3	0	0	0	5	0	1
tRF-22-WB863IP52	TCGAATCCCACCGCTGCCACCA	Novel-tRF	yes	yes	yes	no	7	1196	44	63	34	17	11	10	46	16	13
tRF-22-WB8647O52	TCGAATCCCACTCCTGACACCA	Novel-tRF	yes	yes	yes	no	11	197	65	76	44	20	13	11	24	4	10
tRF-22-WB86N7O52	TCGAATCCCACTTCTGACACCA	Novel-tRF	yes	yes	yes	yes	2	168	57	70	30	15	15	3	11	0	6
tRF-22-WB86QKP92	TCGAATCCCAGCGGGGCCTCCA	Novel-tRF	yes	yes	yes	no	0	433	44	11	12	0	9	2	31	2	4
tRF-21-WB86Q3P9D	TCGAATCCCAGCGGTGCCTCC	Novel-tRF	yes	yes	yes	no	0	124	7	4	8	3	1	1	1	1	2
tRF-22-WB86Q3P92	TCGAATCCCAGCGGTGCCTCCA	Novel-tRF	yes	yes	yes	yes	18	2671	112	69	71	65	29	13	98	3	15
tRF-19-WB86892K	TCGAATCCCATCCTCGTCG	Novel-tRF	yes	yes	yes	yes	19	7	27	38	19	2	3	3	12	4	3
tRF-20-WB8689SV	TCGAATCCCATCCTCGTCGC	Novel-tRF	yes	yes	yes	yes	2	19	15	6	6	9	1	13	7	2	5
tRF-22-WB8689SV2	TCGAATCCCATCCTCGTCGCCA	Novel-tRF	yes	yes	yes	no	6	812	89	40	75	18	30	22	92	17	25
tRF-21-WB8US565D	TCGAATCCGAGTCACGGCACC	Novel-tRF	yes	yes	yes	no	27	51	49	56	42	50	31	40	43	4	34
tRF-22-WB8US5652	TCGAATCCGAGTCACGGCACCA	Novel-tRF	yes	yes	yes	no	50	698	170	148	126	84	96	137	218	36	97
tRF-19-WB884UEX	TCGAATCCGGCTCGAAGGA	Novel-tRF	yes	yes	yes	yes	1	18	14	26	10	3	1	0	0	0	3
tRF-20-WB884U1D	TCGAATCCGGCTCGAAGGAC	Novel-tRF	yes	yes	yes	no	2	24	6	16	21	12	2	0	0	0	7
tRF-21-WB884U1DD	TCGAATCCGGCTCGAAGGACC	Novel-tRF	yes	yes	yes	yes	7	51	13	26	29	11	4	3	1	2	1
tRF-22-WB884U1D2	TCGAATCCGGCTCGAAGGACCA	Novel-tRF	yes	yes	yes	yes	10	773	19	45	20	13	6	4	9	3	5
tRF-22-WB8Y3DUV2	TCGAATCCTGCCGACTACGCCA	Novel-tRF	yes	yes	yes	yes	12	1665	234	69	144	13	68	17	136	35	43
tRF-22-WB8YYWOV2	TCGAATCCTGTTCGTGACGCCA	Novel-tRF	yes	no	yes	no	3	450	58	102	53	34	12	11	27	12	4
tRF-22-WD8S746D2	TCGACTCCCGGTGTGGGAACCA	Novel-tRF	yes	yes	yes	no	0	28	42	37	19	19	3	3	3	4	4
tRF-22-W0K5KKOV2	TCGAGCCCACCCAGGGACGCCA	Novel-tRF	yes	yes	yes	yes	0	98	4	6	4	3	1	2	5	4	0
tRF-22-W0K672052	TCGAGCCCCAGTGGAACCACCA	Novel-tRF	yes	yes	yes	no	31	90	180	61	129	36	28	14	42	25	51
tRF-22-W03638F52	TCGAGCCTCACCTGGAGCACCA	Novel-tRF	yes	yes	yes	no	0	135	7	6	4	0	4	0	2	6	3
tRF-22-W08SQ2SV2	TCGAGTCCCGGCGGAGTCGCCA	Novel-tRF	yes	yes	yes	no	0	119	0	1	0	0	0	0	0	0	0
tRF-22-W087W4SV2	TCGAGTCCCTTCGTGGTCGCCA	Novel-tRF	yes	yes	yes	no	0	73	4	0	0	0	0	0	2	0	0
tRF-22-W08Y3HSV2	TCGAGTCCTGCCGCGGTCGCCA	Novel-tRF	yes	yes	yes	no	0	285	2	1	4	0	1	3	5	2	0
tRF-22-WEK6PM852	TCGATCCCCAGCATCTCCACCA	Novel-tRF	yes	yes	yes	no	0	276	3	8	1	11	1	0	18	0	2
tRF-21-WEKSPM85D	TCGATCCCCGGCATCTCCACC	Novel-tRF	yes	yes	yes	no	1	81	19	15	13	25	4	4	9	0	0
tRF-22-WEKSPM852	TCGATCCCCGGCATCTCCACCA	Novel-tRF	yes	yes	yes	no	54	5752	597	375	284	285	73	62	563	24	64
tRF-22-WEKSU8P52	TCGATCCCCGTACGGGCCACCA	Novel-tRF	yes	yes	yes	yes	0	148	11	9	1	3	2	1	5	0	0
tRF-22-WEK8Q2B52	TCGATCCCGGGCGGAAACACCA	Novel-tRF	yes	yes	yes	no	12	171	24	15	26	13	4	6	8	8	14
tRF-22-WEK879652	TCGATCCCGGGTTTCGGCACCA	Novel-tRF	yes	yes	yes	no	1	633	13	4	11	3	4	4	8	7	5
tRF-22-WEPSJR852	TCGATGCCCGCATCCTCCACCA	Novel-tRF	yes	yes	yes	no	6	653	68	45	33	31	22	10	64	1	5
tRF-22-WEPSJ9852	TCGATGCCCGCATTCTCCACCA	Novel-tRF	yes	yes	yes	no	0	210	11	8	8	1	4	2	6	0	0
tRF-22-WE8SPOL52	TCGATTCCCGGCCAACGCACCA	Novel-tRF	yes	yes	yes	no	71	13372	367	322	211	212	63	61	467	40	60
tRF-22-WE8SPOX52	TCGATTCCCGGCCAATGCACCA	Novel-tRF	yes	yes	yes	yes	28	15411	206	191	158	177	32	27	308	26	28
tRF-22-WE8S68L52	TCGATTCCCGGGCGGCGCACCA	Novel-tRF	yes	yes	yes	no	7	4636	70	37	65	34	17	7	71	5	15
tRF-21-WE884U1DD	TCGATTCCGGCTCGAAGGACC	Novel-tRF	yes	yes	yes	yes	7	67	15	30	16	16	4	8	2	3	4
tRF-22-WE884U1D2	TCGATTCCGGCTCGAAGGACCA	tRF-566	yes	yes	yes	no	18	1404	65	45	28	24	20	3	23	16	24
tRF-27-WHR95R3LMJ2	TCGCGGGTTCGATCCCCGTACGGGCCA	Novel-tRF	yes	yes	yes	yes	5	18	2	67	27	1	1	0	0	0	13
tRF-17-W3FJI01	TCGGTAGAGCATGAGAC	Novel-tRF	yes	no	yes	yes	1	2	44	89	19	29	8	37	3	3	9
tRF-18-W3FJI0W	TCGGTAGAGCATGAGACT	Novel-tRF	yes	no	yes	no	3	2	2	3	2	0	3	22	2	9	4
tRF-27-W4R951KHZKK	TCGTGGGTTCGAGCCCCACGTTGGGCG	Novel-tRF	yes	yes	yes	no	24	97	16	283	124	11	16	1	0	1	52
tRF-20-W47W1R7H	TCGTGGTTGTAGTCCGTGCG	Novel-tRF	yes	yes	yes	yes	34	7	4	8	40	3	2	58	20	4	7
tRF-21-W47W1R7HB	TCGTGGTTGTAGTCCGTGCGA	Novel-tRF	yes	yes	yes	no	5	17	19	3	37	7	11	42	19	1	14
tRF-22-W47W1R7HH	TCGTGGTTGTAGTCCGTGCGAG	Novel-tRF	yes	yes	yes	yes	7	5	6	1	19	2	3	31	17	6	5
tRF-21-WO2F9IY9B	TCTAACAACATGGCTTTCTCA	Novel-tRF	yes	no	yes	yes	9	95	0	2	8	8	2	24	2	0	1
tRF-22-WO2F9IY91	TCTAACAACATGGCTTTCTCAC	Novel-tRF	yes	yes	yes	yes	0	100	0	0	8	3	3	4	0	0	0
tRF-23-WO2F9IY9V	TCTAACAACATGGCTTTCTCACC	Novel-tRF	yes	yes	yes	yes	10	747	1	2	26	18	13	12	1	1	1
tRF-26-WP7SER9I690	TCTAGGTTCGACTCCTGGCTGGCTCG	Novel-tRF	yes	yes	yes	yes	8	4	5	63	40	3	3	0	0	0	10
tRF-19-WP9N1EJ4	TCTAGTGGTTAGGATTCGG	Novel-tRF	yes	no	yes	no	4	28	1	1	6	9	3	14	0	17	2
tRF-21-WP9N1EWJ0	TCTAGTGGTTAGGATTCGGCG	Novel-tRF	yes	yes	yes	yes	26	440	26	18	18	24	16	29	16	38	10
tRF-22-WP9N1EWJM	TCTAGTGGTTAGGATTCGGCGC	Novel-tRF	yes	yes	yes	yes	21	198	6	14	11	15	14	20	7	11	7
tRF-23-WP9N1EWJDW	TCTAGTGGTTAGGATTCGGCGCT	Novel-tRF	yes	yes	yes	yes	11	185	12	8	19	11	5	28	9	45	14
tRF-24-WP9N1EWJI5	TCTAGTGGTTAGGATTCGGCGCTC	Novel-tRF	yes	yes	yes	no	3	81	4	7	6	1	3	2	3	9	7
tRF-17-WSNKP92	TCTCGCTGGGGCCTCCA	Novel-tRF	yes	no	yes	no	4	7	9	21	12	10	9	13	19	6	6
tRF-19-XEKJ5RHZ	TGAATCCAGCGATCCGAGT	Novel-tRF	yes	yes	yes	no	17	42	19	11	7	18	3	15	121	8	3
tRF-21-XENDBP1IE	TGAATCTGACAACAGAGGCTT	Novel-tRF	yes	yes	yes	yes	17	44	0	0	3	5	1	9	1	0	0
tRF-30-XENDBP1IUUK7	TGAATCTGACAACAGAGGCTTACGACCCCT	Novel-tRF	yes	yes	yes	yes	652	348	29	0	57	49	1	20	77	2904	34
tRF-19-X3OJI8EP	TGAGTGAAGCATTGGACTG	Novel-tRF	yes	no	yes	no	19	0	1	3	8	5	2	14	8	2	13
tRF-20-X3OJI8EW	TGAGTGAAGCATTGGACTGT	Novel-tRF	yes	no	yes	yes	110	25	13	5	65	20	11	37	62	14	6
tRF-21-X3OJI8EWB	TGAGTGAAGCATTGGACTGTA	Novel-tRF	yes	no	yes	yes	69	34	4	6	34	17	7	33	55	10	3
tRF-22-XLHQIXKD2	TGATAATCATATTTACCAACCA	Novel-tRF	yes	yes	yes	no	18	149	1	1	19	14	9	24	20	10	2
tRF-24-XLR828FEKP	TGATAGGTGGCACGGAGAATTTTG	Novel-tRF	yes	yes	yes	yes	20	4	2	1	11	13	3	20	66	5	10
tRF-21-XOUZDZN1B	TGCAATACTTAATTTCTGCCA	Novel-tRF	yes	yes	yes	yes	21	111	8	1	24	24	15	39	15	12	5
tRF-18-XRPM46D2	TGCCCGCATCCTCCACCA	Novel-tRF	yes	yes	yes	no	73	347	65	171	66	63	27	77	169	27	79
tRF-17-XSXMSLN	TGCCGTGATCGTATAGT	Novel-tRF	yes	yes	yes	yes	164	10	90	350	73	102	9	121	132	33	113
tRF-18-XSXMSL00	TGCCGTGATCGTATAGTG	Novel-tRF	yes	yes	yes	yes	215	35	179	396	126	121	28	211	255	47	209
tRF-19-XSXMSL24	TGCCGTGATCGTATAGTGG	Novel-tRF	yes	yes	yes	yes	81	74	94	217	76	52	13	110	114	29	97
tRF-20-XSXMSL73	TGCCGTGATCGTATAGTGGT	Novel-tRF	yes	yes	yes	yes	99	108	137	137	53	27	15	101	304	37	161
tRF-21-XSXMSL73E	TGCCGTGATCGTATAGTGGTT	Novel-tRF	yes	yes	yes	yes	222	116	310	323	131	98	58	246	1323	122	383
tRF-22-XSXMSL73O	TGCCGTGATCGTATAGTGGTTA	Novel-tRF	yes	yes	yes	yes	223	112	475	705	257	186	126	358	1218	202	517
tRF-23-XSXMSL730H	TGCCGTGATCGTATAGTGGTTAG	Novel-tRF	yes	yes	yes	yes	136	109	139	394	109	144	57	221	211	137	249
tRF-24-XSXMSL732Z	TGCCGTGATCGTATAGTGGTTAGT	Novel-tRF	yes	yes	yes	yes	58	46	45	165	64	71	19	111	91	81	67
tRF-26-9DWUH6QE30E	TGGACTCTGAATCCAGCGATCCGAGT	tRF-577	yes	yes	yes	no	125	81	142	64	81	57	21	62	201	67	80
tRF-27-9DWUH6QE30Q	TGGACTCTGAATCCAGCGATCCGAGTT	Novel-tRF	yes	yes	yes	no	51	37	105	20	50	29	16	22	71	116	59
tRF-23-9EBVSYE5DX	TGGATAACGCGTCTGACTACGGA	Novel-tRF	yes	no	yes	no	10	0	2	2	16	17	2	4	0	13	5
tRF-26-9ELBKM4Y41B	TGGATCGAAACCATCCTCTGCTACCA	Novel-tRF	yes	yes	yes	no	2	192	5	2	5	0	0	0	1	0	3
tRF-24-93R918VBK3	TGGGTGGTTCAGTGGTAGAATTCT	Novel-tRF	yes	no	yes	no	0	0	0	0	0	0	0	1	0	20	0
tRF-19-9LON4VHM	TGGTAGAATTCTCGCCTGC	Novel-tRF	yes	no	yes	yes	22	44	19	40	14	20	1	12	33	25	11
tRF-20-9LON4VN1	TGGTAGAATTCTCGCCTGCC	tRF-583	yes	no	yes	yes	80	121	64	89	34	81	11	117	93	68	30
tRF-17-9M739P5	TGGTCGTGGTTGTAGTC	Novel-tRF	yes	no	yes	yes	4	0	0	4	3	1	1	12	10	1	4
tRF-18-9M739P0J	TGGTCGTGGTTGTAGTCC	Novel-tRF	yes	no	yes	yes	23	1	9	7	38	35	2	73	66	4	9
tRF-23-9M739P8WD8	TGGTCGTGGTTGTAGTCCGTGCG	Novel-tRF	yes	yes	yes	yes	10	0	8	1	43	10	7	50	60	6	19
tRF-24-9M739P8WIL	TGGTCGTGGTTGTAGTCCGTGCGA	Novel-tRF	yes	yes	yes	yes	2	0	3	0	17	4	3	43	10	4	9
tRF-25-9M739P8WQ0	TGGTCGTGGTTGTAGTCCGTGCGAG	Novel-tRF	yes	yes	yes	yes	7	0	1	2	11	5	1	12	8	6	5
tRF-26-9M739P8WQ0B	TGGTCGTGGTTGTAGTCCGTGCGAGA	Novel-tRF	yes	yes	yes	yes	1	6	1	0	6	0	3	15	6	6	6
tRF-17-9N1EWJM	TGGTTAGGATTCGGCGC	Novel-tRF	yes	yes	yes	yes	22	3	58	141	27	29	5	45	33	5	30
tRF-18-9N1EWJDW	TGGTTAGGATTCGGCGCT	Novel-tRF	yes	yes	yes	yes	31	35	27	12	30	29	4	36	18	12	10
tRF-19-9N1EWJI5	TGGTTAGGATTCGGCGCTC	Novel-tRF	yes	yes	yes	yes	67	23	46	29	75	46	10	80	34	47	29
tRF-22-9N1EWJQ72	TGGTTAGGATTCGGCGCTCTCA	Novel-tRF	yes	yes	yes	yes	12	13	4	4	2	1	0	36	9	6	6
tRF-18-9N15WV0E	TGGTTAGTACTCTGCGTT	Novel-tRF	yes	yes	yes	yes	0	1	9	0	2	6	1	14	0	2	1
tRF-17-9NS334K	TGGTTGTAGTCCGTGCG	Novel-tRF	yes	yes	yes	yes	8	2	3	9	13	11	0	70	53	1	16
tRF-18-9NS334DL	TGGTTGTAGTCCGTGCGA	Novel-tRF	yes	yes	yes	yes	16	0	1	8	27	11	1	54	28	5	10
tRF-19-9NS3341S	TGGTTGTAGTCCGTGCGAG	Novel-tRF	yes	yes	yes	yes	25	0	8	1	19	10	0	46	17	1	5
tRF-20-9NS334L2	TGGTTGTAGTCCGTGCGAGA	Novel-tRF	yes	yes	yes	yes	21	2	2	3	20	4	0	68	21	2	1
tRF-21-9NS334L2B	TGGTTGTAGTCCGTGCGAGAA	Novel-tRF	yes	yes	yes	yes	13	9	4	2	44	10	2	81	24	6	5
tRF-22-9NS334L2I	TGGTTGTAGTCCGTGCGAGAAT	Novel-tRF	yes	yes	yes	yes	6	10	4	4	41	5	4	63	43	10	23
tRF-23-9NS334L2DB	TGGTTGTAGTCCGTGCGAGAATA	Novel-tRF	yes	yes	yes	yes	6	13	2	0	15	5	1	82	24	5	10
tRF-26-9NS334L2H1B	TGGTTGTAGTCCGTGCGAGAATACCA	Novel-tRF	yes	yes	yes	no	31	369	5	2	25	29	8	27	30	24	8
tRF-21-9O9NF5W8B	TGTAATGGTTAGCACTCTGGA	Novel-tRF	yes	no	yes	no	26	85	12	9	14	31	5	14	3	33	4
tRF-19-9P8WQ0EB	TGTAGTCCGTGCGAGAATA	Novel-tRF	yes	no	yes	yes	4	0	0	0	8	2	1	14	0	1	1
tRF-22-9P8WQ0D52	TGTAGTCCGTGCGAGAATACCA	Novel-tRF	yes	yes	yes	no	14	119	1	2	7	4	2	14	11	11	4
tRF-25-97BOJ8N981	TGTCTAACAACATGGCTTTCTCACC	Novel-tRF	yes	yes	yes	yes	11	136	3	0	10	73	6	26	4	2	4
tRF-22-9UHY0DFK3	TGTGAATCTGACAACAGAGGCT	Novel-tRF	yes	no	yes	no	5	15	4	3	27	15	2	11	57	1	1
tRF-25-99OMEMR326	TGTTCGAATCACGTCGGGGTCACCA	Novel-tRF	yes	yes	yes	no	0	416	0	1	0	0	0	0	0	0	0
tRF-16-9ZFH69B	TGTTTAGACGGGCTCA	Novel-tRF	yes	no	yes	yes	767	1	83	706	465	509	40	414	50	289	130
tRF-17-9ZFH691	TGTTTAGACGGGCTCAC	Novel-tRF	yes	no	yes	yes	2603	2	1492	15425	1184	2925	478	1312	266	1554	567
tRF-19-9ZFH69EI	TGTTTAGACGGGCTCACAT	Novel-tRF	yes	no	yes	yes	7827	17	4997	10382	1847	2911	1459	2390	2312	4758	1478
tRF-20-9ZFH690M	TGTTTAGACGGGCTCACATC	Novel-tRF	yes	no	yes	yes	432	18	59	81	132	121	32	205	99	172	50
tRF-22-YBKRYNW52	TTAAACCCCCTTATTTCTACCA	Novel-tRF	yes	yes	yes	no	4	350	4	1	14	8	10	8	15	5	3
tRF-19-YBOZZ7HL	TTAAAGACTTTTTCTCTGA	Novel-tRF	yes	yes	yes	yes	12	38	0	1	1	13	2	100	1	0	1
tRF-21-YBOZZ7NDD	TTAAAGACTTTTTCTCTGACC	Novel-tRF	yes	yes	yes	no	4	73	0	0	2	0	2	10	1	1	2
tRF-22-YBOZZ7ND2	TTAAAGACTTTTTCTCTGACCA	Novel-tRF	yes	yes	yes	no	8	156	2	0	20	1	17	27	20	2	3
tRF-18-YDZDL90L	TTAACTTGACCGCTCTGA	Novel-tRF	yes	no	yes	no	3	1	2	3	3	2	0	87	2	0	0
tRF-19-YDZDL9JR	TTAACTTGACCGCTCTGAC	Novel-tRF	yes	yes	yes	yes	6	3	1	1	0	0	0	18	1	1	0
tRF-20-YDZDL9X1	TTAACTTGACCGCTCTGACC	Novel-tRF	yes	yes	yes	yes	5	16	0	0	2	7	4	15	1	0	0
tRF-21-YDZDL9X1B	TTAACTTGACCGCTCTGACCA	Novel-tRF	yes	yes	yes	no	44	317	3	3	40	23	13	62	49	4	3
tRF-22-YH0RYNUR2	TTACGACCCCTTATTTACCCCA	Novel-tRF	yes	yes	yes	no	1	143	0	0	0	0	0	1	5	0	0
tRF-23-YJE76INB0J	TTAGCACTCTGGACTCTGAATCC	Novel-tRF	yes	yes	yes	no	12	44	21	50	13	13	3	7	26	1	6
tRF-22-YLKZKWE52	TTATACCCTTCCCGTACTACCA	Novel-tRF	yes	yes	yes	no	9	301	1	2	9	0	2	4	11	2	0
tRF-19-YO0Y3KIQ	TTCAAACCTGCCGGGGCTT	Novel-tRF	yes	no	yes	no	1	0	0	0	1	3	1	14	0	0	1
tRF-22-YO0Y3KQ92	TTCAAACCTGCCGGGGCTTCCA	Novel-tRF	yes	yes	yes	no	0	156	0	0	9	0	4	6	5	0	0
tRF-23-YOH5S8R6D2	TTCAAATCACGTCGGGGTCACCA	Novel-tRF	yes	yes	yes	yes	0	218	3	0	0	0	0	0	1	0	0
tRF-17-YOHR6HH	TTCAAATCCCGGACGAG	Novel-tRF	yes	yes	yes	yes	3	11	16	47	10	5	2	1	0	0	7
tRF-20-YOHR6HFR	TTCAAATCCCGGACGAGCCC	Novel-tRF	yes	yes	yes	yes	9	32	6	45	13	1	0	2	2	0	11
tRF-23-YOHR6HFRD2	TTCAAATCCCGGACGAGCCCCCA	Novel-tRF	yes	yes	yes	yes	2	564	5	0	3	3	0	0	4	1	0
tRF-20-YONONU3I	TTCAACTTAACTTGACCGCT	Novel-tRF	yes	no	yes	yes	2	11	1	1	4	1	0	53	3	1	1
tRF-22-YONONU3I3	TTCAACTTAACTTGACCGCTCT	Novel-tRF	yes	no	yes	yes	0	1	0	0	1	0	1	16	6	0	0
tRF-23-YOS5S8R6D2	TTCAAGTCACGTCGGGGTCACCA	Novel-tRF	yes	yes	yes	no	2	273	2	2	2	2	0	0	0	0	2
tRF-23-YOSR99RHD2	TTCAAGTCCCTGTTCGGGCGCCA	Novel-tRF	yes	yes	yes	yes	1	133	4	0	2	0	0	0	2	2	0
tRF-23-YO8R6546D2	TTCAATCCCCGGCACCTCCACCA	Novel-tRF	yes	yes	yes	yes	1	275	0	2	0	0	0	0	4	0	0
tRF-23-YO8R6Q46D2	TTCAATCCCCGGCATCTCCACCA	Novel-tRF	yes	yes	yes	yes	0	661	1	1	3	1	0	0	6	3	0
tRF-18-YPSV17DJ	TTCAGGTCGCAGTCTCCC	tRF-590	yes	yes	yes	yes	3	0	3	27	3	6	1	12	1	0	2
tRF-18-YR66EFD2	TTCCCGGCCAACGCACCA	Novel-tRF	yes	yes	yes	no	18	395	30	147	34	35	7	29	182	16	22
tRF-18-YR66IFD2	TTCCCGGCCAATGCACCA	Novel-tRF	yes	no	yes	yes	6	282	28	74	9	23	1	6	65	6	14
tRF-18-YRRHQFD2	TTCCCGGGCGGCGCACCA	Novel-tRF	yes	yes	yes	no	29	207	48	105	34	36	8	38	77	18	42
tRF-18-YSQSD2D2	TTCCGGCTCGAAGGACCA	Novel-tRF	yes	yes	yes	no	4	16	8	35	8	13	0	4	29	0	16
tRF-20-YUBS68BF	TTCGAAACCGGGCGGAAACA	Novel-tRF	yes	yes	yes	yes	71	161	162	110	161	82	3	6	8	5	38
tRF-21-YUBS68BFD	TTCGAAACCGGGCGGAAACAC	Novel-tRF	yes	yes	yes	no	16	87	28	22	47	19	5	2	3	0	9
tRF-22-YUBS68BFJ	TTCGAAACCGGGCGGAAACACC	Novel-tRF	yes	yes	yes	yes	7	78	25	14	30	10	5	1	2	0	5
tRF-23-YUBS68BFD2	TTCGAAACCGGGCGGAAACACCA	Novel-tRF	yes	yes	yes	yes	26	6022	87	70	96	66	10	7	9	13	25
tRF-23-YU0RSSX7D2	TTCGAACCCCGTCCGTGCCTCCA	Novel-tRF	yes	yes	yes	no	0	75	1	3	0	0	0	0	1	0	0
tRF-23-YU07QSNHD2	TTCGAACCCTGCTCGCTGCGCCA	Novel-tRF	yes	yes	yes	no	0	152	1	0	2	2	0	0	1	0	0
tRF-23-YU09FKRFD2	TTCGAACCTCAGAGGGGGCACCA	Novel-tRF	yes	yes	yes	no	0	156	0	0	0	0	0	0	0	1	1
tRF-23-YUH5S8R6D2	TTCGAATCACGTCGGGGTCACCA	Novel-tRF	yes	yes	yes	no	2	537	1	1	5	0	0	0	0	0	1
tRF-23-YUHR0VX6D2	TTCGAATCCCACCGCTGCCACCA	Novel-tRF	yes	yes	yes	no	0	451	0	2	0	0	0	0	3	0	2
tRF-23-YUHRERXFD2	TTCGAATCCCACTCCTGACACCA	Novel-tRF	yes	yes	yes	no	0	74	0	1	3	0	0	0	0	0	0
tRF-23-YUHRE9XFD2	TTCGAATCCCACTTCTGACACCA	Novel-tRF	yes	yes	yes	yes	0	152	0	5	2	1	1	1	1	0	1
tRF-23-YUHRF867D2	TTCGAATCCCAGCGGGGCCTCCA	Novel-tRF	yes	yes	yes	no	0	281	0	0	2	0	0	0	1	0	0
tRF-23-YUHRF8X7D2	TTCGAATCCCAGCGGTGCCTCCA	Novel-tRF	yes	yes	yes	yes	1	1607	1	7	10	1	0	0	3	1	1
tRF-23-YUHRH7MSD2	TTCGAATCCCATCCTCGTCGCCA	Novel-tRF	yes	yes	yes	no	0	249	3	1	2	0	0	2	0	0	0
tRF-23-YUHS16MFD2	TTCGAATCCGAGTCACGGCACCA	Novel-tRF	yes	yes	yes	no	0	1306	10	7	5	5	1	4	0	1	3
tRF-23-YUHSQSD2D2	TTCGAATCCGGCTCGAAGGACCA	Novel-tRF	yes	yes	yes	yes	0	178	1	1	1	8	0	0	1	0	0
tRF-23-YUH7PU4HD2	TTCGAATCCTGCCGACTACGCCA	Novel-tRF	yes	yes	yes	yes	1	486	12	3	7	2	1	2	3	0	4
tRF-23-YUP6KP6HD2	TTCGAGCCCACCCAGGGACGCCA	Novel-tRF	yes	yes	yes	yes	0	511	0	1	3	0	0	1	17	2	1
tRF-23-YUP90Y5FD2	TTCGAGCCTCACCTGGAGCACCA	tRF-591	yes	yes	yes	no	4	104	2	1	1	0	2	9	2	21	5
tRF-23-YUS7PVRSD2	TTCGAGTCCTGCCGCGGTCGCCA	Novel-tRF	yes	yes	yes	no	0	93	2	0	1	0	0	2	2	0	0
tRF-23-YU8RFQ46D2	TTCGATCCCCAGCATCTCCACCA	Novel-tRF	yes	yes	yes	no	0	293	2	6	0	0	0	0	6	0	0
tRF-23-YU8R6Q46D2	TTCGATCCCCGGCATCTCCACCA	Novel-tRF	yes	yes	yes	no	24	3051	34	27	36	59	2	2	78	15	10
tRF-23-YU8RSH66D2	TTCGATCCCCGTACGGGCCACCA	Novel-tRF	yes	yes	yes	yes	0	187	0	1	0	0	0	0	0	0	0
tRF-20-YU8SRZMF	TTCGATCCCGGGTTTCGGCA	Novel-tRF	yes	yes	yes	yes	6	50	28	34	29	8	0	1	0	0	1
tRF-23-YU8SRZMFD2	TTCGATCCCGGGTTTCGGCACCA	Novel-tRF	yes	yes	yes	no	13	1930	19	10	20	9	3	6	2	1	15
tRF-23-YUYR66EFD2	TTCGATTCCCGGCCAACGCACCA	Novel-tRF	yes	yes	yes	no	5	4107	11	8	7	7	0	1	13	0	2
tRF-23-YUYR66IFD2	TTCGATTCCCGGCCAATGCACCA	Novel-tRF	yes	yes	yes	yes	10	2794	4	9	5	12	0	1	2	2	3
tRF-16-YUYRRH0	TTCGATTCCCGGGCGG	Novel-tRF	yes	yes	yes	yes	1	0	0	0	2	0	0	15	0	0	2
tRF-23-YUYRRHQFD2	TTCGATTCCCGGGCGGCGCACCA	Novel-tRF	yes	yes	yes	no	9	1636	9	6	16	10	0	6	1	1	4
tRF-23-YUYSQSD2D2	TTCGATTCCGGCTCGAAGGACCA	Novel-tRF	yes	yes	yes	no	2	359	0	8	5	0	1	1	2	0	1
tRF-16-ZDL9X1B	TTGACCGCTCTGACCA	Novel-tRF	yes	yes	yes	no	16	9	2	3	6	11	2	13	8	0	0
tRF-22-ZFHIUNWV2	TTGCAATACTTAATTTCTGCCA	Novel-tRF	yes	yes	yes	yes	22	78	4	0	8	5	4	16	0	1	4
tRF-18-ZKXU53DJ	TTGGGTGCGAGAGGTCCC	Novel-tRF	yes	yes	yes	yes	31	1	44	36	35	40	8	28	17	16	13
tRF-22-ZKXU53K8N	TTGGGTGCGAGAGGTCCCGGGT	tRF-592	yes	yes	yes	no	31	0	37	17	31	20	10	14	43	48	12
tRF-22-ZKXXI363O	TTGGGTGCTAATGGTGGAGTTA	Novel-tRF	yes	yes	yes	yes	7	0	1	0	13	1	1	12	8	2	1
tRF-17-Z3M8ZLN	TTGGTCGTGGTTGTAGT	Novel-tRF	yes	no	yes	no	0	2	1	0	0	2	1	13	9	0	3
tRF-18-Z3M8ZL0D	TTGGTCGTGGTTGTAGTC	Novel-tRF	yes	yes	yes	yes	12	1	6	4	38	20	0	62	46	0	9
tRF-19-Z3M8ZL2J	TTGGTCGTGGTTGTAGTCC	Novel-tRF	yes	yes	yes	yes	100	1	15	21	139	102	27	261	131	5	21
tRF-20-Z3M8ZLSS	TTGGTCGTGGTTGTAGTCCG	Novel-tRF	yes	yes	yes	yes	4	1	1	2	31	16	1	42	6	0	4
tRF-22-Z3M8ZLSSP	TTGGTCGTGGTTGTAGTCCGTG	Novel-tRF	yes	yes	yes	yes	0	0	0	0	8	0	1	17	2	0	1
tRF-24-Z3M8ZLSSJ8	TTGGTCGTGGTTGTAGTCCGTGCG	Novel-tRF	yes	yes	yes	yes	2	1	0	0	19	4	5	15	2	0	2
tRF-25-Z3M8ZLSSXU	TTGGTCGTGGTTGTAGTCCGTGCGA	Novel-tRF	yes	yes	yes	yes	5	0	6	4	17	6	3	16	2	3	2
tRF-27-Z3M8ZLSSXUL	TTGGTCGTGGTTGTAGTCCGTGCGAGA	Novel-tRF	yes	yes	yes	yes	2	0	3	0	19	2	2	21	0	0	1
tRF-24-Z3RQ18XJFH	TTGGTGGTATAGTGGTGAGCATAG	Novel-tRF	yes	no	yes	no	1	0	0	0	3	0	0	0	0	22	0
tRF-23-Z3R918VB05	TTGGTGGTTCAGTGGTAGAATTC	Novel-tRF	yes	no	yes	yes	2	3	0	0	3	0	3	2	1	26	1
tRF-24-Z3R918VBK3	TTGGTGGTTCAGTGGTAGAATTCT	Novel-tRF	yes	no	yes	yes	3	0	0	0	1	5	0	4	0	54	0
tRF-25-Z3R918VBY9	TTGGTGGTTCAGTGGTAGAATTCTC	Novel-tRF	yes	no	yes	no	0	0	0	0	0	0	0	1	0	39	0
tRF-27-Z3R9512R12K	TTGGTGGTTCGAGCCCACCCAGGGACG	Novel-tRF	yes	yes	yes	yes	10	25	2	65	39	1	0	0	1	0	19
tRF-22-ZLBS5EOBJ	TTGTAAACCGGAGATGAAAACC	Novel-tRF	yes	yes	yes	yes	12	6	1	2	83	45	16	136	8	0	7
tRF-23-ZLBS5EOBD3	TTGTAAACCGGAGATGAAAACCT	Novel-tRF	yes	yes	yes	no	21	0	2	1	52	20	11	28	18	2	10
tRF-23-ZLSSXUOLD2	TTGTAGTCCGTGCGAGAATACCA	Novel-tRF	yes	yes	yes	no	9	224	6	0	3	1	5	9	9	14	3
tRF-24-ZO7OFND00V	TTTAAGTTAAAGATTAAGAGAACC	Novel-tRF	yes	no	yes	no	23	0	1	0	34	19	21	17	2	8	5
tRF-16-ZPEK45B	TTTAGACGGGCTCACA	Novel-tRF	yes	no	yes	yes	99	0	17	262	87	81	29	94	6	61	32
tRF-21-ZPEK45H5D	TTTAGACGGGCTCACATCACC	Novel-tRF	yes	no	yes	no	35	4	6	5	44	23	8	51	31	5	2
tRF-21-Z6EXEY0VE	TTTCAACTTAACTTGACCGCT	Novel-tRF	yes	no	yes	no	1	0	1	0	4	0	0	14	0	1	0
tRF-19-Z87HFKJJ	TTTGGGTGCGAGAGGTCCC	Novel-tRF	yes	yes	yes	yes	2	0	16	7	13	9	3	15	7	5	0
tRF-25-ZX1XDEU2O1	TTTTAAGTTAAAGATTAAGAGAACC	Novel-tRF	yes	no	yes	no	23	0	0	0	11	42	9	21	9	3	3
tRF-16-Z92K01B	TTTTCCAAGGACACCA	Novel-tRF	yes	no	yes	no	30	27	9	31	48	69	31	39	1	5	8
tRF-17-ZZK0O52	TTTTTCCAAGGACACCA	Novel-tRF	yes	no	yes	no	133	98	82	100	400	617	222	331	24	23	57
tRF-20-BBZY7FER	AAAAATTTTGGTGCAACTCC	Novel-tRF	no	no	yes	yes	0	0	0	0	3	0	0	0	6	0	0
tRF-16-BDHPIW0	AAAACATCAGATTGTG	Novel-tRF	no	no	yes	no	0	0	0	1	0	0	0	0	0	0	0
tRF-19-BDHPIWH7	AAAACATCAGATTGTGAAT	Novel-tRF	no	no	yes	yes	0	0	0	0	5	0	4	6	2	0	2
tRF-25-B0845JJ8RY	AAAAGTCATGGAGGCCATGGGGTTG	Novel-tRF	no	yes	yes	yes	0	0	0	0	0	0	0	0	2	4	0
tRF-19-BEZ8XOHJ	AAAATTTTGGTGCAACTCC	Novel-tRF	no	no	yes	yes	0	0	0	2	0	0	0	0	0	0	0
tRF-24-BF82Z4D7HU	AAACATCAGATTGTGAATCTGACA	Novel-tRF	no	no	yes	yes	0	0	0	0	0	0	1	1	0	0	0
tRF-16-B1H7NIB	AAACCATCCTCTGCTA	Novel-tRF	no	no	yes	yes	0	11	0	0	0	0	0	0	0	0	0
tRF-18-B1H7NIV	AAACCATCCTCTGCTACC	Novel-tRF	no	yes	yes	yes	0	0	0	10	2	0	0	1	0	0	6
tRF-19-B1KZI92V	AAACCCCCTTATTTCTACC	Novel-tRF	no	yes	yes	no	0	48	0	0	0	0	0	0	9	0	0
tRF-22-BHDUZSE6Q	AAACGAATGATTTCGACTCATT	Novel-tRF	no	no	yes	no	0	1	0	0	4	0	0	0	0	0	0
tRF-17-B2Y0FD2	AAAGATTAAGAGAACCA	Novel-tRF	no	no	yes	yes	0	0	1	5	6	6	9	11	2	0	1
tRF-23-B2Y0FD2FD3	AAAGATTAAGAGAACCAACACCT	Novel-tRF	no	no	yes	yes	4	0	0	0	2	0	5	4	4	0	1
tRF-22-BJ06EX2ZH	AAAGCACCCAACTTACACTTAG	Novel-tRF	no	no	yes	yes	0	9	0	0	3	0	0	5	7	0	0
tRF-23-BJ06EX2ZY	AAAGCACCCAACTTACACTTAGG	Novel-tRF	no	no	yes	yes	0	0	0	0	0	0	0	0	1	0	0
tRF-22-BKHDFX8QP	AAAGGATAACAGCTATCCATTG	Novel-tRF	no	yes	yes	no	1	0	0	0	0	0	0	0	0	0	0
tRF-16-BKYSR90	AAAGGTTCCGGGTTCG	Novel-tRF	no	yes	yes	no	0	9	0	0	0	0	0	0	0	0	0
tRF-23-B3J811IK0E	AAAGTCATGGAGGCCATGGGGTT	Novel-tRF	no	yes	yes	yes	0	0	3	0	1	0	0	0	2	0	4
tRF-24-B3J811IK2P	AAAGTCATGGAGGCCATGGGGTTG	Novel-tRF	no	yes	yes	yes	0	0	0	0	0	0	1	3	5	0	0
tRF-25-B3J811IK78	AAAGTCATGGAGGCCATGGGGTTGG	Novel-tRF	no	yes	yes	yes	0	0	0	0	2	0	0	0	1	0	0
tRF-21-B36YIYM9B	AAAGTGGCTGATTTGCGTTCA	Novel-tRF	no	no	yes	no	1	0	1	0	9	0	4	8	33	0	1
tRF-21-BLHKFZB1D	AAATAATAGGAGCTTAAACCC	Novel-tRF	no	yes	yes	yes	0	0	0	0	0	0	0	7	0	0	0
tRF-19-BLJD22I3	AAATACAGACCAAGAGCCT	Novel-tRF	no	yes	yes	yes	0	0	3	1	7	0	3	1	2	0	0
tRF-21-B4QU7BPN0	AAATGGCTGAGTGAAGCATTG	Novel-tRF	no	no	yes	no	0	0	0	0	0	0	2	0	2	0	0
tRF-22-B4QU7BPN4	AAATGGCTGAGTGAAGCATTGG	Novel-tRF	no	no	yes	no	0	0	0	0	6	0	0	2	0	0	0
tRF-24-B4QU7BPNIR	AAATGGCTGAGTGAAGCATTGGAC	Novel-tRF	no	no	yes	no	0	0	0	1	2	0	0	0	0	0	0
tRF-26-B4QU7BPN6I0	AAATGGCTGAGTGAAGCATTGGACTG	Novel-tRF	no	no	yes	no	0	0	0	0	0	0	0	1	0	0	0
tRF-27-B4QU7BPN6IN	AAATGGCTGAGTGAAGCATTGGACTGT	Novel-tRF	no	no	yes	no	1	2	1	0	3	1	0	3	2	0	1
tRF-28-B4QU7BPN6I0B	AAATGGCTGAGTGAAGCATTGGACTGTA	Novel-tRF	no	no	yes	yes	0	0	0	2	0	0	0	0	0	0	1
tRF-30-B4Z3V5393L41	AAATGTTGGTTATACCCTTCCCGTACTACC	Novel-tRF	no	yes	yes	no	0	16	0	0	0	0	0	0	0	0	0
tRF-24-BNFENPNY20	AAATTAGAATCTTAGCTTTGGGTG	Novel-tRF	no	no	yes	no	0	10	0	0	6	0	0	1	0	0	0
tRF-20-B54ZUPX1	AACACCTCTTTACAGTGACC	Novel-tRF	no	yes	yes	no	10	0	0	0	14	5	8	9	1	0	0
tRF-16-BP4MJY0	AACAGCTATCCATTGG	Novel-tRF	no	yes	yes	yes	1	0	2	0	4	0	3	3	4	0	0
tRF-18-BP4MJY0D	AACAGCTATCCATTGGTC	Novel-tRF	no	yes	yes	yes	0	0	0	0	1	0	0	5	0	0	0
tRF-19-BP4MJY23	AACAGCTATCCATTGGTCT	Novel-tRF	no	yes	yes	yes	6	0	0	0	11	0	12	3	11	2	1
tRF-20-BP4MJYSZ	AACAGCTATCCATTGGTCTT	Novel-tRF	no	yes	yes	yes	2	15	0	0	10	0	3	5	31	4	4
tRF-22-BP4MJYSZH	AACAGCTATCCATTGGTCTTAG	Novel-tRF	no	yes	yes	yes	0	0	0	0	1	0	1	0	1	0	0
tRF-23-BP4MJYSZY	AACAGCTATCCATTGGTCTTAGG	Novel-tRF	no	yes	yes	yes	0	0	0	0	1	0	0	0	0	0	0
tRF-25-BP4MJYSZ11	AACAGCTATCCATTGGTCTTAGGCC	Novel-tRF	no	yes	yes	yes	0	0	0	0	0	0	0	1	0	0	0
tRF-26-BP4MJYSZ11D	AACAGCTATCCATTGGTCTTAGGCCC	Novel-tRF	no	yes	yes	yes	0	0	0	0	3	0	0	0	0	0	0
tRF-17-BQJE9UI	AACATCAGATTGTGAAT	Novel-tRF	no	no	yes	no	0	0	0	0	0	0	1	2	0	0	0
tRF-18-BQJE9UDD	AACATCAGATTGTGAATC	Novel-tRF	no	no	yes	yes	0	0	0	0	0	0	0	3	0	0	0
tRF-19-BQJE9UF3	AACATCAGATTGTGAATCT	Novel-tRF	no	no	yes	yes	0	0	0	1	2	1	0	7	12	0	0
tRF-23-BQJE9UHYU	AACATCAGATTGTGAATCTGACA	Novel-tRF	no	no	yes	yes	0	0	0	0	3	0	0	0	0	0	0
tRF-16-BQ6ZW6D	AACATGGCTTTCTCAC	Novel-tRF	no	no	yes	no	2	1	0	0	1	6	2	0	0	1	0
tRF-20-B6BF82Z4	AACCAAAACATCAGATTGTG	Novel-tRF	no	no	yes	no	0	0	1	0	0	0	0	0	6	0	0
tRF-23-B6BF82Z47	AACCAAAACATCAGATTGTGAAT	Novel-tRF	no	no	yes	no	0	0	2	0	0	0	0	0	0	0	0
tRF-24-B6BF82Z4ED	AACCAAAACATCAGATTGTGAATC	Novel-tRF	no	no	yes	yes	0	0	0	0	0	0	0	0	0	0	1
tRF-25-B6BF82Z4D7	AACCAAAACATCAGATTGTGAATCT	Novel-tRF	no	no	yes	yes	0	0	0	0	3	0	0	0	0	0	0
tRF-17-B689XXJ	AACCATCCTCTGCTACC	Novel-tRF	no	no	yes	no	2	3	3	11	0	4	0	0	0	0	0
tRF-27-BS5EOB3ZY6H	AACCGGAGATGAAAACCTTTTTCCAAG	Novel-tRF	no	yes	yes	yes	0	0	2	0	7	0	0	3	0	0	0
tRF-28-BS5EOB3ZY6Y	AACCGGAGATGAAAACCTTTTTCCAAGG	Novel-tRF	no	yes	yes	yes	9	0	1	0	12	0	0	1	0	0	0
tRF-21-B9I1KQSXB	AACTCATGCCCCCATGTCTAA	Novel-tRF	no	no	yes	yes	0	0	0	0	0	0	0	0	17	0	0
tRF-22-B9I1KQSX1	AACTCATGCCCCCATGTCTAAC	Novel-tRF	no	no	yes	yes	0	0	0	0	0	0	0	2	6	0	2
tRF-23-B9I1KQSXU	AACTCATGCCCCCATGTCTAACA	Novel-tRF	no	no	yes	yes	0	0	0	0	13	0	0	3	21	0	0
tRF-18-BY4D84DJ	AACTGCTAACTCATGCCC	Novel-tRF	no	no	yes	yes	0	0	0	0	2	0	0	3	0	0	0
tRF-19-BY4D841J	AACTGCTAACTCATGCCCC	Novel-tRF	no	no	yes	yes	0	0	0	2	4	1	0	3	3	0	0
tRF-21-BY4D84KRB	AACTGCTAACTCATGCCCCCA	Novel-tRF	no	no	yes	yes	3	4	6	0	12	2	4	6	19	0	1
tRF-22-BY4D84KRI	AACTGCTAACTCATGCCCCCAT	Novel-tRF	no	no	yes	yes	9	0	0	1	2	0	0	8	6	0	0
tRF-25-BY4D84KRIM	AACTGCTAACTCATGCCCCCATGTC	Novel-tRF	no	no	yes	yes	1	0	0	0	2	3	0	6	11	0	0
tRF-16-BZ0IV20	AACTTACACTTAGGAG	Novel-tRF	no	no	yes	yes	0	1	3	0	3	0	0	0	0	0	0
tRF-24-BZ0IV25ZFR	AACTTACACTTAGGAGATTTCAAC	Novel-tRF	no	no	yes	yes	0	5	0	0	3	1	2	0	0	0	0
tRF-26-BZ0IV25Z2IE	AACTTACACTTAGGAGATTTCAACTT	Novel-tRF	no	no	yes	yes	0	4	0	0	2	0	10	4	0	9	0
tRF-23-BZKEUI1Z0L	AACTTCCAATTAACTAGTTTTGA	Novel-tRF	no	no	yes	no	0	0	0	0	0	0	0	6	0	0	0
tRF-16-BZOS4YB	AACTTGACCGCTCTGA	Novel-tRF	no	no	yes	yes	0	1	0	0	6	0	6	7	1	0	1
tRF-17-BZOS4Y1	AACTTGACCGCTCTGAC	Novel-tRF	no	yes	yes	yes	2	3	0	4	2	0	0	4	0	1	3
tRF-16-DBNIB9B	AAGAACTGCTAACTCA	Novel-tRF	no	no	yes	yes	0	0	0	1	0	0	0	6	0	0	0
tRF-28-DBNIB9I1KQ0D	AAGAACTGCTAACTCATGCCCCCATGTC	Novel-tRF	no	yes	yes	yes	7	0	0	0	1	0	0	10	2	0	0
tRF-29-DBNIB9I1KQ23	AAGAACTGCTAACTCATGCCCCCATGTCT	Novel-tRF	no	yes	yes	no	0	0	0	0	1	0	0	3	5	1	0
tRF-26-DBPJYO0Y3K0	AAGAAGCAGCTTCAAACCTGCCGGGG	Novel-tRF	no	no	yes	yes	0	0	1	2	3	0	4	1	5	0	1
tRF-29-D0B601WZ03HV	AAGAGAACCAACACCTCTTTACAGTGACC	Novel-tRF	no	yes	yes	no	0	0	0	0	0	0	0	0	2	0	0
tRF-17-D0SR9N2	AAGAGGTCCCTGGTTCA	Novel-tRF	no	yes	yes	no	0	4	0	0	0	0	0	4	0	0	1
tRF-16-DEU2O1B	AAGATTAAGAGAACCA	Novel-tRF	no	no	yes	yes	0	0	0	0	2	6	4	4	0	0	1
tRF-22-DEU2O1B53	AAGATTAAGAGAACCAACACCT	Novel-tRF	no	no	yes	yes	0	0	0	0	2	0	1	11	0	0	0
tRF-23-DEU2O1B5D5	AAGATTAAGAGAACCAACACCTC	Novel-tRF	no	no	yes	yes	0	0	0	0	2	0	0	0	0	0	0
tRF-29-DEU2O1B54Z2U	AAGATTAAGAGAACCAACACCTCTTTACA	Novel-tRF	no	no	yes	yes	0	0	0	0	5	0	0	0	4	0	0
tRF-20-DE8P7SER	AAGATTCCAGGTTCGACTCC	Novel-tRF	no	yes	yes	yes	0	4	0	0	0	0	0	0	2	0	0
tRF-23-DE86YZQDDK	AAGATTCCCATTCTTGCGACCCG	Novel-tRF	no	yes	yes	no	0	1	0	0	0	0	0	0	0	0	0
tRF-22-DFKON5EX4	AAGCACCCAACTTACACTTAGG	Novel-tRF	no	no	yes	yes	2	0	0	0	3	0	3	3	18	2	2
tRF-23-DFKON5EXDX	AAGCACCCAACTTACACTTAGGA	Novel-tRF	no	no	yes	yes	0	0	0	0	12	0	0	4	14	0	1
tRF-24-DFKON5EXIS	AAGCACCCAACTTACACTTAGGAG	Novel-tRF	no	no	yes	yes	0	0	0	0	0	0	0	1	29	0	1
tRF-25-DFKON5EX62	AAGCACCCAACTTACACTTAGGAGA	Novel-tRF	no	no	yes	yes	0	0	0	0	9	0	3	0	11	0	0
tRF-27-DFKON5EX62Q	AAGCACCCAACTTACACTTAGGAGATT	Novel-tRF	no	no	yes	yes	0	0	0	0	1	0	0	0	0	0	0
tRF-29-DFKON5EX62K5	AAGCACCCAACTTACACTTAGGAGATTTC	Novel-tRF	no	no	yes	yes	2	0	0	0	0	0	0	0	0	0	0
tRF-18-DFZ2NL7	AAGCATTGGACTGTAAAT	Novel-tRF	no	no	yes	no	0	0	0	0	0	0	0	0	0	0	1
tRF-19-DFZ2NLED	AAGCATTGGACTGTAAATC	Novel-tRF	no	no	yes	no	0	0	0	0	3	0	0	0	0	0	0
tRF-21-DFZ2NLD7B	AAGCATTGGACTGTAAATCTA	Novel-tRF	no	no	yes	no	0	0	0	0	1	0	0	0	0	0	0
tRF-16-D112Z40	AAGCCAGGGATTGTGG	Novel-tRF	no	no	yes	no	3	0	0	0	0	0	0	4	1	2	0
tRF-22-DI2OOIQO3	AAGCTCACAAGAACTGCTAACT	Novel-tRF	no	yes	yes	yes	7	0	0	0	0	0	1	11	0	0	1
tRF-16-DJSYE90	AAGGCGTCTGACTTCG	Novel-tRF	no	yes	yes	no	0	0	0	9	0	0	0	0	0	0	0
tRF-30-DKNPNOYB7JXN	AAGGGCTTAGCTTAATTAAAGTGGCTGATT	Novel-tRF	no	no	yes	yes	0	22	0	0	0	0	0	0	0	0	0
tRF-17-D3JIBLH	AAGGTCAGCTAAATAAG	Novel-tRF	no	no	yes	no	4	0	0	0	0	0	0	0	0	0	0
tRF-25-D3JIBLFXWK	AAGGTCAGCTAAATAAGCTATCGGG	Novel-tRF	no	no	yes	yes	0	0	0	0	0	0	0	0	1	0	0
tRF-17-D33U7SF	AAGGTCCTGAGTTCGAA	Novel-tRF	no	yes	yes	no	0	0	1	1	0	0	0	1	0	0	0
tRF-21-D3387SFRD	AAGGTCCTGGGTTCGAGCCCC	Novel-tRF	no	yes	yes	no	0	0	1	0	0	0	0	0	1	0	0
tRF-21-D3L87SHRD	AAGGTCGCGGGTTCGATCCCC	Novel-tRF	no	yes	yes	no	0	0	0	1	0	0	0	0	0	0	0
tRF-19-D3887SFD	AAGGTTCCGGGTTCGAGTC	Novel-tRF	no	yes	yes	no	1	1	0	0	0	0	0	3	0	0	0
tRF-21-DMI2669KE	AAGTCATGGAGGCCATGGGGT	Novel-tRF	no	yes	yes	yes	0	0	0	0	0	0	0	1	8	0	0
tRF-22-DMI2669KQ	AAGTCATGGAGGCCATGGGGTT	Novel-tRF	no	yes	yes	yes	6	0	0	0	5	0	7	11	20	4	3
tRF-23-DMI2669K0P	AAGTCATGGAGGCCATGGGGTTG	Novel-tRF	no	yes	yes	yes	0	0	0	0	1	0	0	0	0	0	0
tRF-24-DMI2669KK4	AAGTCATGGAGGCCATGGGGTTGG	Novel-tRF	no	yes	yes	yes	3	0	0	0	4	0	0	5	0	0	1
tRF-20-DMKNR7F6	AAGTCCCATTGGTCTAGCCA	Novel-tRF	no	yes	yes	no	0	54	2	0	4	0	1	1	14	0	0
tRF-18-D4QUZV0E	AAGTGGCTGATTTGCGTT	Novel-tRF	no	no	yes	no	2	0	4	3	6	2	7	10	22	1	6
tRF-21-D4QUZV760	AAGTGGCTGATTTGCGTTCAG	Novel-tRF	no	no	yes	no	0	0	0	0	1	0	0	0	0	0	0
tRF-21-D4ZWRNU3D	AAGTGTTTGTGGGTTTAAGTC	Novel-tRF	no	yes	yes	yes	0	0	0	0	4	0	1	0	3	0	1
tRF-22-D4ZWRNU3J	AAGTGTTTGTGGGTTTAAGTCC	Novel-tRF	no	yes	yes	yes	0	0	0	0	1	0	0	0	0	0	1
tRF-23-DOQQMJKLDJ	AATAAGCTATCGGGCCCATACCC	Novel-tRF	no	no	yes	yes	0	0	0	0	0	0	0	2	4	0	0
tRF-19-DOV2QX0V	AATAATAGGAGCTTAAACC	Novel-tRF	no	no	yes	yes	0	0	0	0	0	0	0	3	0	0	0
tRF-20-DOV2QXBR	AATAATAGGAGCTTAAACCC	Novel-tRF	no	yes	yes	yes	0	0	0	0	1	0	0	11	0	0	1
tRF-17-D5YEYYJ	AATACTTAATTTCTGCC	Novel-tRF	no	no	yes	yes	0	0	0	0	0	0	1	0	0	0	0
tRF-20-DPUSYDY6	AATAGTACCGTTAACTTCCA	Novel-tRF	no	yes	yes	yes	0	0	0	0	1	1	2	3	0	0	0
tRF-16-D6MSRMB	AATCACGTCGGGGTCA	Novel-tRF	no	yes	yes	yes	0	11	12	23	6	2	1	2	0	0	0
tRF-16-DR265M0	AATCCCACCAGAGTCG	Novel-tRF	no	yes	yes	yes	0	0	1	0	0	0	0	0	0	0	0
tRF-18-DR29NDV	AATCCCACTCCTGACACC	Novel-tRF	no	no	yes	no	0	0	0	5	1	0	0	0	0	0	0
tRF-18-DR2ZNDV	AATCCCACTTCTGACACC	Novel-tRF	no	no	yes	yes	0	6	0	7	5	0	0	0	0	0	0
tRF-16-DRJRWM0	AATCCCATCCTCGTCG	Novel-tRF	no	yes	yes	yes	0	5	1	2	5	0	0	0	0	0	0
tRF-17-DRJRWMM	AATCCCATCCTCGTCGC	Novel-tRF	no	yes	yes	yes	0	13	4	7	3	0	0	1	1	0	0
tRF-18-DRJRWMDV	AATCCCATCCTCGTCGCC	Novel-tRF	no	yes	yes	yes	0	20	8	21	8	2	4	4	2	0	4
tRF-18-DR69OKV	AATCCGGCTCGAAGGACC	Novel-tRF	no	yes	yes	yes	4	4	2	15	0	0	0	0	0	0	4
tRF-19-DR696KE2	AATCCGGCTCGGAGGACCA	Novel-tRF	no	yes	yes	no	0	0	1	0	0	0	0	0	0	0	0
tRF-19-DRX90JI2	AATCCTGCTCACAGCGCCA	Novel-tRF	no	yes	yes	yes	4	25	0	2	1	0	0	0	1	0	0
tRF-20-DSJOBZBD	AATCGCATAAAACTTAAAAC	Novel-tRF	no	yes	yes	no	0	5	0	0	1	0	1	0	0	0	0
tRF-17-D7M4O15	AATCTCGGTGGAACCTC	Novel-tRF	no	yes	yes	yes	0	0	0	21	1	1	0	0	0	0	0
tRF-18-D7M4O10J	AATCTCGGTGGAACCTCC	Novel-tRF	no	yes	yes	no	0	0	0	16	2	0	0	0	0	0	0
tRF-19-D7M461J2	AATCTCGGTGGGACCTCCA	Novel-tRF	no	yes	yes	no	0	24	4	5	2	5	0	1	0	0	0
tRF-19-DVLKZ4FE	AATGCCGAGGTTGTGAGTT	Novel-tRF	no	no	yes	no	0	0	0	0	0	0	0	0	1	0	0
tRF-21-DVLKZ4190	AATGCCGAGGTTGTGAGTTCG	Novel-tRF	no	no	yes	no	0	0	0	0	0	0	0	0	0	1	0
tRF-20-D8HDQMXI	AATGGATAACGCGTCTGACT	Novel-tRF	no	no	yes	no	0	2	0	0	0	0	0	0	0	0	0
tRF-20-D8N0X0JY	AATGGCTGAGTGAAGCATTG	Novel-tRF	no	no	yes	no	1	0	0	0	2	0	0	0	0	0	0
tRF-21-D8N0X0JY0	AATGGCTGAGTGAAGCATTGG	Novel-tRF	no	no	yes	no	0	0	0	0	0	0	3	5	0	0	0
tRF-23-D8N0X0JYDR	AATGGCTGAGTGAAGCATTGGAC	Novel-tRF	no	no	yes	no	0	0	5	0	1	6	5	0	0	1	0
tRF-25-D8N0X0JYOY	AATGGCTGAGTGAAGCATTGGACTG	Novel-tRF	no	no	yes	no	0	0	0	0	2	0	2	2	3	3	2
tRF-26-D8N0X0JYOYE	AATGGCTGAGTGAAGCATTGGACTGT	Novel-tRF	no	no	yes	no	1	0	4	1	7	0	2	4	18	2	1
tRF-27-D8N0X0JYOYO	AATGGCTGAGTGAAGCATTGGACTGTA	Novel-tRF	no	no	yes	no	10	0	2	0	4	0	1	0	3	1	0
tRF-16-D890YB0	AATGGTGGAGTTAAAG	Novel-tRF	no	no	yes	yes	3	3	0	2	6	5	6	10	0	0	0
tRF-20-D890YBOZ	AATGGTGGAGTTAAAGACTT	Novel-tRF	no	yes	yes	no	0	0	0	1	12	1	3	6	9	3	0
tRF-22-D890YBOZQ	AATGGTGGAGTTAAAGACTTTT	Novel-tRF	no	yes	yes	yes	0	0	0	0	0	10	0	3	0	1	0
tRF-23-D890YBOZ0Q	AATGGTGGAGTTAAAGACTTTTT	Novel-tRF	no	yes	yes	yes	3	0	0	0	0	0	0	2	0	0	0
tRF-28-D890YBOZZ7DP	AATGGTGGAGTTAAAGACTTTTTCTCTG	Novel-tRF	no	yes	yes	yes	0	0	0	0	0	0	0	0	0	1	0
tRF-17-D8YJE74	AATGGTTAGCACTCTGG	Novel-tRF	no	no	yes	yes	0	1	1	3	2	3	5	0	2	0	1
tRF-18-D8YJE7DX	AATGGTTAGCACTCTGGA	Novel-tRF	no	no	yes	yes	8	12	13	9	13	6	14	10	4	2	3
tRF-19-D8YJE7IR	AATGGTTAGCACTCTGGAC	Novel-tRF	no	no	yes	no	0	0	0	0	0	0	0	0	1	0	0
tRF-21-D8YJE76ID	AATGGTTAGCACTCTGGACTC	Novel-tRF	no	no	yes	yes	0	4	0	0	0	4	0	6	0	7	0
tRF-22-D8YJE76I3	AATGGTTAGCACTCTGGACTCT	Novel-tRF	no	no	yes	no	0	19	0	0	0	0	0	1	0	0	0
[truncated: 2,765 more rows]

## Sheet: CMC tRFs
tRF License Plate	tRF Sequence	Above Threshold?	Is exclusive?	In TCGA PRAD?	In Olvedy datasets?	Prstt_Shrt_Nrml_022112_21Aug2012	Prstt_Shrt_Nrml_072811_21Aug2012	Prstt_Shrt_Nrml_080411_21Aug2012	Prstt_Shrt_Nrml_100611_21Aug2012	Prstt_Shrt_Nrml_120211_21Aug2012	Prstt_Shrt_Tumr_022112_21Aug2012	Prstt_Shrt_Tumr_072811_21Aug2012	Prstt_Shrt_Tumr_080411_21Aug2012	Prstt_Shrt_Tumr_100611_21Aug2012	Prstt_Shrt_Tumr_120211_21Aug2012
tRF-20-BBZY7FER	AAAAATTTTGGTGCAACTCC	yes	no	yes	yes	1	0	0	0	0	12	0	14	0	0
tRF-21-BBZY7FERB	AAAAATTTTGGTGCAACTCCA	yes	no	yes	no	17	0	0	0	0	0	0	36	0	0
tRF-28-BDHPIWOMXFU	AAAACATCAGATTGTGAATCTGACAACA	yes	no	yes	no	214	4	34	19	0	140	0	184	0	23
tRF-29-BDHPIWOMXFEH	AAAACATCAGATTGTGAATCTGACAACAG	yes	no	yes	no	18	0	0	8	1	26	8	29	0	4
tRF-25-B0845JJ8RY	AAAAGTCATGGAGGCCATGGGGTTG	yes	yes	yes	yes	3	0	0	0	0	0	19	0	0	0
tRF-24-BEZ8XO46EB	AAAATTTTGGTGCAACTCCAAATA	yes	no	yes	no	24	0	10	4	0	29	0	38	0	5
tRF-24-BF82Z4D7HU	AAACATCAGATTGTGAATCTGACA	yes	no	yes	yes	39	0	41	4	0	84	0	0	0	50
tRF-27-BF82Z4D7OO2	AAACATCAGATTGTGAATCTGACAACA	yes	no	yes	no	277	130	73	51	5	159	4	96	0	75
tRF-28-BF82Z4D7OODH	AAACATCAGATTGTGAATCTGACAACAG	yes	no	yes	no	57	1	33	0	11	29	9	21	0	13
tRF-29-BF82Z4D7OOFX	AAACATCAGATTGTGAATCTGACAACAGA	yes	no	yes	no	183	0	34	13	7	7	47	40	0	9
tRF-30-BF82Z4D7OOJ0	AAACATCAGATTGTGAATCTGACAACAGAG	yes	no	yes	no	57	16	9	0	24	0	12	0	0	15
tRF-16-B1H7NIB	AAACCATCCTCTGCTA	yes	no	yes	yes	0	14	0	0	0	0	0	0	0	0
tRF-28-B2JK7PP9ZZV	AAAGACAGGGGTTAGGCCTCTTTTTACC	yes	yes	yes	no	21	0	52	2	0	0	0	7	0	13
tRF-18-B2NZW7DR	AAAGACTTTTTCTCTGAC	yes	no	yes	yes	1	1	57	0	0	6	0	16	2	4
tRF-21-B2Y0FD2FD	AAAGATTAAGAGAACCAACAC	yes	no	yes	yes	0	0	0	0	17	0	0	17	0	0
tRF-24-B3J811IK2P	AAAGTCATGGAGGCCATGGGGTTG	yes	yes	yes	yes	16	10	0	2	0	2	5	0	0	0
tRF-19-BLJD22I3	AAATACAGACCAAGAGCCT	yes	yes	yes	yes	8	0	13	0	0	0	0	15	0	0
tRF-22-BLJD22PZ2	AAATACAGACCAAGAGCCTTCA	yes	yes	yes	yes	4	0	0	0	0	3	0	37	0	0
tRF-20-BMEMR326	AAATCACGTCGGGGTCACCA	yes	yes	yes	yes	0	20	0	0	0	0	0	0	0	0
tRF-20-BM32LJK6	AAATCCCGGACGAGCCCCCA	yes	yes	yes	yes	11	21	66	55	0	0	69	149	0	1
tRF-20-BMM3PR46	AAATCCGGGTGCCCCCTCCA	yes	yes	yes	yes	14	59	45	73	0	34	28	90	0	0
tRF-17-BMW36D3	AAATCTCGGTGGAACCT	yes	yes	yes	yes	0	4	13	13	0	0	0	12	0	0
tRF-18-BOJ8N902	AACAACATGGCTTTCTCA	yes	no	yes	yes	3	0	0	1	0	7	5	0	0	43
tRF-19-BOJ8N9J1	AACAACATGGCTTTCTCAC	yes	yes	yes	yes	0	0	0	0	0	0	0	23	14	4
tRF-20-BOJ8N981	AACAACATGGCTTTCTCACC	yes	yes	yes	yes	13	5	32	9	0	32	170	151	1	30
tRF-19-B54ZUPJR	AACACCTCTTTACAGTGAC	yes	yes	yes	yes	73	59	29	29	12	22	51	72	42	26
tRF-18-BP4MJY0D	AACAGCTATCCATTGGTC	yes	yes	yes	yes	308	0	62	24	0	76	43	76	0	33
tRF-19-BP4MJY23	AACAGCTATCCATTGGTCT	yes	yes	yes	yes	151	0	0	32	0	15	0	59	0	14
tRF-22-BP4MJYSZH	AACAGCTATCCATTGGTCTTAG	yes	yes	yes	yes	0	0	2	0	0	27	0	0	43	0
tRF-25-BP4MJYSZ11	AACAGCTATCCATTGGTCTTAGGCC	yes	yes	yes	yes	0	0	0	0	0	0	16	0	0	0
tRF-19-BQJE9UF3	AACATCAGATTGTGAATCT	yes	no	yes	yes	0	0	0	0	0	0	0	48	0	0
tRF-26-BQJE9UHY0DB	AACATCAGATTGTGAATCTGACAACA	yes	no	yes	no	156	13	32	1	51	86	0	85	0	40
tRF-28-BQJE9UHY0DX	AACATCAGATTGTGAATCTGACAACAGA	yes	no	yes	no	17	5	0	7	27	24	6	2	0	0
tRF-25-B6BF82Z4D7	AACCAAAACATCAGATTGTGAATCT	yes	no	yes	yes	61	0	0	0	33	7	0	46	0	0
tRF-29-B6BF82Z4D7HU	AACCAAAACATCAGATTGTGAATCTGACA	yes	no	yes	no	88	0	125	146	70	356	0	24	26	189
tRF-27-BS5EOB3ZY6H	AACCGGAGATGAAAACCTTTTTCCAAG	yes	yes	yes	yes	577	84	179	79	14	340	66	56	35	59
tRF-28-BS5EOB3ZY6Y	AACCGGAGATGAAAACCTTTTTCCAAGG	yes	yes	yes	yes	24	8	8	16	1	16	8	8	7	2
tRF-30-BS5EOB3ZY61D	AACCGGAGATGAAAACCTTTTTCCAAGGAC	yes	yes	yes	no	141	56	73	25	10	109	60	80	0	12
tRF-18-BS68BFD2	AACCGGGCGGAAACACCA	yes	yes	yes	yes	967	4047	3984	846	185	1463	20271	3530	490	1206
tRF-18-B9I1KQ0D	AACTCATGCCCCCATGTC	yes	no	yes	yes	72	52	89	31	0	34	35	65	0	20
tRF-19-B9I1KQ23	AACTCATGCCCCCATGTCT	yes	no	yes	yes	59	11	11	43	0	32	45	0	0	22
tRF-21-B9I1KQSXB	AACTCATGCCCCCATGTCTAA	yes	no	yes	yes	5	0	0	0	0	2	0	17	0	0
tRF-22-B9I1KQSX1	AACTCATGCCCCCATGTCTAAC	yes	no	yes	yes	5	15	0	0	0	0	0	0	0	0
tRF-23-B9I1KQSXU	AACTCATGCCCCCATGTCTAACA	yes	no	yes	yes	56	50	3	48	0	63	76	91	0	35
tRF-19-B92EB02V	AACTCCAAATAAAAGTACC	yes	yes	yes	no	0	10	37	52	1	5	71	349	6	103
tRF-18-BY4D84DJ	AACTGCTAACTCATGCCC	yes	no	yes	yes	54	0	0	1	0	3	5	0	0	0
tRF-20-BY4D84KR	AACTGCTAACTCATGCCCCC	yes	no	yes	yes	0	0	0	0	0	0	71	0	0	1
tRF-21-BY4D84KRB	AACTGCTAACTCATGCCCCCA	yes	no	yes	yes	47	15	0	17	0	16	37	0	0	0
tRF-25-BY4D84KRIM	AACTGCTAACTCATGCCCCCATGTC	yes	no	yes	yes	56	0	48	16	0	16	0	0	38	0
tRF-17-BZBZOS3	AACTTAACTTGACCGCT	yes	no	yes	yes	610	79	0	50	0	68	60	42	0	24
tRF-18-BZBZOSD5	AACTTAACTTGACCGCTC	yes	no	yes	yes	56	25	38	1	0	0	0	0	0	0
tRF-19-BZBZOSH3	AACTTAACTTGACCGCTCT	yes	no	yes	yes	142	3	32	3	0	14	3	0	0	7
tRF-22-BZBZOS4Y1	AACTTAACTTGACCGCTCTGAC	yes	yes	yes	yes	9	15	30	0	16	0	30	42	2	17
tRF-23-BZBZOS4YV	AACTTAACTTGACCGCTCTGACC	yes	yes	yes	yes	20	21	22	26	0	38	180	94	0	74
tRF-16-BZ0IV20	AACTTACACTTAGGAG	yes	no	yes	yes	218	25	15	14	0	152	54	36	0	64
tRF-18-BZ0IV2D7	AACTTACACTTAGGAGAT	yes	no	yes	yes	108	6	0	3	0	30	0	49	0	17
tRF-19-BZ0IV2IE	AACTTACACTTAGGAGATT	yes	no	yes	yes	49	0	33	0	0	2	58	0	0	0
tRF-20-BZ0IV25Z	AACTTACACTTAGGAGATTT	yes	no	yes	yes	4	16	0	0	0	0	0	0	0	13
tRF-22-BZ0IV25Z2	AACTTACACTTAGGAGATTTCA	yes	no	yes	yes	158	0	23	23	0	73	26	75	0	50
tRF-24-BZ0IV25ZFR	AACTTACACTTAGGAGATTTCAAC	yes	no	yes	yes	4	17	0	0	0	0	0	0	0	0
tRF-26-BZ0IV25Z2IE	AACTTACACTTAGGAGATTTCAACTT	yes	no	yes	yes	0	0	0	6	0	0	0	59	0	0
tRF-30-BZ0IV25Z2IUI	AACTTACACTTAGGAGATTTCAACTTAACT	yes	no	yes	no	66	0	44	11	0	65	0	48	0	0
tRF-25-BZKEUI1ZXF	AACTTCCAATTAACTAGTTTTGACA	yes	yes	yes	no	31	0	0	0	0	29	0	0	10	0
tRF-16-BZOS4YB	AACTTGACCGCTCTGA	yes	no	yes	yes	0	0	0	0	0	0	0	13	0	0
tRF-17-BZOS4Y1	AACTTGACCGCTCTGAC	yes	yes	yes	yes	15	0	0	0	0	7	0	16	0	40
tRF-18-BZOS4YV	AACTTGACCGCTCTGACC	yes	yes	yes	yes	22	0	28	30	0	0	31	82	4	7
tRF-19-DBNIB9FM	AAGAACTGCTAACTCATGC	yes	no	yes	yes	6	0	0	0	0	0	0	39	0	0
tRF-26-DBPJYO0Y3K0	AAGAAGCAGCTTCAAACCTGCCGGGG	yes	no	yes	yes	45	22	0	11	17	37	17	17	0	21
tRF-28-DD1KYK37ZXD2	AAGACAGGGGTTAGGCCTCTTTTTACCA	yes	yes	yes	no	3	1	0	2	18	2	62	0	0	8
tRF-17-DDZZ4Y1	AAGACTTTTTCTCTGAC	yes	no	yes	yes	25	18	0	2	2	10	0	26	57	18
tRF-21-DEU2O1B5D	AAGATTAAGAGAACCAACACC	yes	no	yes	yes	37	0	1	3	0	0	24	19	0	1
tRF-22-DEU2O1B53	AAGATTAAGAGAACCAACACCT	yes	no	yes	yes	0	18	0	7	20	0	0	0	0	0
tRF-24-DEU2O1B5H3	AAGATTAAGAGAACCAACACCTCT	yes	no	yes	no	35	17	26	0	20	11	3	19	0	0
tRF-30-DEU2O1B54ZUP	AAGATTAAGAGAACCAACACCTCTTTACAG	yes	no	yes	no	18	0	0	0	0	23	35	0	0	0
tRF-18-DFKON5W	AAGCACCCAACTTACACT	yes	no	yes	yes	230	11	35	36	16	101	35	46	54	8
tRF-19-DFKON5EQ	AAGCACCCAACTTACACTT	yes	no	yes	yes	46	0	19	27	0	9	0	40	0	0
tRF-20-DFKON5EX	AAGCACCCAACTTACACTTA	yes	no	yes	yes	160	51	10	6	54	21	224	123	0	20
tRF-21-DFKON5EX0	AAGCACCCAACTTACACTTAG	yes	no	yes	yes	163	10	35	20	0	52	6	30	0	15
tRF-23-DFKON5EXDX	AAGCACCCAACTTACACTTAGGA	yes	no	yes	yes	253	84	25	34	5	115	107	32	0	28
tRF-24-DFKON5EXIS	AAGCACCCAACTTACACTTAGGAG	yes	no	yes	yes	589	103	124	263	56	892	69	307	0	97
tRF-25-DFKON5EX62	AAGCACCCAACTTACACTTAGGAGA	yes	no	yes	yes	1004	155	221	175	29	450	219	428	119	41
tRF-27-DFKON5EX62Q	AAGCACCCAACTTACACTTAGGAGATT	yes	no	yes	yes	226	52	132	36	0	120	15	131	66	5
tRF-29-DFKON5EX62K5	AAGCACCCAACTTACACTTAGGAGATTTC	yes	no	yes	yes	66	0	5	17	0	26	0	210	0	9
tRF-18-DI2OOIDW	AAGCTCACAAGAACTGCT	yes	yes	yes	yes	95	21	2	14	0	13	0	0	0	0
tRF-22-DI2OOIQO3	AAGCTCACAAGAACTGCTAACT	yes	yes	yes	yes	22	0	0	0	0	0	53	6	0	0
tRF-26-DKNPNOYB7JE	AAGGGCTTAGCTTAATTAAAGTGGCT	yes	no	yes	yes	4	1	0	5	0	10	5	44	0	3
tRF-30-DKNPNOYB7JXN	AAGGGCTTAGCTTAATTAAAGTGGCTGATT	yes	no	yes	yes	0	1	0	0	1	0	0	0	14	1
tRF-30-D3387SFRJ4O1	AAGGTCCTGGGTTCGAGCCCCAGTGGAACC	yes	yes	yes	no	0	0	0	0	0	0	24	0	0	4
tRF-28-D3L87SHRM5DY	AAGGTCGCGGGTTCGATCCCCGTACGGG	yes	yes	yes	no	0	0	0	0	0	0	0	29	0	0
tRF-22-DMI2669KQ	AAGTCATGGAGGCCATGGGGTT	yes	yes	yes	yes	54	1	0	10	4	6	0	2	34	1
tRF-23-DMI2669K0P	AAGTCATGGAGGCCATGGGGTTG	yes	yes	yes	yes	30	0	13	15	0	53	38	35	0	2
tRF-20-DOV2QXBR	AATAATAGGAGCTTAAACCC	yes	yes	yes	yes	21	0	0	0	0	0	0	15	0	0
tRF-21-D5F1D039B	AATACAGACCAAGAGCCTTCA	yes	yes	yes	yes	4	0	0	0	0	6	27	0	0	0
tRF-17-D5YEYYJ	AATACTTAATTTCTGCC	yes	no	yes	yes	10	0	0	0	0	3	0	44	0	6
tRF-18-D5YEYYD2	AATACTTAATTTCTGCCA	yes	no	yes	yes	305	88	100	71	2	151	315	72	168	60
tRF-17-DP5IUDJ	AATAGGAGCTTAAACCC	yes	yes	yes	no	83	17	0	15	2	12	0	36	0	6
tRF-19-DPUSYDKJ	AATAGTACCGTTAACTTCC	yes	yes	yes	yes	27	18	12	0	0	0	24	0	0	9
tRF-19-D6MSRME2	AATCACGTCGGGGTCACCA	yes	yes	yes	yes	0	20	5	6	0	0	0	35	0	0
tRF-18-DRFU8U0E	AATCCAGCGATCCGAGTT	yes	yes	yes	yes	0	4	25	0	0	9	5	18	0	3
tRF-21-DRFU8U76B	AATCCAGCGATCCGAGTTCAA	yes	yes	yes	yes	16	0	42	11	0	30	57	0	0	10
tRF-22-DRFU8U76F	AATCCAGCGATCCGAGTTCAAA	yes	yes	yes	yes	0	30	154	31	13	92	48	4	60	49
tRF-23-DRFU8U767	AATCCAGCGATCCGAGTTCAAAT	yes	yes	yes	yes	0	18	83	66	0	23	40	0	32	65
tRF-16-DR2ZNDB	AATCCCACTTCTGACA	yes	no	yes	no	0	82	51	20	0	1	0	93	0	0
tRF-17-DR2ZND1	AATCCCACTTCTGACAC	yes	no	yes	no	0	27	21	9	0	0	0	0	0	0
tRF-18-DR2ZNDV	AATCCCACTTCTGACACC	yes	no	yes	yes	0	92	178	87	24	0	0	249	0	15
tRF-19-DR2ZNDE2	AATCCCACTTCTGACACCA	yes	no	yes	yes	7	163	154	118	41	17	458	378	85	33
tRF-19-DRJH71J2	AATCCCAGCGGTGCCTCCA	yes	yes	yes	yes	8	52	37	19	0	17	142	85	0	0
tRF-17-DRJRWMM	AATCCCATCCTCGTCGC	yes	yes	yes	yes	0	25	0	14	0	0	0	0	0	0
tRF-20-DR3J0926	AATCCCCGGCACCTCCACCA	yes	yes	yes	yes	35	107	159	42	16	76	851	116	0	17
tRF-19-DRMD5112	AATCCCGGACGAGCCCCCA	yes	no	yes	yes	4	181	87	70	1	18	208	60	0	8
tRF-19-DRR4KRJ2	AATCCGGGTGCCCCCTCCA	yes	yes	yes	yes	39	70	96	115	33	86	155	164	8	77
tRF-19-DRXSE5I2	AATCCTGCCGACTACGCCA	yes	yes	yes	yes	4	43	0	15	0	26	0	0	0	20
tRF-19-DRX90JI2	AATCCTGCTCACAGCGCCA	yes	yes	yes	yes	1	16	0	8	0	0	0	0	0	7
tRF-19-D7M4O1J2	AATCTCGGTGGAACCTCCA	yes	yes	yes	yes	0	0	0	13	0	0	26	0	0	0
tRF-24-D890YBOZK5	AATGGTGGAGTTAAAGACTTTTTC	yes	yes	yes	no	0	0	0	0	0	0	8	0	0	0
tRF-25-D890YBOZZ7	AATGGTGGAGTTAAAGACTTTTTCT	yes	yes	yes	no	21	0	0	0	0	0	0	21	0	0
tRF-28-D890YBOZZ7DP	AATGGTGGAGTTAAAGACTTTTTCTCTG	yes	yes	yes	yes	0	0	0	0	0	0	0	29	0	0
tRF-29-D890YBOZZ7HL	AATGGTGGAGTTAAAGACTTTTTCTCTGA	yes	yes	yes	no	0	0	37	1	2	14	93	0	0	2
tRF-30-D890YBOZZ7ND	AATGGTGGAGTTAAAGACTTTTTCTCTGAC	yes	yes	yes	no	0	0	0	0	0	0	6	0	0	0
tRF-20-DW9NH1NR	AATGTTGGTTATACCCTTCC	yes	no	yes	yes	0	0	0	0	0	0	0	20	0	0
tRF-18-DXEPZYU	AATTAACTAGTTTTGACA	yes	no	yes	yes	43	0	26	0	0	32	0	26	0	0
tRF-21-DXEPZY0DB	AATTAACTAGTTTTGACAACA	yes	yes	yes	yes	14	0	4	0	0	10	0	45	0	0
tRF-19-0DIJZ7FV	ACAACATGGCTTTCTCACC	yes	yes	yes	yes	30	1	10	33	1	23	288	97	0	61
tRF-17-00BY4D5	ACAAGAACTGCTAACTC	yes	no	yes	yes	35	20	26	8	0	4	20	0	0	16
tRF-18-00BY4D02	ACAAGAACTGCTAACTCA	yes	no	yes	yes	77	50	4	28	11	62	28	45	0	9
tRF-22-00BY4D84J	ACAAGAACTGCTAACTCATGCC	yes	no	yes	yes	22	0	0	0	0	0	26	0	0	0
tRF-30-00BY4D84KRIM	ACAAGAACTGCTAACTCATGCCCCCATGTC	yes	yes	yes	yes	0	9	0	0	0	0	1	77	0	0
tRF-17-0IV25Z2	ACACTTAGGAGATTTCA	yes	no	yes	yes	110	6	0	15	0	18	0	0	4	0
tRF-30-0IV25Z2IUIX1	ACACTTAGGAGATTTCAACTTAACTTGACC	yes	no	yes	no	786	126	247	131	197	406	581	404	117	47
tRF-18-02K0F702	ACAGACCAAGAGCCTTCA	yes	yes	yes	yes	308	15	2	15	0	72	144	5	0	1
tRF-26-0JVRI8WX6RD	ACAGCTATCCATTGGTCTTAGGCCCC	yes	yes	yes	no	46	0	0	6	0	25	0	68	0	0
tRF-22-0MFN7BWU2	ACATCAGATTGTGAATCTGACA	yes	no	yes	no	0	0	0	0	0	11	0	18	0	5
tRF-26-0MFN7BWU2F0	ACATCAGATTGTGAATCTGACAACAG	yes	no	yes	no	0	0	0	0	0	0	0	0	86	0
tRF-26-04SXQ3V2Y70	ACATGGTCTAGCGGTTAGGATTCCTG	yes	yes	yes	yes	0	16	0	0	0	0	0	0	0	0
tRF-20-0OBQJE9U	ACCAAAACATCAGATTGTGA	yes	no	yes	no	0	0	0	0	0	0	0	54	0	14
tRF-23-0OBQJE9UDD	ACCAAAACATCAGATTGTGAATC	yes	no	yes	no	8	0	0	0	0	6	0	0	79	0
tRF-22-0O27NXJ41	ACCAACACCTCTTTACAGTGAC	yes	yes	yes	no	0	33	127	30	26	0	36	149	0	158
tRF-17-0P5830P	ACCAGGATGGCCGAGTG	yes	yes	yes	yes	0	0	4	2	0	7	7	0	3	6
tRF-21-0P58309NB	ACCAGGATGGCCGAGTGGTTA	yes	yes	yes	yes	11	14	30	23	0	25	69	98	0	76
tRF-23-0P58309NS	ACCAGGATGGCCGAGTGGTTAAG	yes	yes	yes	yes	5	0	0	31	0	11	29	0	0	13
tRF-24-0P58309N0Y	ACCAGGATGGCCGAGTGGTTAAGG	yes	yes	yes	yes	23	0	21	3	0	0	1	20	0	14
tRF-25-0P58309NDJ	ACCAGGATGGCCGAGTGGTTAAGGC	yes	yes	yes	yes	0	0	0	7	0	0	18	0	0	0
tRF-16-0653L40	ACCCAGAGGTCGATGG	yes	no	yes	yes	0	0	8	0	2	3	0	95	0	13
tRF-17-0653L4L	ACCCAGAGGTCGATGGA	yes	no	yes	yes	0	0	0	1	0	0	37	0	0	32
tRF-20-0653L45S	ACCCAGAGGTCGATGGATCG	yes	yes	yes	yes	20	23	33	5	5	0	43	0	0	3
tRF-21-0653L45SB	ACCCAGAGGTCGATGGATCGA	yes	yes	yes	yes	4	19	33	2	6	16	22	18	0	34
tRF-26-08F4BDNZ8O0	ACCGGAGATGAAAACCTTTTTCCAAG	yes	yes	yes	yes	987	139	143	152	24	291	247	189	59	12
tRF-27-08F4BDNZ8O4	ACCGGAGATGAAAACCTTTTTCCAAGG	yes	yes	yes	yes	49	7	7	22	8	15	10	9	0	2
tRF-29-08F4BDNZ8OIR	ACCGGAGATGAAAACCTTTTTCCAAGGAC	yes	yes	yes	no	225	0	39	39	0	54	34	45	0	16
tRF-17-08Q2B52	ACCGGGCGGAAACACCA	yes	yes	yes	yes	4732	11661	9244	3205	508	3924	26231	11829	3141	3873
tRF-24-08R959KU1Y	ACCGGGGTTCGATTCCCCGACGGG	yes	yes	yes	yes	0	95	51	4	0	7	21	119	0	25
tRF-19-094OFO2U	ACCTCCTCAAAGCAATACA	yes	yes	yes	yes	30	13	2	16	0	38	2	0	0	5
tRF-30-EH623K7SIR3D	ACGCGGGAGACCGGGGTTCGATTCCCCGAC	yes	yes	yes	yes	12	50	72	61	0	0	35	7	0	0
tRF-22-E6XRK4WO2	ACTCATGCCCCCATGTCTAACA	yes	no	yes	yes	77	1	39	5	0	0	0	151	0	30
tRF-30-E6XRK4WO2F9I	ACTCATGCCCCCATGTCTAACAACATGGCT	yes	no	yes	yes	36	226	219	338	113	85	384	248	330	251
tRF-30-E6YBY4HEJQY1	ACTCATTAAATTATGATAATCATATTTACC	yes	no	yes	no	1	8	20	41	3	0	9	83	8	7
tRF-18-ERBLB3V	ACTCCAAATAAAAGTACC	yes	no	yes	no	7	44	58	58	6	34	68	300	0	130
tRF-19-E7OMJHFJ	ACTCTGAATCCAGCGATCC	yes	yes	yes	yes	0	0	0	0	0	1	0	24	0	0
tRF-21-E7OMJHHSB	ACTCTGAATCCAGCGATCCGA	yes	yes	yes	yes	0	35	26	0	0	20	0	0	0	24
tRF-30-E7ZPVOH30WUI	ACTCTTTTAGTATAAATAGTACCGTTAACT	yes	yes	yes	yes	16	4	0	0	0	4	0	0	101	0
tRF-21-EXBIYFSPB	ACTTAAAACTTTACAGTCAGA	yes	yes	yes	yes	152	0	12	0	0	4	0	0	0	0
tRF-16-EXEY0VE	ACTTAACTTGACCGCT	yes	no	yes	yes	450	31	17	18	0	143	24	72	6	7
tRF-17-EXEY0V5	ACTTAACTTGACCGCTC	yes	no	yes	yes	61	0	4	2	0	9	0	114	0	25
tRF-18-EXEY0V03	ACTTAACTTGACCGCTCT	yes	no	yes	yes	206	17	28	16	0	119	95	45	44	37
tRF-19-EXEY0VJP	ACTTAACTTGACCGCTCTG	yes	no	yes	yes	14	16	0	0	0	8	0	0	0	2
tRF-20-EXEY0VWU	ACTTAACTTGACCGCTCTGA	yes	no	yes	yes	8	0	29	10	0	14	84	43	2	25
tRF-21-EXEY0VWUD	ACTTAACTTGACCGCTCTGAC	yes	yes	yes	yes	34	0	0	20	12	0	100	156	0	36
tRF-22-EXEY0VWUJ	ACTTAACTTGACCGCTCTGACC	yes	yes	yes	yes	71	69	176	54	34	37	196	720	45	137
tRF-20-EX2Z10I9	ACTTACACTTAGGAGATTTC	yes	no	yes	yes	12	4	0	0	0	0	0	42	0	5
tRF-21-EX2Z10I9B	ACTTACACTTAGGAGATTTCA	yes	no	yes	yes	259	31	121	29	2	106	221	44	0	9
tRF-22-EX2Z10I9F	ACTTACACTTAGGAGATTTCAA	yes	no	yes	yes	2	17	0	0	0	0	0	0	0	0
tRF-25-EX2Z10I9BZ	ACTTACACTTAGGAGATTTCAACTT	yes	no	yes	yes	44	20	0	0	0	19	0	0	0	10
tRF-30-EX2Z10I9BZBZ	ACTTACACTTAGGAGATTTCAACTTAACTT	yes	no	yes	no	89	0	72	25	0	12	0	0	0	19
tRF-28-EX62Z6EXEYV	ACTTAGGAGATTTCAACTTAACTTGACC	yes	no	yes	no	191	67	39	12	2	67	61	173	0	11
tRF-29-EX62Z6EXEYEK	ACTTAGGAGATTTCAACTTAACTTGACCG	yes	no	yes	no	638	78	92	80	22	255	172	130	8	48
tRF-22-FD2F37YFN	AGAACCAACACCTCTTTACAGT	yes	no	yes	yes	20	1	0	0	0	84	0	0	0	0
tRF-24-FD2F37YF2L	AGAACCAACACCTCTTTACAGTGA	yes	no	yes	yes	11	0	34	22	36	14	0	17	22	129
tRF-25-FD2F37YF7D	AGAACCAACACCTCTTTACAGTGAC	yes	yes	yes	yes	31	1	34	9	13	0	23	15	0	67
tRF-17-FDXXE6P	AGAACTGCTAACTCATG	yes	no	yes	yes	12	28	0	0	0	9	0	0	0	26
tRF-20-FDXXE6XR	AGAACTGCTAACTCATGCCC	yes	no	yes	yes	25	0	0	9	0	0	1	22	0	0
tRF-21-FDXXE6XRD	AGAACTGCTAACTCATGCCCC	yes	no	yes	yes	15	20	0	0	0	0	0	0	0	0
tRF-22-FDXXE6XRJ	AGAACTGCTAACTCATGCCCCC	yes	no	yes	yes	12	0	0	0	0	0	37	0	0	0
tRF-23-FDXXE6XRD2	AGAACTGCTAACTCATGCCCCCA	yes	no	yes	yes	13	0	0	10	44	8	0	0	0	26
tRF-26-FDXXE6XRK4E	AGAACTGCTAACTCATGCCCCCATGT	yes	no	yes	yes	53	0	0	1	0	3	0	29	0	0
tRF-27-FDXXE6XRK45	AGAACTGCTAACTCATGCCCCCATGTC	yes	yes	yes	yes	41	24	0	34	47	19	0	124	0	0
tRF-28-FDXXE6XRK403	AGAACTGCTAACTCATGCCCCCATGTCT	yes	yes	yes	yes	31	0	40	14	0	9	220	116	0	0
tRF-29-FDXXE6XRK4JO	AGAACTGCTAACTCATGCCCCCATGTCTA	yes	yes	yes	yes	5	0	44	6	0	1	0	162	0	4
tRF-29-FFR3VJ4ZZ5FV	AGACAGGGGTTAGGCCTCTTTTTACCACC	yes	yes	yes	no	0	0	0	4	0	0	0	89	0	9
tRF-25-F1R3WE8RO8	AGACCGGGGTTCGATTCCCCGACGG	yes	yes	yes	no	0	47	2	9	4	43	109	42	0	17
tRF-26-F1R3WE8RO80	AGACCGGGGTTCGATTCCCCGACGGG	yes	yes	yes	yes	14	14	18	7	0	0	36	0	0	54
tRF-30-F1R3WE8RO86J	AGACCGGGGTTCGATTCCCCGACGGGGAGC	yes	yes	yes	yes	17	313	397	277	38	0	540	453	280	21
tRF-19-FJ33DS1B	AGAGCCCGGTAATCGCATA	yes	yes	yes	yes	174	24	57	13	1	58	0	99	0	27
tRF-30-FND0B601WZ03	AGATTAAGAGAACCAACACCTCTTTACAGT	yes	no	yes	no	30	0	0	1	0	0	0	16	0	6
tRF-19-FNKKYUHJ	AGATTCCAGGTTCGACTCC	yes	yes	yes	yes	0	24	0	0	0	0	0	0	0	0
tRF-22-FNKQWYL1K	AGATTCCCATTCTTGCGACCCG	yes	yes	yes	yes	0	26	0	0	0	0	0	0	0	0
tRF-20-FN7BWU2F	AGATTGTGAATCTGACAACA	yes	no	yes	yes	116	0	0	3	0	32	0	35	0	0
tRF-22-FN7BWU2FL	AGATTGTGAATCTGACAACAGA	yes	no	yes	yes	78	0	0	0	0	0	0	0	0	3
tRF-21-FN8DYDZDD	AGATTTCAACTTAACTTGACC	yes	no	yes	yes	103	4	18	11	3	0	1	23	0	31
tRF-22-FN8DYDZDK	AGATTTCAACTTAACTTGACCG	yes	no	yes	yes	137	23	1	0	0	22	3	0	0	41
tRF-24-FN8DYDZD1W	AGATTTCAACTTAACTTGACCGCT	yes	no	yes	yes	55	33	59	23	0	39	137	4	0	18
tRF-25-FN8DYDZDL9	AGATTTCAACTTAACTTGACCGCTC	yes	no	yes	yes	56	2	0	18	48	0	20	5	0	15
tRF-26-FN8DYDZDL9E	AGATTTCAACTTAACTTGACCGCTCT	yes	no	yes	yes	69	15	45	9	5	76	79	0	12	1
tRF-27-FN8DYDZDL9P	AGATTTCAACTTAACTTGACCGCTCTG	yes	no	yes	yes	3	39	38	64	131	13	161	41	0	64
tRF-28-FN8DYDZDL90L	AGATTTCAACTTAACTTGACCGCTCTGA	yes	no	yes	yes	30	464	329	536	434	112	1566	143	318	417
tRF-29-FN8DYDZDL9JR	AGATTTCAACTTAACTTGACCGCTCTGAC	yes	yes	yes	no	13	136	180	129	110	61	535	479	0	221
tRF-30-FN8DYDZDL9X1	AGATTTCAACTTAACTTGACCGCTCTGACC	yes	yes	yes	yes	84	280	352	366	386	101	559	167	43	339
tRF-19-F5KDYFHO	AGCACCCAACTTACACTTA	yes	no	yes	yes	202	49	23	22	0	3	43	11	0	31
tRF-20-F5KDYFNP	AGCACCCAACTTACACTTAG	yes	no	yes	yes	89	0	0	33	0	91	65	38	0	35
tRF-21-F5KDYFNP0	AGCACCCAACTTACACTTAGG	yes	no	yes	yes	81	26	5	19	13	53	0	0	0	0
tRF-22-F5KDYFNPL	AGCACCCAACTTACACTTAGGA	yes	no	yes	yes	674	75	114	118	84	198	143	352	3	60
tRF-28-F5KDYFNP5E05	AGCACCCAACTTACACTTAGGAGATTTC	yes	no	yes	yes	74	37	35	64	16	37	0	40	0	18
tRF-16-F5W8E70	AGCACTCTGGACTCTG	yes	no	yes	yes	12	65	34	0	9	134	0	78	0	0
tRF-17-F5W8E7L	AGCACTCTGGACTCTGA	yes	no	yes	yes	19	77	13	9	39	67	77	37	0	8
tRF-18-F5W8E7D6	AGCACTCTGGACTCTGAA	yes	no	yes	yes	4	0	0	1	0	18	39	0	0	11
tRF-21-F5W8E7OMD	AGCACTCTGGACTCTGAATCC	yes	no	yes	yes	1	29	0	3	18	10	0	0	0	21
tRF-24-F5W8E7OMF9	AGCACTCTGGACTCTGAATCCAGC	yes	no	yes	yes	28	62	57	45	58	240	1	29	11	89
tRF-25-F5W8E7OMJH	AGCACTCTGGACTCTGAATCCAGCG	yes	no	yes	yes	10	50	0	14	20	0	32	0	0	0
tRF-30-F5W8E7OMJHHS	AGCACTCTGGACTCTGAATCCAGCGATCCG	yes	yes	yes	yes	197	639	1419	54	479	289	218	3185	0	10
tRF-16-F5W8EZ0	AGCACTCTGGACTTTG	yes	no	yes	no	0	0	0	0	0	29	0	38	1	0
tRF-17-F5W8EZL	AGCACTCTGGACTTTGA	yes	no	yes	yes	0	23	7	0	0	48	0	0	0	0
tRF-29-FP18LPMBQ4H4	AGCAGAGTGGCGCAGCGGAAGCGTGCTGG	yes	yes	yes	yes	0	6	51	18	0	162	52	182	0	165
tRF-30-FP18LPMBQ4NK	AGCAGAGTGGCGCAGCGGAAGCGTGCTGGG	yes	yes	yes	yes	48	41	114	24	25	239	221	174	112	183
tRF-30-FQ947673FEWS	AGCATTGGTGGTTCAGTGGTAGAATTCTCG	yes	no	yes	no	0	0	0	0	0	12	0	22	0	10
tRF-19-FR06RDI2	AGCCCACCCAGGGACGCCA	yes	no	yes	yes	17	372	253	390	15	177	129	332	92	24
tRF-18-FRROWF0F	AGCCCGGTAATCGCATAA	yes	yes	yes	yes	712	94	115	33	0	119	197	55	0	8
tRF-19-FSXMSL24	AGCCGTGATCGTATAGTGG	yes	yes	yes	yes	72	366	181	227	48	268	641	83	100	158
tRF-20-FSXMSL73	AGCCGTGATCGTATAGTGGT	yes	yes	yes	yes	38	35	156	114	45	148	384	177	109	76
tRF-21-FSXMSL73E	AGCCGTGATCGTATAGTGGTT	yes	yes	yes	yes	557	1395	777	801	792	1446	2183	791	709	837
tRF-22-FSXMSL73O	AGCCGTGATCGTATAGTGGTTA	yes	yes	yes	yes	76	436	459	375	319	280	225	264	125	286
tRF-23-FSXMSL730H	AGCCGTGATCGTATAGTGGTTAG	yes	yes	yes	yes	297	699	676	479	431	816	1402	877	208	529
tRF-24-FSXMSL732Z	AGCCGTGATCGTATAGTGGTTAGT	yes	yes	yes	yes	513	2148	1351	1784	1402	1456	2855	1245	826	820
tRF-30-FXWKKQ0ROB9Y	AGCTATCGGGCCCATACCCCGAAAATGTTG	yes	no	yes	no	99	106	38	25	7	33	0	0	0	7
tRF-25-F91SS2P4FI	AGCTCAGTCGGTAGAGCATGAGACT	yes	no	yes	no	26	55	28	7	0	13	39	23	0	14
tRF-23-F91SS2P4DX	AGCTCAGTCGGTAGAGCATGGGA	yes	yes	yes	yes	0	0	0	0	0	0	5	0	0	20
tRF-25-F91SS2P46I	AGCTCAGTCGGTAGAGCATGGGACT	yes	yes	yes	yes	15	13	36	8	0	0	0	10	81	14
tRF-18-F9LKXN05	AGCTCCGAGGTGATTTTC	yes	yes	yes	yes	18	12	11	0	0	0	28	0	0	5
tRF-21-F9LKXNYQB	AGCTCCGAGGTGATTTTCATA	yes	yes	yes	yes	16	12	0	18	0	6	0	27	1	14
tRF-23-F9LKXNYQDE	AGCTCCGAGGTGATTTTCATATT	yes	yes	yes	yes	0	23	3	4	0	1	0	0	0	5
tRF-24-F9LKXNYQFP	AGCTCCGAGGTGATTTTCATATTG	yes	yes	yes	yes	2	17	0	0	0	0	0	26	0	0
tRF-30-F9LKXNYQIUIV	AGCTCCGAGGTGATTTTCATATTGAATTGC	yes	yes	yes	yes	13	104	19	29	0	25	0	48	0	4
tRF-22-FYYDU37YP	AGCTGTTAACTAAGTGTTTGTG	yes	yes	yes	no	158	9	8	16	1	31	0	0	0	11
tRF-16-FZ9KR90	AGCTTTGGGGGGTTCG	yes	no	yes	yes	19	0	26	15	1	32	0	127	103	4
tRF-26-FZ93QO945NB	AGCTTTGGGTGCTAATGGTGGAGTTA	yes	yes	yes	yes	0	0	6	14	0	15	17	0	0	0
tRF-24-10I9BZBZHV	AGGAGATTTCAACTTAACTTGACC	yes	no	yes	yes	1010	76	138	175	32	371	270	7	0	74
tRF-25-10I9BZBZOS	AGGAGATTTCAACTTAACTTGACCG	yes	no	yes	yes	1022	186	147	130	103	370	480	188	21	35
tRF-27-10I9BZBZOS3	AGGAGATTTCAACTTAACTTGACCGCT	yes	no	yes	yes	1170	465	183	230	289	307	688	587	0	52
tRF-28-10I9BZBZOSD5	AGGAGATTTCAACTTAACTTGACCGCTC	yes	no	yes	yes	715	93	152	121	31	91	447	250	75	17
tRF-29-10I9BZBZOSH3	AGGAGATTTCAACTTAACTTGACCGCTCT	yes	no	yes	yes	161	50	81	41	1	66	136	20	0	21
tRF-30-10I9BZBZOS4Y	AGGAGATTTCAACTTAACTTGACCGCTCTG	yes	no	yes	no	0	13	0	8	3	0	0	2	0	8
tRF-21-1E6SF8WO0	AGGATGGCCGAGCGGTCTAAG	yes	no	yes	yes	47	8	0	16	0	201	0	0	0	6
tRF-21-1E6S18WO0	AGGATGGCCGAGTGGTCTAAG	yes	yes	yes	yes	38	65	14	18	0	67	0	32	45	0
tRF-19-1EWJQ7FV	AGGATTCGGCGCTCTCACC	yes	yes	yes	yes	16	27	0	0	0	28	0	0	0	0
tRF-23-113KYU8RD9	AGGCCCCGGGTTCGATCCCCGGC	yes	yes	yes	yes	3	20	0	0	0	0	0	0	0	0
tRF-22-11M3WE8SM	AGGCCCGGGTTCGATTCCCGGC	yes	yes	yes	no	0	13	14	0	0	0	0	0	0	0
tRF-18-11WZY1V	AGGCCTCTTTTTACCACC	yes	yes	yes	yes	0	16	99	8	22	21	194	12	0	22
tRF-24-1IUUK7VZEJ	AGGCTTACGACCCCTTATTTACCC	yes	yes	yes	yes	56	38	0	40	18	18	0	51	0	0
tRF-17-1KVUY94	AGGGGTATGATTCTCGG	yes	yes	yes	yes	0	0	0	0	0	0	0	31	0	0
tRF-25-1KYK37ZXK1	AGGGGTTAGGCCTCTTTTTACCACC	yes	yes	yes	yes	0	0	0	0	0	0	36	0	0	0
tRF-22-1MFXDOQQK	AGGTCAGCTAAATAAGCTATCG	yes	no	yes	no	10	18	10	0	2	11	0	0	0	14
tRF-24-1MFXDOQQ1Y	AGGTCAGCTAAATAAGCTATCGGG	yes	no	yes	no	54	48	0	38	49	41	71	50	46	34
tRF-20-14PH5BZY	AGGTGGCACGGAGAATTTTG	yes	no	yes	yes	24	0	29	8	0	22	0	22	0	7
tRF-23-1NLE3VLI8	AGGTTCGAATCCTGCCGACTACG	yes	yes	yes	yes	9	34	10	2	0	14	0	0	0	0
tRF-17-1OR6QOI	AGTAAGGTCAGCTAAAT	yes	no	yes	yes	32	46	1	3	0	17	44	0	71	11
tRF-18-1OR6QODB	AGTAAGGTCAGCTAAATA	yes	no	yes	yes	235	49	4	26	0	30	130	44	0	32
tRF-19-1OR6QOFF	AGTAAGGTCAGCTAAATAA	yes	no	yes	yes	23	7	11	3	0	0	28	0	2	14
tRF-20-1OR6QOH0	AGTAAGGTCAGCTAAATAAG	yes	no	yes	yes	6	24	19	0	0	32	0	0	0	11
tRF-21-1OR6QOH0D	AGTAAGGTCAGCTAAATAAGC	yes	no	yes	yes	31	0	0	7	1	29	70	17	0	16
tRF-22-1OR6QOH03	AGTAAGGTCAGCTAAATAAGCT	yes	no	yes	yes	52	14	19	7	17	74	34	0	0	14
tRF-23-1OR6QOH0DO	AGTAAGGTCAGCTAAATAAGCTA	yes	no	yes	yes	8	0	0	0	0	0	1	0	38	0
tRF-26-1OR6QOH04M0	AGTAAGGTCAGCTAAATAAGCTATCG	yes	no	yes	yes	60	12	25	9	0	13	26	0	0	0
tRF-27-1OR6QOH04M4	AGTAAGGTCAGCTAAATAAGCTATCGG	yes	no	yes	yes	33	2	10	21	22	0	47	14	1	18
tRF-28-1OR6QOH04MDY	AGTAAGGTCAGCTAAATAAGCTATCGGG	yes	no	yes	yes	241	308	510	386	542	170	794	335	240	217
tRF-30-1OR6QOH04MR1	AGTAAGGTCAGCTAAATAAGCTATCGGGCC	yes	no	yes	yes	239	441	661	561	604	329	1167	450	551	551
tRF-21-1690PQR3E	AGTCATGGAGGCCATGGGGTT	yes	yes	yes	yes	13	0	3	9	0	5	5	27	17	4
tRF-22-1690PQR3P	AGTCATGGAGGCCATGGGGTTG	yes	yes	yes	yes	0	7	0	8	0	18	0	38	0	3
tRF-16-1R265M0	AGTCCCACCAGAGTCG	yes	no	yes	yes	0	33	33	3	0	0	0	0	0	0
tRF-18-1SS2PMX	AGTCGGTAGAGCATCAGA	yes	yes	yes	yes	120	40	26	42	0	436	91	0	0	24
tRF-19-1SS2PMER	AGTCGGTAGAGCATCAGAC	yes	yes	yes	yes	44	19	18	40	4	116	2	35	0	17
tRF-16-1SS2P4B	AGTCGGTAGAGCATGA	yes	no	yes	yes	20	1	45	17	0	35	109	229	0	57
tRF-18-1SS2P4X	AGTCGGTAGAGCATGAGA	yes	no	yes	yes	34	18	22	0	0	46	121	46	0	36
tRF-19-1SS2P4IR	AGTCGGTAGAGCATGGGAC	yes	yes	yes	yes	10	0	64	4	22	20	0	37	0	22
tRF-18-1UFQ9D0N	AGTGAAGCATTGGACTGT	yes	no	yes	yes	45	17	0	5	0	57	68	0	0	3
tRF-19-1UFQ9DKB	AGTGAAGCATTGGACTGTA	yes	no	yes	yes	0	0	0	2	0	18	7	0	0	0
tRF-21-1UFQ9D9OB	AGTGAAGCATTGGACTGTAAA	yes	no	yes	no	0	0	0	0	0	0	20	0	0	0
tRF-16-18VBY90	AGTGGTAGAATTCTCG	yes	no	yes	yes	0	0	0	0	0	7	0	30	0	2
tRF-17-18VBY9M	AGTGGTAGAATTCTCGC	yes	no	yes	yes	0	13	89	6	0	33	108	265	0	104
tRF-18-18VBY9DV	AGTGGTAGAATTCTCGCC	yes	no	yes	yes	4	42	33	18	0	24	36	55	0	44
tRF-19-18VBY9I3	AGTGGTAGAATTCTCGCCT	yes	no	yes	yes	59	27	0	4	0	25	42	32	0	10
tRF-20-18VBY9PY	AGTGGTAGAATTCTCGCCTG	yes	no	yes	yes	2	0	14	4	12	0	0	99	0	38
tRF-21-18VBY9PYD	AGTGGTAGAATTCTCGCCTGC	yes	no	yes	yes	7	0	0	0	0	2	0	33	0	0
tRF-21-18V0JZOYD	AGTGGTAGAGCATTTGACTGC	yes	no	yes	yes	0	0	1	0	0	0	0	14	0	0
tRF-18-18YKISD8	AGTGGTTAGGATTCGGCG	yes	yes	yes	yes	8	0	0	0	0	202	2	0	0	0
tRF-19-18YKISIM	AGTGGTTAGGATTCGGCGC	yes	yes	yes	yes	28	28	0	13	0	35	0	0	0	5
tRF-20-18YKISQI	AGTGGTTAGGATTCGGCGCT	yes	yes	yes	yes	16	4	1	3	6	30	88	69	0	10
tRF-16-18Y3E70	AGTGGTTAGTACTCTG	yes	no	yes	yes	0	13	0	0	0	1	0	2	0	19
tRF-17-18Y3E7M	AGTGGTTAGTACTCTGC	yes	no	yes	yes	6	0	0	19	0	13	39	0	0	7
tRF-18-18Y3E7D8	AGTGGTTAGTACTCTGCG	yes	yes	yes	yes	9	11	0	10	0	27	27	0	0	24
tRF-19-18Y3E7IN	AGTGGTTAGTACTCTGCGT	yes	yes	yes	yes	3	0	0	0	0	28	0	58	0	7
tRF-20-18Y3E7QN	AGTGGTTAGTACTCTGCGTT	yes	yes	yes	yes	0	0	0	0	0	15	31	0	0	0
tRF-20-1XDEU2O1	AGTTAAAGATTAAGAGAACC	yes	no	yes	yes	77	8	0	10	0	3	31	38	0	0
tRF-28-1XDXVJUE3QDB	AGTTAAATTATAGGCTAAATCCTATATA	yes	no	yes	no	0	0	0	1	15	10	22	0	0	0
tRF-22-19BMW36D3	AGTTCAAATCTCGGTGGAACCT	yes	yes	yes	yes	1	25	27	23	11	0	0	50	0	0
tRF-23-19BMW36DD5	AGTTCAAATCTCGGTGGAACCTC	yes	yes	yes	yes	3	70	28	20	0	0	0	50	0	0
tRF-25-19BMW36D46	AGTTCAAATCTCGGTGGAACCTCCA	yes	yes	yes	yes	0	0	0	10	0	0	97	0	0	0
tRF-23-19BMW3RDD5	AGTTCAAATCTCGGTGGGACCTC	yes	yes	yes	yes	0	0	75	0	0	0	0	1	0	0
tRF-22-19O182RK2	AGTTCGAACCTCAGAGGGGGCA	yes	yes	yes	yes	0	8	24	32	0	0	0	47	0	0
tRF-22-195181902	AGTTCGAGCCTCACCTGGAGCA	yes	yes	yes	yes	0	19	38	14	0	0	57	0	0	0
tRF-21-195R8FMKD	AGTTCGATCCTCACACGGGGC	yes	yes	yes	yes	0	0	0	0	0	0	53	0	0	0
tRF-22-195R8FMK2	AGTTCGATCCTCACACGGGGCA	yes	yes	yes	yes	7	71	78	38	0	0	0	62	0	0
tRF-20-1YIF54RN	AGTTGATGCAGAGTGGGGTT	yes	yes	yes	yes	15	0	0	0	0	1	37	0	6	1
tRF-25-1YIF54RNZF	AGTTGATGCAGAGTGGGGTTTTGCA	yes	yes	yes	no	58	0	37	13	0	2	27	0	0	0
tRF-23-1Y2LNOZ7DV	AGTTGCAATACTTAATTTCTGCC	yes	yes	yes	yes	75	7	22	21	21	32	34	314	0	40
tRF-24-1Y2LNOZ7I2	AGTTGCAATACTTAATTTCTGCCA	yes	yes	yes	yes	2127	648	549	518	320	468	996	965	283	324
tRF-17-HDFX8QP	ATAACAGCTATCCATTG	yes	yes	yes	yes	0	0	0	0	0	0	0	0	20	0
tRF-24-HDFX8Q9MKH	ATAACAGCTATCCATTGGTCTTAG	yes	yes	yes	yes	0	16	41	1	0	0	0	0	0	0
tRF-17-HDK2RSI	ATAACCCAGAGGTCGAT	yes	no	yes	yes	0	23	0	0	0	0	0	0	0	0
tRF-23-HDK2RSI20K	ATAACCCAGAGGTCGATGGATCG	yes	yes	yes	yes	0	13	40	0	0	8	0	19	0	0
tRF-17-HKFZB1J	ATAGGAGCTTAAACCCC	yes	yes	yes	no	80	17	0	13	0	76	23	62	0	27
tRF-23-HMI8W47WZ	ATATCATTGGTCGTGGTTGTAGT	yes	yes	yes	yes	61	4	0	8	0	21	0	76	0	0
tRF-24-HMI8W47WFD	ATATCATTGGTCGTGGTTGTAGTC	yes	yes	yes	yes	145	34	32	16	9	24	81	116	0	5
tRF-25-HMI8W47W1R	ATATCATTGGTCGTGGTTGTAGTCC	yes	yes	yes	yes	59	47	0	14	10	63	34	1	21	7
tRF-27-HMI8W47W1RN	ATATCATTGGTCGTGGTTGTAGTCCGT	yes	yes	yes	yes	27	0	0	0	0	0	38	1	0	0
tRF-28-HMI8W47W1R00	ATATCATTGGTCGTGGTTGTAGTCCGTG	yes	yes	yes	yes	155	46	13	76	5	57	12	30	0	0
tRF-30-HMI8W47W1R7H	ATATCATTGGTCGTGGTTGTAGTCCGTGCG	yes	yes	yes	no	286	41	0	35	0	56	61	86	0	0
tRF-19-HQ9M73KB	ATCATTGGTCGTGGTTGTA	yes	no	yes	yes	2	0	0	5	0	0	13	0	0	0
tRF-20-HQ9M739P	ATCATTGGTCGTGGTTGTAG	yes	no	yes	yes	24	0	26	1	0	11	27	0	0	4
tRF-22-HQ9M739P5	ATCATTGGTCGTGGTTGTAGTC	yes	yes	yes	yes	56	0	4	0	0	0	59	20	0	0
tRF-23-HQ9M739P0J	ATCATTGGTCGTGGTTGTAGTCC	yes	yes	yes	yes	78	0	0	6	0	27	19	0	0	0
tRF-26-HQ9M739P8W0	ATCATTGGTCGTGGTTGTAGTCCGTG	yes	yes	yes	yes	268	34	33	33	1	57	0	0	1	0
tRF-28-HQ9M739P8WD8	ATCATTGGTCGTGGTTGTAGTCCGTGCG	yes	yes	yes	yes	60	19	45	0	0	1	0	13	0	0
tRF-29-HQ9M739P8WIL	ATCATTGGTCGTGGTTGTAGTCCGTGCGA	yes	yes	yes	no	0	0	0	0	0	0	0	26	0	0
tRF-30-HQ9M739P8WQ0	ATCATTGGTCGTGGTTGTAGTCCGTGCGAG	yes	yes	yes	no	110	5	14	15	0	54	0	0	0	0
tRF-20-H6Z3NPPR	ATCCATTGGTCTTAGGCCCC	yes	yes	yes	yes	82	18	0	0	10	0	0	2	1	0
tRF-21-H6Z3NPPRB	ATCCATTGGTCTTAGGCCCCA	yes	yes	yes	yes	183	105	60	10	40	22	52	90	0	1
tRF-16-HR0VX6D	ATCCCACCGCTGCCAC	yes	yes	yes	yes	108	63	54	57	0	226	134	568	1	40
tRF-17-HR0VX6J	ATCCCACCGCTGCCACC	yes	yes	yes	yes	1347	3857	2647	861	45	2497	3297	7859	223	1087
tRF-16-HRE9XFD	ATCCCACTTCTGACAC	yes	no	yes	yes	0	31	0	7	0	21	2	5	0	4
tRF-17-HRE9XFJ	ATCCCACTTCTGACACC	yes	no	yes	yes	40	439	303	117	12	124	529	621	0	55
tRF-18-HRE9XFD2	ATCCCACTTCTGACACCA	yes	no	yes	yes	4560	7415	5796	2500	477	8046	29829	2555	1078	1431
tRF-18-HRF8X7D2	ATCCCAGCGGTGCCTCCA	yes	yes	yes	yes	243	327	454	453	105	209	7990	777	580	272
tRF-16-HRH7MSD	ATCCCATCCTCGTCGC	yes	yes	yes	yes	0	0	29	2	0	0	0	46	0	0
tRF-17-HRH7MSJ	ATCCCATCCTCGTCGCC	yes	yes	yes	yes	0	0	38	27	0	23	54	1	0	0
tRF-19-HRMF3RE2	ATCCCCGGCACCTCCACCA	yes	yes	yes	yes	212	777	936	207	31	352	1771	1085	327	238
tRF-19-HRM5R1E2	ATCCCCGTACGGGCCACCA	yes	no	yes	yes	0	14	19	19	0	0	2	26	2	0
tRF-17-HR6HFRJ	ATCCCGGACGAGCCCCC	yes	no	yes	yes	0	50	58	56	0	26	66	105	2	34
tRF-18-HR6HFRD2	ATCCCGGACGAGCCCCCA	yes	no	yes	yes	2315	5174	3572	2980	218	4499	25843	2767	2558	1987
tRF-16-HRRNWJB	ATCCCGGGTTTCGGCA	yes	yes	yes	yes	0	8	7	10	0	9	0	40	0	0
tRF-17-HSQSD2J	ATCCGGCTCGAAGGACC	yes	yes	yes	yes	23	52	42	10	4	0	5	22	0	0
tRF-18-HSQSD2D2	ATCCGGCTCGAAGGACCA	yes	yes	yes	yes	171	138	244	87	12	477	3742	298	301	122
tRF-18-HSRVK7D2	ATCCGGGTGCCCCCTCCA	yes	yes	yes	yes	2360	9444	6815	4109	492	3878	13143	5816	1411	2910
tRF-22-HUB689XXJ	ATCGAAACCATCCTCTGCTACC	yes	yes	yes	yes	0	23	0	34	16	0	0	29	0	0
tRF-29-HWH3RXSINHKN	ATCGTATAGTGGTTAGTACTCTGCGTTGT	yes	yes	yes	no	0	0	23	0	0	24	48	0	0	0
tRF-21-IED6VZ0OD	ATGATAATCATATTTACCAAC	yes	yes	yes	yes	0	0	0	0	0	0	0	21	0	1
tRF-18-I1KQSXU	ATGCCCCCATGTCTAACA	yes	no	yes	yes	322	85	35	55	0	121	127	353	0	34
tRF-21-I1KQSX0DB	ATGCCCCCATGTCTAACAACA	yes	no	yes	yes	72	0	16	11	0	0	0	103	0	20
tRF-25-I1KQSX0DIJ	ATGCCCCCATGTCTAACAACATGGC	yes	no	yes	yes	0	0	0	0	0	0	7	22	0	0
tRF-26-I1KQSX0DIJE	ATGCCCCCATGTCTAACAACATGGCT	yes	no	yes	yes	12	133	136	15	3	85	29	1	22	102
tRF-30-I1KQSX0DIJZ7	ATGCCCCCATGTCTAACAACATGGCTTTCT	yes	no	yes	yes	182	253	205	94	21	148	436	382	108	20
tRF-17-I2669KQ	ATGGAGGCCATGGGGTT	yes	no	yes	yes	14	0	1	5	0	11	9	14	0	4
tRF-18-I2669K0P	ATGGAGGCCATGGGGTTG	yes	no	yes	yes	5	6	0	7	0	3	9	1	0	0
tRF-21-I3VF4YOZE	ATGGTTAGCACTCTGGACTTT	yes	yes	yes	yes	0	0	0	1	0	0	29	0	0	0
tRF-17-INVDRI2	ATGTTTAGACGGGCTCA	yes	yes	yes	yes	29	40	0	1	0	0	24	0	0	32
tRF-18-INVDRID1	ATGTTTAGACGGGCTCAC	yes	yes	yes	yes	11	0	0	10	0	19	48	44	0	31
tRF-19-INVDRIFU	ATGTTTAGACGGGCTCACA	yes	yes	yes	yes	139	83	99	12	0	16	175	0	2	45
tRF-19-IR3DR2I2	ATTCCCCGACGGGGAGCCA	yes	yes	yes	yes	2	19	12	11	4	41	53	34	0	1
tRF-18-IRM1BVV	ATTCCCGGCCAACGCACC	yes	yes	yes	yes	0	0	2	21	0	0	0	23	0	4
tRF-19-IRM1DVE2	ATTCCCGGCCAATGCACCA	yes	no	yes	yes	0	25	12	18	0	11	18	38	0	1
tRF-16-IR69OKB	ATTCCGGCTCGAAGGA	yes	yes	yes	yes	0	20	0	15	0	0	1	3	0	0
tRF-17-IR69OK1	ATTCCGGCTCGAAGGAC	yes	yes	yes	yes	0	19	0	1	0	0	0	0	0	0
tRF-18-I8W47WZ	ATTGGTCGTGGTTGTAGT	yes	yes	yes	yes	40	0	29	5	0	8	0	17	0	0
tRF-19-I8W47WFD	ATTGGTCGTGGTTGTAGTC	yes	yes	yes	yes	139	57	79	38	0	61	0	96	0	16
tRF-20-I8W47W1R	ATTGGTCGTGGTTGTAGTCC	yes	yes	yes	yes	210	27	71	23	0	38	110	39	0	18
tRF-21-I8W47W1R0	ATTGGTCGTGGTTGTAGTCCG	yes	yes	yes	yes	33	0	0	1	0	7	0	40	0	0
tRF-22-I8W47W1RN	ATTGGTCGTGGTTGTAGTCCGT	yes	yes	yes	yes	113	31	8	13	0	26	0	0	14	0
tRF-23-I8W47W1R00	ATTGGTCGTGGTTGTAGTCCGTG	yes	yes	yes	yes	1071	67	131	140	98	274	244	219	0	35
tRF-24-I8W47W1R2M	ATTGGTCGTGGTTGTAGTCCGTGC	yes	yes	yes	yes	188	24	0	18	0	64	25	51	0	0
tRF-25-I8W47W1R7H	ATTGGTCGTGGTTGTAGTCCGTGCG	yes	yes	yes	yes	1077	119	189	108	70	338	271	412	41	30
tRF-26-I8W47W1R7HB	ATTGGTCGTGGTTGTAGTCCGTGCGA	yes	yes	yes	yes	173	18	9	2	0	29	95	37	0	0
tRF-27-I8W47W1R7HH	ATTGGTCGTGGTTGTAGTCCGTGCGAG	yes	yes	yes	yes	1172	93	111	121	51	426	347	11	25	23
tRF-28-I8W47W1R7HX	ATTGGTCGTGGTTGTAGTCCGTGCGAGA	yes	yes	yes	yes	443	81	74	129	35	105	386	62	0	30
tRF-29-I8W47W1R7HE6	ATTGGTCGTGGTTGTAGTCCGTGCGAGAA	yes	yes	yes	yes	841	74	68	119	0	201	121	236	70	10
tRF-25-I89NJ4S2I7	ATTGGTGGTTCAGTGGTAGAATTCT	yes	no	yes	yes	7	21	0	3	0	14	0	22	2	7
tRF-27-I89NJ4S2I7K	ATTGGTGGTTCAGTGGTAGAATTCTCG	yes	no	yes	yes	0	0	18	0	0	39	23	130	0	6
tRF-28-I89NJ4S2I7DM	ATTGGTGGTTCAGTGGTAGAATTCTCGC	yes	no	yes	yes	0	9	93	0	11	85	0	13	66	13
tRF-29-I89NJ4S2I71V	ATTGGTGGTTCAGTGGTAGAATTCTCGCC	yes	no	yes	yes	2	8	50	18	0	1	61	27	0	0
tRF-30-I89NJ4S2I7L7	ATTGGTGGTTCAGTGGTAGAATTCTCGCCT	yes	no	yes	yes	45	82	112	8	2	1	226	49	0	16
tRF-18-IWOMXFU	ATTGTGAATCTGACAACA	yes	no	yes	yes	779	0	0	13	0	58	48	51	0	49
tRF-20-IWOMXF02	ATTGTGAATCTGACAACAGA	yes	no	yes	yes	88	0	47	0	0	1	0	0	0	0
tRF-26-IWOMXF026ZB	ATTGTGAATCTGACAACAGAGGCTTA	yes	yes	yes	yes	28	0	7	14	0	31	54	0	0	1
tRF-27-IWOMXF026Z1	ATTGTGAATCTGACAACAGAGGCTTAC	yes	yes	yes	yes	25	0	0	0	0	7	0	12	0	0
tRF-28-IWOMXF026Z8	ATTGTGAATCTGACAACAGAGGCTTACG	yes	yes	yes	no	27	0	0	3	0	0	35	0	0	3
tRF-20-I9BZBZOS	ATTTCAACTTAACTTGACCG	yes	no	yes	yes	16	0	0	1	0	0	11	0	0	0
tRF-24-I9BZBZOSH3	ATTTCAACTTAACTTGACCGCTCT	yes	no	yes	yes	27	0	0	5	0	0	0	46	0	0
tRF-26-I9BZBZOS4YB	ATTTCAACTTAACTTGACCGCTCTGA	yes	no	yes	yes	0	0	0	0	0	19	32	0	0	0
tRF-27-I9BZBZOS4Y1	ATTTCAACTTAACTTGACCGCTCTGAC	yes	yes	yes	yes	0	0	52	3	0	0	27	24	0	12
tRF-28-I9BZBZOS4YV	ATTTCAACTTAACTTGACCGCTCTGACC	yes	yes	yes	yes	0	0	10	59	22	0	26	255	0	30
tRF-20-IZ6N4P64	ATTTTGGATTCTCAGGGATG	yes	yes	yes	no	0	5	0	0	0	0	0	33	0	0
tRF-22-2BIZRVB92	CAAAAATTTTGGTGCAACTCCA	yes	no	yes	yes	29	0	0	4	1	0	0	26	0	0
tRF-24-2BJ65YXEHL	CAAAACATCAGATTGTGAATCTGA	yes	no	yes	no	0	0	0	0	0	0	36	0	0	0
tRF-26-2BJ65YXENDB	CAAAACATCAGATTGTGAATCTGACA	yes	no	yes	no	37	35	162	38	14	62	133	53	10	75
tRF-29-2BJ65YXEND0U	CAAAACATCAGATTGTGAATCTGACAACA	yes	no	yes	no	299	17	21	72	0	43	192	47	0	29
tRF-21-202RBZ0IE	CAAAGCACCCAACTTACACTT	yes	no	yes	yes	47	21	0	0	0	31	152	0	0	0
tRF-22-202RBZ0IO	CAAAGCACCCAACTTACACTTA	yes	no	yes	yes	61	0	0	5	7	15	59	0	0	5
tRF-23-202RBZ0I0H	CAAAGCACCCAACTTACACTTAG	yes	no	yes	yes	37	1	0	16	0	2	0	29	0	0
tRF-24-202RBZ0I2Y	CAAAGCACCCAACTTACACTTAGG	yes	no	yes	yes	3	0	0	0	0	0	1	81	0	0
tRF-21-2E2WMK81B	CAAATCACGTCGGGGTCACCA	yes	yes	yes	yes	0	22	33	0	0	0	0	53	0	11
tRF-18-2EK8E0DJ	CAAATCCCGGACGAGCCC	yes	yes	yes	yes	4	21	13	7	0	0	0	0	0	0
tRF-19-2EK8E01J	CAAATCCCGGACGAGCCCC	yes	yes	yes	yes	0	88	31	59	0	0	0	18	0	1
tRF-20-2EK8E0KR	CAAATCCCGGACGAGCCCCC	yes	yes	yes	yes	11	7	37	7	0	0	0	74	0	0
tRF-21-2EK8E0KRB	CAAATCCCGGACGAGCCCCCA	yes	yes	yes	yes	40	207	186	224	9	54	678	365	71	31
tRF-21-2E3KXR3RB	CAAATCCGGGTGCCCCCTCCA	yes	yes	yes	yes	6	182	46	117	0	0	193	217	194	13
tRF-19-2E4V9K15	CAAATCTCGCTGGGGCCTC	yes	yes	yes	yes	0	14	11	2	0	0	0	0	0	0
tRF-18-2E489BD3	CAAATCTCGGTGGAACCT	yes	yes	yes	yes	2	32	28	13	0	16	0	37	0	0
tRF-19-2E489B15	CAAATCTCGGTGGAACCTC	yes	yes	yes	yes	0	19	0	7	0	0	0	0	0	0
tRF-20-2F37YF7D	CAACACCTCTTTACAGTGAC	yes	yes	yes	no	0	13	27	11	0	0	27	47	0	23
tRF-18-2F9IY9V	CAACATGGCTTTCTCACC	yes	yes	yes	yes	15	29	6	8	4	0	248	85	0	43
tRF-20-2FYOB015	CAACATTCAAAAAAGAGTAC	yes	yes	yes	no	9	0	0	0	0	16	0	12	0	5
tRF-16-2IUIX10	CAACTTAACTTGACCG	yes	no	yes	yes	682	32	1	14	40	234	172	146	0	33
tRF-18-2IUIX1DW	CAACTTAACTTGACCGCT	yes	no	yes	yes	264	92	0	33	0	66	151	47	0	44
tRF-19-2IUIX1I5	CAACTTAACTTGACCGCTC	yes	no	yes	yes	81	26	14	1	0	20	125	26	10	0
tRF-20-2IUIX1Q7	CAACTTAACTTGACCGCTCT	yes	no	yes	yes	172	70	62	30	0	51	39	71	0	46
tRF-21-2IUIX1Q70	CAACTTAACTTGACCGCTCTG	yes	no	yes	yes	26	0	0	0	0	0	9	0	0	0
tRF-22-2IUIX1Q7L	CAACTTAACTTGACCGCTCTGA	yes	no	yes	yes	14	48	0	12	5	13	24	109	3	55
tRF-23-2IUIX1Q7DR	CAACTTAACTTGACCGCTCTGAC	yes	yes	yes	yes	35	68	140	25	27	0	255	159	30	35
tRF-24-2IUIX1Q7HV	CAACTTAACTTGACCGCTCTGACC	yes	yes	yes	yes	124	239	369	76	62	87	547	1487	100	109
tRF-16-2IU5YKB	CAACTTACACTTAGGA	yes	no	yes	no	252	54	0	32	0	185	91	186	91	70
tRF-17-2IU5YKH	CAACTTACACTTAGGAG	yes	no	yes	yes	664	90	1	36	25	166	288	153	0	124
tRF-19-2IU5YKE7	CAACTTACACTTAGGAGAT	yes	no	yes	yes	223	14	28	11	12	112	34	76	0	53
tRF-20-2IU5YKFN	CAACTTACACTTAGGAGATT	yes	no	yes	yes	126	8	40	8	0	43	64	34	0	1
tRF-23-2IU5YKFN02	CAACTTACACTTAGGAGATTTCA	yes	no	yes	yes	417	61	108	38	54	60	13	44	110	44
tRF-30-2IU5YKFN8DYD	CAACTTACACTTAGGAGATTTCAACTTAAC	yes	no	yes	no	15	0	0	7	24	23	0	44	0	19
tRF-17-22EVUI2	CAAGAACTGCTAACTCA	yes	no	yes	yes	51	31	0	13	0	12	8	28	7	0
tRF-21-22EVUIJVD	CAAGAACTGCTAACTCATGCC	yes	no	yes	yes	2	0	16	0	0	6	24	8	0	0
tRF-23-22EVUIJVDJ	CAAGAACTGCTAACTCATGCCCC	yes	no	yes	yes	39	0	0	0	0	0	17	0	0	0
tRF-25-22EVUIJVK6	CAAGAACTGCTAACTCATGCCCCCA	yes	no	yes	yes	7	0	0	0	0	0	0	0	39	0
tRF-27-22EVUIJVK6P	CAAGAACTGCTAACTCATGCCCCCATG	yes	no	yes	yes	0	0	0	0	0	0	6	0	0	0
tRF-29-22EVUIJVK6KD	CAAGAACTGCTAACTCATGCCCCCATGTC	yes	yes	yes	yes	28	0	0	22	0	15	51	1	0	0
tRF-30-22EVUIJVK697	CAAGAACTGCTAACTCATGCCCCCATGTCT	yes	yes	yes	no	43	0	0	0	0	19	30	0	0	0
tRF-21-23KYY8Q1B	CAAGTCCCTGTTCGGGCGCCA	yes	yes	yes	yes	0	8	31	1	13	43	54	58	0	17
tRF-19-2LNOZ7I2	CAATACTTAATTTCTGCCA	yes	yes	yes	yes	908	457	579	247	88	242	1966	957	169	250
tRF-18-2MK827D2	CAATCCCCGGCACCTCCA	yes	yes	yes	yes	2	29	100	9	0	22	13	23	0	0
tRF-20-2MK827K1	CAATCCCCGGCACCTCCACC	yes	yes	yes	yes	0	104	46	4	0	0	54	133	0	0
tRF-21-2MK827K1B	CAATCCCCGGCACCTCCACCA	yes	yes	yes	yes	94	300	175	167	24	253	3273	637	42	96
tRF-21-2MK8J7K1B	CAATCCCCGGCATCTCCACCA	yes	yes	yes	yes	25	46	52	56	0	36	324	1	70	0
tRF-21-245OLWNDE	CAATGGATAACGCGTCTGACT	yes	no	yes	no	0	24	0	0	0	0	0	0	0	0
tRF-18-245PLQ04	CAATGGATAGCGCATTGG	yes	no	yes	yes	0	0	0	0	0	0	0	15	0	26
tRF-17-2OOIQO3	CACAAGAACTGCTAACT	yes	no	yes	yes	5	0	8	3	0	0	12	1	0	0
tRF-18-2OOIQOD5	CACAAGAACTGCTAACTC	yes	yes	yes	yes	76	14	1	13	0	7	0	40	35	0
tRF-19-2OOIQOH2	CACAAGAACTGCTAACTCA	yes	yes	yes	yes	156	46	17	34	2	38	83	71	0	5
tRF-23-2OOIQO4QDV	CACAAGAACTGCTAACTCATGCC	yes	yes	yes	yes	15	5	0	2	0	10	17	49	0	0
tRF-24-2OOIQO4QIJ	CACAAGAACTGCTAACTCATGCCC	yes	yes	yes	yes	11	16	16	2	0	0	0	44	0	0
tRF-25-2OOIQO4QPR	CACAAGAACTGCTAACTCATGCCCC	yes	yes	yes	yes	0	0	0	0	0	7	7	5	0	0
tRF-30-2OOIQO4QPRJW	CACAAGAACTGCTAACTCATGCCCCCATGT	yes	yes	yes	no	0	3	1	7	0	1	0	14	0	0
tRF-19-2Q2RJOE1	CACATCACCCCATAAACAC	yes	yes	yes	yes	24	5	0	17	7	1	53	1	0	0
tRF-27-2QR7F8YKIRP	CACATGGTCTAGCGGTTAGGATTCCTG	yes	yes	yes	no	0	0	0	0	0	0	0	14	0	0
tRF-30-2QR7F8YKIR9N	CACATGGTCTAGCGGTTAGGATTCCTGGTT	yes	yes	yes	yes	0	6	0	0	0	7	0	12	0	2
tRF-18-2RBZ0I0H	CACCCAACTTACACTTAG	yes	no	yes	yes	24	19	6	2	0	5	14	40	0	0
tRF-24-2RBZ0IV2IE	CACCCAACTTACACTTAGGAGATT	yes	no	yes	no	11	1	20	7	0	3	20	0	0	1
tRF-17-27NXJ41	CACCTCTTTACAGTGAC	yes	yes	yes	yes	3	5	0	1	0	0	8	3	18	0
tRF-21-299DWUH60	CACTCTGGACTCTGAATCCAG	yes	no	yes	no	0	0	0	0	0	0	10	3	0	0
tRF-24-299DWUH6IL	CACTCTGGACTCTGAATCCAGCGA	yes	no	yes	yes	0	14	0	0	0	0	0	0	0	0
tRF-21-2YBE7XO80	CACTGAAAATGTTTAGACGGG	yes	yes	yes	yes	0	0	0	0	0	0	6	0	0	1
tRF-16-2YU04DE	CACTGTAAAGCTAACT	yes	no	yes	yes	84	36	9	14	9	24	40	66	0	15
tRF-17-2YU04DQ	CACTGTAAAGCTAACTT	yes	yes	yes	yes	6	22	0	0	0	0	0	0	0	0
tRF-18-2YU04D0O	CACTGTAAAGCTAACTTA	yes	yes	yes	yes	14	14	8	7	0	0	0	1	0	0
tRF-19-2YU04DKH	CACTGTAAAGCTAACTTAG	yes	yes	yes	yes	0	0	0	0	0	0	24	0	0	0
tRF-21-2YU04DYJB	CACTGTAAAGCTAACTTAGCA	yes	yes	yes	yes	3	13	8	5	0	25	0	17	0	6
tRF-26-2YU04DYJIOD	CACTGTAAAGCTAACTTAGCATTAAC	yes	yes	yes	yes	27	12	1	3	0	16	0	0	0	4
tRF-27-2YU04DYJIOJ	CACTGTAAAGCTAACTTAGCATTAACC	yes	yes	yes	yes	195	101	73	159	20	69	6	52	43	22
tRF-28-2YU04DYJIOD3	CACTGTAAAGCTAACTTAGCATTAACCT	yes	yes	yes	yes	118	26	66	156	16	86	111	77	0	20
tRF-29-2YU04DYJIO1Q	CACTGTAAAGCTAACTTAGCATTAACCTT	yes	yes	yes	yes	42	42	48	36	1	59	26	98	0	1
tRF-30-2YU04DYJIO3Z	CACTGTAAAGCTAACTTAGCATTAACCTTT	yes	yes	yes	yes	53	114	109	128	1	63	151	94	35	40
tRF-24-2Z10I9BZ0W	CACTTAGGAGATTTCAACTTAACT	yes	no	yes	yes	16	19	0	1	8	4	2	28	0	0
tRF-29-2Z10I9BZBZHV	CACTTAGGAGATTTCAACTTAACTTGACC	yes	no	yes	no	237	76	118	69	6	138	178	250	49	24
tRF-30-2Z10I9BZBZOS	CACTTAGGAGATTTCAACTTAACTTGACCG	yes	no	yes	no	876	205	163	139	241	321	573	616	228	21
tRF-20-J0DPZOIP	CAGAGAATAGTTTAAATTAG	yes	yes	yes	yes	54	2	0	1	0	21	27	34	0	12
tRF-21-J0DPZOIPB	CAGAGAATAGTTTAAATTAGA	yes	yes	yes	yes	80	15	12	5	4	0	0	8	0	0
tRF-24-J0DPZOIPED	CAGAGAATAGTTTAAATTAGAATC	yes	yes	yes	yes	194	58	43	65	20	64	0	90	16	29
tRF-29-J0DPZOIPD729	CAGAGAATAGTTTAAATTAGAATCTTAGC	yes	yes	yes	yes	78	36	0	19	0	24	0	0	61	34
tRF-30-J0DPZOIPD7VI	CAGAGAATAGTTTAAATTAGAATCTTAGCT	yes	yes	yes	no	130	38	34	42	27	47	82	7	30	0
tRF-20-J0K8UMPL	CAGAGCCCGGTAATCGCATA	yes	yes	yes	yes	140	17	113	13	66	33	82	75	0	8
tRF-17-J09KZY2	CAGAGTGGGGTTTTGCA	yes	yes	yes	yes	54	16	9	6	0	30	0	0	0	1
tRF-20-J09KZYJM	CAGAGTGGGGTTTTGCAGTC	yes	yes	yes	yes	32	31	0	1	0	0	10	0	0	0
tRF-30-JJ6RRNLIK898	CAGGCGGCCCGGGTTCGACTCCCGGTGTGG	yes	yes	yes	yes	0	58	0	8	0	0	0	15	0	4
tRF-23-JK7PP9ZZV	CAGGGGTTAGGCCTCTTTTTACC	yes	yes	yes	no	0	0	0	0	0	0	0	28	0	0
tRF-26-JK7PP9ZZ05D	CAGGGGTTAGGCCTCTTTTTACCACC	yes	yes	yes	no	0	0	33	0	0	0	0	12	0	0
tRF-28-JL1Y2LNOZ7DV	CAGTAAGTTGCAATACTTAATTTCTGCC	yes	yes	yes	no	4	0	31	8	8	3	4	143	0	7
tRF-16-JMRPFQD	CAGTCGGTAGAGCATC	yes	yes	yes	yes	15	0	18	2	0	13	0	27	0	41
tRF-18-JMRPFQDH	CAGTCGGTAGAGCATCAG	yes	yes	yes	yes	0	0	0	0	0	1	0	0	39	0
tRF-17-JMRPFQ4	CAGTCGGTAGAGCATGG	yes	yes	yes	yes	6	0	17	0	0	0	0	49	5	3
tRF-17-J4S2I7K	CAGTGGTAGAATTCTCG	yes	no	yes	yes	2	0	0	0	0	0	35	0	0	2
tRF-18-J4S2I7DM	CAGTGGTAGAATTCTCGC	yes	no	yes	yes	40	7	0	9	0	2	64	27	0	57
tRF-19-J4S2I71V	CAGTGGTAGAATTCTCGCC	yes	no	yes	yes	44	66	29	11	1	15	27	0	0	16
tRF-20-J4S2I7L7	CAGTGGTAGAATTCTCGCCT	yes	no	yes	yes	22	18	29	4	0	49	0	28	57	31
tRF-21-J4S2I7L70	CAGTGGTAGAATTCTCGCCTG	yes	no	yes	yes	4	0	0	4	26	18	0	68	0	19
tRF-21-JOWU1M70E	CATAATCTGAAGGTCGTGAGT	yes	yes	yes	yes	31	59	1	9	0	43	0	0	0	15
tRF-20-JQJYSWRY	CATATCATTGGTCGTGGTTG	yes	no	yes	yes	2	19	0	0	0	0	0	26	0	0
tRF-22-JQJYSWRYO	CATATCATTGGTCGTGGTTGTA	yes	no	yes	yes	56	0	0	18	0	17	0	16	0	0
tRF-24-JQJYSWRY2Z	CATATCATTGGTCGTGGTTGTAGT	yes	yes	yes	no	86	21	79	21	38	100	47	25	0	2
tRF-25-JQJYSWRYVM	CATATCATTGGTCGTGGTTGTAGTC	yes	yes	yes	yes	375	32	3	49	33	165	48	97	0	20
tRF-26-JQJYSWRYVMD	CATATCATTGGTCGTGGTTGTAGTCC	yes	yes	yes	yes	96	61	5	68	0	55	0	28	0	7
tRF-27-JQJYSWRYVMK	CATATCATTGGTCGTGGTTGTAGTCCG	yes	yes	yes	yes	19	0	0	0	0	0	0	33	0	0
tRF-29-JQJYSWRYVMH0	CATATCATTGGTCGTGGTTGTAGTCCGTG	yes	yes	yes	no	762	85	78	47	59	144	140	174	102	15
tRF-16-J6K6UDB	CATCACCCCATAAACA	yes	no	yes	yes	979	497	41	179	36	258	342	238	18	190
tRF-17-J6K6UD1	CATCACCCCATAAACAC	yes	yes	yes	yes	58	41	13	10	0	0	72	30	0	32
tRF-19-JVK6970U	CATGCCCCCATGTCTAACA	yes	no	yes	yes	329	33	103	70	15	154	79	151	0	25
tRF-21-JVK697BOD	CATGCCCCCATGTCTAACAAC	yes	no	yes	no	19	15	0	0	0	10	0	0	0	0
tRF-22-JVK697BO2	CATGCCCCCATGTCTAACAACA	yes	no	yes	yes	32	14	110	11	0	43	0	257	0	12
tRF-26-JVK697BOJ8D	CATGCCCCCATGTCTAACAACATGGC	yes	no	yes	yes	0	0	0	0	0	0	0	47	0	0
tRF-27-JVK697BOJ83	CATGCCCCCATGTCTAACAACATGGCT	yes	no	yes	yes	426	1247	724	1103	316	277	1379	858	452	1057
tRF-30-JVK697BOJ8N9	CATGCCCCCATGTCTAACAACATGGCTTTC	yes	no	yes	no	16	33	122	107	10	64	67	48	115	29
tRF-16-JYSWRYE	CATTGGTCGTGGTTGT	yes	no	yes	yes	0	0	0	0	0	3	66	0	0	0
tRF-19-JYSWRY2Z	CATTGGTCGTGGTTGTAGT	yes	yes	yes	yes	3	0	0	0	0	19	0	28	0	0
tRF-20-JYSWRYVM	CATTGGTCGTGGTTGTAGTC	yes	yes	yes	yes	23	11	10	0	0	13	0	24	40	16
tRF-21-JYSWRYVMD	CATTGGTCGTGGTTGTAGTCC	yes	yes	yes	yes	19	1	0	11	0	4	40	0	0	19
tRF-24-JYSWRYVMH0	CATTGGTCGTGGTTGTAGTCCGTG	yes	yes	yes	yes	535	11	44	62	58	264	344	170	0	0
tRF-25-JYSWRYVMMV	CATTGGTCGTGGTTGTAGTCCGTGC	yes	yes	yes	yes	80	12	0	9	25	36	34	0	10	10
tRF-26-JYSWRYVMMV0	CATTGGTCGTGGTTGTAGTCCGTGCG	yes	yes	yes	yes	493	91	147	86	12	149	267	261	0	41
tRF-27-JYSWRYVMMVL	CATTGGTCGTGGTTGTAGTCCGTGCGA	yes	yes	yes	yes	17	0	0	0	0	10	7	0	0	0
tRF-28-JYSWRYVMMVDS	CATTGGTCGTGGTTGTAGTCCGTGCGAG	yes	yes	yes	yes	349	104	55	33	1	135	124	62	7	8
tRF-29-JYSWRYVMMVHX	CATTGGTCGTGGTTGTAGTCCGTGCGAGA	yes	yes	yes	no	99	126	37	15	0	37	9	1	0	7
tRF-26-JY7383RPD9E	CATTGGTGGTTCAGTGGTAGAATTCT	yes	no	yes	yes	13	26	37	0	0	2	61	0	0	23
tRF-30-JY7383RPD9W1	CATTGGTGGTTCAGTGGTAGAATTCTCGCC	yes	no	yes	no	14	13	57	0	0	97	51	9	0	30
tRF-22-KBDZ942IJ	CCAAAAATTTTGGTGCAACTCC	yes	no	yes	yes	12	18	0	0	0	0	0	0	0	0
tRF-20-KD09Z51U	CCAACACCTCTTTACAGTGA	yes	no	yes	yes	0	44	18	27	24	0	88	30	0	296
tRF-21-KD09Z51UD	CCAACACCTCTTTACAGTGAC	yes	yes	yes	no	11	0	44	24	22	0	1	12	19	103
tRF-24-KDYFNP5EK2	CCAACTTACACTTAGGAGATTTCA	yes	no	yes	no	41	34	35	3	0	0	0	0	0	7
tRF-21-K2RSI2WBB	CCAGAGGTCGATGGATCGAAA	yes	yes	yes	yes	0	14	0	0	0	0	0	0	0	11
tRF-25-KK761RNNMJ	CCAGGGTTCAAGTCCCTGTTCGGGC	yes	yes	yes	yes	0	12	62	0	1	1	0	0	0	0
tRF-26-KK761RNNMJ0	CCAGGGTTCAAGTCCCTGTTCGGGCG	yes	yes	yes	yes	64	263	284	0	141	106	3	165	0	0
tRF-27-KK761RNNMJM	CCAGGGTTCAAGTCCCTGTTCGGGCGC	yes	yes	yes	yes	12	23	42	0	0	27	0	67	0	0
tRF-29-KK761RNNMJI2	CCAGGGTTCAAGTCCCTGTTCGGGCGCCA	yes	yes	yes	yes	16	88	65	0	77	102	33	6	0	8
tRF-24-KON5EX62K5	CCCAACTTACACTTAGGAGATTTC	yes	no	yes	no	10	10	0	0	0	0	0	52	0	0
tRF-30-K5I34JRX6N38	CCCACATGGTCTAGCGGTTAGGATTCCTGG	yes	yes	yes	no	97	80	0	7	37	179	36	82	19	162
tRF-17-K5KKOV2	CCCACCCAGGGACGCCA	yes	no	yes	yes	313	664	425	381	38	1004	2619	439	394	258
tRF-19-KQBRFKJL	CCCATAACCCAGAGGTCGA	yes	yes	yes	yes	0	6	40	11	15	0	27	84	20	9
tRF-21-KQBRFKWE0	CCCATAACCCAGAGGTCGATG	yes	yes	yes	yes	0	18	0	5	2	0	11	40	0	1
tRF-20-KQ0ROB9Y	CCCATACCCCGAAAATGTTG	yes	no	yes	yes	0	13	11	6	0	0	0	37	0	15
tRF-30-KQI34JRX6N38	CCCATATGGTCTAGCGGTTAGGATTCCTGG	yes	yes	yes	no	0	25	0	1	0	43	0	54	0	12
tRF-22-KSBE78YLJ	CCCCGAAAATGTTGGTTATACC	yes	no	yes	yes	109	45	0	34	19	44	0	44	0	0
tRF-16-KSP185D	CCCCGGCACCTCCACC	yes	no	yes	yes	46	253	99	35	0	125	242	393	60	126
tRF-17-KSP1852	CCCCGGCACCTCCACCA	yes	yes	yes	yes	4731	16962	16284	3850	419	7454	21636	21732	3400	6315
tRF-29-KSR9DR3J09FV	CCCCGGGTTCAATCCCCGGCACCTCCACC	yes	yes	yes	yes	123	500	453	132	511	232	98	262	0	14
tRF-20-KSR95R3J	CCCCGGGTTCGATCCCCGGC	yes	yes	yes	yes	5	16	38	3	0	69	0	67	0	18
tRF-16-K827K1B	CCCGGCACCTCCACCA	yes	no	yes	yes	3832	13647	10841	1502	400	5507	22751	32577	1997	5545
tRF-28-K84J83ML5F04	CCCGGCTAGCTCAGTCGGTAGAGCATGG	yes	yes	yes	yes	0	0	0	7	0	0	67	0	0	1
tRF-27-K876DRMD51J	CCCGGGTTCAAATCCCGGACGAGCCCC	yes	yes	yes	yes	65	347	173	34	194	90	64	276	0	10
tRF-19-K87SHRF9	CCCGGGTTCGATCCCCAGC	yes	yes	yes	yes	31	167	179	15	0	132	0	247	0	0
tRF-25-K87SHRJFWR	CCCGGGTTCGATCCCCAGCATCTCC	yes	yes	yes	yes	95	876	361	13	102	210	51	1005	0	0
tRF-26-K87SHRJFWRB	CCCGGGTTCGATCCCCAGCATCTCCA	yes	yes	yes	yes	1477	16307	11939	188	3506	2541	744	10658	94	47
tRF-27-K87SHRJFWR1	CCCGGGTTCGATCCCCAGCATCTCCAC	yes	yes	yes	yes	91	1491	1072	68	361	455	115	908	0	19
tRF-16-K88KO1B	CCCGGTCAGGGAACCA	yes	no	yes	yes	85	133	109	115	3	186	1154	291	4	190
tRF-28-KY7343RX6ND4	CCCTGGTGGTCTAGTGGTTAGGATTCGG	yes	no	yes	yes	727	301	581	102	142	1043	801	1365	145	260
tRF-29-KY7343RX6N19	CCCTGGTGGTCTAGTGGTTAGGATTCGGC	yes	no	yes	yes	1	37	1	1	0	132	1	44	25	19
tRF-30-KY7343RX6NMH	CCCTGGTGGTCTAGTGGTTAGGATTCGGCG	yes	yes	yes	yes	2369	498	1467	147	342	4768	1580	2263	905	897
tRF-26-KY76HRRNWJB	CCCTGGTTCAATCCCGGGTTTCGGCA	yes	yes	yes	yes	0	1	41	19	0	0	0	21	0	0
tRF-17-KY7SHR4	CCCTGGTTCGATCCCGG	yes	yes	yes	yes	5	0	0	5	11	3	0	47	0	0
tRF-24-KY7SHRRNJ4	CCCTGGTTCGATCCCGGGTTTCGG	yes	yes	yes	yes	37	483	729	0	113	177	119	747	0	0
tRF-25-KY7SHRRNWJ	CCCTGGTTCGATCCCGGGTTTCGGC	yes	yes	yes	yes	0	180	323	4	24	52	42	263	0	0
tRF-26-KY7SHRRNWJB	CCCTGGTTCGATCCCGGGTTTCGGCA	yes	yes	yes	yes	496	4153	2475	60	821	406	338	1957	0	19
tRF-27-KY7SHRRNWJ1	CCCTGGTTCGATCCCGGGTTTCGGCAC	yes	yes	yes	yes	19	360	80	22	58	16	0	93	0	0
tRF-28-KY7SHRRNWJV	CCCTGGTTCGATCCCGGGTTTCGGCACC	yes	yes	yes	yes	86	668	520	32	154	32	91	328	0	0
tRF-20-3BDW9NH1	CCGAAAATGTTGGTTATACC	yes	no	yes	yes	195	17	31	30	22	26	0	65	0	0
tRF-21-3BDW9NH1D	CCGAAAATGTTGGTTATACCC	yes	no	yes	yes	158	23	12	12	49	66	1	21	0	0
tRF-26-3BDW9NH1NRD	CCGAAAATGTTGGTTATACCCTTCCC	yes	no	yes	yes	323	125	151	82	43	79	177	86	106	16
tRF-23-3196L85DD4	CCGCCTGTCACGCGGGAGACCGG	yes	yes	yes	no	0	0	0	0	0	0	0	25	0	0
tRF-29-3HPSR95933FY	CCGCGGCCCGGGTTCGATTCCCGGTCAGG	yes	yes	yes	no	0	18	0	7	0	0	0	30	1	0
tRF-19-3IRW18JD	CCGCTGGTGTAGTGGTATC	yes	yes	yes	yes	0	0	0	0	0	0	53	43	0	2
tRF-22-3IRW18V6P	CCGCTGGTGTAGTGGTATCATG	yes	yes	yes	yes	0	0	0	7	0	4	35	57	0	0
tRF-23-3IRW18V60M	CCGCTGGTGTAGTGGTATCATGC	yes	yes	yes	yes	0	0	21	3	0	0	34	39	0	0
tRF-26-3IRW18V6XO0	CCGCTGGTGTAGTGGTATCATGCAAG	yes	yes	yes	yes	0	3	0	0	4	0	74	73	0	15
tRF-30-3IRW18V6XO59	CCGCTGGTGTAGTGGTATCATGCAAGATTC	yes	yes	yes	no	27	18	72	36	32	0	0	0	0	37
tRF-22-325UB1ZZJ	CCGGAGATGAAAACCTTTTTCC	yes	yes	yes	yes	17	15	0	5	0	0	0	8	0	7
tRF-25-325UB1ZZK0	CCGGAGATGAAAACCTTTTTCCAAG	yes	yes	yes	yes	180	34	19	46	43	58	26	56	24	38
tRF-30-325UB1ZZK0O5	CCGGAGATGAAAACCTTTTTCCAAGGACAC	yes	yes	yes	no	1	0	21	1	4	0	48	65	0	5
tRF-30-3JVIJMRPFQRD	CCGGCTAGCTCAGTCGGTAGAGCATGGGAC	yes	yes	yes	yes	171	164	0	145	14	645	345	103	239	65
tRF-28-3KYUYRR6RBD2	CCGGGTTCGATTCCCGGTCAGGGAACCA	yes	yes	yes	yes	0	0	0	1	0	1	15	0	0	0
tRF-17-34HWH34	CCGTGATCGTATAGTGG	yes	no	yes	yes	0	0	0	1	7	27	0	30	0	5
tRF-28-34HWH3RXSIDP	CCGTGATCGTATAGTGGTTAGTACTCTG	yes	no	yes	no	0	0	0	4	0	1	85	0	0	0
tRF-29-34HWH3RXSIHM	CCGTGATCGTATAGTGGTTAGTACTCTGC	yes	yes	yes	yes	20	26	67	4	0	217	0	98	0	23
tRF-17-3SY3H34	CCTCGTTAGTATAGTGG	yes	no	yes	yes	0	1	0	2	0	14	19	8	0	21
tRF-26-3U7SB7J0RJB	CCTGAGTTCGAACCTCAGAGGGGGCA	yes	yes	yes	yes	4	81	90	6	24	6	0	62	1	0
tRF-21-3V2VR0PS0	CCTGCCACGCGGGAGGCCCGG	yes	yes	yes	yes	0	0	0	0	0	0	0	18	0	13
tRF-26-387SDRJH71E	CCTGGGTTCGAATCCCAGCGGTGCCT	yes	yes	yes	yes	2	17	27	5	10	21	0	51	0	0
tRF-27-387SDRJH715	CCTGGGTTCGAATCCCAGCGGTGCCTC	yes	yes	yes	yes	1	1	3	3	2	7	0	15	0	0
tRF-26-387SFRJ4O1B	CCTGGGTTCGAGCCCCAGTGGAACCA	yes	yes	yes	yes	30	157	139	4	55	67	58	149	0	0
tRF-27-387SFRJ4O11	CCTGGGTTCGAGCCCCAGTGGAACCAC	yes	yes	yes	yes	7	45	52	0	49	21	0	30	0	0
tRF-28-387SFRJ4O1V	CCTGGGTTCGAGCCCCAGTGGAACCACC	yes	yes	yes	yes	22	213	124	2	100	90	0	69	20	0
tRF-26-389MV47P590	CCTGGTGGTCTAGTGGTTAGGATTCG	yes	no	yes	yes	0	0	0	3	0	0	0	50	0	0
tRF-27-389MV47P594	CCTGGTGGTCTAGTGGTTAGGATTCGG	yes	no	yes	yes	15	2	22	0	0	0	143	0	0	0
tRF-29-389MV47P59I8	CCTGGTGGTCTAGTGGTTAGGATTCGGCG	yes	yes	yes	yes	19	31	19	7	0	3	76	229	0	23
tRF-30-389MV47P596V	CCTGGTGGTCTAGTGGTTAGGATTCGGCGC	yes	yes	yes	yes	5	24	0	16	0	0	1	75	0	7
tRF-23-38YU8SRZD4	CCTGGTTCGATCCCGGGTTTCGG	yes	yes	yes	no	0	17	0	0	0	0	0	0	0	0
tRF-25-38YU8SRZMF	CCTGGTTCGATCCCGGGTTTCGGCA	yes	yes	yes	yes	0	2	0	3	39	1	0	86	0	0
tRF-23-3W2VR008DZ	CCTGTCACGCGGGAGACCGGGGT	yes	yes	yes	yes	377	121	99	167	94	2486	44	16	145	34
tRF-19-392J1YEJ	CCTTCCAAGCAGTTGACCC	yes	yes	yes	yes	142	102	163	82	3	317	119	41	0	6
tRF-20-392J1Y0S	CCTTCCAAGCAGTTGACCCG	yes	yes	yes	yes	0	34	0	0	3	29	0	10	1	0
tRF-21-392J1Y0S0	CCTTCCAAGCAGTTGACCCGG	yes	yes	yes	yes	5	0	5	8	9	5	0	79	0	2
tRF-23-392J1Y0SDZ	CCTTCCAAGCAGTTGACCCGGGT	yes	yes	yes	yes	4	19	19	7	0	134	49	19	19	1
tRF-16-395P4PD	CCTTCGATAGCTCAGC	yes	no	yes	yes	670	322	140	82	60	1644	215	828	0	141
tRF-19-395P4PH4	CCTTCGATAGCTCAGCTGG	yes	no	yes	yes	26	14	52	11	2	75	49	3	0	0
tRF-19-395P4PK4	CCTTCGATAGCTCAGTTGG	yes	no	yes	yes	96	61	155	31	4	108	222	58	0	26
tRF-23-395P4PZ3X	CCTTCGATAGCTCAGTTGGTAGA	yes	no	yes	no	15	32	66	22	0	24	0	0	0	0
tRF-20-LBINRXUR	CGAAAATGTTGGTTATACCC	yes	no	yes	yes	34	4	0	0	0	0	0	43	0	5
tRF-25-LBINRXURYR	CGAAAATGTTGGTTATACCCTTCCC	yes	no	yes	yes	81	36	0	2	34	66	122	1	0	7
tRF-17-LBKM4Y3	CGAAACCATCCTCTGCT	yes	no	yes	yes	5	27	65	0	19	0	0	17	0	0
tRF-20-LBKM4Y41	CGAAACCATCCTCTGCTACC	yes	yes	yes	yes	0	0	82	8	0	0	0	34	0	9
tRF-21-LB3KMB01B	CGAAACCGGGCGGAAACACCA	yes	yes	yes	yes	43	205	206	164	11	14	338	191	50	9
tRF-30-L0DFQ9B1XSRI	CGAAGAAGCAGCTTCAAACCTGCCGGGGCT	yes	no	yes	no	311	110	96	116	112	82	579	406	66	72
tRF-17-LE2WMK5	CGAATCACGTCGGGGTC	yes	yes	yes	yes	0	12	0	23	0	0	0	0	0	0
tRF-18-LE2WMK02	CGAATCACGTCGGGGTCA	yes	yes	yes	yes	0	24	7	18	0	0	0	63	0	0
tRF-18-LEK5J00K	CGAATCCCACCAGAGTCG	yes	yes	yes	yes	0	24	0	0	0	0	0	0	0	0
tRF-20-LEK5LYK1	CGAATCCCACCGCTGCCACC	yes	yes	yes	yes	0	58	96	74	0	0	26	73	0	3
tRF-18-LEK58YU	CGAATCCCACTCCTGACA	yes	yes	yes	yes	18	25	33	26	0	0	31	3	98	0
tRF-18-LEK5YYU	CGAATCCCACTTCTGACA	yes	no	yes	yes	6	44	68	53	0	0	0	121	0	0
tRF-20-LEK5YY01	CGAATCCCACTTCTGACACC	yes	yes	yes	yes	2	62	60	6	0	0	0	82	0	0
tRF-21-LEK5YY01B	CGAATCCCACTTCTGACACCA	yes	yes	yes	yes	16	58	125	50	2	40	81	245	12	1
tRF-21-LEKPM43RB	CGAATCCCAGCGGTGCCTCCA	yes	yes	yes	yes	10	142	208	103	0	94	1706	187	2	29
tRF-18-LEKQ3S0K	CGAATCCCATCCTCGTCG	yes	yes	yes	yes	11	0	0	0	0	0	0	32	0	0
tRF-20-LEKQ3SW1	CGAATCCCATCCTCGTCGCC	yes	yes	yes	yes	5	6	0	54	0	0	27	40	0	11
tRF-18-LE3JWBDX	CGAATCCGGCTCGAAGGA	yes	yes	yes	yes	0	50	38	20	0	0	0	3	0	0
tRF-20-LE3JWB61	CGAATCCGGCTCGAAGGACC	yes	yes	yes	yes	0	1	25	18	0	0	0	40	0	0
tRF-21-LE3JWB61B	CGAATCCGGCTCGAAGGACCA	yes	yes	yes	yes	1	21	75	40	6	14	49	87	0	6
tRF-18-LE3VLI8	CGAATCCTGCCGACTACG	yes	yes	yes	yes	0	51	29	2	0	0	0	30	0	0
tRF-19-LE3VLIEM	CGAATCCTGCCGACTACGC	yes	yes	yes	yes	0	75	27	54	0	0	0	5	0	0
tRF-20-LE3VLIE1	CGAATCCTGCCGACTACGCC	yes	yes	yes	yes	0	11	21	36	0	11	0	78	0	0
tRF-21-LE3VLIE1B	CGAATCCTGCCGACTACGCCA	yes	yes	yes	yes	1	38	0	69	16	12	103	227	0	6
tRF-21-LE3V8FQ1B	CGAATCCTGCTCACAGCGCCA	yes	yes	yes	yes	0	25	0	12	0	0	0	69	0	11
tRF-20-LI38NJW1	CGACTCCTGGCTGGCTCGCC	yes	yes	yes	yes	0	0	10	0	0	0	0	18	0	0
tRF-21-LI38NJW1B	CGACTCCTGGCTGGCTCGCCA	yes	yes	yes	yes	0	0	8	3	0	0	23	0	0	0
tRF-29-L2RRM38B8SH8	CGAGAGGTCCCGGGTTCAAATCCCGGACG	yes	yes	yes	no	0	19	0	0	0	0	0	0	0	0
tRF-19-LJK1JKEM	CGAGCCCACCCAGGGACGC	yes	yes	yes	yes	0	26	3	40	0	0	0	25	0	0
tRF-21-LJK1JKE1B	CGAGCCCACCCAGGGACGCCA	yes	yes	yes	yes	8	122	58	135	34	19	606	234	0	30
tRF-25-L38BWSNKP9	CGAGTTCAAATCTCGCTGGGGCCTC	yes	yes	yes	yes	0	20	0	1	0	0	0	1	5	0
tRF-21-LMKWEKK1B	CGATCCCCGTACGGGCCACCA	yes	yes	yes	yes	5	22	25	63	3	7	42	54	30	4
tRF-18-LM3KZSDU	CGATCCCGGGTTTCGGCA	yes	yes	yes	yes	0	39	69	30	0	0	22	86	0	2
tRF-19-LM3KZSI1	CGATCCCGGGTTTCGGCAC	yes	yes	yes	yes	0	20	0	0	0	0	0	0	0	0
tRF-20-L4KVH7K1	CGATGCCCGCATCCTCCACC	yes	yes	yes	yes	0	48	36	26	0	0	0	56	0	10
tRF-25-L45SB1H7NI	CGATGGATCGAAACCATCCTCTGCT	yes	yes	yes	no	43	98	145	6	90	30	0	60	0	0
tRF-28-L45SB1H7NIV	CGATGGATCGAAACCATCCTCTGCTACC	yes	yes	yes	yes	6	124	110	20	143	150	0	111	59	9
tRF-19-LNKSEKH9	CGATTCCCCGACGGGGAGC	yes	yes	yes	yes	13	181	120	50	2	12	88	40	0	36
tRF-21-LNKSEK51B	CGATTCCCCGACGGGGAGCCA	yes	yes	yes	yes	158	294	546	824	122	587	1677	551	95	775
tRF-21-LNK8KEP1B	CGATTCCCGGCCAATGCACCA	yes	yes	yes	yes	14	31	56	35	6	12	328	36	0	0
tRF-21-LNK88KO1B	CGATTCCCGGTCAGGGAACCA	yes	yes	yes	yes	9	2	35	13	15	32	11	14	33	32
tRF-20-LN3JWB61	CGATTCCGGCTCGAAGGACC	yes	yes	yes	yes	0	2	10	19	0	0	0	61	0	0
tRF-20-LN39NZZ1	CGATTCCTTCCTTTTTTGCC	yes	yes	yes	yes	0	7	0	0	0	30	63	90	38	29
tRF-16-LSM1M3E	CGCCGCGGCCCGGGTT	yes	no	yes	yes	0	11	0	3	0	15	0	0	15	0
tRF-28-LSN3S3RQJVS	CGCCGCTGGTGTAGTGGTATCATGCAAG	yes	yes	yes	yes	0	0	45	4	26	38	28	191	0	126
tRF-23-LSXMSL730H	CGCCGTGATCGTATAGTGGTTAG	yes	no	yes	yes	11	9	47	14	34	22	107	14	8	12
tRF-24-LSXMSL732Z	CGCCGTGATCGTATAGTGGTTAGT	yes	no	yes	yes	43	103	112	119	51	81	149	94	33	34
tRF-23-L7S5QKF1DY	CGCCTGTCACGCGGGAGACCGGG	yes	yes	yes	yes	0	18	1	10	0	0	86	13	0	0
tRF-27-LU76D7LYR15	CGCGAGTTCAAATCTCGCTGGGGCCTC	yes	yes	yes	yes	0	79	20	5	32	49	1	40	0	0
tRF-30-L85DMKYUYRLH	CGCGGGAGACCGGGGTTCGATTCCCCGACG	yes	yes	yes	no	41	61	85	49	45	94	448	90	0	0
tRF-25-L87SHRM5R1	CGCGGGTTCGATCCCCGTACGGGCC	yes	yes	yes	yes	0	17	0	0	0	24	0	9	0	0
tRF-26-L87SHRM5R1B	CGCGGGTTCGATCCCCGTACGGGCCA	yes	yes	yes	yes	13	40	64	2	3	56	14	124	0	0
tRF-27-L87SHRM5R11	CGCGGGTTCGATCCCCGTACGGGCCAC	yes	yes	yes	yes	11	40	83	3	0	8	0	9	0	4
tRF-28-L87SHRM5R1V	CGCGGGTTCGATCCCCGTACGGGCCACC	yes	yes	yes	yes	2	0	9	1	1	13	0	22	0	0
tRF-23-L87SHRM504	CGCGGGTTCGATCCCCGTACTGG	yes	yes	yes	no	0	0	0	0	0	0	0	23	0	0
tRF-26-L87SHRM591B	CGCGGGTTCGATCCCCGTACTGGCCA	yes	yes	yes	no	0	33	10	0	19	0	0	2	0	0
tRF-27-L87SHRM5911	CGCGGGTTCGATCCCCGTACTGGCCAC	yes	yes	yes	yes	0	0	14	0	35	0	0	0	0	0
tRF-17-LY7SDR4	CGCTGGTTCGAATCCGG	yes	yes	yes	yes	9	4	18	0	0	9	0	40	0	0
tRF-25-LY7SDR69OK	CGCTGGTTCGAATCCGGCTCGAAGG	yes	yes	yes	yes	42	167	108	4	104	24	0	98	0	0
tRF-26-LY7SDR69OKB	CGCTGGTTCGAATCCGGCTCGAAGGA	yes	yes	yes	yes	36	432	475	19	140	111	0	0	0	0
tRF-27-LY7SDR69OK1	CGCTGGTTCGAATCCGGCTCGAAGGAC	yes	yes	yes	yes	26	96	105	0	21	30	14	53	0	10
tRF-28-LY7SDR69OKV	CGCTGGTTCGAATCCGGCTCGAAGGACC	yes	yes	yes	yes	149	890	907	31	701	239	100	358	0	0
tRF-29-LY7SDR69OKE2	CGCTGGTTCGAATCCGGCTCGAAGGACCA	yes	yes	yes	yes	215	1110	845	36	1396	628	40	481	168	1
tRF-24-LY7SIR69HS	CGCTGGTTCGATTCCGGCTCGAAG	yes	yes	yes	yes	0	28	70	0	20	0	0	0	0	0
tRF-25-LY7SIR69OK	CGCTGGTTCGATTCCGGCTCGAAGG	yes	yes	yes	yes	6	201	114	3	38	72	69	150	0	9
tRF-26-LY7SIR69OKB	CGCTGGTTCGATTCCGGCTCGAAGGA	yes	yes	yes	yes	50	413	257	29	125	237	62	112	16	0
tRF-27-LY7SIR69OK1	CGCTGGTTCGATTCCGGCTCGAAGGAC	yes	yes	yes	yes	14	139	112	1	12	67	0	1	0	0
tRF-28-LY7SIR69OKV	CGCTGGTTCGATTCCGGCTCGAAGGACC	yes	yes	yes	yes	352	1387	1419	68	1176	580	95	851	0	22
tRF-25-MBQ4NKKQBR	CGGAAGCGTGCTGGGCCCATAACCC	yes	yes	yes	yes	53	68	92	56	31	114	169	238	25	100
tRF-24-M0IBB7Z9FS	CGGAGATGAAAACCTTTTTCCAAG	yes	yes	yes	yes	56	40	16	33	36	40	5	43	0	11
tRF-29-MIF91SS2P4IR	CGGCTAGCTCAGTCGGTAGAGCATGGGAC	yes	yes	yes	yes	97	75	97	84	0	414	49	75	100	13
tRF-30-MIF91SS2P46I	CGGCTAGCTCAGTCGGTAGAGCATGGGACT	yes	yes	yes	yes	68	88	185	56	27	75	231	156	0	51
tRF-30-M2OSRN2NKSEK	CGGGAGACCGGGGTTCAATTCCCCGACGGG	yes	yes	yes	yes	8	23	35	36	15	0	137	124	62	65
tRF-30-M2OSRNLNKSEK	CGGGAGACCGGGGTTCGATTCCCCGACGGG	yes	yes	yes	yes	58	91	523	353	24	55	546	405	145	205
tRF-28-MKYUYRLHR0D2	CGGGGTTCGATTCCCCGACGGGGAGCCA	yes	yes	yes	yes	12	107	95	53	41	31	1758	127	33	61
tRF-27-M3WE8SSP6D2	CGGGTTCGATTCCCGGTCAGGGAACCA	yes	yes	yes	yes	0	4	19	0	0	0	200	59	3	2
tRF-16-ML5F82D	CGGTAGAGCATCAGAC	yes	yes	yes	yes	62	18	59	14	0	226	48	115	19	3
tRF-17-ML5F823	CGGTAGAGCATCAGACT	yes	yes	yes	yes	13	25	22	0	0	34	27	67	0	0
tRF-20-ML5F82NZ	CGGTAGAGCATCAGACTTTT	yes	yes	yes	yes	39	42	15	0	0	55	0	5	43	0
tRF-22-MQ18Y3E7M	CGTATAGTGGTTAGTACTCTGC	yes	no	yes	yes	0	0	0	0	0	0	28	0	0	0
tRF-25-MQ18Y3E7QN	CGTATAGTGGTTAGTACTCTGCGTT	yes	yes	yes	yes	0	0	0	0	0	0	37	0	0	0
tRF-27-MQ18Y3E7QNN	CGTATAGTGGTTAGTACTCTGCGTTGT	yes	yes	yes	no	1	0	47	0	0	0	0	34	0	0
tRF-26-M87SFR2W9J0	CGTGGGTTCGAGCCCCACGTTGGGCG	yes	yes	yes	yes	9	37	0	3	25	1	0	0	0	0
tRF-17-M8ZLSSP	CGTGGTTGTAGTCCGTG	yes	yes	yes	yes	63	0	55	6	0	95	0	3	1	0
tRF-18-M8ZLSS0M	CGTGGTTGTAGTCCGTGC	yes	yes	yes	yes	65	13	12	16	0	11	42	0	1	5
tRF-19-M8ZLSSJ8	CGTGGTTGTAGTCCGTGCG	yes	yes	yes	yes	165	18	19	3	0	106	37	74	107	7
tRF-20-M8ZLSSXU	CGTGGTTGTAGTCCGTGCGA	yes	yes	yes	yes	64	1	30	2	7	44	76	0	0	0
tRF-21-M8ZLSSXU0	CGTGGTTGTAGTCCGTGCGAG	yes	yes	yes	yes	336	70	55	19	10	73	177	122	0	15
tRF-22-M8ZLSSXUL	CGTGGTTGTAGTCCGTGCGAGA	yes	yes	yes	yes	5	0	0	2	3	0	17	0	0	0
tRF-23-M8ZLSSXUD6	CGTGGTTGTAGTCCGTGCGAGAA	yes	yes	yes	yes	85	9	7	12	0	6	0	0	0	0
tRF-24-M8ZLSSXUH7	CGTGGTTGTAGTCCGTGCGAGAAT	yes	yes	yes	yes	10	10	0	0	2	28	5	0	0	6
tRF-26-M8ZLSSXUOLD	CGTGGTTGTAGTCCGTGCGAGAATAC	yes	yes	yes	yes	38	30	0	2	0	1	0	0	0	0
tRF-22-4DBQ6ZW6J	CTAACAACATGGCTTTCTCACC	yes	yes	yes	yes	46	31	144	106	54	0	210	250	30	162
tRF-20-4D84KRIM	CTAACTCATGCCCCCATGTC	yes	no	yes	yes	15	5	0	6	0	23	0	119	0	3
tRF-21-4D84KRIME	CTAACTCATGCCCCCATGTCT	yes	no	yes	yes	19	24	85	2	0	0	8	65	0	2
tRF-25-4D84KRIMUF	CTAACTCATGCCCCCATGTCTAACA	yes	no	yes	no	7	42	0	5	0	0	0	55	0	6
tRF-20-40KK5Y93	CTAAGCCAGGGATTGTGGGT	yes	yes	yes	yes	13	0	0	13	0	133	0	0	0	0
tRF-23-40KK5Y930K	CTAAGCCAGGGATTGTGGGTTCG	yes	yes	yes	yes	0	0	0	0	0	0	15	0	0	3
tRF-18-4E6L1FDP	CTAATGGATAAGGCACTG	yes	no	yes	yes	71	20	13	3	0	132	0	116	10	379
tRF-18-4E6L1F0P	CTAATGGATAAGGCATTG	yes	yes	yes	yes	16	0	30	1	9	54	0	89	1	284
tRF-19-4ER81X0X	CTAATGGTGGAGTTAAAGA	yes	yes	yes	yes	0	0	0	0	0	0	52	0	0	7
tRF-20-4JRX6N38	CTAGCGGTTAGGATTCCTGG	yes	no	yes	yes	21	0	0	0	0	0	34	0	0	0
tRF-22-4JRX6N38Q	CTAGCGGTTAGGATTCCTGGTT	yes	no	yes	yes	0	3	0	0	0	0	0	17	0	0
tRF-18-43RX6ND4	CTAGTGGTTAGGATTCGG	yes	no	yes	yes	0	12	0	0	0	0	38	0	0	0
tRF-20-43RX6NMH	CTAGTGGTTAGGATTCGGCG	yes	yes	yes	yes	15	0	16	0	0	10	20	0	0	10
tRF-21-43RX6NMHD	CTAGTGGTTAGGATTCGGCGC	yes	yes	yes	yes	0	0	0	0	0	0	106	21	0	0
tRF-22-43RX6NMH3	CTAGTGGTTAGGATTCGGCGCT	yes	yes	yes	yes	59	58	114	1	0	23	52	85	88	8
tRF-28-4MR1J5KUB40P	CTATCGGGCCCATACCCCGAAAATGTTG	yes	no	yes	no	0	4	0	3	0	0	0	38	0	0
tRF-19-45DBNI0W	CTCACAAGAACTGCTAACT	yes	yes	yes	yes	6	19	1	0	6	0	0	0	0	1
tRF-20-45DBNIB9	CTCACAAGAACTGCTAACTC	yes	yes	yes	yes	26	35	0	3	0	0	0	0	0	26
tRF-21-45DBNIB9B	CTCACAAGAACTGCTAACTCA	yes	yes	yes	yes	134	14	27	16	19	20	28	82	113	11
tRF-22-45DBNIB9I	CTCACAAGAACTGCTAACTCAT	yes	yes	yes	yes	21	23	0	14	0	0	2	0	0	0
tRF-24-45DBNIB9FM	CTCACAAGAACTGCTAACTCATGC	yes	yes	yes	no	10	0	0	8	0	0	5	0	0	0
tRF-25-45DBNIB9I1	CTCACAAGAACTGCTAACTCATGCC	yes	yes	yes	yes	40	73	0	8	0	0	127	0	0	0
tRF-20-45H5KQBF	CTCACATCACCCCATAAACA	yes	no	yes	yes	10	0	13	14	0	0	22	37	0	0
tRF-17-4PU3XOO	CTCAGTAAGTTGCAATA	yes	yes	yes	yes	134	4	0	7	0	25	0	0	0	0
tRF-19-4PU3XO2W	CTCAGTAAGTTGCAATACT	yes	yes	yes	yes	50	13	8	1	0	8	0	28	0	4
tRF-28-4PU3XOUZDZDP	CTCAGTAAGTTGCAATACTTAATTTCTG	yes	yes	yes	no	18	0	0	9	2	103	0	54	0	0
tRF-29-4PU3XOUZDZHM	CTCAGTAAGTTGCAATACTTAATTTCTGC	yes	yes	yes	no	168	37	126	84	15	115	83	376	75	34
tRF-30-4PU3XOUZDZN1	CTCAGTAAGTTGCAATACTTAATTTCTGCC	yes	yes	yes	no	78	7	134	84	20	36	5	552	30	29
tRF-22-4PW3FJIK1	CTCAGTCGGTAGAGCATGGGAC	yes	yes	yes	yes	0	0	0	0	0	0	27	0	0	0
tRF-21-4QPRJW4DB	CTCATGCCCCCATGTCTAACA	yes	no	yes	yes	34	0	24	7	0	33	58	79	0	0
tRF-29-4QPRJW4DBQIW	CTCATGCCCCCATGTCTAACAACATGGCT	yes	no	yes	yes	21	196	140	262	84	233	485	713	22	155
tRF-16-476YQSD	CTCCTGGCTGGCTCGC	yes	no	yes	no	0	0	0	0	0	0	0	25	0	0
tRF-17-476YQSJ	CTCCTGGCTGGCTCGCC	yes	no	yes	no	0	27	0	1	0	0	0	0	0	8
tRF-18-476YQSD2	CTCCTGGCTGGCTCGCCA	yes	no	yes	yes	46	11	1	30	0	17	725	65	2	7
tRF-17-4YDRFU5	CTCTGAATCCAGCGATC	yes	no	yes	no	1	0	0	0	0	0	13	0	0	0
tRF-20-4YDRFU8U	CTCTGAATCCAGCGATCCGA	yes	yes	yes	yes	0	15	11	5	0	0	0	0	0	18
tRF-17-4YO9XEJ	CTCTGGACTCTGAATCC	yes	no	yes	yes	0	25	11	0	0	1	0	0	0	0
tRF-23-NDBP1IUUDJ	CTGACAACAGAGGCTTACGACCC	yes	yes	yes	yes	6	18	0	0	0	0	0	0	0	0
tRF-19-N0X0JYHW	CTGAGTGAAGCATTGGACT	yes	no	yes	yes	25	0	0	0	0	28	52	0	0	0
tRF-22-N1EH6KK8N	CTGCCACGCGGGAGGCCCGGGT	yes	yes	yes	yes	0	7	21	24	0	65	38	0	0	3
tRF-20-NH99OMEM	CTGCGTGTTCGAATCACGTC	yes	yes	yes	yes	6	0	2	0	0	14	0	33	0	0
tRF-23-NH99OMEMDY	CTGCGTGTTCGAATCACGTCGGG	yes	yes	yes	yes	12	3	29	0	25	23	0	77	0	0
tRF-24-NH99OMEMIY	CTGCGTGTTCGAATCACGTCGGGG	yes	yes	yes	yes	370	643	1120	6	312	395	12	913	0	0
tRF-23-NIB9I1KQ0D	CTGCTAACTCATGCCCCCATGTC	yes	no	yes	yes	46	0	0	12	0	18	47	63	0	21
tRF-24-NIB9I1KQ23	CTGCTAACTCATGCCCCCATGTCT	yes	no	yes	yes	1	18	28	39	0	33	0	0	0	0
tRF-28-NIB9I1KQSXU	CTGCTAACTCATGCCCCCATGTCTAACA	yes	no	yes	yes	39	0	21	0	0	56	0	125	0	0
tRF-28-N3R718YKISD8	CTGGTGGTCTAGTGGTTAGGATTCGGCG	yes	yes	yes	yes	0	0	1	0	0	1	15	0	0	1
tRF-30-N3R718YKISQI	CTGGTGGTCTAGTGGTTAGGATTCGGCGCT	yes	yes	yes	no	7	2	24	7	0	0	136	0	0	1
tRF-24-N3WB884UEX	CTGGTTCGAATCCGGCTCGAAGGA	yes	yes	yes	yes	0	0	2	10	0	0	0	16	0	0
tRF-25-N3WB884U1D	CTGGTTCGAATCCGGCTCGAAGGAC	yes	yes	yes	yes	0	28	0	0	0	0	0	0	0	0
tRF-24-N3WE884UEX	CTGGTTCGATTCCGGCTCGAAGGA	yes	yes	yes	yes	0	18	62	11	0	0	0	21	0	0
tRF-22-NMEH623KN	CTGTCACGCGGGAGACCGGGGT	yes	yes	yes	yes	399	237	175	226	16	3533	151	169	145	46
tRF-20-NNBX1WZ4	CTGTTAACTAAGTGTTTGTG	yes	yes	yes	no	69	0	0	0	0	1	0	0	59	0
tRF-21-NO0RNQYXD	CTTAAACCCCCTTATTTCTAC	yes	yes	yes	yes	0	0	18	10	0	0	19	0	0	2
tRF-17-NO2OF5J	CTTAACACAAAGCACCC	yes	no	yes	no	475	64	91	88	0	299	309	365	81	46
tRF-18-NO2OF5D2	CTTAACACAAAGCACCCA	yes	no	yes	no	43	9	143	0	0	13	70	69	10	13
tRF-20-NO2OF5KD	CTTAACACAAAGCACCCAAC	yes	no	yes	yes	18	12	0	0	0	0	31	0	0	1
tRF-19-NONU3IHL	CTTAACTTGACCGCTCTGA	yes	no	yes	yes	3	0	0	1	0	0	9	20	0	9
tRF-20-NONU3IND	CTTAACTTGACCGCTCTGAC	yes	yes	yes	yes	5	0	33	0	0	0	0	88	0	20
tRF-21-NONU3INDD	CTTAACTTGACCGCTCTGACC	yes	yes	yes	yes	0	7	74	23	71	8	206	77	95	72
tRF-20-N5EX62Z6	CTTACACTTAGGAGATTTCA	yes	no	yes	yes	54	0	13	4	0	0	33	89	0	0
tRF-20-N5ORNQY1	CTTACGACCCCTTATTTACC	yes	yes	yes	yes	2	24	0	0	0	0	0	0	0	0
tRF-21-NP5EYONOD	CTTAGGAGATTTCAACTTAAC	yes	no	yes	yes	6	36	0	0	0	0	0	0	0	0
tRF-22-NP5EYONO3	CTTAGGAGATTTCAACTTAACT	yes	no	yes	yes	56	10	0	7	0	0	0	61	0	0
tRF-27-NP5EYONONUJ	CTTAGGAGATTTCAACTTAACTTGACC	yes	no	yes	no	218	95	95	70	33	201	40	3	58	37
tRF-28-NP5EYONONUDK	CTTAGGAGATTTCAACTTAACTTGACCG	yes	no	yes	yes	1291	235	196	129	149	778	467	702	67	32
tRF-29-NP5EYONONU1M	CTTAGGAGATTTCAACTTAACTTGACCGC	yes	no	yes	no	41	27	28	27	0	62	106	0	11	0
tRF-30-NP5EYONONU3I	CTTAGGAGATTTCAACTTAACTTGACCGCT	yes	no	yes	no	117	21	93	25	58	27	3	27	0	0
tRF-21-N6B7P86ZD	CTTCAAACCTGCCGGGGCTTC	yes	no	yes	yes	4	29	18	3	0	0	0	0	6	20
tRF-20-NYDRFU8U	CTTTGAATCCAGCGATCCGA	yes	yes	yes	yes	0	26	0	0	0	1	0	0	0	18
tRF-22-NYH2SBUL4	CTTTGATAGAGTAAATAATAGG	yes	no	yes	no	3	0	0	0	0	0	0	26	0	0
tRF-24-NYH2SBULIS	CTTTGATAGAGTAAATAATAGGAG	yes	no	yes	no	0	0	0	0	0	0	42	0	0	0
tRF-24-NYRVU4722O	CTTTGGGTGCTAATGGTGGAGTTA	yes	yes	yes	yes	9	26	0	0	0	1	22	0	0	0
tRF-26-NZDNB2Y0FDD	CTTTTAAGTTAAAGATTAAGAGAACC	yes	no	yes	yes	53	25	25	18	0	0	0	41	0	0
tRF-27-NZDNB2Y0FD2	CTTTTAAGTTAAAGATTAAGAGAACCA	yes	no	yes	yes	11	0	73	4	0	10	0	45	0	12
tRF-18-OB1690DV	GAAAAAGTCATGGAGGCC	yes	yes	yes	yes	183	326	457	266	81	109	684	692	158	552
tRF-19-OB1690I2	GAAAAAGTCATGGAGGCCA	yes	yes	yes	yes	69	24	81	39	0	22	78	73	113	96
tRF-20-OB1690PQ	GAAAAAGTCATGGAGGCCAT	yes	yes	yes	yes	3	0	12	6	1	0	1	51	1	0
tRF-21-OB1690PQ0	GAAAAAGTCATGGAGGCCATG	yes	yes	yes	yes	48	20	120	51	57	49	184	156	68	53
tRF-24-OB1690PQIY	GAAAAAGTCATGGAGGCCATGGGG	yes	yes	yes	yes	48	6	12	34	6	21	18	0	36	1
tRF-25-OB1690PQR3	GAAAAAGTCATGGAGGCCATGGGGT	yes	yes	yes	yes	4	7	0	9	0	0	0	2	15	0
tRF-26-OB1690PQR3E	GAAAAAGTCATGGAGGCCATGGGGTT	yes	yes	yes	yes	237	104	193	46	19	209	73	288	60	52
tRF-27-OB1690PQR3P	GAAAAAGTCATGGAGGCCATGGGGTTG	yes	yes	yes	yes	186	50	282	107	31	113	403	266	54	82
tRF-28-OB1690PQR304	GAAAAAGTCATGGAGGCCATGGGGTTGG	yes	yes	yes	yes	52	10	48	20	5	2	59	47	55	7
tRF-24-OB9Y7Q07JJ	GAAAATGTTGGTTATACCCTTCCC	yes	no	yes	yes	47	0	39	4	0	16	0	29	0	0
tRF-20-OB9ZFH69	GAAAATGTTTAGACGGGCTC	yes	yes	yes	yes	0	0	0	7	0	10	10	0	0	0
tRF-21-OB9ZFH69B	GAAAATGTTTAGACGGGCTCA	yes	yes	yes	yes	18	27	20	5	2	1	65	0	0	4
tRF-23-OB9ZFH69U	GAAAATGTTTAGACGGGCTCACA	yes	yes	yes	yes	0	41	36	20	16	0	0	0	0	6
tRF-19-ODJRWV2V	GAAACCATCCTCTGCTACC	yes	yes	yes	yes	0	22	68	2	0	0	0	55	0	0
tRF-20-ODMJ6B26	GAAACCGGGCGGAAACACCA	yes	yes	yes	yes	44	166	77	76	10	17	156	270	114	6
tRF-17-O045DB3	GAAAGCTCACAAGAACT	yes	yes	yes	yes	132	0	0	4	0	22	53	1	0	8
tRF-20-O045DBNI	GAAAGCTCACAAGAACTGCT	yes	yes	yes	yes	105	17	0	5	6	10	76	0	0	0
tRF-21-OE0D58ZZD	GAAATACAACGATGGTTTTTC	yes	no	yes	yes	0	24	0	0	0	0	0	0	0	0
tRF-19-O1B54Z2U	GAACCAACACCTCTTTACA	yes	no	yes	yes	60	22	22	2	0	113	77	0	0	1
tRF-20-O1B54ZUP	GAACCAACACCTCTTTACAG	yes	no	yes	yes	10	14	0	0	0	0	0	0	0	0
tRF-22-O1B54ZUPP	GAACCAACACCTCTTTACAGTG	yes	no	yes	no	71	13	0	3	14	14	0	67	0	10
tRF-23-O1B54ZUP0L	GAACCAACACCTCTTTACAGTGA	yes	no	yes	no	7	0	33	28	13	0	113	63	0	214
tRF-24-O1B54ZUPJR	GAACCAACACCTCTTTACAGTGAC	yes	yes	yes	no	82	8	92	25	4	19	0	65	5	18
tRF-16-OJI8EWB	GAAGCATTGGACTGTA	yes	no	yes	yes	7	0	0	4	0	0	5	0	0	0
tRF-16-OK8Y190	GAAGGTCCTGAGTTCG	yes	yes	yes	no	0	0	0	0	0	0	17	0	0	0
tRF-30-OK8YR951K36D	GAAGGTCCTGGGTTCGAGCCCCAGTGGAAC	yes	yes	yes	no	0	13	35	1	0	0	0	50	0	0
tRF-19-OMKIWUFV	GAATCCCACTTCTGACACC	yes	no	yes	yes	5	79	57	33	0	0	67	24	0	0
tRF-20-OMKIWU26	GAATCCCACTTCTGACACCA	yes	no	yes	yes	0	38	47	66	0	39	7	11	109	0
tRF-20-OMKJRV46	GAATCCCAGCGGTGCCTCCA	yes	yes	yes	yes	28	155	129	72	85	0	1073	130	3	4
tRF-17-OMKM4WK	GAATCCCATCCTCGTCG	yes	yes	yes	yes	0	0	29	0	0	0	0	15	0	0
tRF-18-OMKM4WDM	GAATCCCATCCTCGTCGC	yes	yes	yes	yes	0	35	9	17	0	0	0	0	0	0
tRF-19-OMKM4W1V	GAATCCCATCCTCGTCGCC	yes	yes	yes	yes	0	24	15	16	0	0	0	1	37	16
tRF-17-OMMIL0L	GAATCCGGCTCGAAGGA	yes	yes	yes	yes	0	56	104	14	0	5	0	33	0	0
tRF-18-OMMIL0DR	GAATCCGGCTCGAAGGAC	yes	yes	yes	yes	0	0	0	2	0	0	0	18	0	0
tRF-19-OMMIL0HV	GAATCCGGCTCGAAGGACC	yes	yes	yes	yes	0	38	11	0	0	0	0	0	0	0
tRF-20-OMMIL0O6	GAATCCGGCTCGAAGGACCA	yes	yes	yes	yes	9	71	37	35	18	0	15	7	15	0
tRF-20-OMN1OXL6	GAATCCTGCCGACTACGCCA	yes	yes	yes	yes	2	125	48	56	2	10	38	69	0	5
tRF-17-ON4VN11	GAATTCTCGCCTGCCAC	yes	no	yes	yes	0	10	0	0	0	14	0	0	82	3
tRF-19-O6M83OJX	GACCACGTGGCCTAATGGA	yes	yes	yes	yes	0	51	23	18	0	11	25	64	0	13
tRF-19-OR183OJX	GACCCAGTGGCCTAATGGA	yes	no	yes	yes	47	106	264	122	3	56	35	407	10	169
tRF-28-OR183O9EDJDD	GACCCAGTGGCCTAATGGATAAGGCATC	yes	yes	yes	yes	0	0	0	2	0	15	0	26	62	0
tRF-29-OR183O9EDJF2	GACCCAGTGGCCTAATGGATAAGGCATCA	yes	yes	yes	yes	9	0	0	8	0	0	0	0	24	0
tRF-30-OR183O9EDJHP	GACCCAGTGGCCTAATGGATAAGGCATCAG	yes	yes	yes	yes	59	65	41	0	10	180	0	42	190	242
tRF-19-OSM83OJX	GACCGCGTGGCCTAATGGA	yes	yes	yes	yes	30	81	16	69	0	35	13	42	10	97
tRF-24-OSRNLNKSE4	GACCGGGGTTCGATTCCCCGACGG	yes	yes	yes	no	0	33	26	6	37	15	2	21	0	1
tRF-25-OSRNLNKSEK	GACCGGGGTTCGATTCCCCGACGGG	yes	yes	yes	yes	5	20	0	17	16	0	42	26	0	15
tRF-30-OSRNLNKSEK51	GACCGGGGTTCGATTCCCCGACGGGGAGCC	yes	yes	yes	yes	14	64	7	104	12	22	37	88	0	48
tRF-18-O7M8LOD4	GACCTCGTGGCGCAACGG	yes	yes	yes	yes	0	0	0	0	0	0	0	25	0	0
tRF-19-O7M8LO1Z	GACCTCGTGGCGCAACGGT	yes	yes	yes	yes	0	12	26	0	0	0	0	40	0	4
tRF-16-OUR830E	GACGAGGTGGCCGAGT	yes	no	yes	yes	288	421	277	15	1	363	114	130	3	113
tRF-18-OUR83004	GACGAGGTGGCCGAGTGG	yes	no	yes	yes	30	39	46	1	0	79	111	46	1	10
tRF-19-OUR830JZ	GACGAGGTGGCCGAGTGGT	yes	no	yes	yes	0	15	1	3	0	17	0	0	0	2
tRF-20-OUR8309N	GACGAGGTGGCCGAGTGGTT	yes	no	yes	yes	7	25	63	8	6	3	11	48	0	9
tRF-21-OUR8309NB	GACGAGGTGGCCGAGTGGTTA	yes	no	yes	yes	11	9	0	1	0	5	0	2	61	0
tRF-23-OUR8309NS	GACGAGGTGGCCGAGTGGTTAAG	yes	no	yes	yes	0	13	0	60	0	44	0	8	0	13
tRF-24-OUR8309N0Y	GACGAGGTGGCCGAGTGGTTAAGG	yes	yes	yes	yes	14	38	114	127	39	43	2	101	148	2
tRF-20-O8Q6J6K6	GACGGGCTCACATCACCCCA	yes	no	yes	yes	67	20	30	0	0	8	44	18	0	0
tRF-22-O9XEKJ5RL	GACTCTGAATCCAGCGATCCGA	yes	yes	yes	yes	0	72	42	27	0	1	64	23	0	11
tRF-20-OZDEKE6F	GACTTAAGATCCAATGGACA	yes	yes	yes	yes	0	0	0	0	0	0	6	0	0	0
tRF-16-5BF900B	GAGAAAGCTCACAAGA	yes	no	yes	yes	301	17	25	3	0	75	38	57	0	39
tRF-17-5BF900F	GAGAAAGCTCACAAGAA	yes	no	yes	yes	94	0	0	0	0	37	0	53	1	39
tRF-18-5BF900R	GAGAAAGCTCACAAGAAC	yes	yes	yes	yes	157	46	50	45	0	24	41	21	4	19
tRF-19-5BF9000W	GAGAAAGCTCACAAGAACT	yes	yes	yes	yes	820	162	280	146	16	752	146	192	252	279
tRF-20-5BF900BY	GAGAAAGCTCACAAGAACTG	yes	yes	yes	yes	620	95	151	53	47	218	147	160	2	130
tRF-21-5BF900BYD	GAGAAAGCTCACAAGAACTGC	yes	yes	yes	yes	460	112	208	124	69	180	139	171	20	137
tRF-22-5BF900BY3	GAGAAAGCTCACAAGAACTGCT	yes	yes	yes	yes	2364	622	305	436	137	1079	622	586	186	285
tRF-23-5BF900BYDO	GAGAAAGCTCACAAGAACTGCTA	yes	yes	yes	yes	415	59	143	125	90	70	104	212	34	186
tRF-24-5BF900BYHF	GAGAAAGCTCACAAGAACTGCTAA	yes	yes	yes	yes	121	31	9	51	76	24	4	24	18	67
tRF-25-5BF900BY4D	GAGAAAGCTCACAAGAACTGCTAAC	yes	yes	yes	yes	361	291	315	228	151	132	547	248	48	278
tRF-26-5BF900BY4DE	GAGAAAGCTCACAAGAACTGCTAACT	yes	yes	yes	yes	1469	944	1111	929	359	630	1503	809	407	1012
tRF-27-5BF900BY4D5	GAGAAAGCTCACAAGAACTGCTAACTC	yes	yes	yes	yes	606	746	498	407	339	281	423	441	197	434
tRF-28-5BF900BY4D02	GAGAAAGCTCACAAGAACTGCTAACTCA	yes	yes	yes	yes	294	1081	666	1400	873	366	819	1358	964	1368
tRF-30-5BF900BY4D84	GAGAAAGCTCACAAGAACTGCTAACTCATG	yes	yes	yes	yes	518	1383	1542	931	386	781	1665	1349	826	851
tRF-24-5DMKYUYR1R	GAGACCGGGGTTCGATTCCCCGAC	yes	yes	yes	yes	29	27	139	94	49	158	15	71	80	87
tRF-26-5DMKYUYRLH0	GAGACCGGGGTTCGATTCCCCGACGG	yes	yes	yes	yes	0	88	17	21	30	1	79	60	0	20
tRF-27-5DMKYUYRLH4	GAGACCGGGGTTCGATTCCCCGACGGG	yes	yes	yes	yes	6	45	32	7	16	0	48	41	0	11
tRF-30-5DMKYUYRLHR0	GAGACCGGGGTTCGATTCCCCGACGGGGAG	yes	yes	yes	yes	92	1173	2285	536	147	80	1202	2341	327	101
tRF-22-5EOB3ZY6H	GAGATGAAAACCTTTTTCCAAG	yes	yes	yes	no	24	0	10	4	20	17	0	17	0	0
tRF-21-5EYONONUD	GAGATTTCAACTTAACTTGAC	yes	no	yes	no	79	0	0	5	25	8	68	0	0	0
tRF-22-5EYONONUJ	GAGATTTCAACTTAACTTGACC	yes	no	yes	yes	272	68	21	16	30	175	24	1	3	1
tRF-23-5EYONONUDK	GAGATTTCAACTTAACTTGACCG	yes	no	yes	yes	238	18	48	8	11	117	0	81	1	22
tRF-24-5EYONONU1M	GAGATTTCAACTTAACTTGACCGC	yes	no	yes	yes	52	0	31	37	41	7	3	0	0	11
tRF-25-5EYONONU3I	GAGATTTCAACTTAACTTGACCGCT	yes	no	yes	yes	239	210	75	67	11	29	261	268	83	11
tRF-26-5EYONONU3ID	GAGATTTCAACTTAACTTGACCGCTC	yes	no	yes	yes	129	45	82	74	0	73	0	152	0	19
tRF-27-5EYONONU3I3	GAGATTTCAACTTAACTTGACCGCTCT	yes	no	yes	yes	80	32	47	34	14	4	0	0	83	15
tRF-28-5EYONONU3IDP	GAGATTTCAACTTAACTTGACCGCTCTG	yes	no	yes	yes	11	52	1	29	0	13	48	90	25	62
tRF-29-5EYONONU3IHL	GAGATTTCAACTTAACTTGACCGCTCTGA	yes	no	yes	yes	35	93	61	290	313	59	127	138	28	84
tRF-30-5EYONONU3IND	GAGATTTCAACTTAACTTGACCGCTCTGAC	yes	yes	yes	yes	2	21	44	54	63	40	0	98	0	26
tRF-20-512R12L6	GAGCCCACCCAGGGACGCCA	yes	no	yes	yes	29	369	275	486	42	130	294	283	28	0
tRF-18-51MLHVDB	GAGCCCGGTAATCGCATA	yes	yes	yes	yes	2987	471	798	422	97	819	1454	1302	63	285
tRF-19-51MLHVFF	GAGCCCGGTAATCGCATAA	yes	yes	yes	yes	978	171	99	63	0	188	358	208	13	53
tRF-20-51MLHVHB	GAGCCCGGTAATCGCATAAA	yes	yes	yes	yes	113	56	69	15	0	22	39	0	1	23
tRF-21-51MLHVHBB	GAGCCCGGTAATCGCATAAAA	yes	yes	yes	yes	0	0	42	4	0	0	92	0	0	10
tRF-23-51MLHVHBW	GAGCCCGGTAATCGCATAAAACT	yes	yes	yes	yes	68	13	24	27	0	0	24	31	0	3
tRF-27-51MLHVHBEXF	GAGCCCGGTAATCGCATAAAACTTAAA	yes	yes	yes	yes	19	0	36	1	0	62	83	0	0	0
tRF-30-51MLHVHBEXBI	GAGCCCGGTAATCGCATAAAACTTAAAACT	yes	yes	yes	yes	541	204	198	165	93	48	422	392	101	72
tRF-21-5IUDK7VZD	GAGCTTAAACCCCCTTATTTC	yes	yes	yes	yes	19	0	46	0	0	6	16	1	0	14
tRF-23-5IUDK7VZDO	GAGCTTAAACCCCCTTATTTCTA	yes	yes	yes	yes	34	17	27	3	0	0	0	0	12	0
tRF-24-5IUDK7VZH1	GAGCTTAAACCCCCTTATTTCTAC	yes	yes	yes	yes	6	20	49	6	0	0	0	70	0	17
tRF-24-5JK87SHR19	GAGGCCCCGGGTTCGATCCCCGGC	yes	yes	yes	no	0	0	1	0	0	0	0	32	0	0
tRF-25-5JYH0RYNUR	GAGGCTTACGACCCCTTATTTACCC	yes	yes	yes	yes	291	14	111	96	0	53	0	132	0	0
tRF-21-53L45SB1B	GAGGTCGATGGATCGAAACCA	yes	yes	yes	yes	0	19	0	0	0	0	0	0	0	0
tRF-24-5LDOV2QX0V	GAGTAAATAATAGGAGCTTAAACC	yes	yes	yes	no	65	28	26	0	0	9	68	50	0	11
tRF-16-5L8RPYE	GAGTATCCCCGCCTGT	yes	yes	yes	yes	8	55	0	13	0	108	79	93	0	12
tRF-17-54DFZ23	GAGTGAAGCATTGGACT	yes	no	yes	yes	352	40	3	5	0	151	26	0	0	0
tRF-19-54DFZ2HN	GAGTGAAGCATTGGACTGT	yes	no	yes	yes	520	106	9	21	0	173	165	146	0	21
tRF-20-54DFZ2NL	GAGTGAAGCATTGGACTGTA	yes	no	yes	yes	47	1	9	1	2	123	19	19	0	10
tRF-22-54DFZ2NLF	GAGTGAAGCATTGGACTGTAAA	yes	no	yes	yes	10	0	0	9	0	0	0	54	0	0
tRF-18-54RNZF0D	GAGTGGGGTTTTGCAGTC	yes	yes	yes	yes	16	14	0	3	0	12	137	136	0	28
tRF-22-54RNZFS7O	GAGTGGGGTTTTGCAGTCCTTA	yes	yes	yes	yes	0	0	0	0	0	6	0	52	0	13
tRF-22-5NB2NZW7L	GAGTTAAAGACTTTTTCTCTGA	yes	yes	yes	yes	0	13	0	4	0	0	0	0	0	19
tRF-23-5NB2NZW7DR	GAGTTAAAGACTTTTTCTCTGAC	yes	yes	yes	yes	0	0	25	0	0	0	0	0	20	12
tRF-21-5OJIH6Z3D	GATAACAGCTATCCATTGGTC	yes	yes	yes	yes	249	2	0	7	14	82	85	52	1	3
tRF-22-5OJIH6Z33	GATAACAGCTATCCATTGGTCT	yes	yes	yes	yes	57	5	0	12	0	52	33	0	0	2
tRF-23-5OJIH6Z3DQ	GATAACAGCTATCCATTGGTCTT	yes	yes	yes	yes	31	0	0	16	1	36	0	12	0	0
tRF-23-5P7JE2ON0P	GATAGGTGGCACGGAGAATTTTG	yes	yes	yes	yes	20	0	0	0	0	0	0	13	0	0
tRF-17-5RM3Y82	GATCCCGGGTTTCGGCA	yes	yes	yes	yes	0	110	14	34	0	6	0	129	0	0
tRF-18-5RM3Y8D1	GATCCCGGGTTTCGGCAC	yes	yes	yes	yes	0	1	0	3	0	0	0	30	0	0
tRF-19-5RM3Y8FV	GATCCCGGGTTTCGGCACC	yes	yes	yes	yes	0	0	23	0	0	0	0	0	34	0
tRF-20-5SB1H7NI	GATCGAAACCATCCTCTGCT	yes	yes	yes	yes	13	62	33	1	1	12	0	38	0	0
tRF-21-5SB1H7NIB	GATCGAAACCATCCTCTGCTA	yes	yes	yes	yes	0	0	0	35	3	0	0	24	0	0
tRF-23-5SB1H7NIV	GATCGAAACCATCCTCTGCTACC	yes	yes	yes	yes	0	46	24	78	0	4	68	27	72	0
tRF-20-5SI1LQ3R	GATCGATGCCCGCATCCTCC	yes	yes	yes	yes	16	71	0	3	25	0	0	9	0	0
tRF-21-5SI1LQ3RB	GATCGATGCCCGCATCCTCCA	yes	yes	yes	yes	33	199	89	120	3	82	77	152	0	0
tRF-20-5VF3R3ZV	GATGCAGAGTGGGGTTTTGC	yes	yes	yes	yes	27	59	0	31	0	13	126	0	0	9
tRF-21-5VF3R3ZVB	GATGCAGAGTGGGGTTTTGCA	yes	yes	yes	yes	346	69	59	91	15	185	80	33	0	5
tRF-22-5VF3R3ZVH	GATGCAGAGTGGGGTTTTGCAG	yes	yes	yes	yes	14	1	0	0	0	0	1	35	0	0
tRF-24-5VF3R3ZVFD	GATGCAGAGTGGGGTTTTGCAGTC	yes	yes	yes	yes	215	36	31	46	61	24	86	174	3	18
tRF-25-5VF3R3ZV1R	GATGCAGAGTGGGGTTTTGCAGTCC	yes	yes	yes	yes	9	19	0	11	0	0	69	0	0	4
tRF-30-5VF3R3ZV1RY1	GATGCAGAGTGGGGTTTTGCAGTCCTTACC	yes	yes	yes	no	24	126	44	80	0	25	201	170	71	143
tRF-26-58RW5P7JE20	GATGGGGTGTGATAGGTGGCACGGAG	yes	yes	yes	yes	178	60	57	47	46	122	161	160	0	22
tRF-19-5XF20OFV	GATTAAGAGAACCAACACC	yes	no	yes	yes	27	16	33	0	0	0	0	0	0	0
tRF-30-5XF20O27NXJ4	GATTAAGAGAACCAACACCTCTTTACAGTG	yes	no	yes	no	1	29	0	3	0	0	5	0	0	19
tRF-19-5XR4NPHN	GATTAGGGTGCTTAGCTGT	yes	yes	yes	yes	12	8	0	1	0	19	13	0	0	0
tRF-20-5XR4NPNN	GATTAGGGTGCTTAGCTGTT	yes	yes	yes	yes	9	5	0	0	0	25	25	0	0	2
tRF-22-59J3WD8YM	GATTCCAGGTTCGACTCCTGGC	yes	yes	yes	no	0	15	0	0	0	0	0	0	0	0
tRF-18-59KUMK9	GATTCCCCGACGGGGAGC	yes	yes	yes	yes	14	49	0	12	0	8	21	0	0	20
tRF-20-59KUMKF6	GATTCCCCGACGGGGAGCCA	yes	yes	yes	yes	18	83	73	92	24	156	47	72	6	88
tRF-20-593J2426	GATTCCCGGCCAATGCACCA	yes	no	yes	yes	12	13	28	3	0	3	118	5	0	5
tRF-20-5933JKB6	GATTCCCGGTCAGGGAACCA	yes	yes	yes	yes	17	22	18	1	6	28	0	0	0	11
tRF-18-59MIL0DR	GATTCCGGCTCGAAGGAC	yes	yes	yes	yes	0	12	0	1	0	1	0	0	0	0
tRF-22-59V3WD8YM	GATTCTAGGTTCGACTCCTGGC	yes	yes	yes	no	0	0	39	0	0	0	0	72	0	0
tRF-16-5YXENDB	GATTGTGAATCTGACA	yes	no	yes	yes	668	32	28	32	56	486	195	132	18	93
tRF-18-5YXENDR	GATTGTGAATCTGACAAC	yes	no	yes	yes	81	10	17	12	0	48	0	0	0	23
tRF-19-5YXEND0U	GATTGTGAATCTGACAACA	yes	no	yes	yes	329	14	34	13	1	72	0	72	0	12
tRF-21-5YXENDBPB	GATTGTGAATCTGACAACAGA	yes	no	yes	yes	462	1	36	34	13	58	0	0	0	0
tRF-22-5YXENDBPH	GATTGTGAATCTGACAACAGAG	yes	no	yes	yes	111	0	13	3	24	31	0	49	0	11
tRF-23-5YXENDBPY	GATTGTGAATCTGACAACAGAGG	yes	no	yes	yes	68	0	9	33	0	0	7	0	0	6
tRF-24-5YXENDBPE9	GATTGTGAATCTGACAACAGAGGC	yes	no	yes	yes	94	0	0	15	1	33	0	15	0	0
tRF-25-5YXENDBP1I	GATTGTGAATCTGACAACAGAGGCT	yes	no	yes	yes	161	9	21	15	0	48	77	0	43	0
tRF-27-5YXENDBP1IO	GATTGTGAATCTGACAACAGAGGCTTA	yes	yes	yes	yes	149	0	0	2	0	77	48	0	0	14
tRF-28-5YXENDBP1I01	GATTGTGAATCTGACAACAGAGGCTTAC	yes	yes	yes	yes	105	0	65	23	0	39	65	0	0	0
tRF-29-5YXENDBP1I28	GATTGTGAATCTGACAACAGAGGCTTACG	yes	yes	yes	no	353	1	45	39	0	96	81	57	0	9
tRF-20-5Z2IUIX1	GATTTCAACTTAACTTGACC	yes	no	yes	yes	168	2	57	8	30	105	76	7	47	14
tRF-21-5Z2IUIX10	GATTTCAACTTAACTTGACCG	yes	no	yes	no	170	0	8	0	0	46	0	0	0	18
tRF-23-5Z2IUIX1DW	GATTTCAACTTAACTTGACCGCT	yes	no	yes	yes	205	36	45	2	0	56	59	13	0	10
tRF-24-5Z2IUIX1I5	GATTTCAACTTAACTTGACCGCTC	yes	no	yes	yes	33	0	22	8	19	1	33	0	0	9
tRF-25-5Z2IUIX1Q7	GATTTCAACTTAACTTGACCGCTCT	yes	no	yes	yes	155	0	48	25	0	23	40	11	0	26
tRF-26-5Z2IUIX1Q70	GATTTCAACTTAACTTGACCGCTCTG	yes	no	yes	yes	2	44	0	6	0	0	0	0	0	0
tRF-27-5Z2IUIX1Q7L	GATTTCAACTTAACTTGACCGCTCTGA	yes	no	yes	yes	0	0	0	17	7	0	0	28	10	38
tRF-28-5Z2IUIX1Q7DR	GATTTCAACTTAACTTGACCGCTCTGAC	yes	yes	yes	no	16	18	0	11	37	0	141	146	4	17
tRF-29-5Z2IUIX1Q7HV	GATTTCAACTTAACTTGACCGCTCTGACC	yes	yes	yes	yes	1	26	99	48	54	63	382	347	105	105
tRF-21-PD8OHB15D	GCAACTCCAAATAAAAGTACC	yes	yes	yes	yes	6	21	97	52	37	26	59	484	30	85
tRF-22-PD8OHB152	GCAACTCCAAATAAAAGTACCA	yes	yes	yes	yes	681	189	663	939	244	609	3230	1596	647	391
tRF-20-PEEXI9X6	GCAATACTTAATTTCTGCCA	yes	yes	yes	yes	1523	489	625	310	132	340	1665	651	120	304
tRF-27-PER8YP9LON3	GCAATGGTGGTTCAGTGGTAGAATTCT	yes	yes	yes	yes	32	4	12	3	4	59	5	8	4	5
tRF-18-P12IU50O	GCACCCAACTTACACTTA	yes	no	yes	yes	129	70	0	17	0	0	24	44	0	58
tRF-19-P12IU5KH	GCACCCAACTTACACTTAG	yes	no	yes	yes	155	14	10	25	0	84	0	9	0	33
tRF-20-P12IU5YK	GCACCCAACTTACACTTAGG	yes	no	yes	yes	148	49	48	6	0	40	22	83	0	0
tRF-23-P12IU5YKX	GCACCCAACTTACACTTAGGAGA	yes	no	yes	yes	1356	536	651	252	176	1057	502	1680	528	294
tRF-25-P12IU5YKFN	GCACCCAACTTACACTTAGGAGATT	yes	no	yes	yes	242	25	98	15	11	101	46	50	115	49
tRF-16-PIN24YB	GCACTCTGGACTCTGA	yes	no	yes	yes	0	0	0	0	0	0	0	18	0	0
tRF-23-PIN24YDR9	GCACTCTGGACTCTGAATCCAGC	yes	no	yes	yes	7	13	0	0	0	0	0	0	0	0
tRF-27-PIR8YP9LON3	GCACTGGTGGTTCAGTGGTAGAATTCT	yes	yes	yes	yes	141	22	108	1	27	187	44	25	11	32
tRF-29-PIR8YP9LONHK	GCACTGGTGGTTCAGTGGTAGAATTCTCG	yes	yes	yes	no	11	8	15	0	3	52	17	4	3	25
tRF-30-PIR8YP9LON4V	GCACTGGTGGTTCAGTGGTAGAATTCTCGC	yes	yes	yes	no	33	9	33	1	10	77	24	3	13	42
tRF-30-P21MNKYUPR18	GCAGAAGGTCCTGGGTTCGAGCCCCAGTGG	yes	yes	yes	no	0	0	0	0	0	0	0	13	0	0
tRF-16-P2PSSED	GCAGAGCCCGGTAATC	yes	no	yes	yes	8	0	12	0	0	18	22	32	0	2
tRF-17-P2PSSEK	GCAGAGCCCGGTAATCG	yes	yes	yes	yes	11	0	0	0	0	0	0	29	0	0
tRF-19-P2PSSE1U	GCAGAGCCCGGTAATCGCA	yes	yes	yes	yes	31	32	38	9	0	15	60	9	0	2
tRF-21-P2PSSELQB	GCAGAGCCCGGTAATCGCATA	yes	yes	yes	yes	186	69	106	29	4	48	225	46	0	11
tRF-22-P2PSSELQF	GCAGAGCCCGGTAATCGCATAA	yes	yes	yes	yes	44	0	18	0	2	39	0	23	0	0
tRF-28-P2PSSELQBD0O	GCAGAGCCCGGTAATCGCATAAAACTTA	yes	yes	yes	yes	16	0	0	0	0	0	0	42	0	0
tRF-18-P27K7ZDU	GCAGAGTGGGGTTTTGCA	yes	yes	yes	yes	104	13	0	15	0	98	44	0	0	4
tRF-21-P27K7ZP3D	GCAGAGTGGGGTTTTGCAGTC	yes	yes	yes	no	79	0	7	10	0	11	0	3	0	0
tRF-23-P27K7ZP3D3	GCAGAGTGGGGTTTTGCAGTCCT	yes	yes	yes	yes	9	1	0	10	0	0	41	0	0	0
tRF-27-P27K7ZP33XJ	GCAGAGTGGGGTTTTGCAGTCCTTACC	yes	yes	yes	no	0	6	11	23	0	29	0	21	1	12
tRF-30-PJB7MNLE308H	GCAGCAACCTCGGTTCGAATCCGAGTCACG	yes	yes	yes	yes	0	6	15	17	3	1	1	30	0	0
tRF-24-PJ58309N0Y	GCAGCGATGGCCGAGTGGTTAAGG	yes	yes	yes	yes	11	9	0	3	0	0	0	0	30	2
tRF-27-PLR8YP9LON3	GCATAGGTGGTTCAGTGGTAGAATTCT	yes	yes	yes	yes	58	17	17	2	14	190	29	56	9	27
tRF-20-P4R8YP9L	GCATGGGTGGTTCAGTGGTA	yes	no	yes	yes	7	1	31	4	0	55	72	0	0	26
tRF-21-P4R8YP9L0	GCATGGGTGGTTCAGTGGTAG	yes	no	yes	yes	0	5	0	0	0	6	70	6	0	8
tRF-22-P4R8YP9LL	GCATGGGTGGTTCAGTGGTAGA	yes	no	yes	yes	29	86	17	23	24	2	1	27	58	30
tRF-25-P4R8YP9LON	GCATGGGTGGTTCAGTGGTAGAATT	yes	no	yes	yes	29	43	59	7	35	99	34	82	88	59
tRF-26-P4R8YP9LOND	GCATGGGTGGTTCAGTGGTAGAATTC	yes	no	yes	yes	10	39	1	22	0	0	28	1	0	12
tRF-27-P4R8YP9LON3	GCATGGGTGGTTCAGTGGTAGAATTCT	yes	no	yes	yes	7511	4652	3495	274	848	13599	4608	4725	768	2027
tRF-28-P4R8YP9LOND5	GCATGGGTGGTTCAGTGGTAGAATTCTC	yes	yes	yes	yes	0	65	32	6	1	144	0	33	0	273
tRF-29-P4R8YP9LONHK	GCATGGGTGGTTCAGTGGTAGAATTCTCG	yes	yes	yes	yes	597	796	772	102	124	2634	973	840	204	1677
tRF-30-P4R8YP9LON4V	GCATGGGTGGTTCAGTGGTAGAATTCTCGC	yes	yes	yes	yes	2123	2048	2794	186	465	8975	3670	3259	1101	3935
tRF-25-PN6ISBWOFF	GCATTGGACTGTAAATCTAAAGACA	yes	no	yes	yes	15	26	0	0	0	0	0	0	0	0
tRF-29-PNR8YO9LONHK	GCATTGGTGGTTCAATGGTAGAATTCTCG	yes	yes	yes	no	1	2	4	0	1	16	5	2	2	6
tRF-30-PNR8YO9LON4V	GCATTGGTGGTTCAATGGTAGAATTCTCGC	yes	yes	yes	no	15	5	58	1	3	50	87	7	2	14
tRF-16-PNR8YPE	GCATTGGTGGTTCAGT	yes	no	yes	yes	42	38	121	89	0	246	0	124	39	237
tRF-17-PNR8YPP	GCATTGGTGGTTCAGTG	yes	no	yes	yes	16	99	35	29	0	105	47	154	28	284
tRF-18-PNR8YP04	GCATTGGTGGTTCAGTGG	yes	no	yes	yes	143	164	309	40	44	301	168	46	1	132
tRF-19-PNR8YPJZ	GCATTGGTGGTTCAGTGGT	yes	no	yes	yes	240	124	32	7	0	267	25	61	45	26
tRF-20-PNR8YP9L	GCATTGGTGGTTCAGTGGTA	yes	no	yes	yes	227	248	391	153	8	453	239	534	308	485
tRF-21-PNR8YP9L0	GCATTGGTGGTTCAGTGGTAG	yes	no	yes	yes	42	28	45	21	15	140	0	49	0	100
tRF-22-PNR8YP9LL	GCATTGGTGGTTCAGTGGTAGA	yes	no	yes	yes	337	426	1193	374	229	826	503	1056	675	1166
tRF-23-PNR8YP9LD6	GCATTGGTGGTTCAGTGGTAGAA	yes	no	yes	yes	36	60	90	67	48	54	0	95	19	57
tRF-24-PNR8YP9LH7	GCATTGGTGGTTCAGTGGTAGAAT	yes	no	yes	yes	1	0	35	2	20	23	0	0	99	26
tRF-25-PNR8YP9LON	GCATTGGTGGTTCAGTGGTAGAATT	yes	no	yes	yes	278	648	1094	1076	249	700	415	743	882	736
tRF-26-PNR8YP9LOND	GCATTGGTGGTTCAGTGGTAGAATTC	yes	no	yes	yes	208	927	613	2509	567	614	176	474	512	494
tRF-27-PNR8YP9LON3	GCATTGGTGGTTCAGTGGTAGAATTCT	yes	no	yes	yes	161278	45143	51184	6858	25510	181082	46683	105765	27249	28965
tRF-28-PNR8YP9LOND5	GCATTGGTGGTTCAGTGGTAGAATTCTC	yes	no	yes	yes	154	378	919	186	116	1122	423	1738	495	2605
tRF-29-PNR8YP9LONHK	GCATTGGTGGTTCAGTGGTAGAATTCTCG	yes	no	yes	yes	13930	7687	12709	1275	5148	45138	18398	27019	8271	26057
tRF-30-PNR8YP9LON4V	GCATTGGTGGTTCAGTGGTAGAATTCTCGC	yes	no	yes	yes	31808	16738	27340	3182	6018	83466	30456	47514	22419	38891
tRF-18-P6KP6HD2	GCCCACCCAGGGACGCCA	yes	no	yes	yes	435	1256	861	833	85	1288	18798	1107	1179	599
tRF-19-PR183OJX	GCCCCAGTGGCCTAATGGA	yes	yes	yes	yes	141	228	344	147	13	122	111	439	181	369
tRF-29-PR183O9EDJFP	GCCCCAGTGGCCTAATGGATAAGGCATTG	yes	yes	yes	no	0	0	0	0	0	0	0	29	0	0
tRF-19-PRJW4D0U	GCCCCCATGTCTAACAACA	yes	no	yes	yes	37	27	23	4	12	0	36	61	0	34
tRF-23-PRJW4DBQD9	GCCCCCATGTCTAACAACATGGC	yes	no	yes	yes	42	619	631	974	246	95	1041	783	300	1779
tRF-24-PRJW4DBQIW	GCCCCCATGTCTAACAACATGGCT	yes	no	yes	yes	2799	30655	26058	34731	14371	8057	38633	18665	13369	53757
tRF-29-PRJW4DBQ6ZJ5	GCCCCCATGTCTAACAACATGGCTTTCTC	yes	no	yes	no	139	702	799	725	178	192	778	372	86	281
tRF-19-PRR83OJX	GCCCCGGTGGCCTAATGGA	yes	yes	yes	yes	9	0	1	2	0	15	0	39	0	6
tRF-18-PS5P4P0K	GCCCGGATAGCTCAGTCG	yes	yes	yes	yes	234	277	254	95	11	255	358	167	78	136
tRF-19-PS5P4PJ4	GCCCGGATAGCTCAGTCGG	yes	yes	yes	yes	6568	3276	2997	768	368	5677	3295	2725	234	711
tRF-20-PS5P4PW3	GCCCGGATAGCTCAGTCGGT	yes	yes	yes	yes	2286	3306	2126	138	431	1892	1297	910	139	178
tRF-21-PS5P4PW3B	GCCCGGATAGCTCAGTCGGTA	yes	yes	yes	yes	111	100	162	118	120	293	174	306	37	105
tRF-22-PS5P4PW3H	GCCCGGATAGCTCAGTCGGTAG	yes	yes	yes	yes	75	278	372	212	76	156	249	244	51	116
tRF-23-PS5P4PW3X	GCCCGGATAGCTCAGTCGGTAGA	yes	yes	yes	yes	229	545	496	260	156	430	339	500	59	238
tRF-24-PS5P4PW3ES	GCCCGGATAGCTCAGTCGGTAGAG	yes	yes	yes	yes	2	51	19	23	17	24	27	96	90	30
tRF-25-PS5P4PW3FJ	GCCCGGATAGCTCAGTCGGTAGAGC	yes	yes	yes	yes	273	386	941	617	108	826	318	1354	481	589
tRF-26-PS5P4PW3FJB	GCCCGGATAGCTCAGTCGGTAGAGCA	yes	yes	yes	yes	618	258	1672	434	55	1309	745	1360	877	1585
tRF-27-PS5P4PW3FJI	GCCCGGATAGCTCAGTCGGTAGAGCAT	yes	yes	yes	yes	49	18	186	19	0	32	0	53	7	137
tRF-28-PS5P4PW3FJDD	GCCCGGATAGCTCAGTCGGTAGAGCATC	yes	yes	yes	yes	34	25	7	25	0	122	37	70	0	55
tRF-29-PS5P4PW3FJF2	GCCCGGATAGCTCAGTCGGTAGAGCATCA	yes	yes	yes	yes	734	202	254	104	172	4829	177	318	951	847
tRF-30-PS5P4PW3FJHP	GCCCGGATAGCTCAGTCGGTAGAGCATCAG	yes	yes	yes	yes	2108	721	2338	229	1142	18312	736	1679	8300	3971
tRF-18-PSQP4P0K	GCCCGGCTAGCTCAGTCG	yes	yes	yes	yes	41	47	47	63	21	55	98	21	5	78
tRF-19-PSQP4PJ4	GCCCGGCTAGCTCAGTCGG	yes	yes	yes	yes	26	46	32	3	0	25	0	2	0	9
tRF-20-PSQP4PW3	GCCCGGCTAGCTCAGTCGGT	yes	yes	yes	yes	42	37	37	0	0	36	2	4	58	0
tRF-21-PSQP4PW3B	GCCCGGCTAGCTCAGTCGGTA	yes	yes	yes	yes	23	37	25	26	25	35	0	22	0	12
tRF-23-PSQP4PW3X	GCCCGGCTAGCTCAGTCGGTAGA	yes	yes	yes	yes	68	126	52	141	27	157	127	232	14	190
tRF-24-PSQP4PW3ES	GCCCGGCTAGCTCAGTCGGTAGAG	yes	yes	yes	yes	1	0	60	49	0	79	0	42	0	30
tRF-25-PSQP4PW3FJ	GCCCGGCTAGCTCAGTCGGTAGAGC	yes	yes	yes	yes	143	256	722	404	115	384	257	541	152	395
tRF-26-PSQP4PW3FJB	GCCCGGCTAGCTCAGTCGGTAGAGCA	yes	yes	yes	yes	173	307	675	567	55	423	207	437	174	317
tRF-28-PSQP4PW3FJD0	GCCCGGCTAGCTCAGTCGGTAGAGCATG	yes	yes	yes	yes	180	297	593	468	62	578	566	800	218	399
tRF-29-PSQP4PW3FJFL	GCCCGGCTAGCTCAGTCGGTAGAGCATGA	yes	yes	yes	yes	628	438	532	434	95	2738	416	753	253	664
tRF-30-PSQP4PW3FJI0	GCCCGGCTAGCTCAGTCGGTAGAGCATGAG	yes	yes	yes	yes	1885	549	1491	382	332	9973	1418	958	2342	2658
tRF-29-PSQP4PW3FJF4	GCCCGGCTAGCTCAGTCGGTAGAGCATGG	yes	yes	yes	yes	1357	376	611	314	303	4827	1217	1223	747	3785
tRF-30-PSQP4PW3FJIK	GCCCGGCTAGCTCAGTCGGTAGAGCATGGG	yes	yes	yes	yes	13994	2574	7774	1568	3089	43426	9810	12326	12959	20884
tRF-21-PUDP4PZKB	GCCGAAATAGCTCAGTTGGGA	yes	no	yes	yes	43	186	98	13	26	0	83	13	0	30
tRF-22-PUDP4PZKH	GCCGAAATAGCTCAGTTGGGAG	yes	no	yes	yes	25	60	81	32	30	45	95	56	3	50
tRF-23-PUDP4PZKX	GCCGAAATAGCTCAGTTGGGAGA	yes	no	yes	yes	61	408	120	90	62	128	241	113	58	43
tRF-24-PUDP4PZKES	GCCGAAATAGCTCAGTTGGGAGAG	yes	no	yes	yes	0	4	0	0	5	0	14	0	0	8
tRF-25-PUDP4PZKFJ	GCCGAAATAGCTCAGTTGGGAGAGC	yes	no	yes	yes	37	181	344	29	11	29	102	45	0	31
tRF-30-PV6RRNLNK88K	GCCGCGGCCCGGGTTCGATTCCCGGTCAGG	yes	yes	yes	yes	0	0	0	39	1	0	59	34	1	33
tRF-25-PV94V4SMIF	GCCGCTGGTGTAGTGGTATCATGCA	yes	yes	yes	yes	0	5	9	0	0	0	6	0	6	0
tRF-27-PV94V4SMIFH	GCCGCTGGTGTAGTGGTATCATGCAAG	yes	yes	yes	yes	7	1	33	30	24	13	0	116	0	64
tRF-30-PV94V4SMIFFN	GCCGCTGGTGTAGTGGTATCATGCAAGATT	yes	yes	yes	yes	38	77	37	5	2	46	84	12	0	17
tRF-18-PW5SVP04	GCCGTGATCGTATAGTGG	yes	no	yes	yes	362	225	434	48	41	441	121	171	0	29
tRF-19-PW5SVPJZ	GCCGTGATCGTATAGTGGT	yes	no	yes	yes	48	3	0	0	9	4	6	1	0	4
tRF-22-PW5SVP9NH	GCCGTGATCGTATAGTGGTTAG	yes	no	yes	yes	38	0	68	8	50	40	207	3	1	20
tRF-23-PW5SVP9NZ	GCCGTGATCGTATAGTGGTTAGT	yes	no	yes	yes	54	306	155	106	92	104	245	76	49	105
tRF-24-PW5SVP9NFB	GCCGTGATCGTATAGTGGTTAGTA	yes	no	yes	yes	0	40	0	7	0	0	0	0	0	10
tRF-26-PW5SVP9N15E	GCCGTGATCGTATAGTGGTTAGTACT	yes	no	yes	yes	29	28	0	44	0	0	21	59	0	15
tRF-27-PW5SVP9N155	GCCGTGATCGTATAGTGGTTAGTACTC	yes	no	yes	yes	15	45	0	26	0	0	0	5	0	18
tRF-28-PW5SVP9N1503	GCCGTGATCGTATAGTGGTTAGTACTCT	yes	no	yes	yes	19	0	31	6	0	14	0	95	0	0
tRF-29-PW5SVP9N15JP	GCCGTGATCGTATAGTGGTTAGTACTCTG	yes	no	yes	yes	78	64	35	2	31	91	72	168	0	52
tRF-30-PW5SVP9N15WV	GCCGTGATCGTATAGTGGTTAGTACTCTGC	yes	yes	yes	yes	616	263	272	73	23	602	589	164	256	976
tRF-18-P97PLP0H	GCCTCGTTAGCGCAGTAG	yes	no	yes	yes	0	25	0	0	0	0	0	25	0	0
tRF-19-P97PLP2Y	GCCTCGTTAGCGCAGTAGG	yes	no	yes	yes	236	215	196	64	0	339	268	165	17	38
tRF-19-PY5P4PJ4	GCCTGGATAGCTCAGTCGG	yes	no	yes	yes	35	38	0	0	0	1	3	0	0	0
tRF-30-PY5P4PW3FJHP	GCCTGGATAGCTCAGTCGGTAGAGCATCAG	yes	yes	yes	yes	1	2	3	0	1	46	0	0	28	3
tRF-30-PY8HM2OSRNLN	GCCTGTCACGCGGGAGACCGGGGTTCGATT	yes	yes	yes	no	0	27	0	16	0	0	0	0	0	0
tRF-21-PZK0JNOR0	GCCTTCCAAGCAGTTGACCCG	yes	yes	yes	no	6	0	34	0	0	0	0	0	27	0
tRF-16-Q1Q89PE	GCGCCGCTGGTGTAGT	yes	yes	yes	yes	100	43	56	29	21	218	8	124	46	114
tRF-17-Q1Q89PP	GCGCCGCTGGTGTAGTG	yes	yes	yes	yes	100	157	125	60	15	225	100	267	29	202
tRF-18-Q1Q89P04	GCGCCGCTGGTGTAGTGG	yes	yes	yes	yes	37	17	23	27	3	100	15	35	2	17
tRF-19-Q1Q89PJZ	GCGCCGCTGGTGTAGTGGT	yes	yes	yes	yes	22	8	10	7	2	92	3	30	1	6
tRF-20-Q1Q89P9L	GCGCCGCTGGTGTAGTGGTA	yes	yes	yes	yes	379	372	795	204	87	809	331	592	308	656
tRF-22-Q1Q89P9L5	GCGCCGCTGGTGTAGTGGTATC	yes	yes	yes	yes	299	941	1084	1069	291	1246	380	996	806	1443
tRF-23-Q1Q89P9L02	GCGCCGCTGGTGTAGTGGTATCA	yes	yes	yes	yes	133	165	219	282	43	306	93	102	278	188
tRF-24-Q1Q89P9LJI	GCGCCGCTGGTGTAGTGGTATCAT	yes	yes	yes	yes	34	30	16	15	0	0	1	0	0	29
tRF-25-Q1Q89P9L84	GCGCCGCTGGTGTAGTGGTATCATG	yes	yes	yes	yes	352	784	1089	1159	179	398	796	1625	463	530
tRF-26-Q1Q89P9L84D	GCGCCGCTGGTGTAGTGGTATCATGC	yes	yes	yes	yes	226	551	1824	888	312	710	1079	4358	456	1804
tRF-27-Q1Q89P9L842	GCGCCGCTGGTGTAGTGGTATCATGCA	yes	yes	yes	yes	857	730	4678	1486	768	4762	1629	14503	1831	6701
tRF-28-Q1Q89P9L84DF	GCGCCGCTGGTGTAGTGGTATCATGCAA	yes	yes	yes	yes	1637	1200	3480	1928	824	4821	2104	8228	1187	5586
tRF-29-Q1Q89P9L84FS	GCGCCGCTGGTGTAGTGGTATCATGCAAG	yes	yes	yes	yes	25424	6933	28901	9178	8954	80425	22822	75876	17289	78768
tRF-18-Q2FWQ8DV	GCGGAAGCGTGCTGGGCC	yes	yes	yes	yes	0	0	0	0	0	3	21	0	0	0
tRF-27-QJ3KYU4RRW4	GCGGCCCGGGTTCGACTCCCGGTGTGG	yes	yes	yes	no	0	25	26	0	0	0	20	1	0	0
tRF-28-QJ3KYU4RRWDY	GCGGCCCGGGTTCGACTCCCGGTGTGGG	yes	yes	yes	yes	0	61	4	0	0	0	2	25	0	0
tRF-30-QKF1R38E8RO8	GCGGGAGACCGGGGTTCAATTCCCCGACGG	yes	yes	yes	yes	2	4	11	0	0	0	1	43	0	0
tRF-30-QKF1R3WE8RO8	GCGGGAGACCGGGGTTCGATTCCCCGACGG	yes	yes	yes	yes	13	87	185	120	61	91	543	185	0	59
tRF-20-Q4NKKQBR	GCGTGCTGGGCCCATAACCC	yes	yes	yes	yes	0	20	11	5	0	0	0	0	0	0
tRF-16-QNR8VPE	GCGTTGGTGGTATAGT	yes	no	yes	yes	0	0	0	22	0	27	0	70	92	30
tRF-17-QNR8VPP	GCGTTGGTGGTATAGTG	yes	no	yes	yes	33	0	16	16	0	29	0	206	0	131
tRF-18-QNR8VP04	GCGTTGGTGGTATAGTGG	yes	no	yes	yes	42	26	65	6	0	153	0	20	0	43
tRF-19-QNR8VPJZ	GCGTTGGTGGTATAGTGGT	yes	no	yes	yes	87	59	48	7	0	30	53	114	78	40
tRF-20-QNR8VP9L	GCGTTGGTGGTATAGTGGTA	yes	yes	yes	yes	50	12	56	16	0	68	23	24	1	52
tRF-22-QNR8VP9LH	GCGTTGGTGGTATAGTGGTAAG	yes	yes	yes	yes	0	0	0	8	0	0	0	0	30	0
tRF-23-QNR8VP9L9	GCGTTGGTGGTATAGTGGTAAGC	yes	yes	yes	yes	0	28	0	0	0	2	0	0	0	0
tRF-24-QNR8VP9LEU	GCGTTGGTGGTATAGTGGTAAGCA	yes	yes	yes	yes	0	8	0	0	0	25	83	0	0	10
tRF-26-QNR8VP9LFQB	GCGTTGGTGGTATAGTGGTAAGCATA	yes	yes	yes	yes	0	49	0	18	0	5	0	54	0	20
tRF-28-QNR8VP9LFQ9	GCGTTGGTGGTATAGTGGTAAGCATAGC	yes	yes	yes	yes	10	0	32	0	0	3	3	35	0	0
tRF-29-QNR8VP9LFQEW	GCGTTGGTGGTATAGTGGTAAGCATAGCT	yes	yes	yes	yes	27	14	67	20	0	56	0	20	0	35
tRF-30-QNR8VP9LFQFY	GCGTTGGTGGTATAGTGGTAAGCATAGCTG	yes	yes	yes	yes	3	0	2	16	0	27	0	44	0	2
tRF-20-QNR8VP94	GCGTTGGTGGTATAGTGGTG	yes	no	yes	yes	30	15	108	2	0	64	22	31	0	52
tRF-21-QNR8VP94B	GCGTTGGTGGTATAGTGGTGA	yes	no	yes	yes	0	0	0	2	0	5	0	0	38	12
tRF-22-QNR8VP94H	GCGTTGGTGGTATAGTGGTGAG	yes	no	yes	yes	0	15	41	11	20	17	1	1	0	8
tRF-24-QNR8VP94EU	GCGTTGGTGGTATAGTGGTGAGCA	yes	no	yes	yes	6	105	28	48	0	13	0	66	116	8
tRF-25-QNR8VP94FQ	GCGTTGGTGGTATAGTGGTGAGCAT	yes	no	yes	yes	0	0	102	1	3	0	0	0	0	2
tRF-26-QNR8VP94FQB	GCGTTGGTGGTATAGTGGTGAGCATA	yes	no	yes	yes	26	38	189	119	11	43	0	115	87	64
tRF-27-QNR8VP94FQH	GCGTTGGTGGTATAGTGGTGAGCATAG	yes	no	yes	yes	28	145	146	31	0	55	228	73	0	0
tRF-28-QNR8VP94FQ9	GCGTTGGTGGTATAGTGGTGAGCATAGC	yes	no	yes	yes	50	64	93	34	6	38	190	107	0	26
tRF-29-QNR8VP94FQEW	GCGTTGGTGGTATAGTGGTGAGCATAGCT	yes	no	yes	yes	1	2	3	10	2	2	3	13	0	12
tRF-30-QNR8VP94FQFY	GCGTTGGTGGTATAGTGGTGAGCATAGCTG	yes	no	yes	yes	92	98	129	58	19	151	132	146	101	98
tRF-22-QNR8VP9NH	GCGTTGGTGGTATAGTGGTTAG	yes	no	yes	yes	5	0	0	12	0	17	33	36	0	0
tRF-23-QNR8VP9N9	GCGTTGGTGGTATAGTGGTTAGC	yes	no	yes	yes	0	1	0	44	1	36	0	0	0	43
tRF-24-QNR8VP9NEU	GCGTTGGTGGTATAGTGGTTAGCA	yes	no	yes	yes	10	0	0	28	4	12	11	1	5	14
tRF-26-QNR8VP9NFQB	GCGTTGGTGGTATAGTGGTTAGCATA	yes	no	yes	yes	76	89	253	217	0	33	96	92	125	109
tRF-27-QNR8VP9NFQH	GCGTTGGTGGTATAGTGGTTAGCATAG	yes	no	yes	yes	12	60	28	39	20	49	324	41	1	21
tRF-28-QNR8VP9NFQ9	GCGTTGGTGGTATAGTGGTTAGCATAGC	yes	no	yes	yes	72	41	15	19	1	37	26	109	6	31
tRF-29-QNR8VP9NFQEW	GCGTTGGTGGTATAGTGGTTAGCATAGCT	yes	no	yes	yes	162	117	293	245	64	422	421	514	466	333
tRF-30-QNR8VP9NFQFY	GCGTTGGTGGTATAGTGGTTAGCATAGCTG	yes	no	yes	yes	233	62	146	41	31	366	234	390	120	238
tRF-21-QO4QPRJWD	GCTAACTCATGCCCCCATGTC	yes	no	yes	yes	78	106	121	29	5	6	62	34	63	9
tRF-22-QO4QPRJW3	GCTAACTCATGCCCCCATGTCT	yes	no	yes	yes	58	67	3	31	28	14	0	51	0	0
tRF-26-QO4QPRJW4DB	GCTAACTCATGCCCCCATGTCTAACA	yes	no	yes	yes	90	42	3	24	0	88	0	0	54	19
tRF-16-QO945NB	GCTAATGGTGGAGTTA	yes	no	yes	yes	175	41	81	23	8	153	60	205	19	160
tRF-19-QO945N0S	GCTAATGGTGGAGTTAAAG	yes	yes	yes	yes	62	2	0	10	14	16	0	13	0	0
tRF-21-QO945NB2D	GCTAATGGTGGAGTTAAAGAC	yes	yes	yes	yes	19	0	0	0	0	0	18	0	0	0
tRF-18-QP4PW3X	GCTAGCTCAGTCGGTAGA	yes	no	yes	yes	0	0	0	0	0	0	0	14	0	0
tRF-27-QP4PW3FJI01	GCTAGCTCAGTCGGTAGAGCATGAGAC	yes	no	yes	no	0	0	0	14	0	4	0	0	66	0
tRF-28-QP4PW3FJI0W	GCTAGCTCAGTCGGTAGAGCATGAGACT	yes	no	yes	no	0	43	0	3	0	0	0	0	0	0
tRF-26-QP4PW3FJIKB	GCTAGCTCAGTCGGTAGAGCATGGGA	yes	yes	yes	yes	7	0	0	11	20	0	0	43	47	4
tRF-22-QQKNR7VJJ	GCTATCCATTGGTCTTAGGCCC	yes	yes	yes	yes	0	0	0	0	0	0	0	17	0	0
tRF-19-Q622EV2R	GCTCACAAGAACTGCTAAC	yes	yes	yes	yes	12	7	0	5	0	0	0	14	0	10
tRF-21-Q622EVUID	GCTCACAAGAACTGCTAACTC	yes	yes	yes	yes	60	5	1	18	0	0	43	2	0	3
tRF-22-Q622EVUI2	GCTCACAAGAACTGCTAACTCA	yes	yes	yes	yes	102	0	1	23	1	6	0	0	0	11
tRF-25-Q622EVUIJV	GCTCACAAGAACTGCTAACTCATGC	yes	yes	yes	yes	22	28	13	3	0	0	0	0	0	0
tRF-18-Q6J6K60F	GCTCACATCACCCCATAA	yes	no	yes	yes	272	172	141	101	6	64	182	113	0	71
tRF-21-Q6J6K6UDB	GCTCACATCACCCCATAAACA	yes	no	yes	yes	163	57	30	32	0	62	64	97	31	16
tRF-22-Q6J6K6UD1	GCTCACATCACCCCATAAACAC	yes	yes	yes	yes	69	0	1	0	36	0	0	0	0	0
tRF-24-Q6S8V0J6HW	GCTCAGTCGGTAGAGCATCAGACT	yes	yes	yes	no	6	42	28	0	0	5	1	0	0	11
tRF-22-QU7BPN6IN	GCTGAGTGAAGCATTGGACTGT	yes	no	yes	yes	5	0	0	0	0	0	0	0	27	0
tRF-21-Q89P9L84D	GCTGGTGTAGTGGTATCATGC	yes	yes	yes	yes	0	0	0	0	0	0	0	12	0	0
tRF-25-Q89P9L8422	GCTGGTGTAGTGGTATCATGCAAGA	yes	yes	yes	yes	34	0	71	0	16	10	0	0	0	32
tRF-27-Q89P9L8422Q	GCTGGTGTAGTGGTATCATGCAAGATT	yes	yes	yes	yes	0	0	0	1	0	0	0	30	0	3
tRF-28-Q89P9L842205	GCTGGTGTAGTGGTATCATGCAAGATTC	yes	yes	yes	yes	0	25	0	0	0	0	0	27	0	0
tRF-18-QW583004	GCTGTGATGGCCGAGTGG	yes	no	yes	yes	1	2	1	0	0	2	0	1	15	1
tRF-21-QWUID4ZW0	GCTGTTAACTAAGTGTTTGTG	yes	yes	yes	no	88	0	0	0	0	30	0	0	0	0
tRF-22-QXL13XZ5J	GCTTACGACCCCTTATTTACCC	yes	yes	yes	yes	56	13	35	21	0	24	9	60	6	36
tRF-23-Q9B1XSRI0J	GCTTCAAACCTGCCGGGGCTTCC	yes	yes	yes	yes	0	0	60	0	0	0	0	0	0	0
tRF-23-Q99P9P9NDD	GCTTCTGTAGTGTAGTGGTTATC	yes	yes	yes	yes	10	0	0	12	0	24	138	2	0	8
tRF-28-Q99P9P9NH50E	GCTTCTGTAGTGTAGTGGTTATCACGTT	yes	yes	yes	yes	746	1051	413	37	76	1485	1619	774	38	460
tRF-30-Q99P9P9NH57S	GCTTCTGTAGTGTAGTGGTTATCACGTTCG	yes	yes	yes	no	1	1	32	1	0	2	39	0	1	32
tRF-21-6INB8PLMD	GGACTCTGAATCCAGCGATCC	yes	yes	yes	yes	0	10	0	0	0	19	0	24	0	0
tRF-23-6INB8PLMDL	GGACTCTGAATCCAGCGATCCGA	yes	yes	yes	yes	0	0	23	0	0	0	0	60	0	0
tRF-29-623K7SIR3DIY	GGAGACCGGGGTTCGATTCCCCGACGGGG	yes	yes	yes	no	24	104	142	97	14	98	184	375	0	71
tRF-23-62XB0ZZRS	GGAGATGAAAACCTTTTTCCAAG	yes	yes	yes	yes	73	0	0	1	12	28	52	24	0	3
tRF-20-62Z6EXEY	GGAGATTTCAACTTAACTTG	yes	no	yes	yes	28	0	0	1	0	1	0	50	2	3
tRF-22-62Z6EXEY1	GGAGATTTCAACTTAACTTGAC	yes	no	yes	no	180	20	0	0	33	65	169	15	22	4
tRF-23-62Z6EXEYV	GGAGATTTCAACTTAACTTGACC	yes	no	yes	yes	727	47	77	58	31	368	127	150	0	41
tRF-24-62Z6EXEYEK	GGAGATTTCAACTTAACTTGACCG	yes	no	yes	yes	856	92	146	128	66	425	321	32	127	47
tRF-25-62Z6EXEY0V	GGAGATTTCAACTTAACTTGACCGC	yes	no	yes	yes	131	62	29	29	0	0	15	193	0	0
tRF-26-62Z6EXEY0VE	GGAGATTTCAACTTAACTTGACCGCT	yes	no	yes	yes	1088	419	376	129	112	453	950	473	17	50
tRF-27-62Z6EXEY0V5	GGAGATTTCAACTTAACTTGACCGCTC	yes	no	yes	yes	509	251	217	120	51	92	237	370	0	27
tRF-28-62Z6EXEY0V03	GGAGATTTCAACTTAACTTGACCGCTCT	yes	no	yes	yes	149	86	87	38	7	134	85	43	0	10
tRF-29-62Z6EXEY0VJP	GGAGATTTCAACTTAACTTGACCGCTCTG	yes	no	yes	no	2	17	0	27	2	0	32	0	142	14
tRF-24-63U0EZY9JR	GGAGTTAAAGACTTTTTCTCTGAC	yes	yes	yes	yes	5	0	29	0	0	0	0	46	0	5
tRF-27-64R4XLR828H	GGATGGGGTGTGATAGGTGGCACGGAG	yes	yes	yes	yes	200	64	32	43	4	102	197	35	149	13
tRF-28-64R4XLR828X	GGATGGGGTGTGATAGGTGGCACGGAGA	yes	yes	yes	yes	154	40	0	38	0	156	113	38	0	6
tRF-19-6PL4PU24	GGCAGCGATGGCCGAGTGG	yes	yes	yes	yes	3	42	0	27	21	29	10	0	6	24
tRF-23-6RJ89O9N9	GGCCCCATGGTGTAATGGTTAGC	yes	yes	yes	yes	17	6	21	25	0	11	0	16	0	9
tRF-30-6RJ89O9NF5W8	GGCCCCATGGTGTAATGGTTAGCACTCTGG	yes	yes	yes	no	0	0	0	5	0	1	7	0	0	0
tRF-22-6RM3WEKSM	GGCCCCGGGTTCGATCCCCGGC	yes	yes	yes	no	1	16	0	0	0	0	1	0	0	5
tRF-18-6RVP4PDY	GGCCCTATAGCTCAGGGG	yes	no	yes	yes	183	231	111	26	3	534	306	197	131	114
tRF-19-6RVP4PIZ	GGCCCTATAGCTCAGGGGT	yes	no	yes	yes	826	523	418	41	16	743	268	738	3	49
tRF-30-6RVP4PRNFJE8	GGCCCTATAGCTCAGGGGTTAGAGCACTGG	yes	yes	yes	yes	201	9	22	13	1	113	9	70	21	75
tRF-19-6SM83OJX	GGCCGCGTGGCCTAATGGA	yes	yes	yes	yes	36	0	134	44	6	62	93	157	6	88
tRF-19-6S7P4PK4	GGCCGGTTAGCTCAGTTGG	yes	no	yes	yes	265	416	418	53	21	978	487	202	84	514
tRF-20-6S7P4PZ3	GGCCGGTTAGCTCAGTTGGT	yes	no	yes	yes	410	382	411	87	181	574	815	896	139	146
tRF-21-6S7P4PZ3E	GGCCGGTTAGCTCAGTTGGTT	yes	no	yes	yes	80	47	44	36	27	33	170	0	7	37
tRF-26-6S7P4PZ3V0D	GGCCGGTTAGCTCAGTTGGTTAGAGC	yes	no	yes	yes	64	128	81	67	7	20	30	27	0	20
tRF-21-6SXMSL73E	GGCCGTGATCGTATAGTGGTT	yes	no	yes	yes	378	761	489	552	469	628	1241	352	216	575
tRF-22-6SXMSL73O	GGCCGTGATCGTATAGTGGTTA	yes	no	yes	yes	109	345	387	440	188	232	542	168	139	341
tRF-23-6SXMSL730H	GGCCGTGATCGTATAGTGGTTAG	yes	no	yes	yes	332	744	586	498	995	1114	1727	410	392	500
tRF-24-6SXMSL732Z	GGCCGTGATCGTATAGTGGTTAGT	yes	no	yes	yes	684	2523	1388	1522	1888	1953	4563	1577	877	897
tRF-25-6SXMSL73VL	GGCCGTGATCGTATAGTGGTTAGTA	yes	no	yes	yes	0	0	0	44	0	0	1	0	0	8
tRF-29-6SXMSL73VLH3	GGCCGTGATCGTATAGTGGTTAGTACTCT	yes	no	yes	yes	0	19	16	0	8	15	0	0	0	33
tRF-30-6SXMSL73VL4Y	GGCCGTGATCGTATAGTGGTTAGTACTCTG	yes	no	yes	yes	56	36	31	18	9	99	22	33	1	137
tRF-18-67M8LOD4	GGCCTCGTGGCGCAACGG	yes	yes	yes	yes	0	0	0	1	0	0	36	0	36	0
tRF-19-67M8LO1Z	GGCCTCGTGGCGCAACGGT	yes	yes	yes	yes	8	13	0	0	0	0	0	0	0	0
tRF-20-6VM8NPZ3	GGCGCCGTGGCTTAGTTGGT	yes	yes	yes	yes	0	0	0	0	0	0	0	15	0	0
tRF-23-6VR8K09LY	GGCGCGGTGGCCAAGTGGTAAGG	yes	yes	yes	yes	4	4	0	15	0	0	0	0	27	0
tRF-24-6VR8K09LE9	GGCGCGGTGGCCAAGTGGTAAGGC	yes	yes	yes	yes	3	12	10	77	16	6	22	42	74	5
tRF-28-68K87SERM404	GGCGGCCCGGGTTCGACTCCCGGTGTGG	yes	yes	yes	no	0	4	0	10	0	0	32	37	0	12
tRF-29-68K87SERM4JY	GGCGGCCCGGGTTCGACTCCCGGTGTGGG	yes	yes	yes	no	0	0	32	0	0	6	0	17	26	7
tRF-29-6XQ6S8V0J8HW	GGCTAGCTCAGTCGGTAGAGCATGGGACT	yes	yes	yes	yes	22	11	43	18	0	16	41	4	1	11
tRF-16-690M0RB	GGCTCACATCACCCCA	yes	no	yes	yes	834	356	164	133	18	278	654	444	125	126
tRF-18-690M0RDB	GGCTCACATCACCCCATA	yes	no	yes	yes	1541	668	700	164	90	370	1847	699	3	160
tRF-21-690M0RHBD	GGCTCACATCACCCCATAAAC	yes	no	yes	yes	140	35	34	2	5	13	6	0	0	0
tRF-22-690M0RHB2	GGCTCACATCACCCCATAAACA	yes	no	yes	yes	693	260	157	136	61	59	936	497	10	42
tRF-23-690M0RHBD1	GGCTCACATCACCCCATAAACAC	yes	yes	yes	yes	132	46	60	11	0	24	150	234	0	19
tRF-17-69JP4P4	GGCTCCATAGCTCAGGG	yes	no	yes	yes	91	61	43	10	0	48	29	148	9	31
tRF-18-69JP4PDY	GGCTCCATAGCTCAGGGG	yes	no	yes	yes	354	378	343	56	12	861	121	215	132	254
tRF-19-69JP4PIZ	GGCTCCATAGCTCAGGGGT	yes	no	yes	yes	1328	967	978	89	53	1421	799	1511	23	124
tRF-30-69JP4PRNFJE8	GGCTCCATAGCTCAGGGGTTAGAGCACTGG	yes	no	yes	no	66	0	0	0	11	11	47	27	21	1
tRF-19-69M8LOJX	GGCTCCGTGGCGCAATGGA	yes	yes	yes	yes	6	0	16	28	0	43	0	97	1	28
tRF-23-69M8LO9E9	GGCTCCGTGGCGCAATGGATAGC	yes	yes	yes	yes	0	0	0	0	0	0	51	0	0	0
tRF-30-69M8LO9EFVI8	GGCTCCGTGGCGCAATGGATAGCGCATTGG	yes	yes	yes	yes	37	21	31	4	0	73	2	4	0	0
tRF-17-6978WP4	GGCTCGTTGGTCTAGGG	yes	no	yes	yes	0	0	0	0	0	0	15	0	0	0
tRF-27-6978WPRLXN3	GGCTCGTTGGTCTAGGGGTATGATTCT	yes	no	yes	yes	14	0	21	0	0	27	0	35	0	24
tRF-29-6978WPRLXNHK	GGCTCGTTGGTCTAGGGGTATGATTCTCG	yes	no	yes	yes	0	19	0	5	0	28	0	29	0	99
tRF-30-6978WPRLXN4V	GGCTCGTTGGTCTAGGGGTATGATTCTCGC	yes	no	yes	yes	46	34	39	8	0	173	27	115	28	84
tRF-30-6978WPRLXN48	GGCTCGTTGGTCTAGGGGTATGATTCTCGG	yes	yes	yes	yes	0	0	1	0	0	17	19	0	0	2
tRF-19-6998LOJX	GGCTCTGTGGCGCAATGGA	yes	no	yes	yes	3	0	0	1	0	0	0	16	0	2
tRF-20-6998LO9E	GGCTCTGTGGCGCAATGGAT	yes	no	yes	yes	36	14	0	0	0	0	0	0	0	0
tRF-22-6ZEDKZIXJ	GGCTTACGACCCCTTATTTACC	yes	yes	yes	yes	75	10	79	11	0	0	27	0	0	17
tRF-30-R008R959KUMK	GGGAGACCGGGGTTCGATTCCCCGACGGGG	yes	yes	yes	yes	12	5	39	21	8	0	152	27	0	29
tRF-24-RERNLN4QFD	GGGATGGGTTCGATTCTCATAGTC	yes	yes	yes	yes	103	28	11	0	0	29	0	0	14	3
tRF-18-RESJ83DZ	GGGATGTAGCTCAGTGGT	yes	yes	yes	yes	0	12	1	1	0	0	0	0	1	0
tRF-20-R118LO9E	GGGCCAGTGGCGCAATGGAT	yes	no	yes	yes	0	13	0	0	0	26	0	0	0	0
tRF-20-R2IP4OI3	GGGGAATTAGCTCAAATGGT	yes	yes	yes	yes	6	35	53	0	0	52	61	25	0	2
tRF-21-R2IP4OI3B	GGGGAATTAGCTCAAATGGTA	yes	yes	yes	yes	15	96	0	0	0	146	0	1	0	0
tRF-23-R2IP4OI3X	GGGGAATTAGCTCAAATGGTAGA	yes	yes	yes	yes	4	0	0	11	0	0	66	33	0	0
tRF-25-R2IP4OI3FJ	GGGGAATTAGCTCAAATGGTAGAGC	yes	yes	yes	yes	7	1	50	17	0	7	0	60	0	19
tRF-16-R29P4PE	GGGGATGTAGCTCAGT	yes	yes	yes	yes	37	74	54	0	1	172	28	13	0	5
tRF-17-R29P4PP	GGGGATGTAGCTCAGTG	yes	yes	yes	yes	55	76	80	29	0	83	78	62	0	33
tRF-18-R29P4P04	GGGGATGTAGCTCAGTGG	yes	yes	yes	yes	3224	2027	2015	182	250	4502	3282	1301	96	368
tRF-19-R29P4PJZ	GGGGATGTAGCTCAGTGGT	yes	yes	yes	yes	1545	1257	1097	41	217	1697	1565	1154	62	204
tRF-20-R29P4P9L	GGGGATGTAGCTCAGTGGTA	yes	yes	yes	yes	153	140	158	8	29	319	0	212	0	22
tRF-21-R29P4P9L0	GGGGATGTAGCTCAGTGGTAG	yes	yes	yes	yes	0	0	0	3	0	1	7	0	0	5
tRF-22-R29P4P9LL	GGGGATGTAGCTCAGTGGTAGA	yes	yes	yes	yes	44	29	60	40	33	121	205	34	45	29
tRF-24-R29P4P9LH9	GGGGATGTAGCTCAGTGGTAGAGC	yes	yes	yes	yes	26	108	66	128	40	152	101	200	0	78
tRF-30-R29P4P9L5HJV	GGGGATGTAGCTCAGTGGTAGAGCGCATGC	yes	yes	yes	yes	2364	1297	1041	139	237	3311	4551	732	343	2403
tRF-27-R29P4P9L5HK	GGGGATGTAGCTCAGTGGTAGAGCGCG	yes	yes	yes	yes	44	2	42	0	32	68	2	53	0	8
tRF-28-R29P4P9L5HDM	GGGGATGTAGCTCAGTGGTAGAGCGCGC	yes	yes	yes	yes	20	0	0	0	1	1	0	54	0	7
tRF-30-R29P4P9L5HLV	GGGGATGTAGCTCAGTGGTAGAGCGCGCGC	yes	yes	yes	yes	503	349	547	34	240	340	792	270	72	207
tRF-16-R2Z4R90	GGGGATTGTGGGTTCG	yes	yes	yes	yes	0	0	0	0	0	11	0	32	0	3
tRF-16-RKIP4OB	GGGGGATTAGCTCAAA	yes	no	yes	yes	55	44	34	0	11	256	49	55	0	35
tRF-19-RKIP4OF4	GGGGGATTAGCTCAAATGG	yes	yes	yes	yes	62	31	126	0	15	180	103	13	0	74
tRF-20-RKIP4OI3	GGGGGATTAGCTCAAATGGT	yes	yes	yes	yes	393	136	151	31	46	461	99	212	27	34
tRF-21-RKIP4OI3B	GGGGGATTAGCTCAAATGGTA	yes	yes	yes	yes	333	229	191	0	81	579	86	136	5	27
tRF-23-RKIP4OI3X	GGGGGATTAGCTCAAATGGTAGA	yes	yes	yes	yes	70	122	178	19	26	49	241	71	29	56
tRF-24-RKIP4OI3ES	GGGGGATTAGCTCAAATGGTAGAG	yes	yes	yes	yes	0	0	0	0	0	0	0	27	0	0
tRF-25-RKIP4OI3FJ	GGGGGATTAGCTCAAATGGTAGAGC	yes	yes	yes	yes	191	65	280	123	1	189	117	101	55	79
tRF-27-RKVP4PRL5FQ	GGGGGTATAGCTCAGGGGTAGAGCATT	yes	yes	yes	yes	0	45	0	0	0	0	0	63	0	16
tRF-28-RKVP4PRL5F0Q	GGGGGTATAGCTCAGGGGTAGAGCATTT	yes	yes	yes	yes	0	0	0	0	0	0	0	117	0	0
tRF-29-RKVP4PRL5FKP	GGGGGTATAGCTCAGGGGTAGAGCATTTG	yes	yes	yes	yes	12	0	0	0	0	0	21	0	0	2
tRF-18-RKVP4P04	GGGGGTATAGCTCAGTGG	yes	no	yes	yes	206	141	236	27	21	426	116	16	1	8
tRF-19-RKVP4PJZ	GGGGGTATAGCTCAGTGGT	yes	no	yes	yes	16	71	117	0	1	22	30	19	0	0
tRF-20-RKVP4P9L	GGGGGTATAGCTCAGTGGTA	yes	no	yes	yes	10	9	7	0	0	7	30	0	0	0
tRF-22-RKVP4P9LL	GGGGGTATAGCTCAGTGGTAGA	yes	no	yes	yes	12	0	33	0	0	19	17	0	0	4
tRF-24-RKVP4P9LH9	GGGGGTATAGCTCAGTGGTAGAGC	yes	no	yes	yes	48	50	212	251	11	93	0	152	0	49
tRF-25-RKVP4P9L5F	GGGGGTATAGCTCAGTGGTAGAGCA	yes	no	yes	yes	17	14	100	33	0	100	0	24	0	59
tRF-26-RKVP4P9L5FE	GGGGGTATAGCTCAGTGGTAGAGCAT	yes	no	yes	yes	0	0	0	0	0	0	0	12	0	0
tRF-27-RKVP4P9L5FQ	GGGGGTATAGCTCAGTGGTAGAGCATT	yes	no	yes	yes	30	0	74	24	0	64	236	168	0	65
tRF-28-RKVP4P9L5F0Q	GGGGGTATAGCTCAGTGGTAGAGCATTT	yes	no	yes	yes	19	0	17	6	0	1	0	135	0	22
tRF-29-RKVP4P9L5FKP	GGGGGTATAGCTCAGTGGTAGAGCATTTG	yes	no	yes	yes	26	0	20	0	6	23	22	0	0	41
tRF-16-RK9P4PE	GGGGGTGTAGCTCAGT	yes	no	yes	yes	8	0	4	0	0	63	0	38	0	16
tRF-17-RK9P4PP	GGGGGTGTAGCTCAGTG	yes	no	yes	yes	37	11	53	2	0	32	27	1	0	10
tRF-18-RK9P4P04	GGGGGTGTAGCTCAGTGG	yes	no	yes	yes	540	375	207	25	82	630	711	340	2	136
tRF-19-RK9P4PJZ	GGGGGTGTAGCTCAGTGGT	yes	yes	yes	yes	631	516	357	34	32	551	506	113	46	24
tRF-20-RK9P4P9L	GGGGGTGTAGCTCAGTGGTA	yes	yes	yes	yes	59	6	9	0	43	26	0	22	6	1
tRF-22-RK9P4P9LL	GGGGGTGTAGCTCAGTGGTAGA	yes	yes	yes	yes	41	17	47	20	5	46	102	62	55	23
tRF-24-RK9P4P9LH9	GGGGGTGTAGCTCAGTGGTAGAGC	yes	yes	yes	yes	90	144	7	283	5	219	41	38	55	59
tRF-30-RK9P4P9L5HJV	GGGGGTGTAGCTCAGTGGTAGAGCGCATGC	yes	yes	yes	yes	6	3	55	8	35	44	19	1	1	61
tRF-27-RK9P4P9L5HK	GGGGGTGTAGCTCAGTGGTAGAGCGCG	yes	yes	yes	yes	10	11	0	0	0	25	0	0	15	16
tRF-30-RK9P4P9L5HMV	GGGGGTGTAGCTCAGTGGTAGAGCGCGTGC	yes	yes	yes	yes	1968	2472	2314	415	1608	8851	5429	2483	2202	8281
tRF-17-R3IEWS3	GGGGTATGATTCTCGCT	yes	no	yes	yes	8	26	0	8	0	94	27	68	0	20
tRF-17-R3SJ834	GGGGTGTAGCTCAGTGG	yes	no	yes	yes	0	12	0	0	0	0	0	0	0	0
tRF-21-R3SJ83RPB	GGGGTGTAGCTCAGTGGTAGA	yes	yes	yes	yes	0	0	0	0	0	0	0	29	0	1
tRF-20-R37E14PH	GGGGTGTGATAGGTGGCACG	yes	yes	yes	yes	1	17	0	0	0	3	0	0	0	0
tRF-22-R37E14PHL	GGGGTGTGATAGGTGGCACGGA	yes	yes	yes	yes	20	5	0	0	0	0	0	0	7	0
tRF-23-R37E14PHDS	GGGGTGTGATAGGTGGCACGGAG	yes	yes	yes	yes	44	12	33	18	0	20	109	39	0	8
tRF-21-R3VJ4ZZ5D	GGGGTTAGGCCTCTTTTTACC	yes	yes	yes	yes	33	0	9	0	10	4	0	15	0	0
tRF-23-R3VJ4ZZ5D1	GGGGTTAGGCCTCTTTTTACCAC	yes	yes	yes	yes	0	0	0	0	0	0	0	18	0	0
tRF-24-R3VJ4ZZ5FV	GGGGTTAGGCCTCTTTTTACCACC	yes	yes	yes	yes	3	16	10	4	0	8	24	116	0	0
tRF-27-R3WE8RO86J2	GGGGTTCGATTCCCCGACGGGGAGCCA	yes	yes	yes	yes	5	63	86	108	28	26	2143	44	88	31
tRF-20-R3ZV1RY1	GGGGTTTTGCAGTCCTTACC	yes	yes	yes	no	16	0	0	3	0	22	58	42	0	0
tRF-19-R4NPNN0W	GGGTGCTTAGCTGTTAACT	yes	yes	yes	yes	24	20	8	23	0	9	0	0	0	6
tRF-22-R4XLR828H	GGGTGTGATAGGTGGCACGGAG	yes	yes	yes	yes	25	0	0	3	0	0	0	25	67	15
tRF-20-RN11WZY1	GGGTTAGGCCTCTTTTTACC	yes	yes	yes	yes	18	0	0	0	0	11	48	21	0	0
tRF-22-RN11WZY11	GGGTTAGGCCTCTTTTTACCAC	yes	yes	yes	yes	8	12	0	5	0	16	0	0	0	0
tRF-23-RN11WZY1V	GGGTTAGGCCTCTTTTTACCACC	yes	yes	yes	yes	25	0	34	14	3	14	46	57	0	29
tRF-24-RNL3KZM8JM	GGGTTCGAGTCCCTTCGTGGTCGC	yes	yes	yes	no	0	33	0	8	9	0	64	0	0	0
tRF-25-RNL3KZM8W1	GGGTTCGAGTCCCTTCGTGGTCGCC	yes	yes	yes	yes	0	13	0	0	0	0	0	1	0	0
tRF-23-RNLNKSEKDS	GGGTTCGATTCCCCGACGGGGAG	yes	yes	yes	yes	4	20	37	14	0	0	19	0	0	0
tRF-24-RNLNKSEKH9	GGGTTCGATTCCCCGACGGGGAGC	yes	yes	yes	yes	0	56	45	67	0	0	57	67	20	0
tRF-25-RNLNKSEK51	GGGTTCGATTCCCCGACGGGGAGCC	yes	yes	yes	yes	8	43	93	60	0	0	16	6	0	15
tRF-26-RNLNKSEK51B	GGGTTCGATTCCCCGACGGGGAGCCA	yes	yes	yes	yes	41	495	212	362	27	155	4050	392	355	170
tRF-26-RNLNK88KO1B	GGGTTCGATTCCCGGTCAGGGAACCA	yes	yes	yes	yes	0	3	5	5	0	11	80	0	18	9
tRF-20-RNLN4Q1R	GGGTTCGATTCTCATAGTCC	yes	yes	yes	yes	62	19	0	27	0	11	0	0	0	27
tRF-19-RNZFS72V	GGGTTTTGCAGTCCTTACC	yes	yes	yes	yes	0	0	0	0	0	0	0	58	0	11
tRF-21-ROD8N0X0D	GGTAAAATGGCTGAGTGAAGC	yes	no	yes	yes	0	5	4	5	0	0	40	0	0	1
tRF-22-ROD8N0X02	GGTAAAATGGCTGAGTGAAGCA	yes	no	yes	yes	0	1	13	1	0	0	0	26	0	0
tRF-24-ROD8N0X01E	GGTAAAATGGCTGAGTGAAGCATT	yes	no	yes	yes	0	8	34	6	10	1	1	61	0	12
tRF-27-ROD8N0X0JYL	GGTAAAATGGCTGAGTGAAGCATTGGA	yes	no	yes	yes	0	24	1	1	0	0	0	9	0	0
tRF-28-ROD8N0X0JYDR	GGTAAAATGGCTGAGTGAAGCATTGGAC	yes	no	yes	yes	0	29	30	6	2	17	0	0	1	12
tRF-29-ROD8N0X0JYHW	GGTAAAATGGCTGAGTGAAGCATTGGACT	yes	no	yes	no	8	9	47	19	26	0	0	60	2	81
tRF-30-ROD8N0X0JYOY	GGTAAAATGGCTGAGTGAAGCATTGGACTG	yes	no	yes	yes	1	241	130	122	32	1	49	257	0	164
tRF-19-ROWFUBHO	GGTAATCGCATAAAACTTA	yes	yes	yes	yes	113	4	0	7	0	21	65	1	0	0
tRF-24-ROWFUBNO0W	GGTAATCGCATAAAACTTAAAACT	yes	yes	yes	yes	37	16	33	53	0	0	95	47	3	10
tRF-17-RPD9W1P	GGTAGAATTCTCGCCTG	yes	no	yes	yes	0	0	0	0	0	0	0	35	0	11
tRF-19-RPD9W1JV	GGTAGAATTCTCGCCTGCC	yes	no	yes	yes	0	27	0	0	0	16	16	0	0	8
tRF-16-RPM830D	GGTAGCGTGGCCGAGC	yes	yes	yes	yes	1310	2043	1156	191	138	10518	787	1619	1699	438
tRF-17-RPM830K	GGTAGCGTGGCCGAGCG	yes	yes	yes	yes	56	40	69	25	0	229	166	93	17	45
tRF-18-RPM830D4	GGTAGCGTGGCCGAGCGG	yes	yes	yes	yes	116	129	69	6	0	586	117	94	5	46
tRF-19-RPM8301Z	GGTAGCGTGGCCGAGCGGT	yes	yes	yes	yes	242	709	309	16	4	240	194	41	9	58
tRF-20-RPM830MM	GGTAGCGTGGCCGAGCGGTC	yes	yes	yes	yes	124	283	244	69	18	219	200	239	34	48
tRF-21-RPM830MME	GGTAGCGTGGCCGAGCGGTCT	yes	yes	yes	yes	400	364	407	10	25	178	131	189	2	59
tRF-22-RPM830MMO	GGTAGCGTGGCCGAGCGGTCTA	yes	yes	yes	yes	14	78	58	42	12	16	32	33	0	9
tRF-23-RPM830MM0F	GGTAGCGTGGCCGAGCGGTCTAA	yes	yes	yes	yes	24	26	14	15	0	39	6	38	1	0
tRF-24-RPM830MM2S	GGTAGCGTGGCCGAGCGGTCTAAG	yes	yes	yes	yes	26	49	46	51	9	46	78	15	55	34
tRF-25-RPM830MMUK	GGTAGCGTGGCCGAGCGGTCTAAGG	yes	yes	yes	yes	67	33	77	62	4	114	22	89	59	20
tRF-26-RPM830MMUKD	GGTAGCGTGGCCGAGCGGTCTAAGGC	yes	yes	yes	yes	10	13	19	16	0	17	0	9	0	10
tRF-16-RPM830E	GGTAGCGTGGCCGAGT	yes	yes	yes	yes	141	96	16	26	5	363	1	285	106	50
tRF-18-RPM83004	GGTAGCGTGGCCGAGTGG	yes	yes	yes	yes	8	15	0	2	0	0	0	0	0	13
tRF-20-RPM8309M	GGTAGCGTGGCCGAGTGGTC	yes	yes	yes	yes	0	0	0	3	12	19	50	0	0	0
tRF-21-RPM8309ME	GGTAGCGTGGCCGAGTGGTCT	yes	yes	yes	yes	1	16	2	1	0	0	0	0	0	0
tRF-22-RPM8309MO	GGTAGCGTGGCCGAGTGGTCTA	yes	yes	yes	yes	0	1	0	4	0	7	28	8	0	0
tRF-24-RPM8309M2S	GGTAGCGTGGCCGAGTGGTCTAAG	yes	yes	yes	yes	2	9	48	35	0	0	66	41	0	5
tRF-25-RPM8309MUK	GGTAGCGTGGCCGAGTGGTCTAAGG	yes	yes	yes	yes	47	64	169	211	68	97	150	253	96	25
tRF-26-RPM8309MUKD	GGTAGCGTGGCCGAGTGGTCTAAGGC	yes	yes	yes	yes	0	0	32	37	0	40	22	31	56	5
tRF-28-RPM8309MUKDM	GGTAGCGTGGCCGAGTGGTCTAAGGCGC	yes	yes	yes	yes	5	9	28	0	0	0	9	0	0	6
tRF-29-RPM8309MUK1W	GGTAGCGTGGCCGAGTGGTCTAAGGCGCT	yes	yes	yes	yes	32	0	40	3	0	0	0	175	0	23
tRF-30-RPM8309MUKLY	GGTAGCGTGGCCGAGTGGTCTAAGGCGCTG	yes	yes	yes	no	0	17	1	0	0	0	0	0	0	0
tRF-16-RP9830D	GGTAGTGTGGCCGAGC	yes	no	yes	yes	14	45	28	1	11	427	0	0	116	20
tRF-19-RP98301Z	GGTAGTGTGGCCGAGCGGT	yes	yes	yes	yes	0	12	0	0	0	20	7	0	0	0
tRF-21-RP9830MME	GGTAGTGTGGCCGAGCGGTCT	yes	yes	yes	yes	0	0	0	0	0	1	11	0	0	11
tRF-25-RP9830MMUK	GGTAGTGTGGCCGAGCGGTCTAAGG	yes	yes	yes	yes	7	4	0	55	6	19	1	2	0	14
tRF-29-RQF918V0JZHW	GGTATAGCTCAGTGGTAGAGCATTTGACT	yes	no	yes	no	0	0	0	2	0	0	34	48	0	0
tRF-19-RRJ89OJZ	GGTCCCATGGTGTAATGGT	yes	yes	yes	yes	7	0	0	2	0	5	0	50	0	7
tRF-28-RRJ89O9NF503	GGTCCCATGGTGTAATGGTTAGCACTCT	yes	yes	yes	yes	0	0	0	0	35	0	0	0	0	0
tRF-16-RS9NS3D	GGTCGTGGTTGTAGTC	yes	no	yes	yes	83	0	0	26	0	72	2	0	62	7
tRF-17-RS9NS3J	GGTCGTGGTTGTAGTCC	yes	no	yes	yes	161	0	34	22	25	76	25	0	60	24
tRF-18-RS9NS3DK	GGTCGTGGTTGTAGTCCG	yes	yes	yes	yes	152	3	0	25	0	57	83	27	0	11
tRF-19-RS9NS31N	GGTCGTGGTTGTAGTCCGT	yes	yes	yes	yes	71	19	23	13	2	23	59	21	0	0
tRF-20-RS9NS334	GGTCGTGGTTGTAGTCCGTG	yes	yes	yes	yes	889	50	71	75	50	519	119	202	3	14
tRF-21-RS9NS334D	GGTCGTGGTTGTAGTCCGTGC	yes	yes	yes	yes	376	12	53	32	1	71	85	96	29	6
tRF-22-RS9NS334K	GGTCGTGGTTGTAGTCCGTGCG	yes	yes	yes	yes	1332	129	148	101	125	532	240	467	59	16
tRF-23-RS9NS334DL	GGTCGTGGTTGTAGTCCGTGCGA	yes	yes	yes	yes	144	2	0	9	0	57	0	30	0	6
tRF-24-RS9NS3341S	GGTCGTGGTTGTAGTCCGTGCGAG	yes	yes	yes	yes	1496	84	84	99	73	513	536	103	0	0
tRF-25-RS9NS334L2	GGTCGTGGTTGTAGTCCGTGCGAGA	yes	yes	yes	yes	232	40	27	39	0	43	71	65	0	0
tRF-26-RS9NS334L2B	GGTCGTGGTTGTAGTCCGTGCGAGAA	yes	yes	yes	yes	399	31	54	84	11	162	215	144	40	24
tRF-27-RS9NS334L2I	GGTCGTGGTTGTAGTCCGTGCGAGAAT	yes	yes	yes	yes	100	6	0	17	0	83	32	0	0	0
tRF-28-RS9NS334L2DB	GGTCGTGGTTGTAGTCCGTGCGAGAATA	yes	yes	yes	no	117	58	4	13	31	79	108	27	0	37
tRF-29-RS9NS334L2F1	GGTCGTGGTTGTAGTCCGTGCGAGAATAC	yes	yes	yes	yes	24	16	29	6	0	5	6	0	0	10
tRF-21-R718YKIS0	GGTCTAGTGGTTAGGATTCGG	yes	no	yes	no	8	0	0	0	0	0	131	0	0	0
tRF-23-R718YKISD8	GGTCTAGTGGTTAGGATTCGGCG	yes	yes	yes	yes	11	2	0	1	0	23	0	46	0	0
tRF-24-R718YKISIM	GGTCTAGTGGTTAGGATTCGGCGC	yes	yes	yes	yes	6	0	28	3	0	12	9	0	0	0
tRF-25-R718YKISQI	GGTCTAGTGGTTAGGATTCGGCGCT	yes	yes	yes	yes	0	0	48	1	1	5	12	0	0	3
tRF-19-RUSMKVHN	GGTGAGTATCCCCGCCTGT	yes	yes	yes	yes	0	14	0	6	18	0	0	0	0	0
tRF-20-RUSMKVNM	GGTGAGTATCCCCGCCTGTC	yes	yes	yes	yes	0	6	0	0	0	11	63	0	0	0
tRF-17-R81XDDQ	GGTGGAGTTAAAGACTT	yes	yes	yes	yes	0	0	0	0	0	0	9	0	0	0
tRF-21-R81XDDZZD	GGTGGAGTTAAAGACTTTTTC	yes	yes	yes	yes	0	0	0	0	0	4	30	0	0	10
tRF-22-R81XDDZZ3	GGTGGAGTTAAAGACTTTTTCT	yes	yes	yes	yes	0	12	0	0	0	0	0	0	0	3
tRF-26-R81XDDZZ4YB	GGTGGAGTTAAAGACTTTTTCTCTGA	yes	yes	yes	yes	22	12	0	23	9	0	58	0	0	19
tRF-19-R8WP9NEX	GGTGGTCTAGTGGTTAGGA	yes	no	yes	yes	0	0	0	0	0	0	27	0	0	0
tRF-25-R8YP9LON4V	GGTGGTTCAGTGGTAGAATTCTCGC	yes	no	yes	no	0	0	0	0	0	2	72	0	0	5
tRF-26-R8YP9LON4VD	GGTGGTTCAGTGGTAGAATTCTCGCC	yes	no	yes	yes	0	28	0	14	0	5	27	0	0	0
tRF-30-R8YP9LON4VN1	GGTGGTTCAGTGGTAGAATTCTCGCCTGCC	yes	no	yes	no	0	12	0	0	0	1	0	25	0	0
tRF-19-RW18V6JU	GGTGTAGTGGTATCATGCA	yes	yes	yes	yes	0	0	0	9	0	16	38	6	0	7
tRF-22-RW18V6XOL	GGTGTAGTGGTATCATGCAAGA	yes	yes	yes	yes	16	5	19	9	3	45	53	11	3	21
tRF-16-RXPIN2D	GGTTAGCACTCTGGAC	yes	no	yes	yes	0	0	0	0	0	0	15	0	0	0
tRF-17-RXPIN23	GGTTAGCACTCTGGACT	yes	no	yes	yes	0	0	0	0	0	0	1	27	0	6
tRF-23-RXPIN24Y7	GGTTAGCACTCTGGACTCTGAAT	yes	yes	yes	yes	0	0	0	0	0	0	0	30	0	0
tRF-17-RX6NMH3	GGTTAGGATTCGGCGCT	yes	yes	yes	yes	10	24	0	13	0	2	56	0	0	11
tRF-20-RX6NMH49	GGTTAGGATTCGGCGCTCTC	yes	yes	yes	yes	0	0	0	0	0	0	20	0	0	0
tRF-19-RX67NZ2V	GGTTAGGCCTCTTTTTACC	yes	yes	yes	yes	4	0	17	0	0	16	4	46	0	1
tRF-22-RX67NZU6J	GGTTAGGCCTCTTTTTACCACC	yes	yes	yes	yes	35	1	27	11	9	0	150	54	0	19
tRF-18-RXSINH0P	GGTTAGTACTCTGCGTTG	yes	yes	yes	yes	0	0	0	7	0	0	20	0	0	13
tRF-19-RXSINHKN	GGTTAGTACTCTGCGTTGT	yes	yes	yes	yes	11	1	0	0	0	0	7	29	0	10
tRF-20-RXURYRSI	GGTTATACCCTTCCCGTACT	yes	no	yes	yes	99	38	25	3	0	8	31	28	0	20
tRF-22-RXURYRSI1	GGTTATACCCTTCCCGTACTAC	yes	yes	yes	yes	13	0	0	2	0	4	25	48	0	23
tRF-25-R9DR3J0926	GGTTCAATCCCCGGCACCTCCACCA	yes	yes	yes	yes	67	145	136	69	13	103	1094	378	110	11
tRF-23-R9D9KUMK9	GGTTCAATTCCCCGACGGGGAGC	yes	yes	yes	yes	0	6	61	13	0	0	1	114	0	0
tRF-19-R918VBK3	GGTTCAGTGGTAGAATTCT	yes	no	yes	yes	4	0	0	0	0	0	55	0	0	5
tRF-22-R918VBY9M	GGTTCAGTGGTAGAATTCTCGC	yes	no	yes	yes	0	0	0	0	0	0	0	27	0	9
tRF-24-R918VBY9I3	GGTTCAGTGGTAGAATTCTCGCCT	yes	no	yes	yes	12	6	26	0	0	11	55	26	0	8
tRF-25-R918VBY9PY	GGTTCAGTGGTAGAATTCTCGCCTG	yes	no	yes	yes	0	0	20	0	0	0	60	130	0	0
tRF-26-R918VBY9PYD	GGTTCAGTGGTAGAATTCTCGCCTGC	yes	no	yes	yes	0	0	0	3	0	32	5	53	0	0
tRF-27-R918VBY9PYJ	GGTTCAGTGGTAGAATTCTCGCCTGCC	yes	no	yes	yes	10	33	27	0	17	0	0	0	0	0
tRF-17-R9JP9PK	GGTTCCATAGTGTAGCG	yes	yes	yes	yes	204	257	170	67	25	422	491	220	6	194
tRF-18-R9JP9PD4	GGTTCCATAGTGTAGCGG	yes	yes	yes	yes	519	217	431	60	9	1692	1106	674	327	892
tRF-19-R9JP9P1Z	GGTTCCATAGTGTAGCGGT	yes	yes	yes	yes	371	257	571	60	9	726	461	726	14	192
tRF-20-R9JP9PMN	GGTTCCATAGTGTAGCGGTT	yes	yes	yes	yes	27	0	29	0	0	17	0	46	1	0
tRF-23-R9JP9PMNDD	GGTTCCATAGTGTAGCGGTTATC	yes	yes	yes	yes	106	236	72	426	37	119	72	87	21	67
tRF-28-R9JP9PMNH50D	GGTTCCATAGTGTAGCGGTTATCACGTC	yes	yes	yes	no	17	225	218	49	22	92	116	162	0	184
tRF-29-R9JP9PMNH523	GGTTCCATAGTGTAGCGGTTATCACGTCT	yes	yes	yes	yes	44	55	85	19	24	72	89	98	40	95
tRF-30-R9JP9PMNH5SY	GGTTCCATAGTGTAGCGGTTATCACGTCTG	yes	yes	yes	no	17	222	1	13	2	59	1	0	63	137
tRF-18-R9JP9P04	GGTTCCATAGTGTAGTGG	yes	no	yes	yes	111	17	33	7	3	322	108	96	62	184
tRF-19-R9JP9PJZ	GGTTCCATAGTGTAGTGGT	yes	no	yes	yes	121	11	20	17	1	324	37	93	44	79
tRF-20-R9JP9P9N	GGTTCCATAGTGTAGTGGTT	yes	no	yes	yes	7	0	5	0	0	18	0	12	0	15
tRF-22-R9JP9P9NI	GGTTCCATAGTGTAGTGGTTAT	yes	yes	yes	yes	137	155	134	211	263	205	5	193	196	145
tRF-23-R9JP9P9NDD	GGTTCCATAGTGTAGTGGTTATC	yes	yes	yes	yes	2967	4519	2991	9593	3572	3914	2686	4557	1457	2456
tRF-25-R9JP9P9NH5	GGTTCCATAGTGTAGTGGTTATCAC	yes	yes	yes	yes	454	668	504	1503	417	659	350	372	150	386
tRF-30-R9JP9P9NH5HY	GGTTCCATAGTGTAGTGGTTATCACATCTG	yes	yes	yes	no	20	17	25	3	2	22	48	93	0	39
tRF-26-R9JP9P9NH50	GGTTCCATAGTGTAGTGGTTATCACG	yes	yes	yes	yes	381	1140	486	1189	479	362	275	111	140	484
tRF-28-R9JP9P9NH50D	GGTTCCATAGTGTAGTGGTTATCACGTC	yes	yes	yes	yes	77	657	694	244	143	605	626	1557	200	1197
tRF-29-R9JP9P9NH523	GGTTCCATAGTGTAGTGGTTATCACGTCT	yes	yes	yes	yes	137	231	328	87	98	366	124	509	306	660
tRF-30-R9JP9P9NH5SY	GGTTCCATAGTGTAGTGGTTATCACGTCTG	yes	yes	yes	no	838	973	921	61	416	1987	1303	1428	321	1434
tRF-19-R9J89OJZ	GGTTCCATGGTGTAATGGT	yes	no	yes	yes	8	0	0	0	0	11	52	0	0	0
tRF-23-R9J89O9N9	GGTTCCATGGTGTAATGGTTAGC	yes	no	yes	yes	0	1	52	29	0	30	81	10	53	9
tRF-30-R9J89O9NF5W8	GGTTCCATGGTGTAATGGTTAGCACTCTGG	yes	yes	yes	no	0	59	27	17	0	17	87	35	0	18
tRF-22-R9ODMJ6B2	GGTTCGAAACCGGGCGGAAACA	yes	yes	yes	yes	0	115	65	57	8	5	0	118	0	0
tRF-25-R9ODMJ6B26	GGTTCGAAACCGGGCGGAAACACCA	yes	yes	yes	yes	8	130	110	175	11	15	173	195	31	9
tRF-22-R9OMK1F3K	GGTTCGAATCCCACCAGAGTCG	yes	yes	yes	no	0	10	0	0	0	0	0	49	0	0
tRF-22-R9OMKI3U2	GGTTCGAATCCCACTCCTGACA	yes	yes	yes	yes	2	51	29	34	0	0	0	5	29	0
tRF-22-R9OMKIWU2	GGTTCGAATCCCACTTCTGACA	yes	yes	yes	yes	6	79	75	70	11	0	0	87	0	0
tRF-23-R9OMKJRVD5	GGTTCGAATCCCAGCGGTGCCTC	yes	yes	yes	yes	0	18	13	4	0	0	0	28	0	0
tRF-24-R9OMKJRVHJ	GGTTCGAATCCCAGCGGTGCCTCC	yes	yes	yes	yes	0	12	0	8	0	0	0	0	0	0
tRF-25-R9OMKJRV46	GGTTCGAATCCCAGCGGTGCCTCCA	yes	yes	yes	yes	13	155	69	155	27	20	210	201	37	10
tRF-22-R9OMKM4WK	GGTTCGAATCCCATCCTCGTCG	yes	yes	yes	yes	8	48	14	18	0	1	0	0	0	0
tRF-23-R9OMKM4WDM	GGTTCGAATCCCATCCTCGTCGC	yes	yes	yes	yes	0	5	0	25	20	12	0	22	8	0
tRF-24-R9OMKM4W1V	GGTTCGAATCCCATCCTCGTCGCC	yes	yes	yes	yes	0	10	26	54	33	0	0	131	0	0
tRF-22-R9OMMIL0L	GGTTCGAATCCGGCTCGAAGGA	yes	yes	yes	yes	0	0	43	59	0	7	0	25	0	0
tRF-22-R9OMN1OXK	GGTTCGAATCCTGCCGACTACG	yes	yes	yes	yes	0	62	9	9	1	0	0	6	0	0
tRF-24-R9O9337K0V	GGTTCGACTCCCGGTGTGGGAACC	yes	yes	yes	yes	0	20	0	5	0	0	0	0	0	3
tRF-23-R95MKM9K0M	GGTTCGAGTCCCATCTGGGGTGC	yes	yes	yes	no	0	0	0	32	0	0	27	0	0	0
tRF-23-R95M3973DM	GGTTCGAGTCCCTTCGTGGTCGC	yes	yes	yes	yes	0	49	5	12	13	0	0	6	0	0
tRF-24-R95M39731V	GGTTCGAGTCCCTTCGTGGTCGCC	yes	yes	yes	yes	0	44	50	33	0	0	0	42	0	0
tRF-22-R95R3JH92	GGTTCGATCCCCGGCATCTCCA	yes	yes	yes	yes	0	112	85	38	0	0	30	102	0	17
tRF-22-R95RM3Y82	GGTTCGATCCCGGGTTTCGGCA	yes	yes	yes	yes	26	66	149	53	105	102	1	70	80	0
tRF-21-R959KUMKB	GGTTCGATTCCCCGACGGGGA	yes	yes	yes	yes	0	21	0	0	0	0	0	0	0	0
tRF-22-R959KUMKH	GGTTCGATTCCCCGACGGGGAG	yes	yes	yes	yes	1	15	48	0	0	0	0	115	0	3
tRF-23-R959KUMK9	GGTTCGATTCCCCGACGGGGAGC	yes	yes	yes	yes	6	127	146	55	12	4	111	344	47	61
tRF-24-R959KUMKEV	GGTTCGATTCCCCGACGGGGAGCC	yes	yes	yes	yes	4	71	96	82	12	52	1	230	31	44
tRF-25-R959KUMKF6	GGTTCGATTCCCCGACGGGGAGCCA	yes	yes	yes	yes	459	1385	1674	702	385	858	4499	1743	568	616
tRF-22-R9593KMH2	GGTTCGATTCCCGGGCGGCGCA	yes	yes	yes	yes	0	117	173	37	0	9	1	32	15	6
tRF-25-R95933JKB6	GGTTCGATTCCCGGTCAGGGAACCA	yes	yes	yes	yes	8	0	22	13	2	0	90	0	0	4
tRF-22-R959NRZZP	GGTTCGATTCCTTCCTTTTTTG	yes	no	yes	no	0	0	0	0	0	0	0	0	11	19
tRF-23-R959NRZZ0M	GGTTCGATTCCTTCCTTTTTTGC	yes	yes	yes	yes	21	0	0	0	0	0	0	15	0	7
tRF-24-R959NRZZJV	GGTTCGATTCCTTCCTTTTTTGCC	yes	yes	yes	yes	28	13	0	16	0	0	0	0	0	36
tRF-19-R9598L2J	GGTTCGATTCTCATAGTCC	yes	yes	yes	yes	148	0	23	17	0	5	17	0	0	7
tRF-20-R9598LS7	GGTTCGATTCTCATAGTCCT	yes	yes	yes	yes	275	1	22	26	0	32	12	7	0	7
tRF-22-R9598LS7H	GGTTCGATTCTCATAGTCCTAG	yes	yes	yes	no	61	15	0	6	0	3	0	0	0	36
tRF-16-RYVMMV0	GGTTGTAGTCCGTGCG	yes	no	yes	yes	26	0	0	8	0	19	34	56	0	10
tRF-18-RYVMMVDS	GGTTGTAGTCCGTGCGAG	yes	no	yes	yes	78	0	0	30	0	27	79	50	0	17
tRF-20-RYVMMV5B	GGTTGTAGTCCGTGCGAGAA	yes	no	yes	yes	69	20	0	10	0	59	100	6	0	6
tRF-21-RYVMMV5BE	GGTTGTAGTCCGTGCGAGAAT	yes	no	yes	yes	44	0	6	11	27	0	11	30	0	5
tRF-22-RYVMMV5BO	GGTTGTAGTCCGTGCGAGAATA	yes	no	yes	yes	31	10	23	32	2	18	42	46	0	0
tRF-20-RZDMKNR7	GGTTTAAGTCCCATTGGTCT	yes	yes	yes	yes	47	0	0	0	16	14	0	58	0	0
tRF-29-RZYQHQ9M73KB	GGTTTTTCATATCATTGGTCGTGGTTGTA	yes	no	yes	no	49	0	25	9	0	11	85	0	0	1
tRF-30-RZYQHQ9M739P	GGTTTTTCATATCATTGGTCGTGGTTGTAG	yes	no	yes	no	29	0	0	0	0	28	43	0	0	0
tRF-18-SBKKRSDL	GTAAACCAGGGGTCGCGA	yes	yes	yes	yes	6	22	15	2	0	6	0	0	3	10
tRF-20-SBKKRSL3	GTAAACCAGGGGTCGCGAGT	yes	yes	yes	yes	2	1	0	0	0	149	60	0	72	0
tRF-20-SERXPIN2	GTAATGGTTAGCACTCTGGA	yes	no	yes	yes	0	0	0	0	0	4	10	0	0	0
tRF-22-SERXPIN23	GTAATGGTTAGCACTCTGGACT	yes	no	yes	yes	5	0	0	0	0	0	43	28	0	0
tRF-16-S3M830E	GTAGTCGTGGCCGAGT	yes	yes	yes	yes	31	66	14	1	1	52	0	26	29	24
tRF-18-S3M83004	GTAGTCGTGGCCGAGTGG	yes	yes	yes	yes	1	70	3	13	0	49	46	0	0	4
tRF-19-S3M830JZ	GTAGTCGTGGCCGAGTGGT	yes	yes	yes	yes	0	0	0	0	0	5	48	0	0	0
tRF-21-S3M8309NB	GTAGTCGTGGCCGAGTGGTTA	yes	yes	yes	yes	1	2	0	5	0	21	5	0	0	0
tRF-22-S3M8309NF	GTAGTCGTGGCCGAGTGGTTAA	yes	yes	yes	yes	0	23	0	3	0	0	0	0	0	1
tRF-23-S3M8309NS	GTAGTCGTGGCCGAGTGGTTAAG	yes	yes	yes	yes	0	15	0	8	0	0	0	16	0	8
tRF-24-S3M8309N0Y	GTAGTCGTGGCCGAGTGGTTAAGG	yes	yes	yes	yes	20	41	28	74	32	168	55	101	0	35
tRF-25-S3M8309NDJ	GTAGTCGTGGCCGAGTGGTTAAGGC	yes	yes	yes	yes	0	1	0	23	1	21	0	60	0	7
tRF-22-S3RQJVDE5	GTAGTGGTATCATGCAAGATTC	yes	yes	yes	yes	0	0	0	4	0	0	0	28	0	9
tRF-22-S3R68HYV3	GTAGTGGTCATCACGTTCGCCT	yes	yes	yes	yes	0	3	0	0	2	0	0	22	0	0
tRF-23-S3RX8HWV0Q	GTAGTGGTTATCACGTCTGCTTT	yes	yes	yes	no	0	0	0	0	0	0	23	0	0	0
tRF-20-S3RX8HYV	GTAGTGGTTATCACGTTCGC	yes	no	yes	yes	0	0	18	0	0	0	69	0	0	4
tRF-22-S3RX8HYV3	GTAGTGGTTATCACGTTCGCCT	yes	no	yes	yes	6	14	11	5	0	0	0	0	0	17
tRF-24-SLDPUSYDKJ	GTATAAATAGTACCGTTAACTTCC	yes	yes	yes	yes	0	0	0	0	0	0	25	0	0	0
tRF-22-SL735L8RM	GTATAGTGGTGAGTATCCCCGC	yes	no	yes	yes	2	24	24	26	0	34	15	22	0	9
tRF-23-SL735L8RDV	GTATAGTGGTGAGTATCCCCGCC	yes	yes	yes	yes	0	10	10	0	0	8	0	23	8	2
tRF-18-S5R83004	GTCACGGTGGCCGAGTGG	yes	yes	yes	yes	0	0	8	12	1	22	0	28	90	9
tRF-24-S5R8309N0Y	GTCACGGTGGCCGAGTGGTTAAGG	yes	yes	yes	yes	3	0	0	20	1	0	0	25	0	0
tRF-16-SP5830D	GTCAGGATGGCCGAGC	yes	no	yes	yes	50	86	61	37	17	604	116	158	119	142
tRF-17-SP5830K	GTCAGGATGGCCGAGCG	yes	no	yes	yes	13	20	7	19	0	55	65	25	2	26
tRF-18-SP5830D4	GTCAGGATGGCCGAGCGG	yes	no	yes	yes	7	28	8	1	1	55	14	18	19	9
tRF-19-SP58301Z	GTCAGGATGGCCGAGCGGT	yes	no	yes	yes	81	224	206	11	0	103	121	78	0	25
tRF-20-SP5830MM	GTCAGGATGGCCGAGCGGTC	yes	no	yes	yes	92	223	68	62	49	156	165	127	8	54
tRF-21-SP5830MME	GTCAGGATGGCCGAGCGGTCT	yes	no	yes	yes	75	287	159	50	6	93	129	41	65	31
tRF-22-SP5830MMO	GTCAGGATGGCCGAGCGGTCTA	yes	no	yes	yes	46	180	220	70	81	156	242	199	5	55
tRF-23-SP5830MM0F	GTCAGGATGGCCGAGCGGTCTAA	yes	no	yes	yes	8	3	1	32	8	2	36	36	1	3
tRF-24-SP5830MM2S	GTCAGGATGGCCGAGCGGTCTAAG	yes	no	yes	yes	17	42	72	9	11	95	273	69	5	18
tRF-25-SP5830MMUK	GTCAGGATGGCCGAGCGGTCTAAGG	yes	no	yes	yes	304	577	584	1138	160	431	490	780	228	259
tRF-20-SP58309M	GTCAGGATGGCCGAGTGGTC	yes	no	yes	yes	21	82	44	23	0	42	0	27	0	5
tRF-21-SP58309ME	GTCAGGATGGCCGAGTGGTCT	yes	no	yes	yes	1	6	1	3	0	29	44	49	0	19
tRF-25-SP58309MUK	GTCAGGATGGCCGAGTGGTCTAAGG	yes	yes	yes	yes	557	372	310	2703	276	1383	197	387	344	1056
tRF-26-SP58309MUKD	GTCAGGATGGCCGAGTGGTCTAAGGC	yes	yes	yes	yes	6	12	0	2	0	1	57	28	0	1
tRF-21-SRRNLMK8D	GTCCCGGGTTCGATCCCCGGC	yes	yes	yes	no	0	0	0	0	0	0	0	34	0	1
tRF-18-S79PVOW	GTCCTTGTAGTATAAACT	yes	yes	yes	yes	321	1123	871	186	30	382	553	835	65	758
tRF-26-S79PVOEOU5D	GTCCTTGTAGTATAAACTAATACACC	yes	yes	yes	yes	442	609	420	79	225	228	478	126	53	137
tRF-27-S79PVOEOU52	GTCCTTGTAGTATAAACTAATACACCA	yes	yes	yes	yes	361	180	94	60	96	63	36	313	23	23
tRF-28-S79PVOEOU5DH	GTCCTTGTAGTATAAACTAATACACCAG	yes	yes	yes	no	12	139	38	23	1	16	78	36	22	7
tRF-29-S79PVOEOU5FZ	GTCCTTGTAGTATAAACTAATACACCAGT	yes	yes	yes	no	613	3557	3120	1698	1612	569	2771	4391	581	2055
tRF-18-S8V0JUDR	GTCGGTAGAGCATGAGAC	yes	no	yes	yes	20	0	0	2	19	42	60	39	0	7
tRF-16-SWRYVMD	GTCGTGGTTGTAGTCC	yes	no	yes	no	77	0	0	28	0	24	0	14	0	6
tRF-17-SWRYVMK	GTCGTGGTTGTAGTCCG	yes	yes	yes	yes	116	9	0	17	1	74	25	0	0	1
tRF-19-SWRYVMH0	GTCGTGGTTGTAGTCCGTG	yes	yes	yes	yes	518	26	58	14	0	273	287	76	17	2
tRF-20-SWRYVMMV	GTCGTGGTTGTAGTCCGTGC	yes	yes	yes	yes	125	46	17	18	0	67	162	116	0	3
tRF-21-SWRYVMMV0	GTCGTGGTTGTAGTCCGTGCG	yes	yes	yes	yes	791	128	78	44	45	336	195	244	3	25
tRF-22-SWRYVMMVL	GTCGTGGTTGTAGTCCGTGCGA	yes	yes	yes	yes	107	15	0	11	0	5	0	1	0	0
tRF-23-SWRYVMMVDS	GTCGTGGTTGTAGTCCGTGCGAG	yes	yes	yes	yes	819	73	160	40	75	142	310	192	54	51
tRF-24-SWRYVMMVHX	GTCGTGGTTGTAGTCCGTGCGAGA	yes	yes	yes	yes	139	9	12	49	85	29	98	9	0	0
tRF-25-SWRYVMMV5B	GTCGTGGTTGTAGTCCGTGCGAGAA	yes	yes	yes	yes	201	43	30	49	43	27	18	211	0	28
tRF-26-SWRYVMMV5BE	GTCGTGGTTGTAGTCCGTGCGAGAAT	yes	yes	yes	yes	90	0	33	5	10	3	0	45	0	18
tRF-27-SWRYVMMV5BO	GTCGTGGTTGTAGTCCGTGCGAGAATA	yes	yes	yes	yes	41	10	18	61	0	42	0	18	0	13
tRF-28-SWRYVMMV5B01	GTCGTGGTTGTAGTCCGTGCGAGAATAC	yes	yes	yes	no	35	0	0	24	25	37	0	27	3	0
tRF-22-SX0DIJZ72	GTCTAACAACATGGCTTTCTCA	yes	no	yes	yes	2	0	0	0	38	0	0	0	5	30
tRF-24-SX0DIJZ7FV	GTCTAACAACATGGCTTTCTCACC	yes	yes	yes	yes	40	28	13	55	34	8	162	79	0	72
tRF-24-SXQ3V2Y72E	GTCTAGCGGTTAGGATTCCTGGTT	yes	yes	yes	no	0	0	0	0	0	25	29	31	0	0
tRF-20-SX73V2Y8	GTCTAGTGGTTAGGATTCGG	yes	no	yes	yes	0	0	12	0	0	0	30	1	0	0
tRF-23-SX73V2Y8DM	GTCTAGTGGTTAGGATTCGGCGC	yes	yes	yes	yes	0	0	0	0	0	3	0	64	0	19
tRF-24-SX73V2Y81W	GTCTAGTGGTTAGGATTCGGCGCT	yes	yes	yes	yes	0	31	87	1	0	34	8	0	0	10
tRF-17-7BPN6IN	GTGAAGCATTGGACTGT	yes	no	yes	yes	22	0	33	0	0	39	0	17	0	0
tRF-20-7BWU2F5J	GTGAATCTGACAACAGAGGC	yes	no	yes	yes	0	0	0	0	0	0	53	0	0	0
tRF-23-7BWU2F5J0O	GTGAATCTGACAACAGAGGCTTA	yes	yes	yes	yes	16	0	0	0	0	0	22	0	0	0
tRF-20-7EMQ18Y3	GTGATCGTATAGTGGTTAGT	yes	no	yes	yes	0	0	0	0	0	0	26	0	0	0
tRF-23-7EMQ18Y3W	GTGATCGTATAGTGGTTAGTACT	yes	no	yes	yes	0	37	0	0	0	0	0	0	0	6
tRF-27-7EMQ18Y3E7M	GTGATCGTATAGTGGTTAGTACTCTGC	yes	no	yes	yes	0	39	0	7	0	0	0	0	0	10
tRF-28-7EMQ18Y3E7D8	GTGATCGTATAGTGGTTAGTACTCTGCG	yes	yes	yes	no	0	30	0	0	0	0	73	0	0	0
tRF-29-7EMQ18Y3E7IN	GTGATCGTATAGTGGTTAGTACTCTGCGT	yes	yes	yes	no	1	0	0	13	0	0	0	0	58	13
tRF-30-7EMQ18Y3E7QN	GTGATCGTATAGTGGTTAGTACTCTGCGTT	yes	yes	yes	no	0	0	39	0	0	0	0	73	0	11
tRF-21-7FERBLB3B	GTGCAACTCCAAATAAAAGTA	yes	no	yes	yes	11	7	3	11	12	7	21	14	19	8
tRF-22-7FERBLB31	GTGCAACTCCAAATAAAAGTAC	yes	yes	yes	yes	5	6	6	6	0	0	3	29	0	10
tRF-23-7FERBLB3V	GTGCAACTCCAAATAAAAGTACC	yes	yes	yes	yes	26	59	272	77	78	22	3	490	0	116
tRF-24-7FERBLB3E2	GTGCAACTCCAAATAAAAGTACCA	yes	yes	yes	yes	2113	1370	1139	1018	715	659	7307	1480	327	501
tRF-24-727OFIZ9JP	GTGGAGTTAAAGACTTTTTCTCTG	yes	yes	yes	yes	0	20	0	6	0	0	0	0	0	0
tRF-25-727OFIZ9WU	GTGGAGTTAAAGACTTTTTCTCTGA	yes	yes	yes	yes	0	0	0	0	0	0	0	0	16	20
tRF-16-73FEWSD	GTGGTAGAATTCTCGC	yes	no	yes	yes	0	0	1	5	0	14	0	68	0	0
tRF-17-73FEWSJ	GTGGTAGAATTCTCGCC	yes	no	yes	yes	28	15	13	7	0	42	37	0	0	0
tRF-18-73FEWSD3	GTGGTAGAATTCTCGCCT	yes	no	yes	yes	8	0	29	9	7	0	57	38	0	17
tRF-21-73FEWS3VD	GTGGTAGAATTCTCGCCTGCC	yes	no	yes	yes	16	9	0	7	0	16	28	0	0	6
tRF-18-73HQP0DE	GTGGTATCATGCAAGATT	yes	no	yes	no	1	0	0	0	0	33	26	0	36	0
tRF-19-73HQP0F5	GTGGTATCATGCAAGATTC	yes	no	yes	yes	1	6	0	0	3	0	0	33	0	23
tRF-23-7343RX6ND4	GTGGTCTAGTGGTTAGGATTCGG	yes	no	yes	yes	0	0	0	7	0	0	40	0	0	0
tRF-24-7343RX6N19	GTGGTCTAGTGGTTAGGATTCGGC	yes	no	yes	yes	0	0	0	3	0	0	61	0	0	0
tRF-25-7343RX6NMH	GTGGTCTAGTGGTTAGGATTCGGCG	yes	yes	yes	yes	1	27	0	26	0	0	145	0	0	14
tRF-26-7343RX6NMHD	GTGGTCTAGTGGTTAGGATTCGGCGC	yes	yes	yes	yes	14	34	5	0	4	19	76	19	0	0
tRF-27-7343RX6NMH3	GTGGTCTAGTGGTTAGGATTCGGCGCT	yes	yes	yes	yes	16	17	119	18	0	0	31	10	0	0
tRF-21-735L8RPYE	GTGGTGAGTATCCCCGCCTGT	yes	yes	yes	yes	31	2	15	7	0	0	0	33	0	0
tRF-22-735L8RPY5	GTGGTGAGTATCCCCGCCTGTC	yes	yes	yes	yes	16	0	1	5	0	0	0	64	0	0
tRF-17-73V2Y8K	GTGGTTAGGATTCGGCG	yes	yes	yes	yes	6	6	0	0	0	6	17	0	0	4
tRF-18-73V2Y8DM	GTGGTTAGGATTCGGCGC	yes	yes	yes	yes	8	0	1	3	0	45	0	5	88	0
tRF-19-73V2Y81W	GTGGTTAGGATTCGGCGCT	yes	yes	yes	yes	5	4	12	3	0	0	24	0	0	0
tRF-16-73VL4YD	GTGGTTAGTACTCTGC	yes	no	yes	yes	4	0	0	0	0	44	0	22	0	48
tRF-17-73VL4YK	GTGGTTAGTACTCTGCG	yes	no	yes	yes	30	2	0	10	0	63	0	2	85	17
tRF-18-73VL4YDN	GTGGTTAGTACTCTGCGT	yes	yes	yes	yes	35	32	0	5	0	80	65	52	0	23
tRF-19-73VL4YHE	GTGGTTAGTACTCTGCGTT	yes	yes	yes	yes	45	22	13	3	0	0	0	0	1	42
tRF-20-73VL4YMY	GTGGTTAGTACTCTGCGTTG	yes	yes	yes	yes	0	0	51	19	0	12	0	41	0	60
tRF-21-73VL4YMYE	GTGGTTAGTACTCTGCGTTGT	yes	yes	yes	yes	239	279	216	15	36	82	118	84	56	58
tRF-22-73VL4YMYP	GTGGTTAGTACTCTGCGTTGTG	yes	yes	yes	yes	0	0	0	5	0	0	0	18	0	6
tRF-22-73VL8RPY5	GTGGTTAGTATCCCCGCCTGTC	yes	yes	yes	no	0	13	19	0	0	0	0	44	0	0
tRF-18-73V6M9DV	GTGGTTATCACGTTCGCC	yes	no	yes	yes	0	0	0	0	0	56	0	0	10	6
tRF-23-7383RPD90K	GTGGTTCAGTGGTAGAATTCTCG	yes	no	yes	yes	0	0	0	0	0	0	70	0	0	0
tRF-25-7383RPD9W1	GTGGTTCAGTGGTAGAATTCTCGCC	yes	no	yes	yes	0	2	22	10	9	0	65	0	0	0
tRF-26-7383RPD9W1E	GTGGTTCAGTGGTAGAATTCTCGCCT	yes	no	yes	yes	0	28	0	8	0	0	38	0	0	0
tRF-27-7383RPD9W1P	GTGGTTCAGTGGTAGAATTCTCGCCTG	yes	no	yes	yes	0	0	0	0	12	0	0	51	0	0
tRF-16-739P8W0	GTGGTTGTAGTCCGTG	yes	yes	yes	yes	87	18	6	18	0	95	53	64	0	1
tRF-17-739P8WM	GTGGTTGTAGTCCGTGC	yes	yes	yes	yes	73	8	8	18	0	65	0	3	9	9
tRF-18-739P8WD8	GTGGTTGTAGTCCGTGCG	yes	yes	yes	yes	244	88	40	29	7	196	278	20	0	48
tRF-19-739P8WIL	GTGGTTGTAGTCCGTGCGA	yes	yes	yes	yes	43	9	0	2	0	0	0	37	0	0
tRF-20-739P8WQ0	GTGGTTGTAGTCCGTGCGAG	yes	yes	yes	yes	239	12	49	50	2	103	149	57	0	29
tRF-21-739P8WQ0B	GTGGTTGTAGTCCGTGCGAGA	yes	yes	yes	yes	37	0	0	6	2	6	0	0	46	4
tRF-22-739P8WQ0F	GTGGTTGTAGTCCGTGCGAGAA	yes	yes	yes	yes	155	25	38	13	8	82	59	148	0	1
tRF-23-739P8WQ07	GTGGTTGTAGTCCGTGCGAGAAT	yes	yes	yes	yes	45	18	38	16	3	27	38	4	0	4
tRF-24-739P8WQ0EB	GTGGTTGTAGTCCGTGCGAGAATA	yes	yes	yes	yes	30	12	67	17	0	0	0	22	8	12
tRF-25-739P8WQ0D5	GTGGTTGTAGTCCGTGCGAGAATAC	yes	yes	yes	yes	7	0	17	14	0	0	0	23	0	1
tRF-23-7L73HQP0DE	GTGTAGTGGTATCATGCAAGATT	yes	yes	yes	yes	0	0	0	0	0	0	27	0	0	0
tRF-21-7OFIZ9WUD	GTTAAAGACTTTTTCTCTGAC	yes	yes	yes	yes	0	0	25	15	0	0	0	30	0	13
tRF-25-7OFND0B601	GTTAAAGATTAAGAGAACCAACACC	yes	no	yes	yes	0	29	0	0	0	10	33	0	0	0
tRF-23-7O409Z7K0Q	GTTAACTAAGTGTTTGTGGGTTT	yes	yes	yes	yes	1	16	0	0	0	65	0	12	0	19
tRF-18-7O58J0DJ	GTTAAGATGGCAGAGCCC	yes	no	yes	yes	33	12	0	2	0	3	5	0	0	6
tRF-19-7O58J01K	GTTAAGATGGCAGAGCCCG	yes	no	yes	yes	12	6	1	0	7	0	33	1	6	7
tRF-20-7O58J0K8	GTTAAGATGGCAGAGCCCGG	yes	no	yes	yes	1	0	0	0	0	0	39	0	0	0
tRF-21-7O58J0K8D	GTTAAGATGGCAGAGCCCGGC	yes	no	yes	yes	0	3	4	0	1	0	21	5	0	3
tRF-21-7O58J0K8E	GTTAAGATGGCAGAGCCCGGT	yes	yes	yes	yes	6	30	53	2	7	0	217	55	0	18
tRF-22-7O58J0K8O	GTTAAGATGGCAGAGCCCGGTA	yes	yes	yes	yes	17	36	0	8	10	0	29	49	1	11
tRF-25-7O58J0K8UM	GTTAAGATGGCAGAGCCCGGTAATC	yes	yes	yes	yes	9	0	0	6	0	0	58	0	0	9
tRF-26-7O58J0K8UM0	GTTAAGATGGCAGAGCCCGGTAATCG	yes	yes	yes	yes	14	2	17	4	0	24	0	35	0	0
tRF-27-7O58J0K8UMM	GTTAAGATGGCAGAGCCCGGTAATCGC	yes	yes	yes	yes	2	0	0	26	0	0	0	33	0	0
tRF-28-7O58J0K8UMDU	GTTAAGATGGCAGAGCCCGGTAATCGCA	yes	yes	yes	yes	30	12	40	20	0	17	27	141	0	6
tRF-21-7PP9ZZ05D	GTTAGGCCTCTTTTTACCACC	yes	yes	yes	yes	11	9	0	0	0	0	34	55	0	13
tRF-20-7Q078SUX	GTTATACCCTTCCCGTACTA	yes	no	yes	yes	32	22	0	11	14	11	40	0	0	13
tRF-21-7Q078SUXD	GTTATACCCTTCCCGTACTAC	yes	yes	yes	yes	0	0	0	0	0	0	12	0	0	0
tRF-24-76D6MSRME2	GTTCAAATCACGTCGGGGTCACCA	yes	yes	yes	yes	0	14	55	11	0	0	34	1	0	4
tRF-18-76DRMDDS	GTTCAAATCCCGGACGAG	yes	yes	yes	yes	0	13	0	0	0	0	0	32	0	0
tRF-24-76DRMD5112	GTTCAAATCCCGGACGAGCCCCCA	yes	yes	yes	yes	6	49	2	69	0	0	35	1	43	5
tRF-21-76DRR4KRE	GTTCAAATCCGGGTGCCCCCT	yes	yes	yes	yes	3	66	107	2	13	20	39	183	0	8
tRF-22-76DRR4KR5	GTTCAAATCCGGGTGCCCCCTC	yes	yes	yes	yes	9	63	48	77	39	47	176	50	0	0
tRF-23-76DRR4KR0J	GTTCAAATCCGGGTGCCCCCTCC	yes	yes	yes	yes	0	11	0	1	0	0	0	30	0	0
tRF-24-76DRR4KRJ2	GTTCAAATCCGGGTGCCCCCTCCA	yes	yes	yes	yes	9	80	75	73	54	0	165	79	4	0
tRF-22-76D7LYR15	GTTCAAATCTCGCTGGGGCCTC	yes	yes	yes	yes	0	19	48	8	0	0	0	26	0	0
tRF-21-76D7M4O1E	GTTCAAATCTCGGTGGAACCT	yes	yes	yes	yes	0	22	101	23	0	0	0	64	0	3
tRF-22-76D7M4O15	GTTCAAATCTCGGTGGAACCTC	yes	yes	yes	yes	0	0	14	25	0	0	0	18	0	0
tRF-24-761RNNMJI2	GTTCAAGTCCCTGTTCGGGCGCCA	yes	yes	yes	yes	0	7	23	65	0	19	173	1	0	0
tRF-21-76HRMF3RB	GTTCAATCCCCGGCACCTCCA	yes	yes	yes	yes	0	93	39	0	50	4	0	44	0	0
tRF-24-76HRMF3RE2	GTTCAATCCCCGGCACCTCCACCA	yes	yes	yes	yes	10	94	96	46	0	0	863	39	0	37
tRF-24-76HRMFWRE2	GTTCAATCCCCGGCATCTCCACCA	yes	yes	yes	yes	35	54	67	6	0	0	193	0	0	9
tRF-23-7673FEWSD3	GTTCAGTGGTAGAATTCTCGCCT	yes	no	yes	yes	4	20	0	0	0	0	0	0	0	0
tRF-24-7673FEWS1P	GTTCAGTGGTAGAATTCTCGCCTG	yes	no	yes	yes	12	0	38	6	0	0	0	23	0	14
tRF-25-7673FEWS3V	GTTCAGTGGTAGAATTCTCGCCTGC	yes	no	yes	yes	0	0	0	0	0	25	0	27	0	0
tRF-30-7RH3SJRX8HWV	GTTCCATAGTGTAGCGGTTATCACGTCTGC	yes	yes	yes	no	0	0	20	0	0	0	34	0	0	16
tRF-30-7RH3S3RX8HWV	GTTCCATAGTGTAGTGGTTATCACGTCTGC	yes	yes	yes	no	28	6	34	9	2	160	43	133	14	90
tRF-24-7SB1RHODE2	GTTCGAAACCGGGCGGAAACACCA	yes	yes	yes	yes	26	108	135	139	6	11	16	76	146	13
tRF-21-7SBRMR71E	GTTCGAACCCCGTCCGTGCCT	yes	yes	yes	yes	10	25	3	9	23	0	0	0	0	0
tRF-22-7SBRMR715	GTTCGAACCCCGTCCGTGCCTC	yes	yes	yes	yes	0	21	0	0	0	0	0	0	0	0
tRF-22-7SBRX9QVM	GTTCGAACCCTGCTCGCTGCGC	yes	yes	yes	yes	0	24	0	5	1	0	0	0	0	0
tRF-21-7SB7J0RJB	GTTCGAACCTCAGAGGGGGCA	yes	yes	yes	yes	1	16	0	0	0	0	0	18	0	0
tRF-21-7SDR2SN1B	GTTCGAATCCCACCGCTGCCA	yes	yes	yes	yes	0	23	62	39	32	0	0	108	0	0
tRF-23-7SDR2SN1V	GTTCGAATCCCACCGCTGCCACC	yes	yes	yes	yes	1	105	115	153	16	0	0	36	8	0
tRF-21-7SDR29NDB	GTTCGAATCCCACTCCTGACA	yes	yes	yes	yes	13	118	32	17	2	28	0	45	0	0
tRF-21-7SDR2ZNDB	GTTCGAATCCCACTTCTGACA	yes	yes	yes	yes	12	8	25	42	0	0	0	0	0	17
tRF-24-7SDR2ZNDE2	GTTCGAATCCCACTTCTGACACCA	yes	yes	yes	yes	0	47	40	24	18	1	53	1	10	0
tRF-21-7SDRJHR1E	GTTCGAATCCCAGCGGGGCCT	yes	yes	yes	yes	0	15	0	6	0	0	0	0	0	0
tRF-22-7SDRJHR15	GTTCGAATCCCAGCGGGGCCTC	yes	yes	yes	yes	0	34	45	5	0	0	0	0	0	0
tRF-20-7SDRJH71	GTTCGAATCCCAGCGGTGCC	yes	yes	yes	yes	0	0	21	4	0	0	5	47	0	0
tRF-21-7SDRJH71E	GTTCGAATCCCAGCGGTGCCT	yes	yes	yes	yes	36	63	62	16	24	0	0	71	81	0
tRF-22-7SDRJH715	GTTCGAATCCCAGCGGTGCCTC	yes	yes	yes	yes	14	20	26	15	0	0	0	40	0	0
tRF-24-7SDRJH71J2	GTTCGAATCCCAGCGGTGCCTCCA	yes	yes	yes	yes	1	49	48	69	8	2	474	98	0	3
tRF-21-7SDRJRWM0	GTTCGAATCCCATCCTCGTCG	yes	yes	yes	yes	0	29	17	15	5	0	0	41	0	0
tRF-23-7SDRJRWMDV	GTTCGAATCCCATCCTCGTCGCC	yes	yes	yes	yes	0	20	0	23	0	0	0	0	0	7
tRF-19-7SDR5ME4	GTTCGAATCCGAGTCACGG	yes	yes	yes	no	0	19	0	0	0	0	0	0	0	1
tRF-21-7SDR5MEJB	GTTCGAATCCGAGTCACGGCA	yes	yes	yes	yes	35	102	70	53	15	0	0	112	0	0
tRF-22-7SDR5MEJ1	GTTCGAATCCGAGTCACGGCAC	yes	yes	yes	yes	0	23	12	14	0	0	0	5	0	0
tRF-20-7SDR69OK	GTTCGAATCCGGCTCGAAGG	yes	yes	yes	yes	0	0	0	6	0	0	0	35	0	0
tRF-21-7SDR69OKB	GTTCGAATCCGGCTCGAAGGA	yes	yes	yes	yes	10	0	20	12	6	0	0	53	0	0
tRF-24-7SDR69OKE2	GTTCGAATCCGGCTCGAAGGACCA	yes	yes	yes	yes	0	28	76	40	0	0	36	70	15	8
tRF-21-7SDRXSE50	GTTCGAATCCTGCCGACTACG	yes	yes	yes	yes	0	59	18	14	0	0	0	98	112	0
tRF-22-7SDRXSE5M	GTTCGAATCCTGCCGACTACGC	yes	yes	yes	yes	0	12	22	24	0	0	0	100	16	0
tRF-23-7SDRXSE5DV	GTTCGAATCCTGCCGACTACGCC	yes	yes	yes	yes	3	21	8	11	0	0	0	125	7	0
tRF-24-7SDRXSE5I2	GTTCGAATCCTGCCGACTACGCCA	yes	yes	yes	yes	5	28	73	40	20	50	93	28	0	0
tRF-21-7SDRX90J0	GTTCGAATCCTGCTCACAGCG	yes	yes	yes	yes	0	17	0	0	0	0	0	22	0	0
tRF-24-7SDRX90JI2	GTTCGAATCCTGCTCACAGCGCCA	yes	yes	yes	yes	0	0	42	8	0	0	0	0	37	0
tRF-24-7SERML92E2	GTTCGACTCCCGGTATGGGAACCA	yes	yes	yes	yes	0	49	61	16	0	5	506	37	0	0
tRF-16-7SERM4E	GTTCGACTCCCGGTGT	yes	yes	yes	yes	0	0	0	0	0	0	0	28	0	0
tRF-21-7SERM492B	GTTCGACTCCCGGTGTGGGAA	yes	yes	yes	yes	0	35	25	10	0	0	0	8	12	0
tRF-23-7SER9I69DV	GTTCGACTCCTGGCTGGCTCGCC	yes	yes	yes	yes	0	41	13	6	0	0	0	6	0	0
tRF-24-7SER9I69I2	GTTCGACTCCTGGCTGGCTCGCCA	yes	yes	yes	yes	0	1	26	5	0	0	0	0	20	0
tRF-19-7SFR06IX	GTTCGAGCCCACCCAGGGA	yes	yes	yes	yes	8	47	0	46	0	0	40	76	3	4
tRF-21-7SFR06RD0	GTTCGAGCCCACCCAGGGACG	yes	yes	yes	yes	0	28	2	27	24	0	19	86	0	1
tRF-22-7SFR06RDM	GTTCGAGCCCACCCAGGGACGC	yes	yes	yes	yes	0	28	70	24	14	0	0	48	44	0
tRF-23-7SFR06RDDV	GTTCGAGCCCACCCAGGGACGCC	yes	yes	yes	yes	12	41	50	30	0	20	0	53	5	0
tRF-24-7SFR06RDI2	GTTCGAGCCCACCCAGGGACGCCA	yes	yes	yes	yes	12	30	92	97	3	22	183	27	0	8
tRF-23-7SFR2W9JDV	GTTCGAGCCCCACGTTGGGCGCC	yes	yes	yes	no	0	0	0	7	0	0	0	25	0	0
tRF-24-7SFR2W9JI2	GTTCGAGCCCCACGTTGGGCGCCA	yes	yes	yes	yes	0	0	29	22	0	11	55	0	78	6
tRF-23-7SFRJ4O1V	GTTCGAGCCCCAGTGGAACCACC	yes	yes	yes	yes	0	30	1	0	0	15	46	2	0	0
tRF-21-7SF7276JB	GTTCGAGCCTCACCTGGAGCA	yes	yes	yes	yes	0	1	0	6	0	0	45	6	0	0
tRF-23-7S1R27R3DV	GTTCGAGTCCCACCTGGGGTGCC	yes	yes	yes	no	0	13	0	4	0	0	0	15	0	0
tRF-21-7S1RJ7R30	GTTCGAGTCCCATCTGGGGTG	yes	yes	yes	yes	0	2	0	22	0	0	36	34	0	0
tRF-23-7S1RJ7R3DV	GTTCGAGTCCCATCTGGGGTGCC	yes	yes	yes	no	0	47	59	63	8	27	0	102	0	0
tRF-21-7S1RNS9M0	GTTCGAGTCCCTTCGTGGTCG	yes	yes	yes	no	0	35	0	18	0	0	40	50	18	0
tRF-22-7S1RNS9MM	GTTCGAGTCCCTTCGTGGTCGC	yes	yes	yes	yes	0	34	28	23	0	0	0	21	0	0
tRF-23-7S1RNS9MDV	GTTCGAGTCCCTTCGTGGTCGCC	yes	yes	yes	no	0	5	20	26	0	16	0	42	0	0
tRF-21-7S1RXSMM0	GTTCGAGTCCTGCCGCGGTCG	yes	yes	yes	yes	0	9	9	5	0	0	0	31	0	0
tRF-21-7SHRJFWRB	GTTCGATCCCCAGCATCTCCA	yes	yes	yes	yes	0	31	0	17	0	0	0	83	1	0
tRF-22-7SHRJFWR1	GTTCGATCCCCAGCATCTCCAC	yes	yes	yes	yes	0	21	0	2	0	0	0	0	0	0
tRF-21-7SHRMFWRB	GTTCGATCCCCGGCATCTCCA	yes	yes	yes	yes	6	98	70	20	0	2	17	75	0	0
tRF-21-7SHRM5R1B	GTTCGATCCCCGTACGGGCCA	yes	yes	yes	yes	0	0	11	0	0	0	0	14	0	0
tRF-22-7SHRM5R11	GTTCGATCCCCGTACGGGCCAC	yes	yes	yes	yes	0	23	9	5	0	0	0	0	0	0
tRF-24-7SHRM5R1E2	GTTCGATCCCCGTACGGGCCACCA	yes	yes	yes	yes	11	207	159	320	40	0	471	495	175	1
tRF-21-7SHRRNWJB	GTTCGATCCCGGGTTTCGGCA	yes	yes	yes	yes	11	253	56	50	0	56	0	323	0	5
tRF-22-7SHRRNWJ1	GTTCGATCCCGGGTTTCGGCAC	yes	yes	yes	yes	0	22	26	18	0	0	33	26	0	0
tRF-23-7SHRRNWJV	GTTCGATCCCGGGTTTCGGCACC	yes	yes	yes	yes	0	0	0	1	0	0	0	26	0	0
tRF-21-7SH725RJB	GTTCGATCCTCACACGGGGCA	yes	yes	yes	yes	0	46	67	15	2	0	0	41	76	0
tRF-22-7SH725RJ1	GTTCGATCCTCACACGGGGCAC	yes	yes	yes	yes	0	0	0	0	0	0	0	24	0	0
tRF-24-7SH725RJE2	GTTCGATCCTCACACGGGGCACCA	yes	yes	yes	yes	11	72	77	27	0	29	69	53	0	0
tRF-21-7SIR3DR20	GTTCGATTCCCCGACGGGGAG	yes	yes	yes	yes	8	2	29	9	1	0	0	23	0	0
tRF-22-7SIR3DR2M	GTTCGATTCCCCGACGGGGAGC	yes	yes	yes	yes	17	121	133	120	14	28	27	116	39	25
tRF-23-7SIR3DR2DV	GTTCGATTCCCCGACGGGGAGCC	yes	yes	yes	no	21	96	47	81	1	6	38	91	4	31
tRF-24-7SIR3DR2I2	GTTCGATTCCCCGACGGGGAGCCA	yes	yes	yes	yes	223	1019	939	679	147	252	9712	917	324	240
tRF-21-7SIRM1BVB	GTTCGATTCCCGGCCAACGCA	yes	yes	yes	yes	0	90	107	21	0	0	0	10	0	6
tRF-21-7SIRM1DVB	GTTCGATTCCCGGCCAATGCA	yes	yes	yes	yes	23	38	46	63	0	0	0	21	0	4
tRF-24-7SIRM1DVE2	GTTCGATTCCCGGCCAATGCACCA	yes	yes	yes	yes	0	68	123	61	7	7	191	96	39	6
tRF-21-7SIRMJ6VB	GTTCGATTCCCGGGCGGCGCA	yes	yes	yes	yes	0	55	26	38	16	1	0	152	3	0
tRF-23-7SIRMM12V	GTTCGATTCCCGGTCAGGGAACC	yes	yes	yes	yes	1	4	48	9	0	0	0	0	0	0
tRF-24-7SIRMM12E2	GTTCGATTCCCGGTCAGGGAACCA	yes	yes	yes	yes	4	4	26	14	3	8	109	1	50	13
tRF-20-7SIR69OK	GTTCGATTCCGGCTCGAAGG	yes	yes	yes	yes	0	17	12	0	0	3	0	0	0	0
tRF-21-7SIR69OKB	GTTCGATTCCGGCTCGAAGGA	yes	yes	yes	yes	0	31	53	10	4	0	0	0	0	0
tRF-23-7SIR69OKV	GTTCGATTCCGGCTCGAAGGACC	yes	yes	yes	yes	0	2	0	11	0	0	0	17	75	0
tRF-21-7SIRY7ZZ0	GTTCGATTCCTTCCTTTTTTG	yes	no	yes	no	0	0	0	0	0	0	0	18	0	10
tRF-23-7SIRY7ZZDV	GTTCGATTCCTTCCTTTTTTGCC	yes	yes	yes	no	32	0	65	12	16	0	37	38	0	26
tRF-19-7SI7JPJ3	GTTCGATTCTCATAGTCCT	yes	yes	yes	no	56	0	10	0	0	1	0	0	50	0
tRF-30-779PZBHFEERZ	GTTCTTGTAGTTGAAATACAACGATGGTTT	yes	no	yes	yes	0	21	0	0	0	0	0	0	0	0
tRF-19-7UXP182E	GTTGATGCAGAGTGGGGTT	yes	yes	yes	yes	76	11	0	17	0	32	0	15	0	0
tRF-23-7UXP18RZ0M	GTTGATGCAGAGTGGGGTTTTGC	yes	yes	yes	yes	46	15	36	12	0	56	0	0	0	0
tRF-24-7UXP18RZJU	GTTGATGCAGAGTGGGGTTTTGCA	yes	yes	yes	no	133	0	8	37	0	57	0	60	0	5
tRF-27-7UXP18RZXP5	GTTGATGCAGAGTGGGGTTTTGCAGTC	yes	yes	yes	no	247	49	36	30	21	53	125	4	0	0
tRF-28-7UXP18RZXP0J	GTTGATGCAGAGTGGGGTTTTGCAGTCC	yes	yes	yes	no	10	35	20	5	0	32	0	0	66	0
tRF-30-7UXP18RZXP8Z	GTTGATGCAGAGTGGGGTTTTGCAGTCCTT	yes	yes	yes	no	0	26	4	30	0	0	0	0	0	0
tRF-20-7VD5YEYY	GTTGCAATACTTAATTTCTG	yes	yes	yes	yes	6	0	0	5	0	0	0	12	0	0
tRF-21-7VD5YEYYD	GTTGCAATACTTAATTTCTGC	yes	yes	yes	no	39	9	5	1	23	4	0	96	0	0
tRF-22-7VD5YEYYJ	GTTGCAATACTTAATTTCTGCC	yes	yes	yes	yes	93	18	29	51	16	31	108	270	0	42
tRF-23-7VD5YEYYD2	GTTGCAATACTTAATTTCTGCCA	yes	yes	yes	yes	3286	806	718	518	484	984	2404	818	273	381
tRF-24-78YLKZKWEO	GTTGGTTATACCCTTCCCGTACTA	yes	yes	yes	no	75	0	0	8	0	0	0	117	0	5
tRF-17-7W1R7HH	GTTGTAGTCCGTGCGAG	yes	no	yes	yes	60	15	12	12	0	21	30	64	0	0
tRF-20-7W1R7HFE	GTTGTAGTCCGTGCGAGAAT	yes	no	yes	yes	55	5	0	0	0	0	6	17	0	0
tRF-21-7W1R7HFEB	GTTGTAGTCCGTGCGAGAATA	yes	no	yes	yes	12	0	12	13	0	24	43	21	0	27
tRF-22-7W1R7HFE1	GTTGTAGTCCGTGCGAGAATAC	yes	yes	yes	yes	34	0	0	15	0	18	5	0	0	5
tRF-22-7X1RJYSXM	GTTTAAGTCCCATTGGTCTAGC	yes	yes	yes	no	3	0	26	0	0	0	0	46	0	10
tRF-16-7XO8Q6D	GTTTAGACGGGCTCAC	yes	no	yes	yes	1	0	29	0	0	0	0	38	1	22
tRF-17-7XO8Q62	GTTTAGACGGGCTCACA	yes	no	yes	yes	104	90	107	18	9	38	182	28	2	32
tRF-18-7XO8Q6DI	GTTTAGACGGGCTCACAT	yes	no	yes	yes	17	35	56	20	8	13	92	0	0	83
tRF-19-7XO8Q61D	GTTTAGACGGGCTCACATC	yes	no	yes	yes	4	32	0	8	0	0	19	0	0	0
tRF-20-7XO8Q6J6	GTTTAGACGGGCTCACATCA	yes	no	yes	yes	40	92	56	29	24	27	83	44	71	6
tRF-25-7XO8Q6J6K6	GTTTAGACGGGCTCACATCACCCCA	yes	no	yes	yes	42	134	105	70	67	0	89	45	12	35
tRF-27-7XO8Q6J6K6O	GTTTAGACGGGCTCACATCACCCCATA	yes	no	yes	yes	203	77	277	116	36	135	309	266	6	36
tRF-18-7X9PN5D5	GTTTATGTAGCTTACCTC	yes	yes	yes	yes	30	0	0	9	0	0	0	0	18	0
tRF-22-7X9PN5472	GTTTATGTAGCTTACCTCCTCA	yes	yes	yes	yes	28	0	0	2	0	1	120	10	0	0
tRF-29-7X9PN54720F7	GTTTATGTAGCTTACCTCCTCAAAGCAAT	yes	yes	yes	no	0	30	0	0	0	0	0	0	0	0
tRF-16-79MP9PD	GTTTCCGTAGTGTAGC	yes	yes	yes	yes	53	57	5	16	19	244	45	228	0	85
tRF-17-79MP9PK	GTTTCCGTAGTGTAGCG	yes	yes	yes	yes	43	1	4	1	5	66	30	46	4	45
tRF-18-79MP9PD4	GTTTCCGTAGTGTAGCGG	yes	yes	yes	yes	2	9	1	0	0	16	2	16	0	0
tRF-19-79MP9P1Z	GTTTCCGTAGTGTAGCGGT	yes	yes	yes	yes	8	1	0	0	0	0	69	0	0	4
tRF-23-79MP9PMNDD	GTTTCCGTAGTGTAGCGGTTATC	yes	yes	yes	yes	21	183	82	84	4	202	140	91	1	116
tRF-26-79MP9PMNH5B	GTTTCCGTAGTGTAGCGGTTATCACA	yes	yes	yes	yes	0	0	0	0	0	0	0	15	0	25
tRF-28-79MP9PMNH5DE	GTTTCCGTAGTGTAGCGGTTATCACATT	yes	yes	yes	yes	10552	5320	7504	536	1225	11021	5797	8477	4263	4300
tRF-29-79MP9PMNH5F5	GTTTCCGTAGTGTAGCGGTTATCACATTC	yes	yes	yes	yes	62	48	63	13	29	152	55	569	0	259
tRF-30-79MP9PMNH5IS	GTTTCCGTAGTGTAGCGGTTATCACATTCG	yes	yes	yes	no	421	85	147	8	15	614	389	99	8	369
tRF-16-79MP9PE	GTTTCCGTAGTGTAGT	yes	no	yes	yes	22	37	0	4	8	202	54	54	0	50
tRF-17-79MP9PP	GTTTCCGTAGTGTAGTG	yes	no	yes	yes	134	227	66	53	29	182	157	171	6	131
tRF-18-79MP9P04	GTTTCCGTAGTGTAGTGG	yes	no	yes	yes	615	168	292	62	42	1248	417	425	248	221
tRF-19-79MP9PJZ	GTTTCCGTAGTGTAGTGGT	yes	no	yes	yes	149	73	205	22	2	244	106	124	65	169
tRF-20-79MP9P9M	GTTTCCGTAGTGTAGTGGTC	yes	yes	yes	yes	45	6	40	10	0	16	46	78	85	24
tRF-21-79MP9P9MB	GTTTCCGTAGTGTAGTGGTCA	yes	yes	yes	yes	10	21	0	19	0	44	0	0	0	21
tRF-22-79MP9P9MI	GTTTCCGTAGTGTAGTGGTCAT	yes	yes	yes	yes	33	20	17	13	0	1	1	5	1	59
tRF-23-79MP9P9MDD	GTTTCCGTAGTGTAGTGGTCATC	yes	yes	yes	yes	386	157	515	380	63	194	50	534	181	226
tRF-24-79MP9P9MF2	GTTTCCGTAGTGTAGTGGTCATCA	yes	yes	yes	yes	8	19	75	10	0	14	1	0	0	19
tRF-25-79MP9P9MH5	GTTTCCGTAGTGTAGTGGTCATCAC	yes	yes	yes	yes	3	0	68	6	0	0	0	0	0	20
tRF-28-79MP9P9MH50E	GTTTCCGTAGTGTAGTGGTCATCACGTT	yes	yes	yes	yes	15829	7814	7469	390	602	5288	15774	15479	486	1725
tRF-29-79MP9P9MH525	GTTTCCGTAGTGTAGTGGTCATCACGTTC	yes	yes	yes	yes	5	0	4	0	0	0	16	18	0	6
tRF-30-79MP9P9MH57S	GTTTCCGTAGTGTAGTGGTCATCACGTTCG	yes	yes	yes	no	78	15	89	0	0	127	86	37	0	6
tRF-20-79MP9P9N	GTTTCCGTAGTGTAGTGGTT	yes	no	yes	yes	3	22	0	0	12	29	1	0	0	1
tRF-22-79MP9P9NI	GTTTCCGTAGTGTAGTGGTTAT	yes	no	yes	yes	80	70	157	83	19	175	80	203	214	142
tRF-23-79MP9P9NDD	GTTTCCGTAGTGTAGTGGTTATC	yes	no	yes	yes	2398	1588	2783	3619	913	2102	1795	3284	1552	2668
tRF-24-79MP9P9NF2	GTTTCCGTAGTGTAGTGGTTATCA	yes	no	yes	yes	9	61	67	147	24	110	12	98	53	102
tRF-25-79MP9P9NH5	GTTTCCGTAGTGTAGTGGTTATCAC	yes	no	yes	yes	40	31	125	102	9	90	49	107	46	90
tRF-26-79MP9P9NH50	GTTTCCGTAGTGTAGTGGTTATCACG	yes	no	yes	yes	3	42	110	59	0	29	29	0	5	91
tRF-27-79MP9P9NH5N	GTTTCCGTAGTGTAGTGGTTATCACGT	yes	no	yes	yes	10	48	2	0	0	0	28	0	0	1
tRF-28-79MP9P9NH50E	GTTTCCGTAGTGTAGTGGTTATCACGTT	yes	no	yes	yes	55204	31684	31548	2081	4977	54973	60192	51160	5718	11483
tRF-29-79MP9P9NH525	GTTTCCGTAGTGTAGTGGTTATCACGTTC	yes	no	yes	yes	46	86	107	25	14	105	13	52	5	147
tRF-30-79MP9P9NH57S	GTTTCCGTAGTGTAGTGGTTATCACGTTCG	yes	no	yes	yes	767	398	607	27	60	2234	2591	1244	344	1161
tRF-22-7Y93Y086Q	GTTTGTGGGTTTAAGTCCCATT	yes	yes	yes	no	58	122	64	51	0	49	84	402	0	70
tRF-21-7Z8L8NRSE	GTTTTTCATATCATTGGTCGT	yes	no	yes	yes	9	0	0	0	0	0	39	0	0	7
tRF-28-7Z8L8NRS9N0B	GTTTTTCATATCATTGGTCGTGGTTGTA	yes	no	yes	no	31	9	10	13	0	77	0	93	0	0
tRF-30-7Z8L8NRS9NS3	GTTTTTCATATCATTGGTCGTGGTTGTAGT	yes	yes	yes	no	60	5	0	8	4	0	0	50	19	0
tRF-18-U0EZY90L	TAAAGACTTTTTCTCTGA	yes	yes	yes	yes	0	0	0	0	0	0	27	0	0	26
tRF-21-UF04QZ45D	TAACAACATGGCTTTCTCACC	yes	yes	yes	yes	11	11	91	6	0	0	22	46	0	82
tRF-16-UF202RB	TAACACAAAGCACCCA	yes	no	yes	no	850	137	24	72	25	314	253	412	61	143
tRF-26-U1BDHPIWOME	TAACCAAAACATCAGATTGTGAATCT	yes	no	yes	no	0	0	0	0	0	0	0	43	0	6
tRF-22-U1J0SU9EK	TAACCCAGAGGTCGATGGATCG	yes	yes	yes	yes	3	3	29	3	0	2	31	0	0	5
tRF-23-UHK0SVRNDL	TAACGCCAAGGTCGCGGGTTCGA	yes	yes	yes	yes	0	0	0	0	0	0	28	0	0	0
tRF-17-UIX1Q7L	TAACTTGACCGCTCTGA	yes	no	yes	yes	10	0	0	7	3	0	0	27	0	17
tRF-19-UIX1Q7HV	TAACTTGACCGCTCTGACC	yes	yes	yes	yes	15	0	0	8	0	0	40	66	0	55
tRF-25-U47P299DZU	TAATGGTTAGCACTCTGGACTTTGA	yes	yes	yes	no	0	18	0	0	0	0	0	0	0	0
tRF-21-U5YKFN8DE	TACACTTAGGAGATTTCAACT	yes	no	yes	yes	13	3	0	0	0	0	0	37	0	0
tRF-30-U5YKFN8DYDZD	TACACTTAGGAGATTTCAACTTAACTTGAC	yes	no	yes	no	245	26	123	48	53	15	69	473	0	18
tRF-18-U736DFDB	TACCTCCTCAAAGCAATA	yes	yes	yes	yes	87	32	88	14	0	99	83	60	51	105
tRF-22-U736DFHF3	TACCTCCTCAAAGCAATACACT	yes	yes	yes	yes	79	0	0	7	0	0	42	0	106	14
tRF-19-UUK7VZEJ	TACGACCCCTTATTTACCC	yes	yes	yes	yes	18	0	0	0	0	3	0	47	0	14
tRF-17-VF4YO9P	TAGCACTCTGGACTCTG	yes	no	yes	yes	0	15	0	0	0	0	0	0	0	0
tRF-26-VF4YO9XEKJ0	TAGCACTCTGGACTCTGAATCCAGCG	yes	yes	yes	yes	0	0	0	0	0	0	6	0	0	0
tRF-20-VFYDNZDN	TAGCATTAACCTTTTAAGTT	yes	no	yes	yes	32	0	2	0	0	11	0	48	0	0
tRF-19-VH7P59H4	TAGCGGTTAGGATTCCTGG	yes	no	yes	yes	2	0	0	0	0	0	18	0	0	10
tRF-20-VH7P59N3	TAGCGGTTAGGATTCCTGGT	yes	no	yes	yes	0	0	0	0	0	0	52	0	0	0
tRF-21-VH7P59N3E	TAGCGGTTAGGATTCCTGGTT	yes	no	yes	yes	0	0	0	7	0	0	0	68	0	0
tRF-16-VIJMRPB	TAGCTCAGTCGGTAGA	yes	no	yes	yes	0	0	1	1	0	0	0	49	0	6
tRF-24-VIJMRPFQIX	TAGCTCAGTCGGTAGAGCATGGGA	yes	yes	yes	no	0	0	33	0	0	6	25	0	0	16
tRF-26-VIJMRPFQRDE	TAGCTCAGTCGGTAGAGCATGGGACT	yes	yes	yes	no	11	0	0	0	1	17	0	87	0	11
tRF-25-VIJ4S2PNXI	TAGCTCAGTGGTAGAGCATTTGACT	yes	no	yes	no	0	0	0	0	0	0	0	19	0	0
tRF-27-VIZKXXI363O	TAGCTTTGGGTGCTAATGGTGGAGTTA	yes	yes	yes	yes	0	0	0	0	0	0	0	21	0	0
tRF-20-V25Z2IUI	TAGGAGATTTCAACTTAACT	yes	no	yes	yes	17	0	14	1	0	24	27	0	0	0
tRF-25-V25Z2IUIX1	TAGGAGATTTCAACTTAACTTGACC	yes	no	yes	yes	528	45	32	72	11	285	203	203	0	39
tRF-26-V25Z2IUIX10	TAGGAGATTTCAACTTAACTTGACCG	yes	no	yes	yes	611	102	100	92	83	411	303	163	172	34
tRF-28-V25Z2IUIX1DW	TAGGAGATTTCAACTTAACTTGACCGCT	yes	no	yes	yes	494	211	164	83	6	225	369	286	117	27
tRF-29-V25Z2IUIX1I5	TAGGAGATTTCAACTTAACTTGACCGCTC	yes	no	yes	yes	137	92	33	47	0	26	0	39	0	2
tRF-30-V25Z2IUIX1Q7	TAGGAGATTTCAACTTAACTTGACCGCTCT	yes	no	yes	no	97	14	19	35	0	26	0	0	40	0
tRF-19-V29K9U2Y	TAGGATGGGGTGTGATAGG	yes	yes	yes	yes	0	4	0	6	0	0	0	0	25	1
tRF-21-V29K9UV30	TAGGATGGGGTGTGATAGGTG	yes	yes	yes	yes	16	1	29	4	0	24	0	17	0	8
tRF-26-V29K9UV3650	TAGGATGGGGTGTGATAGGTGGCACG	yes	yes	yes	yes	3	15	0	20	0	0	0	19	0	0
tRF-28-V29K9UV365DX	TAGGATGGGGTGTGATAGGTGGCACGGA	yes	yes	yes	yes	63	46	13	43	12	10	35	0	0	0
tRF-29-V29K9UV365IS	TAGGATGGGGTGTGATAGGTGGCACGGAG	yes	yes	yes	yes	821	193	118	419	101	332	478	334	89	68
tRF-16-V2Y8L9E	TAGGATTCGGCGCTCT	yes	yes	yes	yes	0	0	0	0	0	0	0	26	0	0
tRF-18-VKS4I7DM	TAGGGGTATGATTCTCGC	yes	no	yes	yes	275	191	103	15	0	553	305	148	0	42
tRF-18-VKS4I7D4	TAGGGGTATGATTCTCGG	yes	yes	yes	yes	54	9	0	0	0	0	23	1	0	7
tRF-21-V4SMIFFND	TAGTGGTATCATGCAAGATTC	yes	no	yes	no	0	0	0	0	0	0	0	33	0	1
tRF-19-V470VR1M	TAGTGGTGAGTATCCCCGC	yes	no	yes	yes	61	51	0	21	11	154	72	49	4	5
tRF-24-V470VR31KD	TAGTGGTGAGTATCCCCGCCTGTC	yes	yes	yes	yes	26	3	50	18	0	81	0	26	0	38
tRF-18-V47P59D9	TAGTGGTTAGGATTCGGC	yes	no	yes	yes	0	0	10	3	0	117	6	0	0	0
tRF-19-V47P59I8	TAGTGGTTAGGATTCGGCG	yes	yes	yes	yes	17	0	15	1	0	233	3	0	36	32
tRF-20-V47P596V	TAGTGGTTAGGATTCGGCGC	yes	yes	yes	yes	34	28	21	4	0	69	0	34	39	6
tRF-21-V47P596VE	TAGTGGTTAGGATTCGGCGCT	yes	yes	yes	yes	69	68	58	17	17	54	107	25	38	44
tRF-24-V47P596VJ5	TAGTGGTTAGGATTCGGCGCTCTC	yes	yes	yes	yes	0	0	1	0	17	0	0	65	0	0
tRF-25-V47P596VW6	TAGTGGTTAGGATTCGGCGCTCTCA	yes	yes	yes	yes	4	0	0	10	0	5	6	0	86	0
tRF-17-V47PU9P	TAGTGGTTAGTACTCTG	yes	no	yes	yes	24	0	0	4	0	65	21	0	26	22
tRF-18-V47PU90M	TAGTGGTTAGTACTCTGC	yes	no	yes	yes	19	7	0	8	0	1	0	33	0	2
tRF-19-V47PU9J8	TAGTGGTTAGTACTCTGCG	yes	yes	yes	yes	15	5	0	0	0	230	36	55	0	13
tRF-20-V47PU9XW	TAGTGGTTAGTACTCTGCGT	yes	yes	yes	yes	11	35	16	2	0	74	0	6	9	14
tRF-23-V47PU9XW0N	TAGTGGTTAGTACTCTGCGTTGT	yes	yes	yes	yes	32	23	0	0	0	19	18	0	0	0
tRF-21-V47Q2WW1E	TAGTGGTTATCACGTTCGCCT	yes	no	yes	yes	5	0	0	9	0	1	23	0	0	6
tRF-25-VP9N15WV7W	TATAGTGGTTAGTACTCTGCGTTGT	yes	yes	yes	yes	20	48	36	6	0	23	47	1	53	14
tRF-23-V6Z3M8ZL0D	TATCATTGGTCGTGGTTGTAGTC	yes	yes	yes	yes	52	4	14	33	0	87	42	19	0	0
tRF-24-V6Z3M8ZL2J	TATCATTGGTCGTGGTTGTAGTCC	yes	yes	yes	yes	46	19	81	19	0	20	0	24	0	10
tRF-26-V6Z3M8ZLSSE	TATCATTGGTCGTGGTTGTAGTCCGT	yes	yes	yes	yes	15	1	0	1	8	0	0	25	0	2
tRF-27-V6Z3M8ZLSSP	TATCATTGGTCGTGGTTGTAGTCCGTG	yes	yes	yes	yes	187	26	44	43	0	59	82	37	0	1
tRF-29-V6Z3M8ZLSSJ8	TATCATTGGTCGTGGTTGTAGTCCGTGCG	yes	yes	yes	yes	112	0	6	65	2	78	68	96	0	18
tRF-22-8B8HWKS52	TCAAATCACGTCGGGGTCACCA	yes	yes	yes	yes	0	14	27	2	0	0	0	0	0	0
tRF-19-8B8SOUIJ	TCAAATCCCGGACGAGCCC	yes	yes	yes	yes	14	38	14	14	0	11	0	26	0	0
tRF-20-8B8SOUPR	TCAAATCCCGGACGAGCCCC	yes	yes	yes	yes	0	13	31	38	0	0	0	52	11	0
tRF-21-8B8SOUPRD	TCAAATCCCGGACGAGCCCCC	yes	yes	yes	yes	0	16	12	13	0	12	0	42	0	0
tRF-22-8B8SOUPR2	TCAAATCCCGGACGAGCCCCCA	yes	yes	yes	yes	87	157	144	180	13	139	240	111	26	49
tRF-22-8B8871K92	TCAAATCCGGGTGCCCCCTCCA	yes	yes	yes	yes	26	105	83	79	6	38	179	164	59	42
tRF-19-8BWS72E3	TCAAATCTCGGTGGAACCT	yes	yes	yes	yes	5	6	72	12	0	10	0	112	0	0
tRF-17-8DYDZDK	TCAACTTAACTTGACCG	yes	no	yes	no	17	0	0	0	0	0	0	0	13	1
tRF-24-8DYDZDL9JR	TCAACTTAACTTGACCGCTCTGAC	yes	yes	yes	yes	0	0	18	36	14	7	86	0	0	13
tRF-25-8DYDZDL9X1	TCAACTTAACTTGACCGCTCTGACC	yes	yes	yes	yes	1	0	209	74	26	13	315	176	84	88
tRF-18-808HWK0D	TCAAGTCACGTCGGGGTC	yes	yes	yes	yes	0	21	10	4	0	0	0	0	0	0
tRF-19-808HWK22	TCAAGTCACGTCGGGGTCA	yes	yes	yes	yes	0	0	2	14	0	0	0	27	0	0
tRF-22-80877S6V2	TCAAGTCCCTGTTCGGGCGCCA	yes	yes	yes	yes	14	39	74	42	0	108	0	0	13	29
tRF-22-8EKSP1852	TCAATCCCCGGCACCTCCACCA	yes	yes	yes	yes	531	500	344	291	66	1464	1257	447	286	196
tRF-22-8EKSPM852	TCAATCCCCGGCATCTCCACCA	yes	yes	yes	yes	0	75	71	20	0	153	219	80	0	12
tRF-18-8FFDXXW	TCACAAGAACTGCTAACT	yes	yes	yes	yes	11	6	0	2	0	0	0	21	0	9
tRF-19-8FFDXXE5	TCACAAGAACTGCTAACTC	yes	yes	yes	yes	14	3	10	1	0	0	34	10	0	0
tRF-20-8FFDXXE6	TCACAAGAACTGCTAACTCA	yes	yes	yes	yes	92	0	39	10	0	18	40	0	0	9
tRF-20-8F81KLB5	TCACATCACCCCATAAACAC	yes	yes	yes	yes	23	8	73	6	0	10	98	0	0	9
tRF-19-83RPD9JM	TCAGTGGTAGAATTCTCGC	yes	no	yes	yes	1	0	0	7	0	0	28	41	0	19
tRF-20-83RPD9W1	TCAGTGGTAGAATTCTCGCC	yes	no	yes	yes	18	0	25	0	0	55	0	30	0	6
tRF-22-83RPD9W1P	TCAGTGGTAGAATTCTCGCCTG	yes	no	yes	no	0	0	23	4	0	0	0	23	0	10
tRF-23-83RPD9W10M	TCAGTGGTAGAATTCTCGCCTGC	yes	no	yes	yes	0	0	0	12	0	0	0	31	0	4
tRF-26-8L8NRS9NS3D	TCATATCATTGGTCGTGGTTGTAGTC	yes	yes	yes	yes	53	0	0	0	0	0	7	0	0	0
tRF-28-84KRIMUF04DW	TCATGCCCCCATGTCTAACAACATGGCT	yes	no	yes	yes	155	1240	698	1168	587	308	1309	1246	265	991
tRF-16-8NRS9N0	TCATTGGTCGTGGTTG	yes	no	yes	yes	0	0	0	0	0	18	0	0	101	0
tRF-21-8NRS9NS3D	TCATTGGTCGTGGTTGTAGTC	yes	yes	yes	yes	26	0	0	0	0	4	43	12	0	12
tRF-22-8NRS9NS3J	TCATTGGTCGTGGTTGTAGTCC	yes	yes	yes	yes	67	0	1	11	0	0	37	13	0	0
tRF-25-8NRS9NS334	TCATTGGTCGTGGTTGTAGTCCGTG	yes	yes	yes	yes	405	36	200	35	29	166	0	129	0	17
tRF-26-8NRS9NS334D	TCATTGGTCGTGGTTGTAGTCCGTGC	yes	yes	yes	yes	68	39	17	17	0	30	88	0	0	0
tRF-27-8NRS9NS334K	TCATTGGTCGTGGTTGTAGTCCGTGCG	yes	yes	yes	yes	233	20	3	28	0	87	242	108	82	10
tRF-29-8NRS9NS3341S	TCATTGGTCGTGGTTGTAGTCCGTGCGAG	yes	yes	yes	no	158	6	0	6	0	66	3	124	0	0
tRF-27-8PR9DM3WWKK	TCCAGGGTTCAAGTCCCTGTTCGGGCG	yes	yes	yes	yes	41	496	360	11	4	142	0	753	0	0
tRF-28-8PR9DM3WWKDM	TCCAGGGTTCAAGTCCCTGTTCGGGCGC	yes	yes	yes	yes	0	44	4	13	2	26	0	28	0	0
tRF-26-8P7SER9I690	TCCAGGTTCGACTCCTGGCTGGCTCG	yes	yes	yes	yes	17	29	6	0	0	19	0	0	0	0
tRF-21-8Q9KZR3HD	TCCATTGGGGTTTCCCCGCGC	yes	yes	yes	no	38	13	28	19	0	15	0	39	0	64
tRF-24-8Q9KZR3HFY	TCCATTGGGGTTTCCCCGCGCAGG	yes	yes	yes	no	0	0	0	4	0	0	59	0	0	0
tRF-25-8Q9KZR3HJ3	TCCATTGGGGTTTCCCCGCGCAGGT	yes	yes	yes	no	13	162	131	87	0	62	93	61	104	74
tRF-16-86J8WPD	TCCCACATGGTCTAGC	yes	no	yes	yes	4	0	13	66	0	61	27	46	5	59
tRF-17-86J8WPK	TCCCACATGGTCTAGCG	yes	no	yes	yes	34	68	63	17	0	83	77	92	0	97
tRF-18-86J8WPD4	TCCCACATGGTCTAGCGG	yes	yes	yes	yes	117	364	316	28	5	486	204	106	257	337
tRF-19-86J8WP1Z	TCCCACATGGTCTAGCGGT	yes	yes	yes	yes	78	299	388	87	19	441	220	284	207	245
tRF-20-86J8WPMN	TCCCACATGGTCTAGCGGTT	yes	yes	yes	yes	31	40	3	9	2	0	14	24	0	14
tRF-21-86J8WPMNB	TCCCACATGGTCTAGCGGTTA	yes	yes	yes	yes	10	1	61	29	0	17	26	20	0	21
tRF-22-86J8WPMNH	TCCCACATGGTCTAGCGGTTAG	yes	yes	yes	yes	42	594	460	208	79	140	374	298	33	261
tRF-23-86J8WPMNY	TCCCACATGGTCTAGCGGTTAGG	yes	yes	yes	yes	166	1789	1117	992	238	1849	1396	856	808	639
tRF-24-86J8WPMNEX	TCCCACATGGTCTAGCGGTTAGGA	yes	yes	yes	yes	15	182	215	103	50	143	111	2	132	12
tRF-25-86J8WPMN1E	TCCCACATGGTCTAGCGGTTAGGAT	yes	yes	yes	yes	44	180	142	107	22	92	234	34	23	54
tRF-26-86J8WPMN1EE	TCCCACATGGTCTAGCGGTTAGGATT	yes	yes	yes	yes	131	138	254	169	18	397	213	93	47	84
tRF-27-86J8WPMN1E5	TCCCACATGGTCTAGCGGTTAGGATTC	yes	yes	yes	yes	24	33	15	1	0	84	0	123	0	127
tRF-28-86J8WPMN1E0J	TCCCACATGGTCTAGCGGTTAGGATTCC	yes	yes	yes	yes	178	94	184	89	25	960	645	394	342	2167
tRF-29-86J8WPMN1EJ3	TCCCACATGGTCTAGCGGTTAGGATTCCT	yes	yes	yes	yes	103	378	235	170	50	903	272	479	370	585
tRF-30-86J8WPMN1E8Y	TCCCACATGGTCTAGCGGTTAGGATTCCTG	yes	yes	yes	yes	262	226	447	143	56	943	300	232	161	590
tRF-17-86Q3P92	TCCCAGCGGTGCCTCCA	yes	no	yes	yes	163	126	219	169	38	119	5156	245	126	267
tRF-16-86V8WPD	TCCCATATGGTCTAGC	yes	no	yes	yes	7	26	0	16	10	0	0	43	0	23
tRF-17-86V8WPK	TCCCATATGGTCTAGCG	yes	yes	yes	yes	5	17	0	19	0	12	26	0	0	31
tRF-18-86V8WPD4	TCCCATATGGTCTAGCGG	yes	yes	yes	yes	26	97	31	3	27	103	14	107	56	52
tRF-19-86V8WP1Z	TCCCATATGGTCTAGCGGT	yes	yes	yes	yes	4	33	61	9	21	83	107	31	0	3
tRF-21-86V8WPMNB	TCCCATATGGTCTAGCGGTTA	yes	yes	yes	yes	5	4	32	2	0	0	0	33	0	0
tRF-22-86V8WPMNH	TCCCATATGGTCTAGCGGTTAG	yes	yes	yes	yes	3	11	28	6	0	1	80	24	0	10
tRF-23-86V8WPMNY	TCCCATATGGTCTAGCGGTTAGG	yes	yes	yes	yes	20	153	180	61	0	148	258	0	58	40
tRF-24-86V8WPMNEX	TCCCATATGGTCTAGCGGTTAGGA	yes	yes	yes	yes	35	15	31	16	0	1	0	28	0	0
tRF-25-86V8WPMN1E	TCCCATATGGTCTAGCGGTTAGGAT	yes	yes	yes	yes	0	64	18	24	4	13	0	0	0	0
tRF-26-86V8WPMN1EE	TCCCATATGGTCTAGCGGTTAGGATT	yes	yes	yes	yes	20	15	171	75	0	1	1	152	2	36
tRF-27-86V8WPMN1E5	TCCCATATGGTCTAGCGGTTAGGATTC	yes	yes	yes	yes	25	0	1	25	0	0	7	2	0	4
tRF-28-86V8WPMN1E0J	TCCCATATGGTCTAGCGGTTAGGATTCC	yes	yes	yes	yes	11	71	0	49	3	31	1	0	20	88
tRF-29-86V8WPMN1EJ3	TCCCATATGGTCTAGCGGTTAGGATTCCT	yes	yes	yes	yes	40	86	118	53	0	92	111	188	29	173
tRF-30-86V8WPMN1E8Y	TCCCATATGGTCTAGCGGTTAGGATTCCTG	yes	yes	yes	yes	53	92	167	6	29	246	133	180	97	204
tRF-16-8R6546D	TCCCCGGCACCTCCAC	yes	yes	yes	yes	23	65	36	33	0	72	28	148	0	71
tRF-17-8R6546J	TCCCCGGCACCTCCACC	yes	yes	yes	yes	359	1342	1066	322	4	591	938	1963	297	443
tRF-18-8R6546D2	TCCCCGGCACCTCCACCA	yes	yes	yes	yes	22196	67053	68588	15558	2151	30449	73760	78318	7921	22968
tRF-18-8RSH66D2	TCCCCGTACGGGCCACCA	yes	no	yes	yes	34	36	20	39	1	120	172	26	19	25
tRF-16-8SOUPRD	TCCCGGACGAGCCCCC	yes	no	yes	yes	0	53	0	0	0	7	68	14	4	22
tRF-17-8SOUPR2	TCCCGGACGAGCCCCCA	yes	no	yes	yes	580	934	551	507	86	1013	7275	750	754	474
tRF-20-8SR95RKJ	TCCCGGGTTCGATCCCCAGC	yes	yes	yes	yes	5	0	51	0	0	8	0	18	0	0
tRF-27-8SR95RKJH92	TCCCGGGTTCGATCCCCAGCATCTCCA	yes	yes	yes	yes	115	696	431	19	152	211	40	290	0	0
tRF-17-8SRZMFJ	TCCCGGGTTTCGGCACC	yes	no	yes	yes	8	28	29	5	0	0	17	0	0	9
tRF-17-8SSP6D2	TCCCGGTCAGGGAACCA	yes	no	yes	yes	37	35	5	25	0	60	237	55	30	27
tRF-23-87R718YKDE	TCCCTGGTCTAGTGGTTAGGATT	yes	yes	yes	yes	1	0	0	12	0	21	0	75	0	0
tRF-16-87R8WPE	TCCCTGGTGGTCTAGT	yes	no	yes	yes	79	22	3	58	29	400	36	126	33	273
tRF-17-87R8WPP	TCCCTGGTGGTCTAGTG	yes	no	yes	yes	90	127	258	141	16	332	188	308	13	297
tRF-18-87R8WP04	TCCCTGGTGGTCTAGTGG	yes	no	yes	yes	401	460	394	79	87	1520	383	230	135	382
tRF-28-87R8WP9I1E0K	TCCCTGGTGGTCTAGTGGCTAGGATTCG	yes	no	yes	yes	1	5	0	15	0	0	0	44	0	47
tRF-29-87R8WP9I1EJ4	TCCCTGGTGGTCTAGTGGCTAGGATTCGG	yes	no	yes	yes	417	157	146	138	74	413	348	576	132	124
tRF-30-87R8WP9I1EWJ	TCCCTGGTGGTCTAGTGGCTAGGATTCGGC	yes	no	yes	no	2	45	0	0	0	41	0	0	0	19
tRF-19-87R8WPJZ	TCCCTGGTGGTCTAGTGGT	yes	no	yes	yes	298	166	208	99	23	843	139	303	144	290
tRF-22-87R8WP9NH	TCCCTGGTGGTCTAGTGGTTAG	yes	no	yes	yes	77	400	396	223	221	269	581	485	3	381
tRF-23-87R8WP9NY	TCCCTGGTGGTCTAGTGGTTAGG	yes	no	yes	yes	292	772	444	1450	300	656	777	923	530	494
tRF-24-87R8WP9NEX	TCCCTGGTGGTCTAGTGGTTAGGA	yes	no	yes	yes	57	205	227	600	122	120	66	118	170	95
tRF-25-87R8WP9N1E	TCCCTGGTGGTCTAGTGGTTAGGAT	yes	no	yes	yes	26	175	135	135	55	78	396	276	39	93
tRF-26-87R8WP9N1EE	TCCCTGGTGGTCTAGTGGTTAGGATT	yes	no	yes	yes	918	915	1175	1966	372	2761	1329	1521	975	1770
tRF-27-87R8WP9N1E5	TCCCTGGTGGTCTAGTGGTTAGGATTC	yes	no	yes	yes	83	194	193	443	56	347	536	259	45	192
tRF-28-87R8WP9N1E0K	TCCCTGGTGGTCTAGTGGTTAGGATTCG	yes	no	yes	yes	299	223	558	950	289	1128	1231	1305	356	1635
tRF-29-87R8WP9N1EJ4	TCCCTGGTGGTCTAGTGGTTAGGATTCGG	yes	no	yes	yes	70263	25014	42158	7695	14413	94360	51533	119583	14750	21922
tRF-30-87R8WP9N1EWJ	TCCCTGGTGGTCTAGTGGTTAGGATTCGGC	yes	no	yes	yes	1472	569	602	284	230	8889	1004	1050	908	2030
tRF-25-87R95RM3Y8	TCCCTGGTTCGATCCCGGGTTTCGG	yes	yes	yes	yes	0	38	84	0	34	29	0	146	0	0
tRF-27-87R95RM3Y82	TCCCTGGTTCGATCCCGGGTTTCGGCA	yes	yes	yes	yes	185	1583	992	16	157	453	4	691	83	19
tRF-28-87R95RM3Y8D1	TCCCTGGTTCGATCCCGGGTTTCGGCAC	yes	yes	yes	yes	11	29	27	0	34	11	0	0	0	4
tRF-29-87R95RM3Y8FV	TCCCTGGTTCGATCCCGGGTTTCGGCACC	yes	yes	yes	yes	73	127	276	10	14	86	0	28	0	0
tRF-17-8773434	TCCCTGTGGTCTAGTGG	yes	yes	yes	yes	45	27	3	0	1	103	0	20	0	53
tRF-21-877343RX0	TCCCTGTGGTCTAGTGGTTAG	yes	yes	yes	yes	21	24	47	0	0	24	30	0	33	4
tRF-22-877343RX4	TCCCTGTGGTCTAGTGGTTAGG	yes	yes	yes	yes	15	67	128	181	30	76	0	93	220	47
tRF-23-877343RXDX	TCCCTGTGGTCTAGTGGTTAGGA	yes	yes	yes	yes	5	47	10	40	0	23	0	14	85	25
tRF-22-8XF6RE98N	TCCTAAGCCAGGGATTGTGGGT	yes	yes	yes	yes	0	25	22	0	0	37	0	0	0	0
tRF-16-897PVPE	TCCTCGTTAGTATAGT	yes	no	yes	yes	5	0	0	8	0	12	0	28	0	20
tRF-17-897PVPP	TCCTCGTTAGTATAGTG	yes	no	yes	yes	1	49	0	7	0	65	31	55	0	38
tRF-18-897PVP04	TCCTCGTTAGTATAGTGG	yes	no	yes	yes	218	237	280	57	96	453	229	116	26	232
tRF-19-897PVPJZ	TCCTCGTTAGTATAGTGGT	yes	no	yes	yes	72	36	62	33	1	124	60	128	17	24
tRF-20-897PVP94	TCCTCGTTAGTATAGTGGTG	yes	no	yes	yes	43	259	102	168	156	285	374	116	4	173
tRF-21-897PVP94B	TCCTCGTTAGTATAGTGGTGA	yes	no	yes	yes	83	242	131	220	67	268	241	118	213	275
tRF-22-897PVP94H	TCCTCGTTAGTATAGTGGTGAG	yes	yes	yes	yes	75	297	256	476	177	528	185	227	0	396
tRF-23-897PVP94Z	TCCTCGTTAGTATAGTGGTGAGT	yes	yes	yes	yes	760	2098	2067	2141	1282	3512	2134	867	804	2936
tRF-28-897PVP941QDJ	TCCTCGTTAGTATAGTGGTGAGTATCCC	yes	yes	yes	yes	919	1781	1115	211	574	645	1494	1851	130	237
tRF-29-897PVP941Q1J	TCCTCGTTAGTATAGTGGTGAGTATCCCC	yes	yes	yes	yes	12	3	68	87	6	52	0	0	5	65
tRF-30-897PVP941QKS	TCCTCGTTAGTATAGTGGTGAGTATCCCCG	yes	yes	yes	yes	13	424	320	56	1	85	376	271	0	12
tRF-22-897PVP9NH	TCCTCGTTAGTATAGTGGTTAG	yes	no	yes	yes	0	0	0	11	0	18	44	0	0	14
tRF-29-897PVP9N1Q1J	TCCTCGTTAGTATAGTGGTTAGTATCCCC	yes	yes	yes	no	0	4	52	0	0	0	53	77	0	0
tRF-27-8Y19O182RK2	TCCTGAGTTCGAACCTCAGAGGGGGCA	yes	yes	yes	yes	1	66	54	12	13	19	17	7	0	0
tRF-16-WB0Q370	TCGAAACCATCCTCTG	yes	yes	yes	no	0	17	0	0	0	0	0	0	0	0
tRF-21-WB0Q37Q5D	TCGAAACCATCCTCTGCTACC	yes	yes	yes	yes	21	10	29	20	19	66	43	21	14	48
tRF-19-WB08Q20U	TCGAAACCGGGCGGAAACA	yes	yes	yes	yes	0	17	49	15	0	42	21	5	0	0
tRF-22-WB08Q2B52	TCGAAACCGGGCGGAAACACCA	yes	yes	yes	yes	63	232	183	160	34	105	229	208	53	31
tRF-21-WB863IP5D	TCGAATCCCACCGCTGCCACC	yes	yes	yes	yes	2	15	86	30	4	0	0	29	1	0
tRF-19-WB8647HU	TCGAATCCCACTCCTGACA	yes	yes	yes	yes	3	21	88	12	2	0	0	0	0	0
tRF-19-WB86N7HU	TCGAATCCCACTTCTGACA	yes	no	yes	yes	0	22	46	10	0	19	0	46	0	8
tRF-21-WB86N7O5D	TCGAATCCCACTTCTGACACC	yes	yes	yes	yes	0	25	62	12	2	9	3	0	0	6
tRF-22-WB86N7O52	TCGAATCCCACTTCTGACACCA	yes	yes	yes	yes	56	125	116	100	40	148	252	80	86	50
tRF-22-WB86Q3P92	TCGAATCCCAGCGGTGCCTCCA	yes	yes	yes	yes	56	144	66	75	0	153	257	135	30	24
tRF-19-WB86892K	TCGAATCCCATCCTCGTCG	yes	yes	yes	yes	6	0	38	15	16	0	0	27	0	5
tRF-20-WB8689SV	TCGAATCCCATCCTCGTCGC	yes	yes	yes	yes	0	10	24	2	1	36	0	36	0	25
tRF-21-WB8689SVD	TCGAATCCCATCCTCGTCGCC	yes	yes	yes	yes	4	48	20	26	6	47	85	0	0	15
tRF-19-WB8US5IU	TCGAATCCGAGTCACGGCA	yes	yes	yes	yes	30	67	115	85	26	73	114	51	35	78
tRF-22-WB884U1D2	TCGAATCCGGCTCGAAGGACCA	yes	yes	yes	yes	3	16	0	0	10	13	0	32	0	0
tRF-20-WB8Y3DUV	TCGAATCCTGCCGACTACGC	yes	yes	yes	yes	0	21	19	2	0	0	32	0	0	0
tRF-22-WB8Y3DUV2	TCGAATCCTGCCGACTACGCCA	yes	yes	yes	yes	8	12	0	65	15	34	55	21	0	0
tRF-19-WD8YQ8HK	TCGACTCCTGGCTGGCTCG	yes	no	yes	yes	2	0	27	21	0	0	0	25	0	0
tRF-20-WD8YQ84V	TCGACTCCTGGCTGGCTCGC	yes	yes	yes	yes	0	15	0	13	0	0	0	0	0	0
tRF-21-WD8YQ84VD	TCGACTCCTGGCTGGCTCGCC	yes	yes	yes	yes	0	0	0	3	0	0	0	19	0	0
tRF-22-W0K5KKOV2	TCGAGCCCACCCAGGGACGCCA	yes	yes	yes	yes	14	73	29	135	11	178	72	65	22	17
tRF-22-WEKSP1852	TCGATCCCCGGCACCTCCACCA	yes	yes	yes	yes	2	53	12	19	0	52	35	0	0	14
tRF-22-WEKSU8P52	TCGATCCCCGTACGGGCCACCA	yes	yes	yes	yes	67	100	232	100	13	190	118	315	73	23
tRF-21-WEPSJR85D	TCGATGCCCGCATCCTCCACC	yes	yes	yes	yes	2	49	18	25	1	17	0	135	0	10
tRF-20-WE8RO86J	TCGATTCCCCGACGGGGAGC	yes	yes	yes	yes	11	81	111	66	4	44	40	139	20	41
tRF-21-WE8RO86JD	TCGATTCCCCGACGGGGAGCC	yes	yes	yes	yes	4	9	42	28	0	16	17	14	0	62
tRF-22-WE8RO86J2	TCGATTCCCCGACGGGGAGCCA	yes	yes	yes	yes	164	475	443	837	132	1523	1014	215	262	598
tRF-22-WE8SPOX52	TCGATTCCCGGCCAATGCACCA	yes	yes	yes	yes	48	186	9	60	55	109	270	13	5	10
tRF-21-WE884U1DD	TCGATTCCGGCTCGAAGGACC	yes	yes	yes	yes	5	0	24	0	0	3	0	0	26	0
tRF-22-W1X6L85JJ	TCGCCTGCCACGCGGGAGGCCC	yes	yes	yes	no	6	37	1	3	10	9	0	0	0	5
tRF-29-WHR95R3LMJFV	TCGCGGGTTCGATCCCCGTACGGGCCACC	yes	yes	yes	yes	1	0	1	3	0	5	0	13	0	0
tRF-27-WIR9OMMIL0L	TCGCTGGTTCGAATCCGGCTCGAAGGA	yes	yes	yes	yes	0	12	0	8	0	0	0	0	0	0
tRF-20-W47W1R7H	TCGTGGTTGTAGTCCGTGCG	yes	yes	yes	yes	66	0	0	1	0	20	56	0	0	0
tRF-22-W47W1R7HH	TCGTGGTTGTAGTCCGTGCGAG	yes	yes	yes	yes	101	26	0	4	0	7	0	0	0	0
tRF-23-W47W1R7HX	TCGTGGTTGTAGTCCGTGCGAGA	yes	yes	yes	yes	36	26	0	0	0	4	0	0	0	0
tRF-21-WO2F9IY9B	TCTAACAACATGGCTTTCTCA	yes	no	yes	yes	0	0	0	16	0	12	0	24	1	38
tRF-23-WO2F9IY9V	TCTAACAACATGGCTTTCTCACC	yes	yes	yes	yes	0	77	116	85	54	71	168	126	11	117
tRF-21-WPMN1E8Y0	TCTAGCGGTTAGGATTCCTGG	yes	yes	yes	yes	0	30	0	1	0	39	48	1	0	0
tRF-26-WP7SER9I690	TCTAGGTTCGACTCCTGGCTGGCTCG	yes	yes	yes	yes	15	80	30	0	37	15	0	23	0	0
tRF-27-WP7SER9I69M	TCTAGGTTCGACTCCTGGCTGGCTCGC	yes	yes	yes	yes	4	0	0	0	0	0	0	67	0	0
tRF-21-WP9N1EWJ0	TCTAGTGGTTAGGATTCGGCG	yes	yes	yes	yes	0	9	0	0	0	78	10	0	0	8
tRF-22-WP9N1EWJM	TCTAGTGGTTAGGATTCGGCGC	yes	yes	yes	yes	0	0	0	0	0	0	48	12	0	0
tRF-16-X0JYOYE	TGAAGCATTGGACTGT	yes	no	yes	yes	25	0	0	7	0	96	0	0	0	0
tRF-25-XENDBP1IUU	TGAATCTGACAACAGAGGCTTACGA	yes	yes	yes	yes	0	0	0	3	11	9	0	0	28	0
tRF-30-XENDBP1IUUK7	TGAATCTGACAACAGAGGCTTACGACCCCT	yes	yes	yes	yes	0	55	0	46	17	11	0	0	28	104
tRF-20-X3OJI8EW	TGAGTGAAGCATTGGACTGT	yes	no	yes	yes	90	0	21	8	0	29	0	0	0	0
tRF-21-X3OJI8EWB	TGAGTGAAGCATTGGACTGTA	yes	no	yes	yes	34	0	0	0	0	18	10	0	0	0
tRF-18-XLR828X	TGATAGGTGGCACGGAGA	yes	yes	yes	yes	32	0	0	0	2	0	0	47	0	0
tRF-22-XO46DODLJ	TGCAACTCCAAATAAAAGTACC	yes	yes	yes	no	0	65	128	64	0	46	122	333	84	147
tRF-23-XO46DODLD2	TGCAACTCCAAATAAAAGTACCA	yes	yes	yes	yes	1115	857	1478	960	548	627	7474	2348	328	561
tRF-20-XOUZDZN1	TGCAATACTTAATTTCTGCC	yes	yes	yes	yes	6	0	0	17	0	0	0	2	0	70
tRF-21-XOUZDZN1B	TGCAATACTTAATTTCTGCCA	yes	yes	yes	yes	476	162	363	195	95	208	534	394	53	310
tRF-22-X6L85J3KQ	TGCCACGCGGGAGGCCCGGGTT	yes	yes	yes	yes	11	0	0	0	0	28	1	0	32	0
tRF-24-X6XMSL732Z	TGCCATGATCGTATAGTGGTTAGT	yes	yes	yes	no	2	5	5	1	1	4	8	1	1	4
tRF-17-XRK4WO2	TGCCCCCATGTCTAACA	yes	no	yes	yes	412	121	61	89	0	76	144	222	0	94
tRF-20-XRK4WO2F	TGCCCCCATGTCTAACAACA	yes	no	yes	no	75	82	0	18	0	13	245	253	5	24
tRF-24-XRK4WO2FJ9	TGCCCCCATGTCTAACAACATGGC	yes	no	yes	yes	48	895	552	877	251	45	698	982	46	871
tRF-25-XRK4WO2F9I	TGCCCCCATGTCTAACAACATGGCT	yes	no	yes	yes	1814	21316	15423	22572	7016	5075	24723	11087	7234	23662
tRF-30-XRK4WO2F9IY9	TGCCCCCATGTCTAACAACATGGCTTTCTC	yes	no	yes	no	191	410	443	840	65	59	387	220	18	277
tRF-17-XRPM46J	TGCCCGCATCCTCCACC	yes	yes	yes	yes	6	108	114	60	0	132	84	237	0	69
tRF-17-XSXMSLN	TGCCGTGATCGTATAGT	yes	yes	yes	yes	14	108	18	47	9	111	225	153	0	58
tRF-18-XSXMSL00	TGCCGTGATCGTATAGTG	yes	yes	yes	yes	193	607	395	405	68	873	1147	307	5	588
tRF-19-XSXMSL24	TGCCGTGATCGTATAGTGG	yes	yes	yes	yes	365	937	580	634	186	985	1913	412	297	503
tRF-20-XSXMSL73	TGCCGTGATCGTATAGTGGT	yes	yes	yes	yes	202	465	251	499	208	340	1078	209	9	340
tRF-21-XSXMSL73E	TGCCGTGATCGTATAGTGGTT	yes	yes	yes	yes	569	1995	1754	1471	798	1840	3540	1014	430	1091
tRF-22-XSXMSL73O	TGCCGTGATCGTATAGTGGTTA	yes	yes	yes	yes	115	497	495	490	177	458	670	146	285	422
tRF-23-XSXMSL730H	TGCCGTGATCGTATAGTGGTTAG	yes	yes	yes	yes	1003	1506	2057	1914	1594	1537	5345	1617	632	1032
tRF-24-XSXMSL732Z	TGCCGTGATCGTATAGTGGTTAGT	yes	yes	yes	yes	2161	8006	5865	7618	5786	5777	16452	5233	3239	3205
tRF-25-XSXMSL73VL	TGCCGTGATCGTATAGTGGTTAGTA	yes	yes	yes	yes	12	5	2	22	2	0	68	3	0	0
tRF-28-XSXMSL73VLD5	TGCCGTGATCGTATAGTGGTTAGTACTC	yes	yes	yes	yes	1	24	0	11	0	3	0	3	2	0
tRF-29-XSXMSL73VLH3	TGCCGTGATCGTATAGTGGTTAGTACTCT	yes	yes	yes	no	0	0	0	4	0	2	0	0	38	6
tRF-22-XXE6XRK45	TGCTAACTCATGCCCCCATGTC	yes	no	yes	no	9	0	0	9	0	0	11	33	0	0
tRF-17-XXI363O	TGCTAATGGTGGAGTTA	yes	yes	yes	yes	75	11	8	1	0	25	0	16	0	26
tRF-23-91PJB7MNDL	TGGCCGCAGCAACCTCGGTTCGA	yes	yes	yes	yes	3	24	0	25	0	3	0	57	0	30
tRF-16-9LON4VD	TGGTAGAATTCTCGCC	yes	no	yes	yes	0	18	0	2	0	41	0	0	0	0
tRF-17-9LON4V3	TGGTAGAATTCTCGCCT	yes	no	yes	yes	6	5	0	0	0	7	30	1	0	7
tRF-20-9LON4VN1	TGGTAGAATTCTCGCCTGCC	yes	no	yes	yes	17	24	10	11	0	54	3	8	29	28
tRF-23-9LON4VN18	TGGTAGAATTCTCGCCTGCCACG	yes	yes	yes	yes	0	38	0	2	0	7	0	0	0	0
tRF-24-9LON4VN1EM	TGGTAGAATTCTCGCCTGCCACGC	yes	yes	yes	yes	12	19	0	14	0	1	0	0	0	0
tRF-18-9M739P0J	TGGTCGTGGTTGTAGTCC	yes	no	yes	yes	39	8	0	2	0	24	0	41	0	0
tRF-21-9M739P8W0	TGGTCGTGGTTGTAGTCCGTG	yes	yes	yes	yes	213	13	26	32	11	37	96	53	12	11
tRF-23-9M739P8WD8	TGGTCGTGGTTGTAGTCCGTGCG	yes	yes	yes	yes	364	14	3	51	64	127	228	84	87	29
tRF-25-9M739P8WQ0	TGGTCGTGGTTGTAGTCCGTGCGAG	yes	yes	yes	yes	343	61	44	12	40	104	4	63	16	34
tRF-26-9M739P8WQ0B	TGGTCGTGGTTGTAGTCCGTGCGAGA	yes	yes	yes	yes	104	47	107	3	63	39	2	35	0	0
tRF-27-9M739P8WQ0F	TGGTCGTGGTTGTAGTCCGTGCGAGAA	yes	yes	yes	yes	158	13	32	17	0	29	23	0	0	4
tRF-28-9M739P8WQ07	TGGTCGTGGTTGTAGTCCGTGCGAGAAT	yes	yes	yes	yes	55	1	1	5	2	29	60	0	0	0
tRF-29-9M739P8WQ0EB	TGGTCGTGGTTGTAGTCCGTGCGAGAATA	yes	yes	yes	yes	29	19	0	0	8	26	0	0	1	20
tRF-30-9M739P8WQ0D5	TGGTCGTGGTTGTAGTCCGTGCGAGAATAC	yes	yes	yes	no	5	6	0	9	0	0	0	38	0	2
tRF-24-9MVH7P59H4	TGGTCTAGCGGTTAGGATTCCTGG	yes	yes	yes	yes	0	0	0	0	0	0	0	33	0	0
tRF-20-9MV47P59	TGGTCTAGTGGTTAGGATTC	yes	no	yes	yes	0	0	0	0	0	9	41	0	0	0
tRF-24-9MV47P59I8	TGGTCTAGTGGTTAGGATTCGGCG	yes	yes	yes	yes	0	0	0	1	0	0	77	18	0	0
tRF-28-945NB2NZW7DR	TGGTGGAGTTAAAGACTTTTTCTCTGAC	yes	yes	yes	yes	0	0	0	0	0	0	0	37	0	16
tRF-25-94SX73V2Y8	TGGTGGTCTAGTGGTTAGGATTCGG	yes	no	yes	yes	0	0	0	0	0	0	0	25	0	0
tRF-27-947673FEWSJ	TGGTGGTTCAGTGGTAGAATTCTCGCC	yes	no	yes	yes	0	8	0	0	0	84	0	0	0	0
tRF-17-9N1EWJM	TGGTTAGGATTCGGCGC	yes	yes	yes	yes	31	0	13	12	0	168	18	0	0	26
tRF-18-9N1EWJDW	TGGTTAGGATTCGGCGCT	yes	yes	yes	yes	57	13	26	23	0	72	17	0	0	10
tRF-19-9N1EWJI5	TGGTTAGGATTCGGCGCTC	yes	yes	yes	yes	27	14	0	15	0	11	1	0	0	0
tRF-20-9N1EWJQ7	TGGTTAGGATTCGGCGCTCT	yes	yes	yes	yes	0	13	0	7	0	0	0	0	0	0
tRF-22-9N1EWJQ72	TGGTTAGGATTCGGCGCTCTCA	yes	yes	yes	yes	21	60	22	10	5	103	27	29	0	34
tRF-16-9N15WV0	TGGTTAGTACTCTGCG	yes	no	yes	yes	18	23	25	4	0	218	18	75	0	58
tRF-17-9N15WVN	TGGTTAGTACTCTGCGT	yes	yes	yes	yes	17	0	0	13	0	148	0	26	5	12
tRF-19-9N15WV2P	TGGTTAGTACTCTGCGTTG	yes	yes	yes	yes	0	0	0	2	0	0	0	0	27	10
tRF-20-9N15WV7W	TGGTTAGTACTCTGCGTTGT	yes	yes	yes	yes	0	0	0	0	3	14	0	72	0	7
tRF-26-9NJ4S2I7L70	TGGTTCAGTGGTAGAATTCTCGCCTG	yes	no	yes	yes	13	0	30	14	0	23	0	93	0	11
tRF-24-9NLN3JWBIR	TGGTTCGATTCCGGCTCGAAGGAC	yes	yes	yes	yes	0	25	0	0	0	0	0	0	0	0
tRF-19-9NS3341S	TGGTTGTAGTCCGTGCGAG	yes	yes	yes	yes	130	5	35	5	0	58	98	41	0	0
tRF-21-9NS334L2B	TGGTTGTAGTCCGTGCGAGAA	yes	yes	yes	yes	81	15	45	0	0	18	0	0	0	20
tRF-22-9NS334L2I	TGGTTGTAGTCCGTGCGAGAAT	yes	yes	yes	yes	15	0	0	2	0	45	61	0	0	0
tRF-23-9NS334L2DB	TGGTTGTAGTCCGTGCGAGAATA	yes	yes	yes	yes	16	0	0	0	0	10	69	0	0	0
tRF-22-9P9NH57SJ	TGTAGTGGTTATCACGTTCGCC	yes	no	yes	yes	2	19	0	0	0	0	0	0	0	4
tRF-25-97BOJ8N981	TGTCTAACAACATGGCTTTCTCACC	yes	yes	yes	yes	0	14	90	15	23	0	140	62	154	76
tRF-16-9UHY0DB	TGTGAATCTGACAACA	yes	no	yes	yes	11	0	1	2	0	22	39	0	0	1
[truncated: 1,489 more rows]

## Sheet: tRF Info
ALL SAMPLES					TUMORS ONLY					NORMALS ONLY
No thresholds for Olvedy and CMC					No thresholds for Olvedy and CMC					No thresholds for Olvedy and CMC
	TCGA	Olvedy	CMC			TCGA	Olvedy	CMC			TCGA	Olvedy	CMC
TCGA	6296	4735	3488		TCGA	6267	4681	2870		TCGA	1695	1008	936
Olvedy	4735	22475	8731		Olvedy	4681	21866	6421		Olvedy	1008	6855	2982
CMC	3488	8731	24211		CMC	2870	6421	16650		CMC	936	2982	19710
tRFs found in all three	2899				tRFs found in all three	2406				tRFs found in all three	606
Threshold-seq for Olvedy and CMC and TCGA					Threshold-seq for Olvedy and CMC and TCGA					Threshold-seq for Olvedy and CMC and TCGA
	TCGA	Olvedy	CMC			TCGA	Olvedy	CMC			TCGA	Olvedy	CMC
TCGA	6296	1856	2089		TCGA	6267	1850	1828		TCGA	1695	295	489
Olvedy	1856	3341	1353		Olvedy	1850	3333	1191		Olvedy	295	677	302
CMC	2089	1353	10505		CMC	1828	1191	8674		CMC	489	302	6367
tRFs found in all three	923				tRFs found in all three	835				tRFs found in all three	161
No thresholds for any					No thresholds for any					No thresholds for any
	TCGA	Olvedy	CMC			TCGA	Olvedy	CMC			TCGA	Olvedy	CMC
TCGA	49811	19340	13533		TCGA	48885	18707	9477		TCGA	21902	5255	7115
Olvedy	19340	22475	8731		Olvedy	18707	21866	6421		Olvedy	5255	6855	2982
CMC	13533	8731	24211		CMC	9477	6421	16650		CMC	7115	2982	19710
tRFs found in all three	8289				tRFs found in all three	6095				tRFs found in all three	2599
